# Supplementary material for: Analysis of basic pentacysteine6 transcription factor involved in abiotic stress response in Arabidopsis thaliana
Source: Front Genet. 2023 Apr 17;14:1097381. doi: 10.3389/fgene.2023.1097381 (PMC10150019; doi:10.3389/fgene.2023.1097381)
Supplement: Supplementary file 3 [file DataSheet3.ZIP]

Archive with 19 entries (19 files):
- GSE103398_series_matrix.txt.gz
- GSE106635_series_matrix.txt.gz
- GSE109283_series_matrix.txt.gz
- GSE12619_series_matrix.txt.gz
- GSE16222_series_matrix.txt.gz
- GSE19603_series_matrix.txt.gz
- GSE3326_series_matrix.txt.gz
- GSE39090_series_matrix.txt.gz
- GSE39236_series_matrix.txt.gz
- GSE41963_series_matrix.txt.gz
- GSE43818_series_matrix.txt.gz
- GSE43819_series_matrix.txt.gz
- GSE44655_series_matrix.txt.gz
- GSE53308_series_matrix.txt.gz
- GSE55907_series_matrix.txt.gz
- GSE63372_series_matrix.txt.gz
- GSE68437_series_matrix.txt.gz
- GSE72949_series_matrix.txt.gz
- GSE79997_series_matrix.txt.gz
