# Supplementary material for: Analysis of basic pentacysteine6 transcription factor involved in abiotic stress response in Arabidopsis thaliana
Source: Front Genet. 2023 Apr 17;14:1097381. doi: 10.3389/fgene.2023.1097381 (PMC10150019; doi:10.3389/fgene.2023.1097381)
Supplement: Supplementary file 4 [file Table3.XLSX]

## Sheet: Supplemental  Table S3.xlsx
TF	Target
AT1G14687	AT1G01750
AT1G29160	AT1G01750
AT1G51700	AT1G01750
AT1G64620	AT1G01750
AT2G21900	AT1G01750
AT2G28810	AT1G01750
AT2G45660	AT1G01750
AT2G46400	AT1G01750
AT3G01970	AT1G01750
AT3G26620	AT1G01750
AT3G47500	AT1G01750
AT4G21030	AT1G01750
AT4G38000	AT1G01750
AT5G26170	AT1G01750
AT5G62940	AT1G01750
AT5G66940	AT1G01750
AT1G51700	AT1G04330
AT1G69570	AT1G04330
AT1G74650	AT1G04330
AT2G45660	AT1G04330
AT3G08500	AT1G04330
AT3G45610	AT1G04330
AT3G50410	AT1G04330
AT3G55370	AT1G04330
AT5G02460	AT1G04330
AT5G17430	AT1G04330
AT5G66940	AT1G04330
AT1G02250	AT1G05700
AT1G29280	AT1G05700
AT1G29860	AT1G05700
AT1G30650	AT1G05700
AT1G32510	AT1G05700
AT1G32870	AT1G05700
AT1G34180	AT1G05700
AT1G34190	AT1G05700
AT1G54330	AT1G05700
AT1G62300	AT1G05700
AT1G65910	AT1G05700
AT1G69310	AT1G05700
AT1G79580	AT1G05700
AT1G80840	AT1G05700
AT2G01570	AT1G05700
AT2G03340	AT1G05700
AT2G21900	AT1G05700
AT2G23320	AT1G05700
AT2G24570	AT1G05700
AT2G27300	AT1G05700
AT2G30250	AT1G05700
AT2G30590	AT1G05700
AT2G38470	AT1G05700
AT2G40740	AT1G05700
AT2G45660	AT1G05700
AT2G46130	AT1G05700
AT2G46400	AT1G05700
AT2G47260	AT1G05700
AT3G01970	AT1G05700
AT3G03200	AT1G05700
AT3G04060	AT1G05700
AT3G10480	AT1G05700
AT3G10490	AT1G05700
AT3G10500	AT1G05700
AT3G15170	AT1G05700
AT3G15510	AT1G05700
AT3G26620	AT1G05700
AT3G45610	AT1G05700
AT3G56400	AT1G05700
AT4G01250	AT1G05700
AT4G01550	AT1G05700
AT4G01720	AT1G05700
AT4G04450	AT1G05700
AT4G10350	AT1G05700
AT4G17980	AT1G05700
AT4G18170	AT1G05700
AT4G22070	AT1G05700
AT4G23550	AT1G05700
AT4G24240	AT1G05700
AT4G31550	AT1G05700
AT4G31800	AT1G05700
AT5G02460	AT1G05700
AT5G07100	AT1G05700
AT5G07680	AT1G05700
AT5G13080	AT1G05700
AT5G13180	AT1G05700
AT5G17430	AT1G05700
AT5G18270	AT1G05700
AT5G24110	AT1G05700
AT5G26170	AT1G05700
AT5G41570	AT1G05700
AT5G46350	AT1G05700
AT5G46590	AT1G05700
AT5G52830	AT1G05700
AT5G53950	AT1G05700
AT5G62380	AT1G05700
AT5G62940	AT1G05700
AT5G66300	AT1G05700
AT5G66940	AT1G05700
AT1G24260	AT1G07130
AT1G51700	AT1G07130
AT2G28810	AT1G07130
AT4G38000	AT1G07130
AT5G02460	AT1G07130
AT1G21910	AT1G08270
AT1G34370	AT1G08270
AT1G77080	AT1G08270
AT1G77640	AT1G08270
AT2G01930	AT1G08270
AT2G22540	AT1G08270
AT2G36610	AT1G08270
AT2G38340	AT1G08270
AT2G47070	AT1G08270
AT3G01530	AT1G08270
AT3G11020	AT1G08270
AT3G60030	AT1G08270
AT4G25470	AT1G08270
AT4G25480	AT1G08270
AT4G38910	AT1G08270
AT5G10140	AT1G08270
AT5G20240	AT1G08270
AT1G08010	AT1G08650
AT1G18960	AT1G08650
AT1G32240	AT1G08650
AT1G69570	AT1G08650
AT2G01060	AT1G08650
AT2G03500	AT1G08650
AT2G20400	AT1G08650
AT2G40260	AT1G08650
AT3G04030	AT1G08650
AT3G12730	AT1G08650
AT3G51080	AT1G08650
AT4G38000	AT1G08650
AT5G29000	AT1G08650
AT5G45580	AT1G08650
AT1G01060	AT1G09155
AT1G01260	AT1G09155
AT1G09530	AT1G09155
AT1G10120	AT1G09155
AT1G18330	AT1G09155
AT1G19350	AT1G09155
AT1G59640	AT1G09155
AT1G69010	AT1G09155
AT1G74480	AT1G09155
AT1G74930	AT1G09155
AT1G78080	AT1G09155
AT1G78700	AT1G09155
AT2G18300	AT1G09155
AT2G20180	AT1G09155
AT2G23340	AT1G09155
AT2G24260	AT1G09155
AT3G23210	AT1G09155
AT3G23690	AT1G09155
AT3G48430	AT1G09155
AT3G50260	AT1G09155
AT4G00050	AT1G09155
AT4G06746	AT1G09155
AT4G14410	AT1G09155
AT4G17880	AT1G09155
AT4G18890	AT1G09155
AT4G36780	AT1G09155
AT4G36930	AT1G09155
AT5G01380	AT1G09155
AT5G08130	AT1G09155
AT5G18090	AT1G09155
AT5G45300	AT1G09155
AT5G46760	AT1G09155
AT5G61270	AT1G09155
AT1G09530	AT1G09180
AT1G32150	AT1G09180
AT1G45249	AT1G09180
AT1G49720	AT1G09180
AT1G59640	AT1G09180
AT2G01570	AT1G09180
AT2G01930	AT1G09180
AT2G18160	AT1G09180
AT2G20180	AT1G09180
AT2G22750	AT1G09180
AT2G24260	AT1G09180
AT2G35530	AT1G09180
AT2G36270	AT1G09180
AT2G43000	AT1G09180
AT2G43010	AT1G09180
AT2G45660	AT1G09180
AT2G46270	AT1G09180
AT3G10800	AT1G09180
AT3G12910	AT1G09180
AT3G23210	AT1G09180
AT3G56850	AT1G09180
AT3G59060	AT1G09180
AT4G14410	AT1G09180
AT4G24470	AT1G09180
AT4G30980	AT1G09180
AT4G36730	AT1G09180
AT4G36930	AT1G09180
AT4G38910	AT1G09180
AT5G01380	AT1G09180
AT5G15830	AT1G09180
AT5G18090	AT1G09180
AT5G39820	AT1G09180
AT5G42520	AT1G09180
AT5G46760	AT1G09180
AT5G61270	AT1G09180
AT5G61850	AT1G09180
AT1G06850	AT1G10550
AT1G20640	AT1G10550
AT1G34670	AT1G10550
AT1G72050	AT1G10550
AT2G01940	AT1G10550
AT2G46400	AT1G10550
AT3G06490	AT1G10550
AT3G12720	AT1G10550
AT3G28910	AT1G10550
AT3G47600	AT1G10550
AT4G21330	AT1G10550
AT4G38910	AT1G10550
AT1G03800	AT1G12790
AT1G22810	AT1G12790
AT1G28160	AT1G12790
AT1G28370	AT1G12790
AT1G50640	AT1G12790
AT1G53170	AT1G12790
AT1G53910	AT1G12790
AT1G68550	AT1G12790
AT1G71450	AT1G12790
AT1G72050	AT1G12790
AT1G72360	AT1G12790
AT1G76870	AT1G12790
AT1G77640	AT1G12790
AT2G02820	AT1G12790
AT2G20570	AT1G12790
AT2G31230	AT1G12790
AT2G33710	AT1G12790
AT2G40340	AT1G12790
AT2G44840	AT1G12790
AT3G15210	AT1G12790
AT3G20310	AT1G12790
AT3G23220	AT1G12790
AT3G23240	AT1G12790
AT4G17490	AT1G12790
AT4G18450	AT1G12790
AT4G27950	AT1G12790
AT4G30080	AT1G12790
AT4G31060	AT1G12790
AT4G33280	AT1G12790
AT5G05790	AT1G12790
AT5G07310	AT1G12790
AT5G13910	AT1G12790
AT5G18450	AT1G12790
AT5G18560	AT1G12790
AT5G25190	AT1G12790
AT5G25390	AT1G12790
AT5G43410	AT1G12790
AT5G44210	AT1G12790
AT5G47220	AT1G12790
AT5G47230	AT1G12790
AT5G49300	AT1G12790
AT5G51190	AT1G12790
AT5G61600	AT1G12790
AT5G64750	AT1G12790
AT5G65130	AT1G12790
AT1G49480	AT1G13270
AT2G15740	AT1G13270
AT3G21175	AT1G13270
AT3G24050	AT1G13270
AT5G17430	AT1G13270
AT5G22990	AT1G13270
AT1G51700	AT1G13300
AT2G01930	AT1G13300
AT2G28810	AT1G13300
AT3G12130	AT1G13300
AT3G28920	AT1G13300
AT3G45610	AT1G13300
AT3G50410	AT1G13300
AT3G55370	AT1G13300
AT4G21030	AT1G13300
AT4G38910	AT1G13300
AT5G02460	AT1G13300
AT5G09410	AT1G13300
AT5G39760	AT1G13300
AT5G42520	AT1G13300
AT5G62940	AT1G13300
AT5G66940	AT1G13300
AT1G19040	AT1G13670
AT1G32510	AT1G13670
AT1G32870	AT1G13670
AT1G34190	AT1G13670
AT3G03200	AT1G13670
AT3G10480	AT1G13670
AT3G10490	AT1G13670
AT3G10500	AT1G13670
AT3G14180	AT1G13670
AT3G15510	AT1G13670
AT3G58630	AT1G13670
AT4G01540	AT1G13670
AT4G21030	AT1G13670
AT5G05790	AT1G13670
AT5G14960	AT1G13670
AT5G46590	AT1G13670
AT5G66300	AT1G13670
AT1G49480	AT1G14040
AT2G02820	AT1G14040
AT2G45660	AT1G14040
AT3G22170	AT1G14040
AT3G45610	AT1G14040
AT4G15090	AT1G14040
AT4G38000	AT1G14040
AT5G09410	AT1G14040
AT5G17430	AT1G14040
AT5G62940	AT1G14040
AT5G67450	AT1G14040
AT1G29160	AT1G14390
AT1G51700	AT1G14390
AT1G69570	AT1G14390
AT2G01930	AT1G14390
AT2G28810	AT1G14390
AT2G45660	AT1G14390
AT3G50410	AT1G14390
AT3G55370	AT1G14390
AT4G38000	AT1G14390
AT4G38910	AT1G14390
AT5G02460	AT1G14390
AT5G04340	AT1G14390
AT5G17430	AT1G14390
AT5G42520	AT1G14390
AT5G66940	AT1G14390
AT1G24260	AT1G15210
AT2G01570	AT1G15210
AT2G01930	AT1G15210
AT2G45660	AT1G15210
AT3G48430	AT1G15210
AT4G38910	AT1G15210
AT5G17430	AT1G15210
AT5G61270	AT1G15210
AT1G18330	AT1G17180
AT1G65910	AT1G17180
AT3G09600	AT1G17180
AT3G10113	AT1G17180
AT3G10490	AT1G17180
AT4G01280	AT1G17180
AT5G02840	AT1G17180
AT5G17300	AT1G17180
AT5G52660	AT1G17180
AT1G22810	AT1G20550
AT1G28370	AT1G20550
AT1G35460	AT1G20550
AT1G51140	AT1G20550
AT1G68550	AT1G20550
AT1G72360	AT1G20550
AT1G77640	AT1G20550
AT2G01570	AT1G20550
AT2G01930	AT1G20550
AT2G38880	AT1G20550
AT2G40220	AT1G20550
AT2G40340	AT1G20550
AT2G42280	AT1G20550
AT2G45660	AT1G20550
AT3G06740	AT1G20550
AT3G11020	AT1G20550
AT3G23220	AT1G20550
AT3G24050	AT1G20550
AT3G28920	AT1G20550
AT3G48430	AT1G20550
AT4G17490	AT1G20550
AT4G27950	AT1G20550
AT4G31060	AT1G20550
AT4G36900	AT1G20550
AT5G13910	AT1G20550
AT5G18450	AT1G20550
AT5G25190	AT1G20550
AT5G25390	AT1G20550
AT5G42520	AT1G20550
AT5G44210	AT1G20550
AT5G47230	AT1G20550
AT5G49300	AT1G20550
AT5G51190	AT1G20550
AT5G65130	AT1G20550
AT1G49480	AT1G22030
AT1G51700	AT1G22030
AT1G72050	AT1G22030
AT2G01570	AT1G22030
AT2G01930	AT1G22030
AT2G45660	AT1G22030
AT3G26790	AT1G22030
AT3G46070	AT1G22030
AT3G50410	AT1G22030
AT3G55370	AT1G22030
AT4G38000	AT1G22030
AT4G38910	AT1G22030
AT5G02460	AT1G22030
AT5G17430	AT1G22030
AT5G42520	AT1G22030
AT5G60130	AT1G22030
AT5G62470	AT1G22030
AT5G66940	AT1G22030
AT1G01250	AT1G22880
AT1G12260	AT1G22880
AT1G28160	AT1G22880
AT1G28370	AT1G22880
AT1G32770	AT1G22880
AT1G46768	AT1G22880
AT1G50640	AT1G22880
AT1G52880	AT1G22880
AT1G53910	AT1G22880
AT1G59750	AT1G22880
AT1G76880	AT1G22880
AT1G76890	AT1G22880
AT1G77200	AT1G22880
AT1G77640	AT1G22880
AT2G15740	AT1G22880
AT2G23340	AT1G22880
AT2G31220	AT1G22880
AT2G35700	AT1G22880
AT2G36010	AT1G22880
AT2G38340	AT1G22880
AT2G43000	AT1G22880
AT2G44940	AT1G22880
AT3G06490	AT1G22880
AT3G10030	AT1G22880
AT3G16280	AT1G22880
AT3G60490	AT1G22880
AT4G06746	AT1G22880
AT4G16750	AT1G22880
AT4G25490	AT1G22880
AT4G31060	AT1G22880
AT4G32800	AT1G22880
AT4G34410	AT1G22880
AT5G12870	AT1G22880
AT5G13910	AT1G22880
AT5G18560	AT1G22880
AT5G25810	AT1G22880
AT5G44210	AT1G22880
AT5G51990	AT1G22880
AT5G59780	AT1G22880
AT5G63090	AT1G22880
AT5G64750	AT1G22880
AT5G66300	AT1G22880
AT5G67000	AT1G22880
AT1G29160	AT1G23090
AT1G49480	AT1G23090
AT1G69570	AT1G23090
AT2G02820	AT1G23090
AT2G45660	AT1G23090
AT3G48430	AT1G23090
AT3G55370	AT1G23090
AT5G17430	AT1G23090
AT5G22220	AT1G23090
AT5G60130	AT1G23090
AT5G62940	AT1G23090
AT1G49480	AT1G30020
AT1G69570	AT1G30020
AT2G45660	AT1G30020
AT5G03790	AT1G30020
AT5G17430	AT1G30020
AT1G02065	AT1G31310
AT1G72050	AT1G31310
AT2G01930	AT1G31310
AT2G17950	AT1G31310
AT2G45660	AT1G31310
AT3G23250	AT1G31310
AT3G50410	AT1G31310
AT3G55370	AT1G31310
AT4G38910	AT1G31310
AT5G02460	AT1G31310
AT5G17430	AT1G31310
AT5G42520	AT1G31310
AT1G10120	AT1G31950
AT1G27730	AT1G31950
AT1G69010	AT1G31950
AT2G01930	AT1G31950
AT2G20180	AT1G31950
AT2G45660	AT1G31950
AT3G23210	AT1G31950
AT3G48430	AT1G31950
AT4G14410	AT1G31950
AT4G35550	AT1G31950
AT4G38910	AT1G31950
AT5G08130	AT1G31950
AT5G17430	AT1G31950
AT5G20240	AT1G31950
AT5G28770	AT1G31950
AT5G38860	AT1G31950
AT5G42520	AT1G31950
AT1G25550	AT1G33055
AT1G49480	AT1G33055
AT2G20110	AT1G33055
AT3G04030	AT1G33055
AT3G50700	AT1G33055
AT4G33280	AT1G33055
AT4G37180	AT1G33055
AT5G18090	AT1G33055
AT5G45580	AT1G33055
AT1G46264	AT1G34245
AT2G41690	AT1G34245
AT3G02990	AT1G34245
AT3G09735	AT1G34245
AT3G22830	AT1G34245
AT3G24520	AT1G34245
AT4G11660	AT1G34245
AT4G18880	AT1G34245
AT4G24020	AT1G34245
AT5G16820	AT1G34245
AT5G43840	AT1G34245
AT5G56110	AT1G34245
AT5G62020	AT1G34245
AT1G49480	AT1G35260
AT1G51700	AT1G35260
AT2G20110	AT1G35260
AT2G28810	AT1G35260
AT2G41690	AT1G35260
AT3G22780	AT1G35260
AT3G26790	AT1G35260
AT4G14770	AT1G35260
AT4G18880	AT1G35260
AT5G02460	AT1G35260
AT5G66940	AT1G35260
AT1G02065	AT1G42980
AT1G06070	AT1G42980
AT1G49480	AT1G42980
AT2G18350	AT1G42980
AT3G01470	AT1G42980
AT3G55370	AT1G42980
AT4G24020	AT1G42980
AT5G03790	AT1G42980
AT5G66700	AT1G42980
AT1G06160	AT1G49910
AT1G19210	AT1G49910
AT1G21910	AT1G49910
AT1G28360	AT1G49910
AT1G49480	AT1G49910
AT1G72740	AT1G49910
AT1G74930	AT1G49910
AT2G01570	AT1G49910
AT2G01930	AT1G49910
AT3G50260	AT1G49910
AT4G28140	AT1G49910
AT4G38910	AT1G49910
AT5G42520	AT1G49910
AT5G67190	AT1G49910
AT1G30650	AT1G50060
AT2G15740	AT1G50060
AT3G51080	AT1G50060
AT3G56400	AT1G50060
AT4G01250	AT1G50060
AT4G24240	AT1G50060
AT4G31550	AT1G50060
AT5G22990	AT1G50060
AT5G52830	AT1G50060
AT5G66730	AT1G50060
AT1G35460	AT1G52060
AT1G49480	AT1G52060
AT1G51140	AT1G52060
AT2G01930	AT1G52060
AT2G42280	AT1G52060
AT3G22780	AT1G52060
AT4G38910	AT1G52060
AT5G17430	AT1G52060
AT5G42520	AT1G52060
AT1G19000	AT1G52070
AT1G28300	AT1G52070
AT1G49010	AT1G52070
AT1G70000	AT1G52070
AT1G74840	AT1G52070
AT1G79180	AT1G52070
AT2G01930	AT1G52070
AT3G03660	AT1G52070
AT3G10580	AT1G52070
AT3G11280	AT1G52070
AT3G26790	AT1G52070
AT4G00250	AT1G52070
AT5G05790	AT1G52070
AT5G08520	AT1G52070
AT5G17430	AT1G52070
AT5G47390	AT1G52070
AT5G58900	AT1G52070
AT5G61620	AT1G52070
AT1G09530	AT1G53180
AT2G43010	AT1G53180
AT1G44830	AT1G54700
AT1G49480	AT1G54700
AT1G51600	AT1G54700
AT1G52150	AT1G54700
AT2G21900	AT1G54700
AT2G32460	AT1G54700
AT2G45660	AT1G54700
AT3G01970	AT1G54700
AT3G06740	AT1G54700
AT3G21175	AT1G54700
AT3G24050	AT1G54700
AT5G02460	AT1G54700
AT5G26170	AT1G54700
AT5G49300	AT1G54700
AT1G49480	AT1G59660
AT3G12910	AT1G59660
AT3G48430	AT1G59660
AT5G39820	AT1G59660
AT1G65620	AT1G59850
AT1G71450	AT1G59850
AT2G23290	AT1G59850
AT2G30340	AT1G59850
AT2G40340	AT1G59850
AT3G11440	AT1G59850
AT3G20310	AT1G59850
AT3G50060	AT1G59850
AT4G21030	AT1G59850
AT4G28140	AT1G59850
AT4G31920	AT1G59850
AT4G37260	AT1G59850
AT5G14960	AT1G59850
AT5G19790	AT1G59850
AT5G25390	AT1G59850
AT5G44210	AT1G59850
AT5G60130	AT1G59850
AT5G63090	AT1G59850
AT1G18960	AT1G59940
AT1G19210	AT1G59940
AT1G22810	AT1G59940
AT1G24260	AT1G59940
AT1G34670	AT1G59940
AT1G36060	AT1G59940
AT1G44830	AT1G59940
AT1G50640	AT1G59940
AT1G75490	AT1G59940
AT1G76870	AT1G59940
AT1G77080	AT1G59940
AT1G77640	AT1G59940
AT2G15740	AT1G59940
AT2G22540	AT1G59940
AT2G45650	AT1G59940
AT3G11020	AT1G59940
AT3G23220	AT1G59940
AT3G45610	AT1G59940
AT3G50260	AT1G59940
AT3G54340	AT1G59940
AT3G55370	AT1G59940
AT3G57230	AT1G59940
AT3G57600	AT1G59940
AT4G18960	AT1G59940
AT4G38000	AT1G59940
AT5G10140	AT1G59940
AT5G13910	AT1G59940
AT5G17430	AT1G59940
AT5G18450	AT1G59940
AT5G20240	AT1G59940
AT5G25190	AT1G59940
AT5G44210	AT1G59940
AT5G62940	AT1G59940
AT5G64750	AT1G59940
AT5G67190	AT1G59940
AT1G18960	AT1G61590
AT1G49480	AT1G61590
AT1G72050	AT1G61590
AT1G76870	AT1G61590
AT1G79180	AT1G61590
AT3G10580	AT1G61590
AT3G27785	AT1G61590
AT4G18770	AT1G61590
AT4G32730	AT1G61590
AT5G02320	AT1G61590
AT5G14960	AT1G61590
AT5G40330	AT1G61590
AT5G58850	AT1G61590
AT1G03800	AT1G61820
AT1G06160	AT1G61820
AT1G06180	AT1G61820
AT1G16490	AT1G61820
AT1G18960	AT1G61820
AT1G28160	AT1G61820
AT1G28370	AT1G61820
AT1G34370	AT1G61820
AT1G34670	AT1G61820
AT1G43160	AT1G61820
AT1G46768	AT1G61820
AT1G50640	AT1G61820
AT1G51700	AT1G61820
AT1G53170	AT1G61820
AT1G53910	AT1G61820
AT1G62300	AT1G61820
AT1G65620	AT1G61820
AT1G68550	AT1G61820
AT1G69570	AT1G61820
AT1G71450	AT1G61820
AT1G72050	AT1G61820
AT1G72360	AT1G61820
AT1G75390	AT1G61820
AT1G75490	AT1G61820
AT1G79180	AT1G61820
AT2G04038	AT1G61820
AT2G28810	AT1G61820
AT2G31230	AT1G61820
AT2G33710	AT1G61820
AT2G40340	AT1G61820
AT2G44745	AT1G61820
AT2G44840	AT1G61820
AT2G45650	AT1G61820
AT2G45660	AT1G61820
AT3G02940	AT1G61820
AT3G08500	AT1G61820
AT3G12720	AT1G61820
AT3G12820	AT1G61820
AT3G15210	AT1G61820
AT3G16770	AT1G61820
AT3G20310	AT1G61820
AT3G23220	AT1G61820
AT3G23240	AT1G61820
AT3G23250	AT1G61820
AT3G24050	AT1G61820
AT3G30530	AT1G61820
AT3G55370	AT1G61820
AT3G57600	AT1G61820
AT3G61250	AT1G61820
AT4G17490	AT1G61820
AT4G18450	AT1G61820
AT4G18960	AT1G61820
AT4G22070	AT1G61820
AT4G23750	AT1G61820
AT4G27950	AT1G61820
AT4G28140	AT1G61820
AT4G34410	AT1G61820
AT5G01380	AT1G61820
AT5G02460	AT1G61820
AT5G07310	AT1G61820
AT5G13910	AT1G61820
AT5G17430	AT1G61820
AT5G18560	AT1G61820
AT5G19790	AT1G61820
AT5G20240	AT1G61820
AT5G22570	AT1G61820
AT5G25190	AT1G61820
AT5G25390	AT1G61820
AT5G39760	AT1G61820
AT5G43410	AT1G61820
AT5G44210	AT1G61820
AT5G47220	AT1G61820
AT5G47230	AT1G61820
AT5G51190	AT1G61820
AT5G54230	AT1G61820
AT5G56270	AT1G61820
AT5G61600	AT1G61820
AT5G63090	AT1G61820
AT5G64750	AT1G61820
AT5G65130	AT1G61820
AT5G67000	AT1G61820
AT1G06850	AT1G62045
AT1G18330	AT1G62045
AT1G19790	AT1G62045
AT1G49480	AT1G62045
AT1G69570	AT1G62045
AT2G01570	AT1G62045
AT2G01940	AT1G62045
AT2G17180	AT1G62045
AT2G22300	AT1G62045
AT2G45660	AT1G62045
AT3G09600	AT1G62045
AT3G10113	AT1G62045
AT3G13810	AT1G62045
AT3G55370	AT1G62045
AT4G01280	AT1G62045
AT4G21030	AT1G62045
AT4G38000	AT1G62045
AT5G02840	AT1G62045
AT5G17300	AT1G62045
AT5G17430	AT1G62045
AT5G52660	AT1G62045
AT5G62940	AT1G62045
AT5G66940	AT1G62045
AT1G49950	AT1G62690
AT2G01570	AT1G62690
AT4G38000	AT1G62690
AT1G19790	AT1G62770
AT1G34670	AT1G62770
AT1G52880	AT1G62770
AT3G02940	AT1G62770
AT3G04070	AT1G62770
AT3G06490	AT1G62770
AT3G15500	AT1G62770
AT5G40330	AT1G62770
AT5G64060	AT1G62770
AT1G49480	AT1G62980
AT2G45660	AT1G62980
AT3G48430	AT1G62980
AT5G17430	AT1G62980
AT5G22220	AT1G62980
AT1G29160	AT1G63480
AT1G51700	AT1G63480
AT1G69570	AT1G63480
AT1G72740	AT1G63480
AT2G01570	AT1G63480
AT2G01930	AT1G63480
AT2G28810	AT1G63480
AT2G45660	AT1G63480
AT3G45610	AT1G63480
AT3G50410	AT1G63480
AT3G55370	AT1G63480
AT4G38000	AT1G63480
AT4G38910	AT1G63480
AT5G02460	AT1G63480
AT5G17430	AT1G63480
AT5G42520	AT1G63480
AT5G62940	AT1G63480
AT5G66940	AT1G63480
AT1G03800	AT1G64500
AT1G12610	AT1G64500
AT1G12630	AT1G64500
AT1G21910	AT1G64500
AT1G44830	AT1G64500
AT1G46768	AT1G64500
AT1G50640	AT1G64500
AT1G71450	AT1G64500
AT2G15740	AT1G64500
AT2G35700	AT1G64500
AT2G44840	AT1G64500
AT2G44940	AT1G64500
AT3G20310	AT1G64500
AT3G50260	AT1G64500
AT4G16750	AT1G64500
AT4G25470	AT1G64500
AT4G25480	AT1G64500
AT4G25490	AT1G64500
AT4G28140	AT1G64500
AT5G18560	AT1G64500
AT5G22990	AT1G64500
AT5G25390	AT1G64500
AT5G25810	AT1G64500
AT5G51990	AT1G64500
AT5G52020	AT1G64500
AT5G61600	AT1G64500
AT5G65130	AT1G64500
AT5G67190	AT1G64500
AT1G02230	AT1G65310
AT1G02250	AT1G65310
AT1G19040	AT1G65310
AT1G28470	AT1G65310
AT1G32510	AT1G65310
AT1G32870	AT1G65310
AT1G34180	AT1G65310
AT1G34190	AT1G65310
AT1G54330	AT1G65310
AT1G65910	AT1G65310
AT1G69690	AT1G65310
AT1G72010	AT1G65310
AT1G76420	AT1G65310
AT1G79580	AT1G65310
AT2G01570	AT1G65310
AT2G18060	AT1G65310
AT2G24430	AT1G65310
AT2G45660	AT1G65310
AT3G03200	AT1G65310
AT3G04060	AT1G65310
AT3G10480	AT1G65310
AT3G10490	AT1G65310
AT3G10500	AT1G65310
AT3G15170	AT1G65310
AT3G15510	AT1G65310
AT3G17730	AT1G65310
AT3G18400	AT1G65310
AT3G48430	AT1G65310
AT4G01550	AT1G65310
AT4G10350	AT1G65310
AT4G18390	AT1G65310
AT4G28500	AT1G65310
AT4G29230	AT1G65310
AT4G36160	AT1G65310
AT5G07680	AT1G65310
AT5G13180	AT1G65310
AT5G18270	AT1G65310
AT5G39610	AT1G65310
AT5G42520	AT1G65310
AT5G46590	AT1G65310
AT5G53950	AT1G65310
AT5G62380	AT1G65310
AT5G64060	AT1G65310
AT5G66300	AT1G65310
AT1G02250	AT1G66930
AT1G19040	AT1G66930
AT1G32510	AT1G66930
AT1G32870	AT1G66930
AT1G34190	AT1G66930
AT1G65910	AT1G66930
AT1G79580	AT1G66930
AT2G27300	AT1G66930
AT3G03200	AT1G66930
AT3G04060	AT1G66930
AT3G10480	AT1G66930
AT3G10490	AT1G66930
AT3G10500	AT1G66930
AT3G15510	AT1G66930
AT3G48430	AT1G66930
AT3G49530	AT1G66930
AT4G01540	AT1G66930
AT4G01550	AT1G66930
AT5G13180	AT1G66930
AT5G46590	AT1G66930
AT5G62380	AT1G66930
AT5G66300	AT1G66930
AT1G18960	AT1G69600
AT1G29160	AT1G69600
AT1G49480	AT1G69600
AT1G51700	AT1G69600
AT1G64620	AT1G69600
AT1G69570	AT1G69600
AT2G28810	AT1G69600
AT2G37590	AT1G69600
AT2G45660	AT1G69600
AT3G14180	AT1G69600
AT3G45610	AT1G69600
AT3G47500	AT1G69600
AT3G50410	AT1G69600
AT3G55370	AT1G69600
AT3G58630	AT1G69600
AT4G18960	AT1G69600
AT4G38000	AT1G69600
AT5G02460	AT1G69600
AT5G05550	AT1G69600
AT5G17430	AT1G69600
AT5G62940	AT1G69600
AT5G66940	AT1G69600
AT1G49480	AT1G70510
AT1G51700	AT1G70510
AT2G01570	AT1G70510
AT2G01930	AT1G70510
AT2G28810	AT1G70510
AT2G45660	AT1G70510
AT3G49530	AT1G70510
AT3G50410	AT1G70510
AT4G14770	AT1G70510
AT4G36160	AT1G70510
AT4G38000	AT1G70510
AT4G38910	AT1G70510
AT5G02460	AT1G70510
AT5G17430	AT1G70510
AT5G39660	AT1G70510
AT5G42520	AT1G70510
AT5G47660	AT1G70510
AT5G60130	AT1G70510
AT5G66940	AT1G70510
AT1G53170	AT1G70880
AT1G67710	AT1G70880
AT1G76880	AT1G70880
AT1G76890	AT1G70880
AT3G23250	AT1G70880
AT4G29000	AT1G70880
AT5G60970	AT1G70880
AT1G03840	AT1G70950
AT1G09530	AT1G70950
AT1G14580	AT1G70950
AT1G32150	AT1G70950
AT1G45249	AT1G70950
AT1G49720	AT1G70950
AT1G51700	AT1G70950
AT1G55110	AT1G70950
AT1G69010	AT1G70950
AT1G69570	AT1G70950
AT1G72050	AT1G70950
AT1G74480	AT1G70950
AT1G75390	AT1G70950
AT2G01570	AT1G70950
AT2G01930	AT1G70950
AT2G01940	AT1G70950
AT2G02070	AT1G70950
AT2G02080	AT1G70950
AT2G04038	AT1G70950
AT2G18160	AT1G70950
AT2G20180	AT1G70950
AT2G20570	AT1G70950
AT2G25000	AT1G70950
AT2G28810	AT1G70950
AT2G35530	AT1G70950
AT2G36270	AT1G70950
AT2G43010	AT1G70950
AT2G45660	AT1G70950
AT2G46270	AT1G70950
AT3G10800	AT1G70950
AT3G13810	AT1G70950
AT3G20770	AT1G70950
AT3G23690	AT1G70950
AT3G30530	AT1G70950
AT3G50410	AT1G70950
AT3G50700	AT1G70950
AT3G55370	AT1G70950
AT3G56850	AT1G70950
AT3G59060	AT1G70950
AT3G62420	AT1G70950
AT4G00050	AT1G70950
AT4G21030	AT1G70950
AT4G21330	AT1G70950
AT4G24470	AT1G70950
AT4G30980	AT1G70950
AT4G34590	AT1G70950
AT4G36730	AT1G70950
AT4G38000	AT1G70950
AT4G38910	AT1G70950
AT5G02320	AT1G70950
AT5G02460	AT1G70950
AT5G03150	AT1G70950
AT5G08130	AT1G70950
AT5G11260	AT1G70950
AT5G15830	AT1G70950
AT5G17430	AT1G70950
AT5G20240	AT1G70950
AT5G28770	AT1G70950
AT5G38800	AT1G70950
AT5G38860	AT1G70950
AT5G62940	AT1G70950
AT5G66730	AT1G70950
AT5G66940	AT1G70950
AT1G09530	AT1G73120
AT1G32150	AT1G73120
AT1G45249	AT1G73120
AT1G49720	AT1G73120
AT2G01930	AT1G73120
AT2G04038	AT1G73120
AT2G18300	AT1G73120
AT2G20180	AT1G73120
AT2G24260	AT1G73120
AT2G35530	AT1G73120
AT2G36270	AT1G73120
AT2G43010	AT1G73120
AT2G46270	AT1G73120
AT3G20840	AT1G73120
AT3G59060	AT1G73120
AT4G36730	AT1G73120
AT4G36930	AT1G73120
AT4G37750	AT1G73120
AT4G38000	AT1G73120
AT4G38910	AT1G73120
AT5G04410	AT1G73120
AT5G10510	AT1G73120
AT5G28770	AT1G73120
AT5G38800	AT1G73120
AT5G46760	AT1G73120
AT5G51910	AT1G73120
AT5G61270	AT1G73120
AT5G66940	AT1G73120
AT1G18960	AT1G74150
AT1G49480	AT1G74150
AT1G51700	AT1G74150
AT1G67260	AT1G74150
AT1G69570	AT1G74150
AT1G72050	AT1G74150
AT2G28810	AT1G74150
AT2G30340	AT1G74150
AT2G37590	AT1G74150
AT2G45660	AT1G74150
AT3G48160	AT1G74150
AT3G50410	AT1G74150
AT3G55370	AT1G74150
AT4G38000	AT1G74150
AT5G02460	AT1G74150
AT5G17430	AT1G74150
AT5G20240	AT1G74150
AT5G60130	AT1G74150
AT5G62940	AT1G74150
AT5G66940	AT1G74150
AT1G16490	AT1G75190
AT1G72740	AT1G75190
AT1G79180	AT1G75190
AT3G12130	AT1G75190
AT3G12720	AT1G75190
AT3G12820	AT1G75190
AT3G23250	AT1G75190
AT4G21080	AT1G75190
AT4G24470	AT1G75190
AT5G10280	AT1G75190
AT5G12870	AT1G75190
AT5G49300	AT1G75190
AT5G49330	AT1G75190
AT5G62320	AT1G75190
AT5G67450	AT1G75190
AT5G67580	AT1G75190
AT1G08320	AT1G78340
AT1G22070	AT1G78340
AT1G49480	AT1G78340
AT1G49560	AT1G78340
AT1G51700	AT1G78340
AT1G68670	AT1G78340
AT1G77920	AT1G78340
AT2G28810	AT1G78340
AT2G31230	AT1G78340
AT2G37590	AT1G78340
AT2G38090	AT1G78340
AT2G40260	AT1G78340
AT2G45660	AT1G78340
AT2G46590	AT1G78340
AT3G12250	AT1G78340
AT3G15510	AT1G78340
AT3G27785	AT1G78340
AT3G50410	AT1G78340
AT4G01720	AT1G78340
AT4G38000	AT1G78340
AT5G02460	AT1G78340
AT5G06839	AT1G78340
AT5G06950	AT1G78340
AT5G06960	AT1G78340
AT5G10030	AT1G78340
AT5G24110	AT1G78340
AT5G58850	AT1G78340
AT5G60130	AT1G78340
AT5G63260	AT1G78340
AT5G65210	AT1G78340
AT5G66940	AT1G78340
AT1G47655	AT1G79170
AT1G49480	AT1G79170
AT1G69570	AT1G79170
AT2G01930	AT1G79170
AT2G45660	AT1G79170
AT3G12250	AT1G79170
AT3G22170	AT1G79170
AT3G50410	AT1G79170
AT4G15090	AT1G79170
AT5G02460	AT1G79170
AT5G17430	AT1G79170
AT5G60130	AT1G79170
AT1G03800	AT1G80260
AT1G20640	AT1G80260
AT1G22810	AT1G80260
AT1G53170	AT1G80260
AT1G53910	AT1G80260
AT1G65620	AT1G80260
AT1G71450	AT1G80260
AT1G76890	AT1G80260
AT1G77640	AT1G80260
AT2G01930	AT1G80260
AT2G30340	AT1G80260
AT2G40340	AT1G80260
AT3G08500	AT1G80260
AT3G23240	AT1G80260
AT3G49690	AT1G80260
AT3G54990	AT1G80260
AT4G01680	AT1G80260
AT4G17490	AT1G80260
AT4G27950	AT1G80260
AT4G38910	AT1G80260
AT5G07310	AT1G80260
AT5G13910	AT1G80260
AT5G18450	AT1G80260
AT5G25190	AT1G80260
AT5G25390	AT1G80260
AT5G42520	AT1G80260
AT5G44210	AT1G80260
AT5G47220	AT1G80260
AT5G61600	AT1G80260
AT1G06070	AT2G01530
AT1G06850	AT2G01530
AT1G17950	AT2G01530
AT1G43700	AT2G01530
AT1G49010	AT2G01530
AT1G69560	AT2G01530
AT2G17180	AT2G01530
AT2G21230	AT2G01530
AT2G38090	AT2G01530
AT2G40620	AT2G01530
AT3G10580	AT2G01530
AT3G11280	AT2G01530
AT4G30080	AT2G01530
AT5G05790	AT2G01530
AT5G45300	AT2G01530
AT5G58850	AT2G01530
AT5G58900	AT2G01530
AT1G51600	AT2G01880
AT3G28920	AT2G01880
AT4G38000	AT2G01880
AT5G01900	AT2G01880
AT5G18090	AT2G01880
AT5G22570	AT2G01880
AT1G75390	AT2G01900
AT2G01570	AT2G01900
AT2G01930	AT2G01900
AT2G04038	AT2G01900
AT2G18160	AT2G01900
AT2G45660	AT2G01900
AT2G46270	AT2G01900
AT3G30530	AT2G01900
AT3G62420	AT2G01900
AT4G34590	AT2G01900
AT4G36730	AT2G01900
AT4G38910	AT2G01900
AT5G15830	AT2G01900
AT5G17430	AT2G01900
AT5G28770	AT2G01900
AT5G38800	AT2G01900
AT5G42520	AT2G01900
AT1G49560	AT2G04025
AT4G24020	AT2G04025
AT1G27730	AT2G04380
AT1G49480	AT2G04380
AT1G51220	AT2G04380
AT1G71450	AT2G04380
AT2G01570	AT2G04380
AT2G01930	AT2G04380
AT2G45660	AT2G04380
AT3G21175	AT2G04380
AT3G55370	AT2G04380
AT4G38000	AT2G04380
AT5G08070	AT2G04380
AT5G17430	AT2G04380
AT5G60120	AT2G04380
AT5G63090	AT2G04380
AT1G03800	AT2G11810
AT1G06180	AT2G11810
AT1G09540	AT2G11810
AT1G13300	AT2G11810
AT1G25550	AT2G11810
AT1G49480	AT2G11810
AT1G53910	AT2G11810
AT1G65620	AT2G11810
AT1G69570	AT2G11810
AT2G03500	AT2G11810
AT2G28550	AT2G11810
AT2G30340	AT2G11810
AT2G45660	AT2G11810
AT3G23240	AT2G11810
AT3G24050	AT2G11810
AT3G49690	AT2G11810
AT3G54990	AT2G11810
AT3G55370	AT2G11810
AT4G18450	AT2G11810
AT4G24470	AT2G11810
AT4G27950	AT2G11810
AT4G37180	AT2G11810
AT5G17430	AT2G11810
AT5G25390	AT2G11810
AT5G44210	AT2G11810
AT5G47220	AT2G11810
AT5G61600	AT2G11810
AT5G63090	AT2G11810
AT5G64750	AT2G11810
AT1G03800	AT2G13550
AT1G25550	AT2G13550
AT1G65620	AT2G13550
AT1G71450	AT2G13550
AT1G73730	AT2G13550
AT2G40340	AT2G13550
AT2G45660	AT2G13550
AT3G14180	AT2G13550
AT3G15500	AT2G13550
AT3G20310	AT2G13550
AT3G58630	AT2G13550
AT4G18450	AT2G13550
AT5G05550	AT2G13550
AT5G17430	AT2G13550
AT5G18090	AT2G13550
AT5G19790	AT2G13550
AT5G25190	AT2G13550
AT5G25390	AT2G13550
AT5G44210	AT2G13550
AT5G47220	AT2G13550
AT5G62940	AT2G13550
AT5G63090	AT2G13550
AT5G64750	AT2G13550
AT1G35460	AT2G18360
AT1G51140	AT2G18360
AT1G73730	AT2G18360
AT2G38880	AT2G18360
AT2G42280	AT2G18360
AT2G45660	AT2G18360
AT3G20770	AT2G18360
AT5G60850	AT2G18360
AT1G32510	AT2G19290
AT1G54330	AT2G19290
AT2G27300	AT2G19290
AT1G12260	AT2G19800
AT1G28470	AT2G19800
AT1G34180	AT2G19800
AT1G49480	AT2G19800
AT1G67710	AT2G19800
AT1G76420	AT2G19800
AT2G18060	AT2G19800
AT2G46770	AT2G19800
AT3G17730	AT2G19800
AT3G46640	AT2G19800
AT4G10350	AT2G19800
AT4G16150	AT2G19800
AT4G28500	AT2G19800
AT4G29230	AT2G19800
AT4G36160	AT2G19800
AT5G13180	AT2G19800
AT5G39610	AT2G19800
AT5G40330	AT2G19800
AT5G58080	AT2G19800
AT5G62380	AT2G19800
AT5G64060	AT2G19800
AT1G69570	AT2G21100
AT2G28810	AT2G21100
AT2G37590	AT2G21100
AT2G38880	AT2G21100
AT3G02940	AT2G21100
AT3G50410	AT2G21100
AT4G28110	AT2G21100
AT4G38000	AT2G21100
AT5G54230	AT2G21100
AT5G56110	AT2G21100
AT5G66940	AT2G21100
AT1G24260	AT2G22630
AT1G29160	AT2G22630
AT1G49480	AT2G22630
AT1G51700	AT2G22630
AT1G69570	AT2G22630
AT1G77080	AT2G22630
AT2G01570	AT2G22630
AT2G01930	AT2G22630
AT2G28810	AT2G22630
AT2G45660	AT2G22630
AT3G47500	AT2G22630
AT3G50410	AT2G22630
AT3G54340	AT2G22630
AT3G55370	AT2G22630
AT4G18960	AT2G22630
AT4G21030	AT2G22630
AT4G38000	AT2G22630
AT4G38910	AT2G22630
AT5G02460	AT2G22630
AT5G17430	AT2G22630
AT5G20240	AT2G22630
AT5G42520	AT2G22630
AT5G62940	AT2G22630
AT5G66940	AT2G22630
AT1G51600	AT2G23540
AT1G72050	AT2G23540
AT1G75390	AT2G23540
AT2G18350	AT2G23540
AT3G30530	AT2G23540
AT3G61150	AT2G23540
AT4G00730	AT2G23540
AT4G38910	AT2G23540
AT1G03840	AT2G23690
AT1G14580	AT2G23690
AT1G55110	AT2G23690
AT2G01570	AT2G23690
AT2G01940	AT2G23690
AT2G02070	AT2G23690
AT2G02080	AT2G23690
AT3G13810	AT2G23690
AT3G14180	AT2G23690
AT3G48160	AT2G23690
AT3G50700	AT2G23690
AT4G30080	AT2G23690
AT4G33280	AT2G23690
AT5G03150	AT2G23690
AT5G17300	AT2G23690
AT5G29000	AT2G23690
AT5G65510	AT2G23690
AT5G66730	AT2G23690
AT1G02250	AT2G24390
AT1G03800	AT2G24390
AT1G10120	AT2G24390
AT1G19000	AT2G24390
AT1G31140	AT2G24390
AT1G35460	AT2G24390
AT1G44830	AT2G24390
AT1G49560	AT2G24390
AT1G65620	AT2G24390
AT1G68670	AT2G24390
AT1G69570	AT2G24390
AT1G70000	AT2G24390
AT1G71450	AT2G24390
AT1G72050	AT2G24390
AT1G74840	AT2G24390
AT2G01570	AT2G24390
AT2G01930	AT2G24390
AT2G18300	AT2G24390
AT2G20570	AT2G24390
AT2G28810	AT2G24390
AT2G30340	AT2G24390
AT2G31230	AT2G24390
AT2G40340	AT2G24390
AT2G42280	AT2G24390
AT2G42430	AT2G24390
AT2G45420	AT2G24390
AT2G45660	AT2G24390
AT3G20310	AT2G24390
AT3G23240	AT2G24390
AT3G50410	AT2G24390
AT3G54340	AT2G24390
AT3G57230	AT2G24390
AT3G61120	AT2G24390
AT4G00250	AT2G24390
AT4G14410	AT2G24390
AT4G17490	AT2G24390
AT4G18450	AT2G24390
AT4G18960	AT2G24390
AT4G27950	AT2G24390
AT4G38000	AT2G24390
AT4G38910	AT2G24390
AT5G02460	AT2G24390
AT5G04760	AT2G24390
AT5G10140	AT2G24390
AT5G13790	AT2G24390
AT5G13910	AT2G24390
AT5G17430	AT2G24390
AT5G20240	AT2G24390
AT5G25190	AT2G24390
AT5G25390	AT2G24390
AT5G38860	AT2G24390
AT5G42520	AT2G24390
AT5G44210	AT2G24390
AT5G47220	AT2G24390
AT5G47390	AT2G24390
AT5G51190	AT2G24390
AT5G61600	AT2G24390
AT5G63090	AT2G24390
AT2G01570	AT2G25090
AT5G58900	AT2G25090
AT2G01930	AT2G25980
AT3G20840	AT2G25980
AT3G50700	AT2G25980
AT4G05100	AT2G25980
AT4G38910	AT2G25980
AT5G42520	AT2G25980
AT1G72050	AT2G30130
AT1G76870	AT2G30130
AT2G01570	AT2G30130
AT2G01930	AT2G30130
AT2G02820	AT2G30130
AT2G45660	AT2G30130
AT3G08500	AT2G30130
AT3G22170	AT2G30130
AT3G49690	AT2G30130
AT4G15090	AT2G30130
AT4G38910	AT2G30130
AT5G09410	AT2G30130
AT5G17430	AT2G30130
AT1G08810	AT2G30340
AT1G65620	AT2G30340
AT1G71450	AT2G30340
AT1G72050	AT2G30340
AT2G40340	AT2G30340
AT2G45660	AT2G30340
AT3G20310	AT2G30340
AT4G27950	AT2G30340
AT4G38910	AT2G30340
AT5G07310	AT2G30340
AT5G18450	AT2G30340
AT5G25190	AT2G30340
AT5G25390	AT2G30340
AT5G44210	AT2G30340
AT5G47220	AT2G30340
AT5G47230	AT2G30340
AT5G49330	AT2G30340
AT5G63090	AT2G30340
AT5G65130	AT2G30340
AT1G01060	AT2G30930
AT1G02250	AT2G30930
AT1G18330	AT2G30930
AT3G09600	AT2G30930
AT3G10113	AT2G30930
AT3G48430	AT2G30930
AT5G04390	AT2G30930
AT5G17300	AT2G30930
AT5G42520	AT2G30930
AT5G52660	AT2G30930
AT1G29160	AT2G32360
AT1G49480	AT2G32360
AT1G51700	AT2G32360
AT1G53910	AT2G32360
AT1G64620	AT2G32360
AT1G65620	AT2G32360
AT1G66600	AT2G32360
AT1G67710	AT2G32360
AT1G69570	AT2G32360
AT1G71450	AT2G32360
AT1G72050	AT2G32360
AT2G18350	AT2G32360
AT2G28810	AT2G32360
AT2G30340	AT2G32360
AT2G40340	AT2G32360
AT3G45610	AT2G32360
AT3G47500	AT2G32360
AT3G50410	AT2G32360
AT3G50700	AT2G32360
AT3G55370	AT2G32360
AT3G57600	AT2G32360
AT4G27950	AT2G32360
AT4G38000	AT2G32360
AT5G02460	AT2G32360
AT5G04390	AT2G32360
AT5G10510	AT2G32360
AT5G13910	AT2G32360
AT5G25190	AT2G32360
AT5G25390	AT2G32360
AT5G44210	AT2G32360
AT5G62940	AT2G32360
AT5G63090	AT2G32360
AT5G64750	AT2G32360
AT5G65410	AT2G32360
AT5G66940	AT2G32360
AT5G67000	AT2G32360
AT1G19790	AT2G32590
AT1G51700	AT2G32590
AT2G20180	AT2G32590
AT3G10800	AT2G32590
AT3G14180	AT2G32590
AT3G46070	AT2G32590
AT3G50410	AT2G32590
AT3G58630	AT2G32590
AT5G02460	AT2G32590
AT5G11260	AT2G32590
AT5G28770	AT2G32590
AT1G59750	AT2G33560
AT1G69570	AT2G33560
AT1G76890	AT2G33560
AT2G28810	AT2G33560
AT2G46590	AT2G33560
AT3G12130	AT2G33560
AT3G45610	AT2G33560
AT3G46090	AT2G33560
AT3G50410	AT2G33560
AT3G52440	AT2G33560
AT3G55370	AT2G33560
AT4G32730	AT2G33560
AT5G02320	AT2G33560
AT5G02460	AT2G33560
AT5G11510	AT2G33560
AT5G17430	AT2G33560
AT5G60850	AT2G33560
AT5G63260	AT2G33560
AT5G66940	AT2G33560
AT1G12610	AT2G34910
AT1G19790	AT2G34910
AT1G63030	AT2G34910
AT1G72050	AT2G34910
AT1G72740	AT2G34910
AT1G77200	AT2G34910
AT2G23340	AT2G34910
AT2G31220	AT2G34910
AT2G38340	AT2G34910
AT3G11020	AT2G34910
AT3G30210	AT2G34910
AT4G16150	AT2G34910
AT4G25470	AT2G34910
AT4G25480	AT2G34910
AT4G25490	AT2G34910
AT4G38910	AT2G34910
AT5G18090	AT2G34910
AT5G25810	AT2G34910
AT5G51990	AT2G34910
AT5G52020	AT2G34910
AT5G67580	AT2G34910
AT1G03840	AT2G35585
AT1G55110	AT2G35585
AT2G01930	AT2G35585
AT2G20570	AT2G35585
AT2G45660	AT2G35585
AT4G38910	AT2G35585
AT5G17430	AT2G35585
AT1G29280	AT2G35910
AT1G30650	AT2G35910
AT1G69310	AT2G35910
AT2G20110	AT2G35910
AT2G23320	AT2G35910
AT2G30590	AT2G35910
AT2G40740	AT2G35910
AT2G46400	AT2G35910
AT2G47260	AT2G35910
AT3G54340	AT2G35910
AT3G56400	AT2G35910
AT4G01250	AT2G35910
AT4G18960	AT2G35910
AT4G23550	AT2G35910
AT5G13080	AT2G35910
AT5G20240	AT2G35910
AT5G24110	AT2G35910
AT5G52830	AT2G35910
AT1G01250	AT2G36030
AT1G01720	AT2G36030
AT1G09530	AT2G36030
AT1G10120	AT2G36030
AT1G12630	AT2G36030
AT1G19350	AT2G36030
AT1G21910	AT2G36030
AT1G22810	AT2G36030
AT1G32150	AT2G36030
AT1G44830	AT2G36030
AT1G45249	AT2G36030
AT1G46264	AT2G36030
AT1G46768	AT2G36030
AT1G49480	AT2G36030
AT1G51700	AT2G36030
AT1G52880	AT2G36030
AT1G59640	AT2G36030
AT1G69010	AT2G36030
AT1G71450	AT2G36030
AT1G74480	AT2G36030
AT1G75080	AT2G36030
AT1G75390	AT2G36030
AT1G75490	AT2G36030
AT1G77640	AT2G36030
AT1G78700	AT2G36030
AT2G01570	AT2G36030
AT2G04038	AT2G36030
AT2G18160	AT2G36030
AT2G18300	AT2G36030
AT2G22750	AT2G36030
AT2G23340	AT2G36030
AT2G24260	AT2G36030
AT2G35530	AT2G36030
AT2G35700	AT2G36030
AT2G36270	AT2G36030
AT2G36610	AT2G36030
AT2G43000	AT2G36030
AT2G43010	AT2G36030
AT2G45660	AT2G36030
AT2G46270	AT2G36030
AT3G02990	AT2G36030
AT3G09735	AT2G36030
AT3G10800	AT2G36030
AT3G11020	AT2G36030
AT3G13810	AT2G36030
AT3G15500	AT2G36030
AT3G20310	AT2G36030
AT3G22830	AT2G36030
AT3G23210	AT2G36030
AT3G23690	AT2G36030
AT3G24520	AT2G36030
AT3G30530	AT2G36030
AT3G50260	AT2G36030
AT3G50700	AT2G36030
AT3G56850	AT2G36030
AT3G57600	AT2G36030
AT3G59060	AT2G36030
AT3G62420	AT2G36030
AT4G00050	AT2G36030
AT4G06746	AT2G36030
AT4G11660	AT2G36030
AT4G16750	AT2G36030
AT4G18880	AT2G36030
AT4G18890	AT2G36030
AT4G28140	AT2G36030
AT4G30980	AT2G36030
AT4G31060	AT2G36030
AT4G34590	AT2G36030
AT4G36730	AT2G36030
AT4G36780	AT2G36030
AT5G06839	AT2G36030
AT5G08130	AT2G36030
AT5G10030	AT2G36030
AT5G11260	AT2G36030
AT5G15830	AT2G36030
AT5G16820	AT2G36030
AT5G17430	AT2G36030
AT5G25390	AT2G36030
AT5G28770	AT2G36030
AT5G38800	AT2G36030
AT5G38860	AT2G36030
AT5G39820	AT2G36030
AT5G43840	AT2G36030
AT5G44210	AT2G36030
AT5G61600	AT2G36030
AT5G62020	AT2G36030
AT5G63090	AT2G36030
AT5G65130	AT2G36030
AT5G67190	AT2G36030
AT1G29160	AT2G36100
AT4G30080	AT2G36100
AT4G33280	AT2G36100
AT5G14960	AT2G36100
AT5G42520	AT2G36100
AT1G19350	AT2G37060
AT1G32150	AT2G37060
AT1G32510	AT2G37060
AT1G45249	AT2G37060
AT1G72050	AT2G37060
AT1G78700	AT2G37060
AT2G01570	AT2G37060
AT2G01930	AT2G37060
AT2G20110	AT2G37060
AT2G20180	AT2G37060
AT2G24430	AT2G37060
AT2G35530	AT2G37060
AT2G36270	AT2G37060
AT2G43010	AT2G37060
AT2G45660	AT2G37060
AT3G04060	AT2G37060
AT3G10490	AT2G37060
AT3G15510	AT2G37060
AT3G20310	AT2G37060
AT3G23690	AT2G37060
AT3G55370	AT2G37060
AT3G56850	AT2G37060
AT4G18890	AT2G37060
AT4G24470	AT2G37060
AT4G36730	AT2G37060
AT4G36780	AT2G37060
AT4G36930	AT2G37060
AT4G38910	AT2G37060
AT5G07680	AT2G37060
AT5G17430	AT2G37060
AT5G18270	AT2G37060
AT5G25390	AT2G37060
AT5G42520	AT2G37060
AT5G62380	AT2G37060
AT5G66300	AT2G37060
AT1G29160	AT2G38250
AT1G34370	AT2G38250
AT1G51600	AT2G38250
AT1G51700	AT2G38250
AT1G69570	AT2G38250
AT1G71450	AT2G38250
AT2G01570	AT2G38250
AT2G01930	AT2G38250
AT2G28810	AT2G38250
AT2G45660	AT2G38250
AT2G46590	AT2G38250
AT3G06740	AT2G38250
AT3G21175	AT2G38250
AT3G24050	AT2G38250
AT3G45610	AT2G38250
AT3G47500	AT2G38250
AT3G50410	AT2G38250
AT3G52440	AT2G38250
AT3G55370	AT2G38250
AT4G38000	AT2G38250
AT4G38910	AT2G38250
AT5G17430	AT2G38250
AT5G42520	AT2G38250
AT5G49300	AT2G38250
AT5G60850	AT2G38250
AT5G62000	AT2G38250
AT5G62940	AT2G38250
AT5G63260	AT2G38250
AT5G65410	AT2G38250
AT5G66940	AT2G38250
AT1G03800	AT2G38960
AT1G03840	AT2G38960
AT1G14580	AT2G38960
AT1G28370	AT2G38960
AT1G29280	AT2G38960
AT1G44830	AT2G38960
AT1G53170	AT2G38960
AT1G53910	AT2G38960
AT1G55110	AT2G38960
AT1G62300	AT2G38960
AT1G68550	AT2G38960
AT1G69310	AT2G38960
AT1G71450	AT2G38960
AT1G72050	AT2G38960
AT1G77080	AT2G38960
AT2G01570	AT2G38960
AT2G01940	AT2G38960
AT2G02070	AT2G38960
AT2G02080	AT2G38960
AT2G06200	AT2G38960
AT2G15740	AT2G38960
AT2G31230	AT2G38960
AT2G36010	AT2G38960
AT2G40340	AT2G38960
AT2G40740	AT2G38960
AT2G46400	AT2G38960
AT2G47260	AT2G38960
AT3G13810	AT2G38960
AT3G20310	AT2G38960
AT3G23220	AT2G38960
AT3G23240	AT2G38960
AT3G50700	AT2G38960
AT4G17490	AT2G38960
AT4G18450	AT2G38960
AT4G21080	AT2G38960
AT4G22070	AT2G38960
AT4G24470	AT2G38960
AT4G27950	AT2G38960
AT5G03150	AT2G38960
AT5G07310	AT2G38960
AT5G10140	AT2G38960
AT5G13910	AT2G38960
AT5G18560	AT2G38960
AT5G24110	AT2G38960
AT5G25390	AT2G38960
AT5G26170	AT2G38960
AT5G44210	AT2G38960
AT5G47220	AT2G38960
AT5G47230	AT2G38960
AT5G61600	AT2G38960
AT5G65130	AT2G38960
AT5G66730	AT2G38960
AT1G18960	AT2G39110
AT1G72050	AT2G39110
AT1G74480	AT2G39110
AT2G01570	AT2G39110
AT2G01930	AT2G39110
AT2G17180	AT2G39110
AT2G45660	AT2G39110
AT3G06740	AT2G39110
AT3G22170	AT2G39110
AT3G26620	AT2G39110
AT4G38000	AT2G39110
AT4G38620	AT2G39110
AT4G38910	AT2G39110
AT5G14340	AT2G39110
AT5G16600	AT2G39110
AT5G17430	AT2G39110
AT5G42520	AT2G39110
AT5G49300	AT2G39110
AT5G54230	AT2G39110
AT5G62020	AT2G39110
AT5G66940	AT2G39110
AT1G16490	AT2G39880
AT1G66600	AT2G39880
AT1G74480	AT2G39880
AT2G01930	AT2G39880
AT2G25000	AT2G39880
AT2G44745	AT2G39880
AT3G14180	AT2G39880
AT3G58630	AT2G39880
AT4G01720	AT2G39880
AT4G17785	AT2G39880
AT4G38620	AT2G39880
AT5G05550	AT2G39880
AT5G14340	AT2G39880
AT5G16600	AT2G39880
AT5G22570	AT2G39880
AT5G56110	AT2G39880
AT5G56270	AT2G39880
AT1G06280	AT2G41250
AT1G29160	AT2G41250
AT1G49480	AT2G41250
AT1G51700	AT2G41250
AT1G64620	AT2G41250
AT1G68200	AT2G41250
AT1G69570	AT2G41250
AT1G75390	AT2G41250
AT2G01570	AT2G41250
AT2G04038	AT2G41250
AT2G15740	AT2G41250
AT2G18160	AT2G41250
AT2G23290	AT2G41250
AT2G28810	AT2G41250
AT2G30340	AT2G41250
AT2G37590	AT2G41250
AT2G45660	AT2G41250
AT2G46270	AT2G41250
AT2G46590	AT2G41250
AT3G12130	AT2G41250
AT3G15500	AT2G41250
AT3G30530	AT2G41250
AT3G45610	AT2G41250
AT3G47500	AT2G41250
AT3G50060	AT2G41250
AT3G55370	AT2G41250
AT3G62420	AT2G41250
AT4G34590	AT2G41250
AT4G37260	AT2G41250
AT5G11260	AT2G41250
AT5G15830	AT2G41250
AT5G22990	AT2G41250
AT5G38800	AT2G41250
AT5G60850	AT2G41250
AT5G62940	AT2G41250
AT5G66940	AT2G41250
AT1G18960	AT2G41480
AT1G49480	AT2G41480
AT1G72050	AT2G41480
AT3G24050	AT2G41480
AT4G21040	AT2G41480
AT5G49300	AT2G41480
AT1G20980	AT2G41550
AT1G30210	AT2G41550
AT1G49480	AT2G41550
AT1G53160	AT2G41550
AT1G53230	AT2G41550
AT1G69690	AT2G41550
AT1G72010	AT2G41550
AT1G72050	AT2G41550
AT1G74480	AT2G41550
AT2G01570	AT2G41550
AT2G01930	AT2G41550
AT2G02820	AT2G41550
AT2G20570	AT2G41550
AT2G33810	AT2G41550
AT2G42200	AT2G41550
AT2G47070	AT2G41550
AT3G02150	AT2G41550
AT3G15030	AT2G41550
AT3G15270	AT2G41550
AT3G22170	AT2G41550
AT3G23210	AT2G41550
AT3G27010	AT2G41550
AT3G45150	AT2G41550
AT3G57920	AT2G41550
AT4G15090	AT2G41550
AT4G21030	AT2G41550
AT4G24470	AT2G41550
AT4G28140	AT2G41550
AT4G36900	AT2G41550
AT4G38910	AT2G41550
AT5G08070	AT2G41550
AT5G08330	AT2G41550
AT5G09410	AT2G41550
AT5G17430	AT2G41550
AT5G23280	AT2G41550
AT5G42520	AT2G41550
AT5G46830	AT2G41550
AT5G50570	AT2G41550
AT5G51910	AT2G41550
AT5G60970	AT2G41550
AT1G72050	AT2G41660
AT1G74930	AT2G41660
AT2G15740	AT2G41660
AT2G28810	AT2G41660
AT3G50410	AT2G41660
AT3G55370	AT2G41660
AT4G00270	AT2G41660
AT5G02460	AT2G41660
AT5G17430	AT2G41660
AT1G19040	AT2G42930
AT1G32870	AT2G42930
AT1G34180	AT2G42930
AT1G34190	AT2G42930
AT1G51600	AT2G42930
AT1G52880	AT2G42930
AT1G65910	AT2G42930
AT2G02450	AT2G42930
AT2G18060	AT2G42930
AT2G24430	AT2G42930
AT3G03200	AT2G42930
AT3G10480	AT2G42930
AT3G10490	AT2G42930
AT3G10500	AT2G42930
AT3G12730	AT2G42930
AT3G15170	AT2G42930
AT3G15510	AT2G42930
AT3G17730	AT2G42930
AT3G18400	AT2G42930
AT3G21175	AT2G42930
AT3G26790	AT2G42930
AT4G17980	AT2G42930
AT4G33280	AT2G42930
AT4G37180	AT2G42930
AT5G13180	AT2G42930
AT5G39610	AT2G42930
AT5G46590	AT2G42930
AT5G66300	AT2G42930
AT1G14687	AT2G43610
AT5G22990	AT2G43610
AT1G25550	AT2G43840
AT1G51700	AT2G43840
AT1G74480	AT2G43840
AT2G01570	AT2G43840
AT2G01930	AT2G43840
AT2G28810	AT2G43840
AT2G45660	AT2G43840
AT2G46770	AT2G43840
AT3G04030	AT2G43840
AT3G12730	AT2G43840
AT3G50410	AT2G43840
AT4G18880	AT2G43840
AT4G37180	AT2G43840
AT4G38000	AT2G43840
AT4G38910	AT2G43840
AT5G02460	AT2G43840
AT5G17430	AT2G43840
AT5G42520	AT2G43840
AT5G45580	AT2G43840
AT5G66940	AT2G43840
AT1G32240	AT2G44010
AT2G01940	AT2G44010
AT4G38000	AT2G44010
AT5G49300	AT2G44010
AT1G03800	AT2G44110
AT1G51700	AT2G44110
AT1G64620	AT2G44110
AT2G01570	AT2G44110
AT3G14180	AT2G44110
AT3G20310	AT2G44110
AT3G50700	AT2G44110
AT4G21030	AT2G44110
AT4G27950	AT2G44110
AT4G38000	AT2G44110
AT4G38910	AT2G44110
AT5G02460	AT2G44110
AT5G42520	AT2G44110
AT5G62940	AT2G44110
AT5G67450	AT2G44110
AT1G03800	AT2G45490
AT1G53170	AT2G45490
AT1G53910	AT2G45490
AT1G65620	AT2G45490
AT2G01930	AT2G45490
AT2G15740	AT2G45490
AT2G45660	AT2G45490
AT3G48430	AT2G45490
AT4G17490	AT2G45490
AT4G27950	AT2G45490
AT4G38910	AT2G45490
AT5G13910	AT2G45490
AT5G19790	AT2G45490
AT5G42520	AT2G45490
AT5G44210	AT2G45490
AT5G47220	AT2G45490
AT5G60970	AT2G45490
AT5G61600	AT2G45490
AT1G09530	AT2G47390
AT1G19350	AT2G47390
AT1G32150	AT2G47390
AT1G45249	AT2G47390
AT1G49720	AT2G47390
AT1G72050	AT2G47390
AT2G35530	AT2G47390
AT2G36270	AT2G47390
AT2G43010	AT2G47390
AT2G46270	AT2G47390
AT3G10800	AT2G47390
AT3G56850	AT2G47390
[truncated: 3,376 more rows]
