# Supplementary material for: Analysis of basic pentacysteine6 transcription factor involved in abiotic stress response in Arabidopsis thaliana
Source: Front Genet. 2023 Apr 17;14:1097381. doi: 10.3389/fgene.2023.1097381 (PMC10150019; doi:10.3389/fgene.2023.1097381)
Supplement: Supplementary file 6 [file Table6.XLSX]

## Sheet: Sheet1
TF	Target	Organ	Method	Position	Strand	Sequence	DistanceToTSS	P-value	Correlation
AT5G42520	AT1G01010	-	motif	Chr1:3690-3710,Chr1:3692-3712	-,-	GTCGATCTCTCTCGCTCTCTG,CCGTCGATCTCTCTCGCTCTC	59,61	4.76e-06,8.61e-06	-
AT5G42520	AT1G01020	-	motif	Chr1:8685-8705,Chr1:8683-8703,Chr1:8681-8701,Chr1:8679-8699,Chr1:8677-8697,Chr1:8675-8695,Chr1:8673-	+,+,+,+,+,	CTCTCTCTCTCTCTCAAGAGA,CTCTCTCTCTCTCTCTCAAGA,CTCTCTCTCTCTCTCTCTCAA,CTCTCTCTCTCTCTCTCTCTC,CTCTCTCTCTCT	32,34,36,38,40,42,44	9.93e-06,6.11e-09,1.	-
AT5G42520	AT1G01030	-	motif	Chr1:13661-13681,Chr1:13659-13679,Chr1:13657-13677,Chr1:13655-13675,Chr1:13653-13673	-,-,-,-,-	ACCAATCTCGCTCTCTCTCTC,CAATCTCGCTCTCTCTCTCTA,ATCTCGCTCTCTCTCTCTAAG,CTCGCTCTCTCTCTCTAAGTC,CGCTCTCTCTCT	33,35,37,39,41	2.26e-07,2.68e-09,2.	-
AT5G42520	AT1G01040	-	motif	Chr1:23139-23159,Chr1:23147-23167	-,-	CTCTCTTCGTCTTCCTCTCTC,TTCTGTTTCTCTCTTCGTCTT	0,1	4.76e-06,1.59e-06	-
AT5G42520	AT1G01070	-	motif	Chr1:40868-40888	+	CTCCAGCCATATCTCTCTCTA	56	6.97e-06	-
AT5G42520	AT1G01110	-	motif	Chr1:52093-52113,Chr1:52095-52115,Chr1:52097-52117,Chr1:52099-52119	+,+,+,+	TACTTTCTGTTTCTCTCTCAC,CTTTCTGTTTCTCTCTCACTC,TTCTGTTTCTCTCTCACTCCT,CTGTTTCTCTCTCACTCCTTA	-126,-124,-122,-120	2.54e-07,4.04e-08,2.	-
AT5G42520	AT1G01120	-	motif	Chr1:59152-59172,Chr1:59071-59091,Chr1:59069-59089,Chr1:59067-59087	-,-,-,-	TTCTTGCACTCTATATATCTC,CATTCTCATTTTCTCTCTCTT,TTCTCATTTTCTCTCTCTTTC,CTCATTTTCTCTCTCTTTCTA	0,76,78,80	5.29e-06,9.57e-07,4.	-
AT5G42520	AT1G01140	-	motif	Chr1:67629-67649,Chr1:67578-67598,Chr1:67574-67594	-,+,+	CTCGCTCGTCCACTTTCTCTC,CTCCCTCAATATCTCTCCTTC,TCTTCTCCCTCAATATCTCTC	-4,27,31	5.81e-06,7.63e-06,5.	-
AT5G42520	AT1G01150	-	motif	Chr1:72359-72379,Chr1:72357-72377,Chr1:72355-72375,Chr1:72353-72373,Chr1:72351-72371,Chr1:72349-7236	-,-,-,-,-,	AAATGCCTCTGTCTCTCTCTC,ATGCCTCTGTCTCTCTCTCTC,GCCTCTGTCTCTCTCTCTCTC,CTCTGTCTCTCTCTCTCTCTC,CTGTCTCTCTCT	-221,-219,-217,-215,	5.12e-06,4.65e-09,6.	-
AT5G42520	AT1G01160	-	motif	Chr1:72343-72363,Chr1:72345-72365,Chr1:72347-72367,Chr1:72349-72369,Chr1:72351-72371,Chr1:72353-7237	-,-,-,-,-,	CTCTCTCTCTCTCTAATTTGT,CTCTCTCTCTCTCTCTAATTT,CTCTCTCTCTCTCTCTCTAAT,GTCTCTCTCTCTCTCTCTCTA,CTGTCTCTCTCT	4,6,8,10,12,14,16,18	1.99e-06,6.56e-09,1.	-
AT5G42520	AT1G01183	-	motif	Chr1:79111-79131,Chr1:79109-79129,Chr1:79107-79127,Chr1:79105-79125,Chr1:79103-79123	-,-,-,-,-	TCACCAACCTCTCTCTCTCTC,ACCAACCTCTCTCTCTCTCTC,CAACCTCTCTCTCTCTCTCCT,ACCTCTCTCTCTCTCTCCTCT,CTCTCTCTCTCT	-79,-77,-75,-73,-71	7.49e-06,9.49e-09,2.	-
AT5G42520	AT1G01200	-	motif	Chr1:88200-88220	-	TTCTCTGTTTCACTCACTCCC	0	2.31e-06	-
AT5G42520	AT1G01220	-	motif	Chr1:91389-91409	+	TCTCCTCTGTCTCTTTGCCTC	13	9.42e-06	-
AT5G42520	AT1G01225	-	FunTFBS	Chr1:96037-96057	-	TCTTCTCTCTCTCTCTGCACA	50	4.85e-06	0.5157
AT5G42520	AT1G01300	-	motif	Chr1:116794-116814	-	TTCTTTTTCTTTCTTTTTTTA	-129	4.48e-06	-
AT5G42520	AT1G01320	-	motif	Chr1:130509-130529,Chr1:130507-130527,Chr1:130505-130525,Chr1:130503-130523,Chr1:130501-130521	-,-,-,-,-	CACACTCTCTGTGTCTCTCTC,CACTCTCTGTGTCTCTCTCTC,CTCTCTGTGTCTCTCTCTCAC,CTCTGTGTCTCTCTCTCACAC,CTGTGTCTCTCT	48,50,52,54,56	3.64e-06,6.05e-08,6.	-
AT5G42520	AT1G01340	-	FunTFBS	Chr1:135906-135926	-	ATATTCCTCTTTCCCTCCCTT	-75	7.95e-06	0.5437
AT5G42520	AT1G01350	-	FunTFBS	Chr1:135906-135926	-	ATATTCCTCTTTCCCTCCCTT	-198	7.95e-06	0.5437
AT5G42520	AT1G01355	-	motif	Chr1:138458-138478,Chr1:138460-138480	+,+	ATCTCTTTTTTTCTCTCTGGC,CTCTTTTTTTCTCTCTGGCTT	-35,-33	7.87e-06,4.78e-06	-
AT5G42520	AT1G01370	-	motif	Chr1:143314-143334,Chr1:143316-143336,Chr1:143318-143338,Chr1:143320-143340,Chr1:143322-143342,Chr1:	-,-,-,-,-,	CTCTCTCTCTCTCCCAATTTA,CTCTCTCTCTCTCTCCCAATT,GTCTCTCTCTCTCTCTCCCAA,TTGTCTCTCTCTCTCTCTCCC,CTTTGTCTCTCT	-230,-228,-226,-224,	9.74e-08,1.14e-08,6.	-
AT5G42520	AT1G01380	-	motif	Chr1:147151-147171	+	CCATCATTCTCTCTTCCTCTC	0	2.02e-07	-
AT5G42520	AT1G01430	-	motif	Chr1:159107-159127,Chr1:159105-159125	+,+	CTTGTTCTCTCTCTCTTTTTT,GACTTGTTCTCTCTCTCTTTT	-452,-450	9.14e-07,8.45e-07	-
AT5G42520	AT1G01470	-	motif	Chr1:173008-173028	-	CCCACGCTTTCACTCTCACTC	-60	2.34e-07	-
AT5G42520	AT1G01471	-	motif	Chr1:173008-173028	-	CCCACGCTTTCACTCTCACTC	-223	2.34e-07	-
AT5G42520	AT1G01490	-	motif	Chr1:182369-182389,Chr1:182365-182385,Chr1:182363-182383,Chr1:182361-182381,Chr1:182359-182379,Chr1:	-,-,-,-,-,	CTCTTCTCGTCGCTCTCTCTC,TCTCGTCGCTCTCTCTCTCTC,TCGTCGCTCTCTCTCTCTCTC,GTCGCTCTCTCTCTCTCTCTT,CGCTCTCTCTCT	-11,-7,-5,-3,-1,0,37	7.36e-06,2.26e-07,4.	-
AT5G42520	AT1G01520	-	motif	Chr1:190485-190505	+	CTAACCTTGTCTCCCTCTCCC	-91	8.27e-06	-
AT5G42520	AT1G01580	-	motif	Chr1:209348-209368,Chr1:209350-209370,Chr1:209352-209372,Chr1:209354-209374,Chr1:209356-209376,Chr1:	-,-,-,-,-,	CTCTCTCTCTCTCGCTCGCTA,ATCTCTCTCTCTCTCGCTCGC,CTATCTCTCTCTCTCTCGCTC,TTCTATCTCTCTCTCTCTCGC,ATTTCTATCTCT	-27,-25,-23,-21,-19,	3.68e-07,3.14e-08,3.	-
AT5G42520	AT1G01610	-	motif	Chr1:224317-224337,Chr1:224313-224333,Chr1:224309-224329,Chr1:224297-224317,Chr1:224295-224315,Chr1:	-,-,-,-,-,	GACCTTCCCTCTCTTTCTTTC,TTCCCTCTCTTTCTTTCCAAA,CTCTCTTTCTTTCCAAATCTC,CCAAATCTCTCTTTATCTCTC,AAATCTCTCTTT	3,7,11,23,25,27,29,3	1.28e-06,5.27e-06,9.	-
AT5G42520	AT1G01620	-	motif	Chr1:227280-227300,Chr1:227278-227298,Chr1:227276-227296,Chr1:227274-227294,Chr1:227272-227292,Chr1:	-,-,-,-,-,	TTTTTCTATTCTCTCTCTCTC,TTTCTATTCTCTCTCTCTCTC,TCTATTCTCTCTCTCTCTCGC,TATTCTCTCTCTCTCTCGCCT,TTCTCTCTCTCT	2,4,6,8,10,34,36,40	4.67e-06,1.53e-07,9.	-
AT5G42520	AT1G01650	-	motif	Chr1:237869-237889,Chr1:237867-237887,Chr1:237865-237885,Chr1:237799-237819,Chr1:237795-237815,Chr1:	+,+,+,-,-,	TTTTTTTTCTCTCTCTTTTTG,CTTTTTTTTTCTCTCTCTTTT,GACTTTTTTTTTCTCTCTCTT,CTTTTTTCATCTCTCTCTCTC,TTTCATCTCTCT	-52,-50,-48,0,2,4,45	6.85e-06,4.73e-07,1.	-
AT5G42520	AT1G01690	-	motif	Chr1:249145-249165,Chr1:249147-249167,Chr1:249149-249169,Chr1:249151-249171,Chr1:249153-249173,Chr1:	+,+,+,+,+,	TCAGTTCTCTCACTCTCTCTC,AGTTCTCTCACTCTCTCTCTC,TTCTCTCACTCTCTCTCTCTC,CTCTCACTCTCTCTCTCTCTA,CTCACTCTCTCT	4,6,8,10,12,14,16	9.18e-08,5.42e-06,4.	-
AT5G42520	AT1G01720	-	motif	Chr1:268352-268372,Chr1:268354-268374	-,-	GTATCTCTCTCTCTACCTCTG,TAGTATCTCTCTCTCTACCTC	22,24	4.04e-07,8.24e-08	-
AT5G42520	AT1G01730	-	motif	Chr1:270487-270507,Chr1:270489-270509,Chr1:270491-270511,Chr1:270493-270513,Chr1:270495-270515,Chr1:	-,-,-,-,-,	CTCTCTCTCTCTTTTTTTTTT,CTCTCTCTCTCTCTTTTTTTT,CTCTCTCTCTCTCTCTTTTTT,CTCTCTCTCTCTCTCTCTTTT,CTCTCTCTCTCT	-449,-447,-445,-443,	6.05e-06,2.99e-08,1.	-
AT5G42520	AT1G01780	-	motif	Chr1:282419-282439,Chr1:282635-282655,Chr1:282637-282657,Chr1:282639-282659,Chr1:282641-282661,Chr1:	-,-,-,-,-,	ATATCATTCTCTCTCAATCAA,CTCTCTCTCTCTCTTTGATCT,CTCTCTCTCTCTCTCTTTGAT,CTCTCTCTCTCTCTCTCTTTG,CTCTCTCTCTCT	-322,-106,-104,-102,	6.78e-06,9.48e-07,1.	-
AT5G42520	AT1G01800	-	motif	Chr1:293415-293435	+	TGCTTCTTCTCTCTCTGTCTA	73	7.13e-06	-
AT5G42520	AT1G01830	-	motif	Chr1:302723-302743,Chr1:302219-302239	-,-	CACAGGCTCTCTCTATGCCTG,TCCTAGTTATCTCTCTCATTC	-408,76	8.16e-06,7.19e-06	-
AT5G42520	AT1G01840	-	motif	Chr1:303128-303148,Chr1:303602-303622,Chr1:303608-303628,Chr1:303610-303630,Chr1:303612-303632,Chr1:	+,-,-,-,-,	TTGTCTTCCTCTCTCACACAA,CTCTTTCGCTTTCGCTTTCTA,CTCTCTCTCTTTCGCTTTCGC,CTCTCTCTCTCTTTCGCTTTC,CTCTCTCTCTCT	-389,65,71,73,75,77,	3.28e-06,7.8e-06,7.4	-
AT5G42520	AT1G02090	-	motif	Chr1:389950-389970	+	CTACCTCTTTCTCTCTTCTTT	-303	3.57e-06	-
AT5G42520	AT1G02110	-	motif	Chr1:392897-392917,Chr1:392901-392921,Chr1:392903-392923,Chr1:392905-392925,Chr1:392907-392927,Chr1:	-,-,-,-,-,	CTCTCTCTCTCAGTCTGTTTT,CTCTCTCTCTCTCTCAGTCTG,CTCTCTCTCTCTCTCTCAGTC,CTCTCTCTCTCTCTCTCTCAG,CACTCTCTCTCT	66,70,72,74,76,78,80	4.67e-06,4.65e-09,5.	-
AT5G42520	AT1G02120	-	motif	Chr1:395737-395757,Chr1:395741-395761	+,+	ACTTTCCCCTTTCTCTCTCTA,TCCCCTTTCTCTCTCTAAACA	-4,0	1.59e-06,7.19e-06	-
AT5G42520	AT1G02130	-	motif	Chr1:401837-401857	+	ATCTCTCTCTCTCTTTTCTGA	25	2.61e-06	-
AT5G42520	AT1G02140	-	motif	Chr1:404409-404429,Chr1:404407-404427,Chr1:404405-404425	+,+,+	CTTTTTTTCTTTCTTTCTCGA,CTCTTTTTTTCTTTCTTTCTC,TTCTCTTTTTTTCTTTCTTTC	27,29,31	1.55e-06,3.03e-06,3.	-
AT5G42520	AT1G02145	-	motif	Chr1:404162-404182,Chr1:404164-404184,Chr1:404168-404188,Chr1:404405-404425,Chr1:404407-404427,Chr1:	-,-,-,+,+,	CTTTTTCTCTCTCTCTTCCGA,TCCTTTTTCTCTCTCTCTTCC,GAGGTCCTTTTTCTCTCTCTC,TTCTCTTTTTTTCTTTCTTTC,CTCTTTTTTTCT	-418,-416,-412,-175,	5.53e-07,5.42e-08,8.	-
AT5G42520	AT1G02160	-	motif	Chr1:410772-410792,Chr1:410774-410794,Chr1:410776-410796,Chr1:410778-410798	-,-,-,-	CCGTCTCTCTCTCTCACAACC,CACCGTCTCTCTCTCTCACAA,ATCACCGTCTCTCTCTCTCAC,CGATCACCGTCTCTCTCTCTC	24,26,28,30	3.93e-07,8.34e-08,1e	-
AT5G42520	AT1G02250	-	motif	Chr1:439589-439609	-	ATCTTTCCCTCTCTTAGTTTT	-30	8.65e-06	-
AT5G42520	AT1G02290	-	motif	Chr1:453166-453186,Chr1:453164-453184,Chr1:453162-453182,Chr1:453160-453180	+,+,+,+	CACTTTCTCTCTCTGTCTTAT,TTCACTTTCTCTCTCTGTCTT,CTTTCACTTTCTCTCTCTGTC,GCCTTTCACTTTCTCTCTCTG	-429,-427,-425,-423	5.75e-06,1.28e-08,1.	-
AT5G42520	AT1G02300	-	motif	Chr1:453160-453180,Chr1:453162-453182,Chr1:453164-453184,Chr1:453166-453186	+,+,+,+	GCCTTTCACTTTCTCTCTCTG,CTTTCACTTTCTCTCTCTGTC,TTCACTTTCTCTCTCTGTCTT,CACTTTCTCTCTCTGTCTTAT	-108,-106,-104,-102	7.61e-07,1.11e-06,1.	-
AT5G42520	AT1G02305	-	motif	Chr1:455690-455710,Chr1:455692-455712	+,+	GCCTCTCTCTGTCTCTTCCTA,CTCTCTCTGTCTCTTCCTAGA	2,4	5.2e-06,1.39e-06	-
AT5G42520	AT1G02420	-	motif	Chr1:493600-493620,Chr1:493724-493744	-,+	GAAGCTCGCTCTCTCTGTATC,CAATTTCCGTCTCTCTGTATC	-63,41	6.91e-06,2.62e-06	-
AT5G42520	AT1G02470	-	FunTFBS	Chr1:513583-513603	-	CTAAATCTCTTTCTCTCAAGA	21	6.08e-06	0.6213
AT5G42520	AT1G02490	-	motif	Chr1:516276-516296	-	ATCACTCATTCTCTCTTCTTC	-322	5.2e-06	-
AT5G42520	AT1G02550	-	motif	Chr1:536500-536520	+	ATTGCTCTGTTTCTCTCTTGC	17	6.05e-06	-
AT5G42520	AT1G02570	-	motif	Chr1:541345-541365	+	CTTCTTCTCCCTCTACCTCTT	10	4.13e-06	-
AT5G42520	AT1G02575	-	motif	Chr1:543107-543127	+	CCCATTTTCTTTCTTCTTCTC	0	4.52e-06	-
AT5G42520	AT1G02630	-	motif	Chr1:562388-562408	+	CTCCCCTTTTTTCTCTCTTGA	16	6.25e-06	-
AT5G42520	AT1G02670	-	motif	Chr1:575798-575818	+	CTCTTTCTTCTTCTTTTTCTC	-228	2.23e-06	-
AT5G42520	AT1G02680	-	motif	Chr1:580639-580659,Chr1:580641-580661	-,-	ACTGATCTCTCTCTCTCTCGT,TCACTGATCTCTCTCTCTCTC	14,16	1.13e-06,4.94e-06	-
AT5G42520	AT1G02720	-	motif	Chr1:591804-591824,Chr1:591810-591830	+,+	TTACACTCCCCTCTCTCTCTC,TCCCCTCTCTCTCTCACTTTT	-2,0	7.8e-06,7.08e-08	-
AT5G42520	AT1G02730	-	motif	Chr1:598858-598878,Chr1:598668-598688,Chr1:598666-598686,Chr1:598664-598684,Chr1:598662-598682,Chr1:	-,-,-,-,-,	CACACTCTTTCTCTTTTATTA,TAATCTCTATATCTCTCTCTC,ATCTCTATATCTCTCTCTCTC,CTCTATATCTCTCTCTCTCTG,CTATATCTCTCT	-201,-11,-9,-7,-5,-3	8.73e-06,4.63e-07,1.	-
AT5G42520	AT1G02800	-	motif	Chr1:616664-616684	-	CTCCATCTCTTTCTTCTTCTT	-473	4.13e-06	-
AT5G42520	AT1G02870	-	motif	Chr1:638594-638614	+	ACCTCGCCATCTCTCTCACTG	63	3.71e-06	-
AT5G42520	AT1G02880	-	motif	Chr1:645271-645291,Chr1:645267-645287,Chr1:645265-645285,Chr1:645197-645217	+,+,+,-	CTCTCTCAATCTCTCTGTACA,TCTTCTCTCTCAATCTCTCTG,TCTCTTCTCTCTCAATCTCTC,CTCAATTCTTTTCTTTCTTTC	-368,-364,-362,-294	4.04e-06,2.82e-06,8.	-
AT5G42520	AT1G03055	-	motif	Chr1:712057-712077,Chr1:712055-712075,Chr1:712051-712071,Chr1:712049-712069	+,+,+,+	CTCTCTCTCTCTTTCAATTTA,TTCTCTCTCTCTCTTTCAATT,ATTGTTCTCTCTCTCTCTTTC,ATATTGTTCTCTCTCTCTCTT	-254,-252,-248,-246	1.54e-06,7e-08,4.14e	-
AT5G42520	AT1G03060	-	motif	Chr1:727110-727130	-	TCCTTCTTCTTTCTTTCTTTA	-219	5.62e-06	-
AT5G42520	AT1G03080	-	motif	Chr1:737979-737999,Chr1:737977-737997,Chr1:737975-737995,Chr1:737973-737993,Chr1:737971-737991,Chr1:	+,+,+,+,+,	CTCTCTCTTTCTCTCTCCAGG,CTCTCTCTCTTTCTCTCTCCA,ATCTCTCTCTCTTTCTCTCTC,AGATCTCTCTCTCTTTCTCTC,CTAGATCTCTCT	57,59,61,63,65,67	4.41e-07,2.01e-10,3.	-
AT5G42520	AT1G03160	-	motif	Chr1:761293-761313,Chr1:761295-761315,Chr1:761297-761317,Chr1:761299-761319,Chr1:761301-761321,Chr1:	+,+,+,+,+,	GTATCTCACTCTCTCTCTTTC,ATCTCACTCTCTCTCTTTCTC,CTCACTCTCTCTCTTTCTCTC,CACTCTCTCTCTTTCTCTCTC,CTCTCTCTCTTT	11,13,15,17,19,21	4.07e-08,1.29e-09,3.	-
AT5G42520	AT1G03200	-	motif	Chr1:780579-780599,Chr1:780615-780635	+,+	GCACTTTCCTCTCTTTCTCTC,TTCGTTTTTTCTATTTCTCTC	-3,13	3.05e-06,3.17e-06	-
AT5G42520	AT1G03240	-	motif	Chr1:793465-793485,Chr1:792994-793014,Chr1:792992-793012,Chr1:792990-793010	-,-,-,-	CTCTCTCTCTCTCTTTGGCCT,CGACTTCTCTCTCTCTCTTTT,ACTTCTCTCTCTCTCTTTTCT,TTCTCTCTCTCTCTTTTCTGA	-479,-8,-6,-4	2.95e-06,2.92e-06,3.	-
AT5G42520	AT1G03260	-	motif	Chr1:798373-798393	-	CAATCTCTCTATCCATCTCTC	70	4.11e-07	-
AT5G42520	AT1G03270	-	motif	Chr1:799006-799026,Chr1:799010-799030,Chr1:799012-799032,Chr1:799014-799034,Chr1:799128-799148,Chr1:	-,-,-,-,+,	TTCTCTCTCTTTTTTTAACTC,ATTTTTCTCTCTCTTTTTTTA,TTATTTTTCTCTCTCTTTTTT,CCTTATTTTTCTCTCTCTTTT,AACACACACTCT	-165,-161,-159,-157,	8.13e-06,2.92e-06,1.	-
AT5G42520	AT1G03280	-	motif	Chr1:803083-803103,Chr1:803085-803105	+,+	CCGTCGTGTTCTCTCCCCCTC,GTCGTGTTCTCTCCCCCTCTC	48,50	5.67e-06,3.03e-06	-
AT5G42520	AT1G03350	-	motif	Chr1:824632-824652,Chr1:824630-824650,Chr1:824628-824648,Chr1:824626-824646,Chr1:824624-824644,Chr1:	-,-,-,-,-,	CACAGACACTCTCTCTCTTTC,CAGACACTCTCTCTCTTTCTC,GACACTCTCTCTCTTTCTCTC,CACTCTCTCTCTTTCTCTCTA,CTCTCTCTCTTT	-239,-237,-235,-233,	3.48e-07,4.44e-08,6.	-
AT5G42520	AT1G03457	-	motif	Chr1:864057-864077	+	CTTCTTCTTCTTCTCTCTCTA	48	2.05e-06	-
AT5G42520	AT1G03520	-	motif	Chr1:880185-880205,Chr1:880183-880203,Chr1:880181-880201,Chr1:880179-880199,Chr1:880177-880197,Chr1:	-,-,-,-,-,	CCATGTCTCTCTGTCTCTCTC,ATGTCTCTCTGTCTCTCTCTG,GTCTCTCTGTCTCTCTCTGTA,CTCTCTGTCTCTCTCTGTATC,CTCTGTCTCTCT	-27,-25,-23,-21,-19,	1.2e-07,4.68e-07,5.5	-
AT5G42520	AT1G03550	-	motif	Chr1:887903-887923	-	TTAGTTTTCTCTCTCTGACTA	33	1.47e-06	-
AT5G42520	AT1G03590	-	motif	Chr1:897450-897470,Chr1:897448-897468,Chr1:897446-897466,Chr1:897444-897464,Chr1:897442-897462,Chr1:	-,-,-,-,-,	ACCCATCTCCCTCTCTCTCTC,CCATCTCCCTCTCTCTCTCTA,ATCTCCCTCTCTCTCTCTACC,CTCCCTCTCTCTCTCTACCAC,CCCTCTCTCTCT	48,50,52,54,56,58	1.7e-08,3.48e-10,1.8	-
AT5G42520	AT1G03630	-	motif	Chr1:907324-907344,Chr1:907326-907346,Chr1:907328-907348	+,+,+	GTGTTTTTTTTTCTCTCTCTT,GTTTTTTTTTCTCTCTCTTTT,TTTTTTTTCTCTCTCTTTTTT	-298,-296,-294	1.52e-06,4.39e-06,2.	-
AT5G42520	AT1G03687	-	motif	Chr1:917880-917900	-	TTGCTTCTCTCTATCTCTTCT	-399	9.5e-06	-
AT5G42520	AT1G03700	-	motif	Chr1:920949-920969,Chr1:920951-920971,Chr1:920953-920973,Chr1:920955-920975,Chr1:920957-920977,Chr1:	+,+,+,+,+,	TTATCTCTCTCTCTCTCTCCC,ATCTCTCTCTCTCTCTCCCTC,CTCTCTCTCTCTCTCCCTCTC,CTCTCTCTCTCTCCCTCTCCT,CTCTCTCTCTCC	0,1,3,5,7,9,11,17	4.85e-10,9.05e-12,1.	-
AT5G42520	AT1G03740	-	motif	Chr1:933476-933496,Chr1:933482-933502,Chr1:933484-933504,Chr1:933486-933506,Chr1:933488-933508,Chr1:	-,-,-,-,-,	CTCTCAGTCTCTCTATGGCTC,CTCTCTCTCTCAGTCTCTCTA,ATCTCTCTCTCTCAGTCTCTC,ACATCTCTCTCTCTCAGTCTC,CCACATCTCTCT	-16,-10,-8,-6,-4,0	3.15e-06,4.64e-08,8.	-
AT5G42520	AT1G03770	-	motif	Chr1:944603-944623,Chr1:944607-944627	+,+	TTGTTCTCCTTTCTCTCTTTC,TCTCCTTTCTCTCTTTCCATC	31,35	2.89e-06,4.71e-06	-
AT5G42520	AT1G03790	-	motif	Chr1:954191-954211,Chr1:954193-954213,Chr1:954195-954215,Chr1:954197-954217,Chr1:954199-954219,Chr1:	-,-,-,-,-,	CTCTTTCTCTCTCCCTTATCA,CTCTCTTTCTCTCTCCCTTAT,TCCTCTCTTTCTCTCTCCCTT,CATCCTCTCTTTCTCTCTCCC,ATCATCCTCTCT	-314,-312,-310,-308,	4.31e-06,7.8e-08,8.4	-
AT5G42520	AT1G03820	-	motif	Chr1:960691-960711	-	ATCTTTCACTCTCTCACATTA	17	1.28e-06	-
AT5G42520	AT1G03830	-	motif	Chr1:966972-966992,Chr1:966970-966990,Chr1:966791-966811,Chr1:966789-966809,Chr1:966787-966807	+,+,-,-,-	TTATTTTTCTATCTCTCTTCA,TTTTATTTTTCTATCTCTCTT,ATCTTTCTCTGTCTATCTCTC,CTTTCTCTGTCTATCTCTCCA,TTCTCTGTCTAT	-215,-213,-34,-32,-3	8.65e-06,6.28e-06,1.	-
AT5G42520	AT1G03850	-	FunTFBS	Chr1:977705-977725,Chr1:977703-977723,Chr1:977701-977721,Chr1:977697-977717	-,-,-,-	CCATTTCTCCCTCTCTCTCTT,ATTTCTCCCTCTCTCTCTTTG,TTCTCCCTCTCTCTCTTTGTC,CCCTCTCTCTCTTTGTCTCTC	36,38,40,44	2.21e-08,1.85e-07,7.	0.5554,0.61,0.5191,0
AT5G42520	AT1G03880	-	motif	Chr1:985805-985825	+	TTATCTCTTTCTCTTTGACAC	54	5.24e-06	-
AT5G42520	AT1G03950	-	motif	Chr1:1013304-1013324,Chr1:1013302-1013322,Chr1:1013300-1013320,Chr1:1013298-1013318,Chr1:1013296-101	-,-,-,-,-	CTAAATCTCTCTCTCTCTAAC,AAATCTCTCTCTCTCTAACTA,ATCTCTCTCTCTCTAACTACC,CTCTCTCTCTCTAACTACCTC,CTCTCTCTCTAA	41,43,45,47,49	1.15e-07,5.62e-08,1.	-
AT5G42520	AT1G03960	-	motif	Chr1:1013296-1013316,Chr1:1013298-1013318,Chr1:1013300-1013320,Chr1:1013302-1013322,Chr1:1013304-101	-,-,-,-,-	CTCTCTCTCTAACTACCTCTG,CTCTCTCTCTCTAACTACCTC,ATCTCTCTCTCTCTAACTACC,AAATCTCTCTCTCTCTAACTA,CTAAATCTCTCT	-399,-397,-395,-393,	1.98e-06,6.74e-07,1.	-
AT5G42520	AT1G03970	-	motif	Chr1:1017750-1017770,Chr1:1017756-1017776	+,+	GTTGGGCCCTCTCTCCCTCTA,CCCTCTCTCCCTCTACATCAT	-330,-324	9.13e-06,3.45e-06	-
AT5G42520	AT1G03980	-	motif	Chr1:1022097-1022117	-	TCTCTTCTGTCTCTCTCACAC	0	7.26e-06	-
AT5G42520	AT1G03990	-	motif	Chr1:1024364-1024384,Chr1:1024366-1024386,Chr1:1024368-1024388	-,-,-	GTCTCTCTCTCTATATATATA,AAGTCTCTCTCTCTATATATA,TAAAGTCTCTCTCTCTATATA	-463,-461,-459	1.8e-06,5.77e-07,2e-	-
AT5G42520	AT1G04000	-	motif	Chr1:1029092-1029112,Chr1:1029086-1029106,Chr1:1029082-1029102,Chr1:1029080-1029100,Chr1:1029078-102	-,-,-,-,-,	CTGTTATCCCCTCTTTCTCTT,TCCCCTCTTTCTCTTATTCTC,CTCTTTCTCTTATTCTCTCTC,CTTTCTCTTATTCTCTCTCTC,TTCTCTTATTCT	7,13,17,19,21,23,25,	9.29e-06,2.43e-06,4.	-
AT5G42520	AT1G04010	-	motif	Chr1:1036190-1036210,Chr1:1036188-1036208,Chr1:1036186-1036206,Chr1:1036184-1036204,Chr1:1036182-103	-,-,-,-,-,	AACGCACACACTCTCTCTCTC,CGCACACACTCTCTCTCTCTC,CACACACTCTCTCTCTCTCCT,CACACTCTCTCTCTCTCCTCT,CACTCTCTCTCT	27,29,31,33,35,48	5.32e-06,3.41e-07,2.	-
AT5G42520	AT1G04020	-	motif	Chr1:1036169-1036189,Chr1:1036182-1036202,Chr1:1036184-1036204,Chr1:1036186-1036206,Chr1:1036188-103	-,-,-,-,-,	TCCTCTCTCTTACTTTTCCTC,CACTCTCTCTCTCTCCTCTCT,CACACTCTCTCTCTCTCCTCT,CACACACTCTCTCTCTCTCCT,CGCACACACTCT	-348,-335,-333,-331,	2.45e-06,3.44e-06,1.	-
AT5G42520	AT1G04100	-	motif	Chr1:1059507-1059527,Chr1:1059509-1059529,Chr1:1059511-1059531,Chr1:1059513-1059533	+,+,+,+	TCCAATTTCATTCTCTCTCTC,CAATTTCATTCTCTCTCTCTT,ATTTCATTCTCTCTCTCTTTA,TTCATTCTCTCTCTCTTTAAG	1,3,5,7	3.92e-06,3.68e-07,1.	-
AT5G42520	AT1G04130	-	motif	Chr1:1073342-1073362,Chr1:1073344-1073364	+,+	GTATCTGTCCCTCTCCCTCCA,ATCTGTCCCTCTCCCTCCAAA	-65,-63	8.2e-06,9.46e-06	-
AT5G42520	AT1G04150	-	FunTFBS	Chr1:1084324-1084344,Chr1:1084322-1084342	-,-	ATAACTCTATCTTTCTCTCTC,AACTCTATCTTTCTCTCTCTA	-78,-76	3.81e-06,2.52e-07	0.5577,0.5144
AT5G42520	AT1G04170	-	motif	Chr1:1096654-1096674	-	TCGTGTTCCTCTATCTCTCTC	-272	6.81e-07	-
AT5G42520	AT1G04210	-	motif	Chr1:1114404-1114424,Chr1:1114406-1114426,Chr1:1114408-1114428,Chr1:1114410-1114430,Chr1:1114412-111	+,+,+,+,+,	TAGGGTTTCTCTCTCTATCTC,GGGTTTCTCTCTCTATCTCTC,GTTTCTCTCTCTATCTCTCTC,TTCTCTCTCTATCTCTCTCTC,CTCTCTCTATCT	0,1,3,5,7,9,11,13,15	3.74e-07,1.32e-06,1.	-
AT5G42520	AT1G04240	-	FunTFBS	Chr1:1129728-1129748	+	ACCTCTCTCTATCTCCCATTA	-177	1.24e-06	0.6107
AT5G42520	AT1G04290	-	motif	Chr1:1148504-1148524	-	ATTTTTTTCTTTCTTTGTCTA	9	4.52e-06	-
AT5G42520	AT1G04295	-	motif	Chr1:1147841-1147861,Chr1:1147843-1147863,Chr1:1147847-1147867	+,+,+	CTTTGATTCTATCTCTATCTC,TTGATTCTATCTCTATCTCTT,TTCTATCTCTATCTCTTCCTG	60,62,66	2.61e-06,1.89e-06,4.	-
AT5G42520	AT1G04300	-	motif	Chr1:1155003-1155023,Chr1:1154620-1154640,Chr1:1154618-1154638,Chr1:1154616-1154636,Chr1:1154614-115	+,-,-,-,-,	CTCTCTCTGTTAATCTCATTA,CGACCTCTCTTTCTCTCTATT,ACCTCTCTTTCTCTCTATTTA,CTCTCTTTCTCTCTATTTATC,CTCTTTCTCTCT	-351,12,14,16,18,20,	9.67e-06,5.32e-06,5.	-
AT5G42520	AT1G04310	-	FunTFBS	Chr1:1157660-1157680	-	CCTAACTTGTCTCTCTCTCTA	31	4.98e-06	0.5222
AT5G42520	AT1G04350	-	motif	Chr1:1164731-1164751	+	AACCCATTTTCTCTATGTCTC	-414	4.6e-06	-
AT5G42520	AT1G04360	-	motif	Chr1:1168884-1168904,Chr1:1168882-1168902,Chr1:1168880-1168900,Chr1:1168878-1168898	-,-,-,-	CACCAACTCTTTCTCTCTCTC,CCAACTCTTTCTCTCTCTCTT,AACTCTTTCTCTCTCTCTTTC,CTCTTTCTCTCTCTCTTTCAT	-6,-4,-2,0	1.73e-08,1.34e-08,1.	-
AT5G42520	AT1G04410	-	motif	Chr1:1191866-1191886	+	CAATCTCTCTTTATCTCCTGC	-454	4e-06	-
AT5G42520	AT1G04425	-	motif	Chr1:1194217-1194237,Chr1:1194219-1194239,Chr1:1194221-1194241,Chr1:1194223-1194243,Chr1:1194227-119	+,+,+,+,+	CTCTTCTTGTCCCTCTCTCTT,CTTCTTGTCCCTCTCTCTTTC,TCTTGTCCCTCTCTCTTTCTT,TTGTCCCTCTCTCTTTCTTCA,CCCTCTCTCTTT	30,32,34,36,40	7.87e-06,1.27e-06,1.	-
AT5G42520	AT1G04510	-	motif	Chr1:1226578-1226598,Chr1:1226580-1226600,Chr1:1226584-1226604,Chr1:1226586-1226606,Chr1:1226588-122	+,+,+,+,+	CAATTTTTGCATCTCTCTCTC,ATTTTTGCATCTCTCTCTCTT,TTGCATCTCTCTCTCTTTCCG,GCATCTCTCTCTCTTTCCGTC,ATCTCTCTCTCT	3,5,9,11,13	9.38e-06,7.36e-06,5.	-
AT5G42520	AT1G04520	-	motif	Chr1:1231111-1231131,Chr1:1231113-1231133,Chr1:1231115-1231135,Chr1:1231117-1231137,Chr1:1231543-123	+,+,+,+,+,	CTCCAACTCTTTCTCTCTCTC,CCAACTCTTTCTCTCTCTCTG,AACTCTTTCTCTCTCTCTGGC,CTCTTTCTCTCTCTCTGGCCT,AAAAGAGACTCT	-447,-445,-443,-441,	3.74e-09,5.03e-08,7.	-
AT5G42520	AT1G04550	-	motif	Chr1:1240385-1240405,Chr1:1240387-1240407,Chr1:1240389-1240409,Chr1:1240391-1240411,Chr1:1240393-124	+,+,+,+,+,	CAAAATCCTCCTCTCTCTCTC,AAATCCTCCTCTCTCTCTCTC,ATCCTCCTCTCTCTCTCTCTC,CCTCCTCTCTCTCTCTCTCTT,TCCTCTCTCTCT	10,12,14,16,18,20,22	2.01e-06,1.09e-07,1.	-
AT5G42520	AT1G04620	-	motif	Chr1:1286542-1286562,Chr1:1286540-1286560,Chr1:1286538-1286558,Chr1:1286514-1286534,Chr1:1286506-128	-,-,-,-,-	ATATCTTCTTTTCTCTCTCTC,ATCTTCTTTTCTCTCTCTCTA,CTTCTTTTCTCTCTCTCTACT,TTCTCTTCTTCTCTTCTTCTC,TTCTCTTCTTCT	22,24,26,50,58	1.71e-07,8.8e-08,2.6	-
AT5G42520	AT1G04650	-	motif	Chr1:1298912-1298932,Chr1:1298910-1298930,Chr1:1298908-1298928,Chr1:1298906-1298926,Chr1:1298904-129	+,+,+,+,+,	CTTTCTCTCTCTCTCTACAGG,CTCTTTCTCTCTCTCTCTACA,CACTCTTTCTCTCTCTCTCTA,CTCACTCTTTCTCTCTCTCTC,CACTCACTCTTT	70,72,74,76,78,80	3.6e-06,3.52e-09,3.2	-
AT5G42520	AT1G04680	-	motif	Chr1:1307857-1307877,Chr1:1307844-1307864,Chr1:1307842-1307862,Chr1:1307840-1307860,Chr1:1307838-130	-,-,-,-,-,	CACTGTCTTTAACTCTCACTA,TCTCACTACTCTCTCTCTCTC,TCACTACTCTCTCTCTCTCTC,ACTACTCTCTCTCTCTCTCTC,TACTCTCTCTCT	7,20,22,24,26,28,30	5.47e-06,7.13e-06,3.	-
AT5G42520	AT1G04690	-	motif	Chr1:1313595-1313615,Chr1:1313599-1313619,Chr1:1313601-1313621,Chr1:1313603-1313623,Chr1:1313605-131	-,-,-,-,-,	CTCTCTCTCTCTTTAGGTCTC,ATCGCTCTCTCTCTCTTTAGG,CTATCGCTCTCTCTCTCTTTA,CACTATCGCTCTCTCTCTCTT,CTCACTATCGCT	31,35,37,39,41,43	8.46e-06,2.82e-06,1.	-
AT5G42520	AT1G04700	-	motif	Chr1:1316009-1316029,Chr1:1316281-1316301,Chr1:1316283-1316303,Chr1:1316285-1316305,Chr1:1316287-131	-,+,+,+,+,	ATCTATTTCTTTCTTTTTTTA,TCTCTCTTCTCTCTCTCTCTC,TCTCTTCTCTCTCTCTCTCTC,TCTTCTCTCTCTCTCTCTCGC,TTCTCTCTCTCT	-225,27,29,31,33,35	7.19e-06,4.46e-07,7.	-
AT5G42520	AT1G04710	-	motif	Chr1:1321730-1321750,Chr1:1321734-1321754	-,-	ATGTCTTTCTTTCTCTCTCAG,TAAGATGTCTTTCTTTCTCTC	-154,-150	5.47e-07,6.48e-06	-
AT5G42520	AT1G04760	-	motif	Chr1:1334721-1334741	+	TCGTTTTTTTATCTTTCTCTC	-19	8.2e-06	-
AT5G42520	AT1G04770	-	motif	Chr1:1337830-1337850	+	ACACCTTCCTTTCTCTCTCTA	0	4.48e-07	-
AT5G42520	AT1G04778	-	motif	Chr1:1339677-1339697,Chr1:1339679-1339699	+,+	ATTACTCTCTTTCTCCTTTTC,TACTCTCTTTCTCCTTTTCTC	-195,-193	4.5e-06,1.45e-06	-
AT5G42520	AT1G04800	-	motif	Chr1:1349337-1349357	-	CACGATCTCTCTCTAAGTCTA	-51	8.72e-07	-
AT5G42520	AT1G04830	-	motif	Chr1:1361987-1362007,Chr1:1361985-1362005,Chr1:1361983-1362003,Chr1:1361981-1362001,Chr1:1361979-136	-,-,-,-,-,	TTCGATTCTTCTCTCTCTTTC,CGATTCTTCTCTCTCTTTCTC,ATTCTTCTCTCTCTTTCTCTC,TCTTCTCTCTCTTTCTCTCTC,TTCTCTCTCTTT	12,14,16,18,20,22,24	9.93e-07,9.33e-06,4.	-
AT5G42520	AT1G04900	-	motif	Chr1:1383886-1383906,Chr1:1383888-1383908	-,-	TGGATTCTCTCTCTATCTCTA,TATGGATTCTCTCTCTATCTC	45,47	3.71e-06,5.22e-06	-
AT5G42520	AT1G04920	-	motif	Chr1:1395888-1395908,Chr1:1395840-1395860	-,-	CTCTTGCTTTCTATTTTTCTC,CTCTGTTTCTTTCTTTCACAC	-24,4	3.17e-06,5.35e-07	-
AT5G42520	AT1G04930	-	motif	Chr1:1399174-1399194,Chr1:1399172-1399192,Chr1:1399170-1399190	-,-,-	CGATTACTCTCTCTTTCTCTC,ATTACTCTCTCTTTCTCTCCC,TACTCTCTCTTTCTCTCCCGT	-121,-119,-117	1.41e-06,2.5e-06,9.7	-
AT5G42520	AT1G04940	-	motif	Chr1:1399170-1399190	-	TACTCTCTCTTTCTCTCCCGT	0	9.74e-08	-
AT5G42520	AT1G04945	-	motif	Chr1:1399170-1399190	-	TACTCTCTCTTTCTCTCCCGT	0	9.74e-08	-
AT5G42520	AT1G04960	-	motif	Chr1:1411174-1411194	-	TTGTTTTGGTCTCTCTATCTT	-306	9.63e-06	-
AT5G42520	AT1G04970	-	motif	Chr1:1411174-1411194	-	TTGTTTTGGTCTCTCTATCTT	4	9.63e-06	-
AT5G42520	AT1G05030	-	motif	Chr1:1441844-1441864,Chr1:1441836-1441856,Chr1:1441834-1441854,Chr1:1441832-1441852,Chr1:1441828-144	+,+,+,+,+	ATCTATCTCTTTCTTCATCTT,CTTTCTTTATCTATCTCTTTC,TTCTTTCTTTATCTATCTCTT,TTTTCTTTCTTTATCTATCTC,CTTCTTTTCTTT	-427,-419,-417,-415,	2e-06,1.48e-06,8.76e	-
AT5G42520	AT1G05040	-	motif	Chr1:1448762-1448782	-	CTCTATTGCTCTCTCACAATT	-314	5.67e-06	-
AT5G42520	AT1G05055	-	motif	Chr1:1451201-1451221	+	TTCTTTGACTTTCTCTATCCA	-314	7.84e-06	-
AT5G42520	AT1G05065	-	motif	Chr1:1455155-1455175	-	CTCATTGTTTTTCTCTTCCTC	45	3.08e-06	-
AT5G42520	AT1G05136	-	motif	Chr1:1478821-1478841,Chr1:1478823-1478843,Chr1:1478825-1478845,Chr1:1478827-1478847,Chr1:1478829-147	-,-,-,-,-,	CTCTCTCTCTCTCCTTGTAGA,TTCTCTCTCTCTCTCCTTGTA,ATTTCTCTCTCTCTCTCCTTG,TTATTTCTCTCTCTCTCTCCT,TGTTATTTCTCT	-82,-80,-78,-76,-74,	1.51e-06,1.38e-06,1.	-
AT5G42520	AT1G05220	-	motif	Chr1:1511798-1511818	-	CCCGAGCTATTTCTCTCTTTC	-89	2.42e-06	-
AT5G42520	AT1G05230	-	motif	Chr1:1518833-1518853,Chr1:1518831-1518851,Chr1:1518829-1518849,Chr1:1518827-1518847,Chr1:1518825-151	-,-,-,-,-,	TAACATATCTCTCTCTCTCTA,ACATATCTCTCTCTCTCTATA,ATATCTCTCTCTCTCTATATA,ATCTCTCTCTCTCTATATATA,CTCTCTCTCTCT	-28,-26,-24,-22,-20,	5.62e-06,5.72e-08,2.	-
AT5G42520	AT1G05240	-	motif	Chr1:1521179-1521199,Chr1:1521185-1521205	-,-	CCGTCTCTCTCTCCTTTCTTC,CCATTACCGTCTCTCTCTCCT	42,48	4.11e-06,6.28e-06	-
AT5G42520	AT1G05250	-	motif	Chr1:1527172-1527192,Chr1:1527166-1527186	+,+	CCGTCTCTCTCTCCTTTCTTC,CCATTACCGTCTCTCTCTCCT	42,48	4.11e-06,6.28e-06	-
AT5G42520	AT1G05320	-	motif	Chr1:1553610-1553630	+	AAGACTCTCTCTCTCCCATTT	7	2.59e-06	-
AT5G42520	AT1G05370	-	motif	Chr1:1572472-1572492,Chr1:1572470-1572490,Chr1:1572468-1572488,Chr1:1572466-1572486,Chr1:1572416-157	-,-,-,-,-,	GGGAATCTCTTTCTCTCTCTC,GAATCTCTTTCTCTCTCTCAC,ATCTCTTTCTCTCTCTCACAC,CTCTTTCTCTCTCTCACACCA,TCTTTTCCCTCA	-192,-190,-188,-186,	5.29e-06,1.62e-07,4.	-
AT5G42520	AT1G05380	-	motif	Chr1:1576904-1576924,Chr1:1576906-1576926,Chr1:1576910-1576930	+,+,+	CTCTCTCTTCTTCCCTTCCTC,CTCTCTTCTTCCCTTCCTCTC,CTTCTTCCCTTCCTCTCTCTA	41,43,47	3.72e-06,9.13e-06,9.	-
AT5G42520	AT1G05385	-	motif	Chr1:1584168-1584188,Chr1:1584162-1584182,Chr1:1584160-1584180	+,+,+	CCTTATCTCTCTCACTGTTTC,GTCGCTCCTTATCTCTCTCAC,TTGTCGCTCCTTATCTCTCTC	-450,-444,-442	7.1e-06,4.25e-06,9.6	-
AT5G42520	AT1G05390	-	motif	Chr1:1584168-1584188,Chr1:1584162-1584182,Chr1:1584160-1584180	+,+,+	CCTTATCTCTCTCACTGTTTC,GTCGCTCCTTATCTCTCTCAC,TTGTCGCTCCTTATCTCTCTC	-323,-317,-315	7.1e-06,4.25e-06,9.6	-
AT5G42520	AT1G05410	-	motif	Chr1:1588166-1588186	-	CTATCTCTCTTTCAATATCTA	-388	3.45e-06	-
AT5G42520	AT1G05420	-	FunTFBS	Chr1:1590037-1590057,Chr1:1590041-1590061,Chr1:1590043-1590063	+,+,+	TATTCTCTCACTCTCTTTCTC,CTCTCACTCTCTTTCTCACAA,CTCACTCTCTTTCTCACAAAA	-16,-12,-10	2.24e-06,1.59e-06,1.	0.5667,0.5005,0.5362
AT5G42520	AT1G05470	-	FunTFBS	Chr1:1611704-1611724,Chr1:1611702-1611722	-,-	CTTTCTTTCTTTCTCTCTGTA,TTCTTTCTTTCTCTCTGTAGA	-1,0	1.01e-06,1.48e-06	0.5392,0.7234
AT5G42520	AT1G05490	-	motif	Chr1:1623433-1623453,Chr1:1623431-1623451,Chr1:1623429-1623449,Chr1:1623427-1623447,Chr1:1623425-162	-,-,-,-,-,	TCATGCCCTTCTCTCTCTCTC,ATGCCCTTCTCTCTCTCTCTC,GCCCTTCTCTCTCTCTCTCTC,CCTTCTCTCTCTCTCTCTCTG,TTCTCTCTCTCT	0,1,3,5,7,9,11,13,17	7.77e-07,1.73e-08,1.	-
AT5G42520	AT1G05540	-	motif	Chr1:1639237-1639257,Chr1:1639239-1639259	+,+	GCCTTGCTCTCTCTCTCTTTT,CTTGCTCTCTCTCTCTTTTAA	-29,-27	1.25e-07,1.19e-06	-
AT5G42520	AT1G05550	-	motif	Chr1:1644126-1644146,Chr1:1644124-1644144,Chr1:1644122-1644142	-,-,-	TCATATCTTTCTCTATCTCCC,ATATCTTTCTCTATCTCCCCA,ATCTTTCTCTATCTCCCCATC	-209,-207,-205	1.21e-06,1.59e-06,1.	-
AT5G42520	AT1G05560	-	motif	Chr1:1647422-1647442	-	CTCTGTTTCTTTTTCACTCTT	-275	7e-06	-
AT5G42520	AT1G05562	-	motif	Chr1:1645897-1645917	+	TCCTTGTTCTCTCTTACCCTC	22	1.86e-06	-
AT5G42520	AT1G05570	-	motif	Chr1:1659413-1659433	-	CTCCGGCCTTTTCTCTCTCCT	4	6.88e-06	-
AT5G42520	AT1G05615	-	motif	Chr1:1678695-1678715	+	ACCACACACTCTCTTCCTCTT	-425	6.25e-06	-
AT5G42520	AT1G05620	-	motif	Chr1:1678695-1678715	+	ACCACACACTCTCTTCCTCTT	-443	6.25e-06	-
AT5G42520	AT1G05630	-	motif	Chr1:1682141-1682161,Chr1:1682143-1682163,Chr1:1682145-1682165,Chr1:1682147-1682167,Chr1:1682149-168	+,+,+,+,+,	AATTATCTGTCTCTCTCTCTC,TTATCTGTCTCTCTCTCTCTC,ATCTGTCTCTCTCTCTCTCAA,CTGTCTCTCTCTCTCTCAACT,GTCTCTCTCTCT	-157,-155,-153,-151,	9.57e-08,5.5e-10,2.0	-
AT5G42520	AT1G05640	-	motif	Chr1:1689836-1689856,Chr1:1689834-1689854,Chr1:1689832-1689852,Chr1:1689830-1689850,Chr1:1689828-168	-,-,-,-,-,	TCATCACAGTCTCTCTCTCTA,ATCACAGTCTCTCTCTCTATC,CACAGTCTCTCTCTCTATCTC,CAGTCTCTCTCTCTATCTCTA,GTCTCTCTCTCT	-335,-333,-331,-329,	1.1e-06,7.34e-08,1.7	-
AT5G42520	AT1G05650	-	motif	Chr1:1692211-1692231,Chr1:1692209-1692229,Chr1:1692207-1692227,Chr1:1692203-1692223	-,-,-,-	TAATTATGCTCTCTCTCCCTA,ATTATGCTCTCTCTCCCTATA,TATGCTCTCTCTCCCTATATA,CTCTCTCTCCCTATATATACC	-85,-83,-81,-77	7.63e-06,4.29e-06,9.	-
AT5G42520	AT1G05660	-	motif	Chr1:1696128-1696148	-	ATCATGCTCTCTCTCGCTTTA	-70	4.58e-06	-
AT5G42520	AT1G05670	-	motif	Chr1:1700997-1701017,Chr1:1700995-1701015,Chr1:1700991-1701011,Chr1:1700989-1701009,Chr1:1700987-170	+,+,+,+,+	TTCTCTCTTTCTCTGTCTCTG,GTTTCTCTCTTTCTCTGTCTC,TTTTGTTTCTCTCTTTCTCTG,CTTTTTGTTTCTCTCTTTCTC,AACTTTTTGTTT	8,10,14,16,18	7.53e-07,3.41e-08,1.	-
AT5G42520	AT1G05675	-	motif	Chr1:1702731-1702751	+	CTTTCGTTCTTACTCTGACTC	0	5.2e-06	-
AT5G42520	AT1G05680	-	motif	Chr1:1704633-1704653,Chr1:1704631-1704651	+,+	CTCTCATTTTCTCCTTCTTTT,TTCTCTCATTTTCTCCTTCTT	38,40	6.63e-06,6.85e-06	-
AT5G42520	AT1G05710	-	motif	Chr1:1714949-1714969,Chr1:1714951-1714971,Chr1:1714953-1714973,Chr1:1714955-1714975,Chr1:1714957-171	+,+,+,+,+,	TTCTCTCTCTCTCTCTGTCTC,CTCTCTCTCTCTCTGTCTCTT,CTCTCTCTCTCTGTCTCTTTC,CTCTCTCTCTGTCTCTTTCCT,CTCTCTCTGTCT	0,1,3,5,7,9,11	2.04e-11,4.5e-09,6.8	-
AT5G42520	AT1G05720	-	motif	Chr1:1718827-1718847	+	TTCGCCATCTCTCTCTGTTTC	62	8.69e-06	-
AT5G42520	AT1G05800	-	motif	Chr1:1741124-1741144,Chr1:1741126-1741146,Chr1:1741166-1741186,Chr1:1741168-1741188,Chr1:1741170-174	+,+,+,+,+	CTCACTCGTTGTCTCTCTTTA,CACTCGTTGTCTCTCTTTATA,ATCTCTGTGTTTCCCTCTCTC,CTCTGTGTTTCCCTCTCTCTA,CTGTGTTTCCCT	-60,-58,-18,-16,-14	8.46e-06,2.52e-06,2.	-
AT5G42520	AT1G05805	-	motif	Chr1:1744805-1744825	+	TCAGATTTCTCTCTCTCCATT	32	8.81e-06	-
AT5G42520	AT1G05810	-	motif	Chr1:1748347-1748367,Chr1:1748351-1748371,Chr1:1748353-1748373,Chr1:1748355-1748375,Chr1:1748357-174	+,+,+,+,+,	CCGTCTCCTCCTCTTTCCCTC,CTCCTCCTCTTTCCCTCTCTC,CCTCCTCTTTCCCTCTCTCTC,TCCTCTTTCCCTCTCTCTCTC,CTCTTTCCCTCT	33,37,39,41,43,45,47	1.87e-06,6.59e-08,1.	-
AT5G42520	AT1G05820	-	motif	Chr1:1749625-1749645,Chr1:1749740-1749760	-,+	ATCTCTTTTTTTCTTCCCCTA,AAATTTTCTTCTCTCTATCTA	-37,58	3.78e-06,5.83e-06	-
AT5G42520	AT1G05840	-	motif	Chr1:1766622-1766642	+	TCCTTGCTCTTTCTCTATTTT	-341	1.41e-06	-
AT5G42520	AT1G05850	-	motif	Chr1:1769025-1769045,Chr1:1769023-1769043,Chr1:1769021-1769041,Chr1:1769019-1769039,Chr1:1769017-176	+,+,+,+,+,	CTCTCTTTCTCTCTCCCTTGT,CACTCTCTTTCTCTCTCCCTT,GCCACTCTCTTTCTCTCTCCC,TCGCCACTCTCTTTCTCTCTC,CTTCGCCACTCT	-330,-328,-326,-324,	6.55e-08,2.77e-09,2.	-
AT5G42520	AT1G05860	-	motif	Chr1:1768575-1768595,Chr1:1769013-1769033,Chr1:1769017-1769037,Chr1:1769019-1769039,Chr1:1769021-176	-,+,+,+,+,	CTAGTTTTCTCGATCTCTCTC,CACTCTTCGCCACTCTCTTTC,CTTCGCCACTCTCTTTCTCTC,TCGCCACTCTCTTTCTCTCTC,GCCACTCTCTTT	-419,0,3,5,7,9,11	8.2e-06,6.57e-06,2.1	-
AT5G42520	AT1G05870	-	motif	Chr1:1773252-1773272	+	CTGTGTGTTTCTCTCTGTTTT	21	4.02e-06	-
AT5G42520	AT1G05894	-	motif	Chr1:1784344-1784364	+	TTAACTATCTCTCTCTGTCTT	-439	4.25e-06	-
AT5G42520	AT1G05900	-	motif	Chr1:1786583-1786603	-	TTCCCTTTTTTTATCTACCTC	-253	9.76e-06	-
AT5G42520	AT1G05925	-	motif	Chr1:1799355-1799375,Chr1:1799353-1799373,Chr1:1799351-1799371,Chr1:1799349-1799369,Chr1:1799347-179	+,+,+,+,+	CATTCTCTTTCTCTCTCAAAA,CTCATTCTCTTTCTCTCTCAA,TTCTCATTCTCTTTCTCTCTC,CATTCTCATTCTCTTTCTCTC,CTCATTCTCATT	-293,-291,-289,-287,	3.67e-06,1.05e-08,1.	-
AT5G42520	AT1G05930	-	motif	Chr1:1799347-1799367,Chr1:1799349-1799369,Chr1:1799351-1799371,Chr1:1799353-1799373,Chr1:1799355-179	+,+,+,+,+	CTCATTCTCATTCTCTTTCTC,CATTCTCATTCTCTTTCTCTC,TTCTCATTCTCTTTCTCTCTC,CTCATTCTCTTTCTCTCTCAA,CATTCTCTTTCT	-51,-49,-47,-45,-43	1.21e-06,3.39e-07,1.	-
AT5G42520	AT1G05950	-	motif	Chr1:1807630-1807650,Chr1:1807628-1807648,Chr1:1807626-1807646,Chr1:1807624-1807644,Chr1:1807622-180	+,+,+,+,+,	CTCTCTCTCTCTCTCAAGATC,CTCTCTCTCTCTCTCTCAAGA,CTCTCTCTCTCTCTCTCTCAA,CTCTCTCTCTCTCTCTCTCTC,CTCTCTCTCTCT	-159,-157,-155,-153,	6.29e-07,6.11e-09,1.	-
AT5G42520	AT1G05960	-	motif	Chr1:1815536-1815556,Chr1:1815534-1815554,Chr1:1815532-1815552,Chr1:1815530-1815550	+,+,+,+	CTCTCTCTCTCTCTTCTTTCC,AGCTCTCTCTCTCTCTTCTTT,AAAGCTCTCTCTCTCTCTTCT,AAAAAGCTCTCTCTCTCTCTT	-62,-60,-58,-56	4.5e-07,7.07e-06,9.8	-
AT5G42520	AT1G06002	-	motif	Chr1:1820879-1820899,Chr1:1820881-1820901	+,+	TCCTTTCTCCTTCACTCTCTC,CTTTCTCCTTCACTCTCTCTT	-78,-76	2.14e-06,2.68e-07	-
AT5G42520	AT1G06010	-	motif	Chr1:1822594-1822614	+	CCGGGTCTCTCTCTTTCATTT	-4	3.74e-06	-
AT5G42520	AT1G06040	-	motif	Chr1:1829988-1830008,Chr1:1829864-1829884,Chr1:1829803-1829823	+,-,-	GTGGCTCTCCTTCTTCCTCTC,CTTATCTTCTCTCTTTCACTC,CACTCTCTCCCTCTTTGTTCT	-98,6,67	7.23e-06,2.57e-06,5.	-
AT5G42520	AT1G06110	-	motif	Chr1:1854965-1854985	+	CTTGTTCGCTTTCTTTCTCTC	46	1.09e-06	-
AT5G42520	AT1G06130	-	motif	Chr1:1860680-1860700,Chr1:1860678-1860698,Chr1:1860676-1860696,Chr1:1860674-1860694,Chr1:1860672-186	-,-,-,-,-	GTAGAACTCTCTCTCTCTCTA,AGAACTCTCTCTCTCTCTATA,AACTCTCTCTCTCTCTATAAC,CTCTCTCTCTCTCTATAACAA,CTCTCTCTCTCT	30,32,34,36,38	2.76e-07,2.15e-06,6.	-
AT5G42520	AT1G06149	-	motif	Chr1:1873700-1873720,Chr1:1873696-1873716	-,-	CTGCGTTTCTTTCTCTCTCTC,GTTTCTTTCTCTCTCTCTAGT	0,2	1.38e-08,1.94e-06	-
AT5G42520	AT1G06150	-	motif	Chr1:1873700-1873720,Chr1:1873696-1873716	-,-	CTGCGTTTCTTTCTCTCTCTC,GTTTCTTTCTCTCTCTCTAGT	0,2	1.38e-08,1.94e-06	-
AT5G42520	AT1G06170	-	motif	Chr1:1886867-1886887,Chr1:1886865-1886885,Chr1:1886863-1886883,Chr1:1886861-1886881,Chr1:1886859-188	+,+,+,+,+,	CTCTCTCTGTCTCTCTTTTTG,TTCTCTCTCTGTCTCTCTTTT,TTTTCTCTCTCTGTCTCTCTT,CTTTTTCTCTCTCTGTCTCTC,TTCTTTTTCTCT	10,12,14,16,18,20,22	1.54e-07,1.88e-07,3.	-
AT5G42520	AT1G06180	-	motif	Chr1:1889349-1889369	+	TTATATCTCTCTCTATAAATA	-39	5.65e-06	-
AT5G42520	AT1G06210	-	motif	Chr1:1896742-1896762,Chr1:1896744-1896764,Chr1:1896746-1896766,Chr1:1896748-1896768,Chr1:1896750-189	-,-,-,-,-,	CTCTCTCTCTCTTTCACTCTG,CTCTCTCTCTCTCTTTCACTC,CTCTCTCTCTCTCTCTTTCAC,CTCTCTCTCTCTCTCTCTTTC,TGCTCTCTCTCT	-441,-439,-437,-435,	2.23e-07,6e-11,3.29e	-
AT5G42520	AT1G06240	-	motif	Chr1:1910675-1910695,Chr1:1910677-1910697	+,+	CTCTCACTTTGTATATCTCTC,CTCACTTTGTATATCTCTCTT	-427,-425	8.97e-06,4e-06	-
AT5G42520	AT1G06310	-	motif	Chr1:1926714-1926734,Chr1:1926718-1926738,Chr1:1926720-1926740,Chr1:1926722-1926742	+,+,+,+	AAAGTTGTTTCTCTCCCTCTC,TTGTTTCTCTCCCTCTCTTAC,GTTTCTCTCCCTCTCTTACTC,TTCTCTCCCTCTCTTACTCTG	-57,-53,-51,-49	5.91e-06,4.41e-06,1.	-
AT5G42520	AT1G06320	-	motif	Chr1:1930574-1930594,Chr1:1930576-1930596,Chr1:1930578-1930598,Chr1:1930580-1930600,Chr1:1930582-193	-,-,-,-,-,	CTATCTCTCTCTCTCTCTCGG,CTCTATCTCTCTCTCTCTCTC,TCCTCTATCTCTCTCTCTCTC,CTTCCTCTATCTCTCTCTCTC,TTCTTCCTCTAT	51,53,55,57,59,61,63	3.71e-09,1.25e-12,7.	-
AT5G42520	AT1G06430	-	motif	Chr1:1962986-1963006	-	AACAATCTCTTTCTCTTCTTC	5	4.89e-06	-
AT5G42520	AT1G06475	-	motif	Chr1:1974287-1974307	+	CTCTCTCTCTCTCTACTACAG	79	4.39e-06	-
AT5G42520	AT1G06510	-	motif	Chr1:1991858-1991878	-	CTTTTTTCCTCACTCTATCCC	-455	4.87e-06	-
AT5G42520	AT1G06520	-	motif	Chr1:1996078-1996098	-	TTTCTTCTTCTTCTCTCTCTA	14	6.31e-06	-
AT5G42520	AT1G06550	-	motif	Chr1:2007622-2007642,Chr1:2007620-2007640	+,+	GAAGCTCTCTCTATCTCTCCA,AAGAAGCTCTCTCTATCTCTC	-432,-430	3.44e-06,4.29e-07	-
AT5G42520	AT1G06560	-	motif	Chr1:2007620-2007640,Chr1:2007622-2007642	+,+	AAGAAGCTCTCTCTATCTCTC,GAAGCTCTCTCTATCTCTCCA	5,7	4.29e-07,3.44e-06	-
AT5G42520	AT1G06680	-	motif	Chr1:2047902-2047922,Chr1:2047904-2047924	-,-	CTCTCTTTCTCTCTTCTCTCC,TTCTCTCTTTCTCTCTTCTCT	77,79	6.91e-06,4.37e-06	-
AT5G42520	AT1G06690	-	motif	Chr1:2052570-2052590,Chr1:2052566-2052586,Chr1:2052564-2052584,Chr1:2052562-2052582,Chr1:2052466-205	+,+,+,+,-	CTCTCTCTCTTTCTAGCACAA,TTATCTCTCTCTCTTTCTAGC,AATTATCTCTCTCTCTTTCTA,TCAATTATCTCTCTCTCTTTC,TCCTATTTCTCT	-416,-412,-410,-408,	4.69e-06,1.39e-07,2.	-
AT5G42520	AT1G06760	-	motif	Chr1:2077846-2077866	-	CACTCCTTCTTTCTCTGCCGT	-148	6.33e-06	-
AT5G42520	AT1G06800	-	motif	Chr1:2091767-2091787	+	ACATATCTCTCTCTTTCAATC	-81	1.34e-06	-
AT5G42520	AT1G06850	-	FunTFBS	Chr1:2105093-2105113	-	CTCTCTCTCTCTCTCTCTCTC	45	4.84e-14	0.5214
AT5G42520	AT1G06890	-	motif	Chr1:2114553-2114573,Chr1:2114551-2114571,Chr1:2114549-2114569,Chr1:2114547-2114567,Chr1:2114545-211	-,-,-,-,-,	TTTCTTCTTCCTCTCTCTCAC,TCTTCTTCCTCTCTCTCACTA,TTCTTCCTCTCTCTCACTATT,CTTCCTCTCTCTCACTATTTT,TCCTCTCTCTCA	28,30,32,34,36,38	5.34e-06,2.2e-07,4.2	-
AT5G42520	AT1G06950	-	motif	Chr1:2135669-2135689	-	CCCTATCTCTTTCCCCTTTTC	-4	4.31e-06	-
AT5G42520	AT1G06960	-	motif	Chr1:2135488-2135508,Chr1:2135669-2135689	-,-	CTCCTCTTCTTTCTCACTTCC,CCCTATCTCTTTCCCCTTTTC	-343,-162	9.09e-06,4.31e-06	-
AT5G42520	AT1G06970	-	motif	Chr1:2137843-2137863,Chr1:2137847-2137867,Chr1:2137849-2137869,Chr1:2137851-2137871,Chr1:2137853-213	+,+,+,+,+,	TATGCTTCATCTCTCTCTCTC,CTTCATCTCTCTCTCTCTTTT,TCATCTCTCTCTCTCTTTTTC,ATCTCTCTCTCTCTTTTTCTC,CTCTCTCTCTCT	-246,-242,-240,-238,	2.95e-06,7.52e-08,3.	-
AT5G42520	AT1G06990	-	motif	Chr1:2148371-2148391	-	TTGTCTCTTCTTCTCTCTTTT	0	2.61e-06	-
AT5G42520	AT1G07090	-	motif	Chr1:2174899-2174919,Chr1:2174897-2174917,Chr1:2174895-2174915,Chr1:2174893-2174913	-,-,-,-	TTCACACTCTTTCTCTCTCTC,CACACTCTTTCTCTCTCTCTT,CACTCTTTCTCTCTCTCTTTT,CTCTTTCTCTCTCTCTTTTAA	-5,-3,-1,0	1.73e-09,2.19e-09,1.	-
AT5G42520	AT1G07110	-	motif	Chr1:2184086-2184106	-	CTTCGCTTCTCTCTTTCTCTC	42	7.41e-07	-
AT5G42520	AT1G07119	-	motif	Chr1:2184086-2184106	-	CTTCGCTTCTCTCTTTCTCTC	-241	7.41e-07	-
AT5G42520	AT1G07128	-	motif	Chr1:2188607-2188627	-	CTATTTCTTCCTCTTTCCCTT	-190	4.04e-06	-
AT5G42520	AT1G07140	-	motif	Chr1:2193747-2193767,Chr1:2193745-2193765,Chr1:2193743-2193763,Chr1:2193741-2193761	-,-,-,-	ATTCTCTTCTCTCTATCTCTC,TCTCTTCTCTCTATCTCTCTC,TCTTCTCTCTATCTCTCTCGC,TTCTCTCTATCTCTCTCGCGT	26,28,30,32	1.43e-06,2.33e-07,1.	-
AT5G42520	AT1G07175	-	motif	Chr1:2202342-2202362,Chr1:2202344-2202364,Chr1:2202346-2202366,Chr1:2202348-2202368	-,-,-,-	TTTTCTCTTCCTCTTTCTCTT,CTTTTTCTCTTCCTCTTTCTC,CCCTTTTTCTCTTCCTCTTTC,TCCCCTTTTTCTCTTCCTCTT	12,14,16,18	1.79e-06,3.42e-06,4.	-
AT5G42520	AT1G07180	-	motif	Chr1:2204225-2204245	-	CACTCTGTTTCTCTTTCACCC	-75	1.05e-06	-
AT5G42520	AT1G07210	-	motif	Chr1:2215244-2215264,Chr1:2215246-2215266,Chr1:2215250-2215270	+,+,+	GACTCTCCGTCTCTGTCTCTC,CTCTCCGTCTCTGTCTCTCTG,CCGTCTCTGTCTCTCTGCCAA	21,23,27	3.14e-06,2e-06,9.77e	-
AT5G42520	AT1G07250	-	motif	Chr1:2225958-2225978	-	CTGTTTCCTTCACCATCTCTC	58	5.83e-06	-
AT5G42520	AT1G07310	-	motif	Chr1:2249239-2249259,Chr1:2249237-2249257,Chr1:2249231-2249251,Chr1:2249229-2249249	+,+,+,+	CTCTCTTTTTATCCTCCTCTC,TTCTCTCTTTTTATCCTCCTC,CTCATCTTCTCTCTTTTTATC,TTCTCATCTTCTCTCTTTTTA	-278,-276,-270,-268	5.57e-06,8.89e-06,4.	-
AT5G42520	AT1G07470	-	motif	Chr1:2291483-2291503	+	ATCTCCTCTTCTCTCTGTCTT	26	1.72e-06	-
AT5G42520	AT1G07490	-	motif	Chr1:2302006-2302026,Chr1:2301998-2302018,Chr1:2301992-2302012,Chr1:2301990-2302010,Chr1:2301988-230	-,-,-,-,-,	CACTATCCCTCTCTTTGCTTC,CTCTCTTTGCTTCCCTTTCTC,TTGCTTCCCTTTCTCTCTCTC,GCTTCCCTTTCTCTCTCTCTC,TTCCCTTTCTCT	0,3,9,11,13,15,17,19	1.55e-06,4.91e-06,4.	-
AT5G42520	AT1G07530	-	motif	Chr1:2316394-2316414,Chr1:2316392-2316412,Chr1:2316390-2316410,Chr1:2316388-2316408,Chr1:2316386-231	-,-,-,-,-	TTTCTAGTCTCTCTCTCTCTC,TCTAGTCTCTCTCTCTCTCTT,TAGTCTCTCTCTCTCTCTTCA,GTCTCTCTCTCTCTCTTCACC,CTCTCTCTCTCT	55,57,59,61,63	3.6e-07,7.84e-08,6.2	-
AT5G42520	AT1G07590	-	motif	Chr1:2339418-2339438	-	CCGAATCTCTCTCTTTCTTCT	-27	4.74e-06	-
AT5G42520	AT1G07600	-	motif	Chr1:2339418-2339438	-	CCGAATCTCTCTCTTTCTTCT	-97	4.74e-06	-
AT5G42520	AT1G07630	-	motif	Chr1:2349031-2349051,Chr1:2349033-2349053,Chr1:2349035-2349055,Chr1:2349037-2349057,Chr1:2349039-234	+,+,+,+,+,	AGTCAACTCTCTCTCTCTCTC,TCAACTCTCTCTCTCTCTCTC,AACTCTCTCTCTCTCTCTCTT,CTCTCTCTCTCTCTCTCTTTT,CTCTCTCTCTCT	-46,-44,-42,-40,-38,	6.36e-06,4.62e-10,9.	-
AT5G42520	AT1G07650	-	FunTFBS	Chr1:2366482-2366502,Chr1:2366480-2366500	-,-	CTAAATGTTTCTCTCTCTATA,AAATGTTTCTCTCTCTATATC	59,61	2.23e-06,1.03e-06	0.5699,0.5559
AT5G42520	AT1G07670	-	motif	Chr1:2374696-2374716,Chr1:2374694-2374714,Chr1:2374692-2374712,Chr1:2374690-2374710	+,+,+,+	CTGTCTCTCTTTCTCTAAAGT,ATCTGTCTCTCTTTCTCTAAA,TTATCTGTCTCTCTTTCTCTA,CCTTATCTGTCTCTCTTTCTC	-151,-149,-147,-145	3.12e-06,7.13e-06,3.	-
AT5G42520	AT1G07820	-	motif	Chr1:2422329-2422349	+	TAGCTCTCCTCTCTCTATCTC	-382	6.72e-06	-
AT5G42520	AT1G07870	-	motif	Chr1:2431993-2432013,Chr1:2431991-2432011,Chr1:2431989-2432009,Chr1:2431987-2432007,Chr1:2431983-243	-,-,-,-,-	ACTAAGCTCTCTCTCTCTCCT,TAAGCTCTCTCTCTCTCCTTC,AGCTCTCTCTCTCTCCTTCTT,CTCTCTCTCTCTCCTTCTTCT,CTCTCTCTCCTT	44,46,48,50,54	4.02e-06,8.59e-08,1.	-
AT5G42520	AT1G07880	-	motif	Chr1:2435695-2435715	+	ATCTTCCCTTTTCTCCATCTC	48	7.8e-06	-
AT5G42520	AT1G08000	-	motif	Chr1:2485437-2485457	-	CTCCATGCCTTTCTCTGTCAC	-328	3.15e-06	-
AT5G42520	AT1G08005	-	motif	Chr1:2484852-2484872,Chr1:2484854-2484874,Chr1:2484856-2484876,Chr1:2484984-2485004,Chr1:2484986-248	-,-,-,-,-,	CTCTCTTTCTTTCTTTCTTTA,CTCTCTCTTTCTTTCTTTCTT,TCCTCTCTCTTTCTTTCTTTC,CTCCTCTTCTCTCTCCCATTC,CCCTCCTCTTCT	-472,-470,-468,-340,	2.01e-08,1.05e-06,1.	-
AT5G42520	AT1G08010	-	motif	Chr1:2487985-2488005,Chr1:2487983-2488003,Chr1:2487981-2488001,Chr1:2487979-2487999,Chr1:2487977-248	-,-,-,-,-,	TCTACCTTTTCTCTTTCTCTC,TACCTTTTCTCTTTCTCTCTC,CCTTTTCTCTTTCTCTCTCTC,TTTTCTCTTTCTCTCTCTCTC,TTCTCTTTCTCT	22,24,26,28,30,32,34	6.91e-06,1.28e-06,1.	-
AT5G42520	AT1G08065	-	motif	Chr1:2513365-2513385,Chr1:2513363-2513383	-,-	TTTTTTTCTTCTATCTCTCTC,TTTTTCTTCTATCTCTCTCCC	69,71	3.92e-06,8.85e-06	-
AT5G42520	AT1G08100	-	motif	Chr1:2529286-2529306	+	GCATCTTTCCCACTCTCTCGC	-166	6.42e-06	-
AT5G42520	AT1G08150	-	motif	Chr1:2559216-2559236,Chr1:2559214-2559234,Chr1:2559212-2559232,Chr1:2559210-2559230	+,+,+,+	TTGTCTCTCTCTATTTTTTTT,CTTTGTCTCTCTCTATTTTTT,ATCTTTGTCTCTCTCTATTTT,TAATCTTTGTCTCTCTCTATT	-142,-140,-138,-136	9.33e-06,1.74e-06,2.	-
AT5G42520	AT1G08180	-	motif	Chr1:2565186-2565206,Chr1:2565184-2565204,Chr1:2565182-2565202,Chr1:2565180-2565200,Chr1:2565178-256	-,-,-,-,-,	CCCTTCTTTTTTCTCTCTCTC,CTTCTTTTTTCTCTCTCTCTC,TCTTTTTTCTCTCTCTCTCTC,TTTTTTCTCTCTCTCTCTCTC,TTTTCTCTCTCT	-65,-63,-61,-59,-57,	1.04e-07,4.85e-08,8.	-
AT5G42520	AT1G08210	-	FunTFBS	Chr1:2580609-2580629	-	GCGGCTTTCTCTCTCTTTCCC	40	2.4e-06	0.6491
AT5G42520	AT1G08230	-	motif	Chr1:2586725-2586745,Chr1:2586723-2586743,Chr1:2586721-2586741,Chr1:2586719-2586739,Chr1:2586717-258	+,+,+,+,+,	CTTTCTCTCTCTCTCCCCCCA,CTCTTTCTCTCTCTCTCCCCC,TTCTCTTTCTCTCTCTCTCCC,GTTTCTCTTTCTCTCTCTCTC,TTGTTTCTCTTT	0,1,3,5,7,9,11,13,17	6.2e-08,3.38e-10,2.7	-
AT5G42520	AT1G08260	-	motif	Chr1:2590792-2590812	+	CTCTTTCACTCACTTTCTCCG	-132	5.37e-06	-
AT5G42520	AT1G08280	-	motif	Chr1:2607991-2608011,Chr1:2607993-2608013,Chr1:2607995-2608015,Chr1:2607997-2608017,Chr1:2607999-260	-,-,-,-,-,	CTCTCTCTCTTTCTTTTTCTG,CTCTCTCTCTCTTTCTTTTTC,TTCTCTCTCTCTCTTTCTTTT,ACTTCTCTCTCTCTCTTTCTT,TTACTTCTCTCT	-397,-395,-393,-391,	7.8e-08,1.58e-07,5.2	-
AT5G42520	AT1G08290	-	FunTFBS	Chr1:2613194-2613214	+	TCCTCTCTTTCACTCTCCCTC	28	2.71e-08	0.5643
AT5G42520	AT1G08320	-	motif	Chr1:2628043-2628063,Chr1:2627962-2627982,Chr1:2627960-2627980,Chr1:2627958-2627978,Chr1:2627956-262	+,+,+,+,+,	CCACCTTTCTCTATCTATTTC,CTCTTTCTCTCTTTATTACTA,TACTCTTTCTCTCTTTATTAC,ATTACTCTTTCTCTCTTTATT,TCATTACTCTTT	-195,-114,-112,-110,	1.6e-06,6.91e-06,1.6	-
AT5G42520	AT1G08340	-	motif	Chr1:2630808-2630828,Chr1:2630812-2630832,Chr1:2630975-2630995	-,-,+	CTGTCTCTCTTACTTTTTCTG,ACATCTGTCTCTCTTACTTTT,CTCAATCTTTCTCTCTGCAAC	-240,-236,-73	4.65e-06,8.65e-06,4.	-
AT5G42520	AT1G08440	-	motif	Chr1:2663024-2663044,Chr1:2663028-2663048,Chr1:2663030-2663050,Chr1:2663032-2663052,Chr1:2663034-266	-,-,-,-,-,	CTCTCTCACTTTCTCCATTAC,CAATCTCTCTCACTTTCTCCA,CACAATCTCTCTCACTTTCTC,CTCACAATCTCTCTCACTTTC,CTCTCACAATCT	0,1,3,5,7,11,13	1.66e-06,4.46e-07,1.	-
AT5G42520	AT1G08465	-	motif	Chr1:2675791-2675811,Chr1:2675861-2675881,Chr1:2675863-2675883,Chr1:2675865-2675885,Chr1:2675867-267	+,+,+,+,+,	CCACTTGTCTCTCTTCGTCTC,CCCCACCCATCTCTCTCTCTC,CCACCCATCTCTCTCTCTCTC,ACCCATCTCTCTCTCTCTCTC,CCATCTCTCTCT	-2,48,50,52,54,56,58	6.25e-06,4.99e-07,7.	-
AT5G42520	AT1G08470	-	motif	Chr1:2684529-2684549,Chr1:2684523-2684543	+,+	TTCTATCTTTCTCTCGCTCTG,ATTTCCTTCTATCTTTCTCTC	-429,-423	2.89e-06,3.14e-06	-
AT5G42520	AT1G08510	-	motif	Chr1:2694361-2694381	-	ATATATCTCTCTCTCACCCAC	0	5.07e-07	-
AT5G42520	AT1G08540	-	motif	Chr1:2703369-2703389,Chr1:2703371-2703391,Chr1:2703375-2703395,Chr1:2703377-2703397	+,+,+,+	CACCAGTTTTTTCTCTCTCTC,CCAGTTTTTTCTCTCTCTCTA,TTTTTTCTCTCTCTCTACAAA,TTTTCTCTCTCTCTACAAATC	33,35,39,41	6.49e-07,1.84e-07,7.	-
AT5G42520	AT1G08550	-	motif	Chr1:2706599-2706619	-	CTATCTGTCTTACTCTCTCCC	-305	2.9e-07	-
AT5G42520	AT1G08630	-	motif	Chr1:2748018-2748038,Chr1:2748016-2748036,Chr1:2748014-2748034,Chr1:2748012-2748032,Chr1:2748008-274	-,-,-,-,-,	CTGACTCTGTCTCTATCTCTA,GACTCTGTCTCTATCTCTATA,CTCTGTCTCTATCTCTATATC,CTGTCTCTATCTCTATATCTC,CTCTATCTCTAT	-51,-49,-47,-45,-41,	2.61e-08,1.34e-06,7.	-
AT5G42520	AT1G08680	-	motif	Chr1:2762618-2762638,Chr1:2762620-2762640,Chr1:2762622-2762642,Chr1:2762624-2762644,Chr1:2762626-276	+,+,+,+,+	AGCTTTCTTTTTCTCTCTCTC,CTTTCTTTTTCTCTCTCTCTA,TTCTTTTTCTCTCTCTCTATC,CTTTTTCTCTCTCTCTATCAT,TTTTCTCTCTCT	34,36,38,40,42	6.59e-07,5.2e-09,2.1	-
AT5G42520	AT1G08710	-	motif	Chr1:2771237-2771257,Chr1:2771239-2771259,Chr1:2771241-2771261,Chr1:2771245-2771265	-,-,-,-	CCTACTCTCTCTCTGTCACTT,CACCTACTCTCTCTCTGTCAC,CTCACCTACTCTCTCTCTGTC,CCTTCTCACCTACTCTCTCTC	-376,-374,-372,-368	4.13e-06,2.18e-07,2.	-
AT5G42520	AT1G08730	-	motif	Chr1:2779555-2779575,Chr1:2779557-2779577,Chr1:2779559-2779579,Chr1:2779561-2779581,Chr1:2779563-277	+,+,+,+,+,	CAATGTCACTCTCTCTCTTTC,ATGTCACTCTCTCTCTTTCTC,GTCACTCTCTCTCTTTCTCTC,CACTCTCTCTCTTTCTCTCTG,CTCTCTCTCTTT	-388,-386,-384,-382,	7.43e-08,1.06e-08,1.	-
AT5G42520	AT1G08760	-	motif	Chr1:2805105-2805125,Chr1:2805156-2805176,Chr1:2805158-2805178,Chr1:2805160-2805180,Chr1:2805162-280	+,-,-,-,-,	TTGCTGCTCTCTCTCATTCTT,CTCTCTCTCTCTATCTGTACT,CTCTCTCTCTCTCTATCTGTA,CTCTCTCTCTCTCTCTATCTG,CACTCTCTCTCT	-246,-195,-193,-191,	5.97e-06,5.27e-07,1.	-
AT5G42520	AT1G08800	-	motif	Chr1:2818150-2818170	-	TCCTGTCTCTCTCCACATCTC	-142	1.43e-06	-
AT5G42520	AT1G08810	-	FunTFBS	Chr1:2820340-2820360,Chr1:2820338-2820358,Chr1:2820334-2820354	+,+,+	CTCTCTTCCTCTAGATCTCTC,CTCTCTCTTCCTCTAGATCTC,CTCTCTCTCTCTTCCTCTAGA	35,37,41	2.66e-06,4.76e-06,4.	0.6296,0.6095,0.5293
AT5G42520	AT1G08820	-	FunTFBS	Chr1:2825226-2825246,Chr1:2825224-2825244	-,-	ACTTCTCTCTTTCTCTCGATC,TTCTCTCTTTCTCTCGATCGC	29,31	4.85e-06,1.91e-06	0.6068,0.5284
AT5G42520	AT1G08860	-	motif	Chr1:2842127-2842147,Chr1:2842129-2842149,Chr1:2842131-2842151,Chr1:2842133-2842153	-,-,-,-	CTCTCTCTCTATCTCTAGATT,CTCTCTCTCTCTATCTCTAGA,CTCTCTCTCTCTCTATCTCTA,TTCTCTCTCTCTCTCTATCTC	-6,-4,-2,0	7.56e-06,2.73e-08,7.	-
AT5G42520	AT1G08910	-	motif	Chr1:2856015-2856035	-	TTGATTCTTTTTCTCCCACTC	-192	3.34e-06	-
AT5G42520	AT1G08940	-	motif	Chr1:2877665-2877685,Chr1:2877667-2877687,Chr1:2877669-2877689,Chr1:2877671-2877691,Chr1:2877675-287	-,-,-,-,-	CTCTCTTTTTCTCTTTGTCGT,CTCTCTCTTTTTCTCTTTGTC,CTCTCTCTCTTTTTCTCTTTG,TTCTCTCTCTCTTTTTCTCTT,ATCTTTCTCTCT	-7,-5,-3,-1,0	9e-07,1e-06,8.72e-07	-
AT5G42520	AT1G08990	-	motif	Chr1:2888722-2888742,Chr1:2888724-2888744,Chr1:2888726-2888746,Chr1:2888728-2888748,Chr1:2888730-288	-,-,-,-,-	CTCTCTCTCTCTCTATGCTCT,AACTCTCTCTCTCTCTATGCT,CCAACTCTCTCTCTCTCTATG,CCCCAACTCTCTCTCTCTCTA,TCCCCCAACTCT	-11,-9,-7,-5,-3	5.65e-07,5.17e-06,5.	-
AT5G42520	AT1G09030	-	FunTFBS	Chr1:2909108-2909128	+	CTCCCTCTCTCTATATATAGA	-78	5.12e-06	0.7007
AT5G42520	AT1G09040	-	motif	Chr1:2911332-2911352	+	CCAGTGCTCTTTCTCTCTATC	15	5.44e-07	-
AT5G42520	AT1G09170	-	motif	Chr1:2962439-2962459,Chr1:2962431-2962451	-,-	TTTTTGTTCTCTCTCAATTTC,CTCTCTCAATTTCTTTCATTA	-232,-224	8.69e-06,9.54e-06	-
AT5G42520	AT1G09180	-	motif	Chr1:2965058-2965078,Chr1:2965060-2965080,Chr1:2965062-2965082	+,+,+	TTCTTCATCTCTCTCTGTCTC,CTTCATCTCTCTCTGTCTCCC,TCATCTCTCTCTGTCTCCCGA	35,37,39	1.3e-06,3.62e-06,6.5	-
AT5G42520	AT1G09190	-	motif	Chr1:2967728-2967748,Chr1:2967726-2967746	+,+	CTGCTCCTCTCTACCACTCTC,CTCTGCTCCTCTCTACCACTC	-10,-8	8.97e-06,1.99e-06	-
AT5G42520	AT1G09250	-	motif	Chr1:2989390-2989410,Chr1:2989392-2989412,Chr1:2989394-2989414,Chr1:2989396-2989416,Chr1:2989398-298	-,-,-,-,-,	CTCTCTCTCTCTCTCAATGTG,CTCTCTCTCTCTCTCTCAATG,TTCTCTCTCTCTCTCTCTCAA,CTTTCTCTCTCTCTCTCTCTC,CTCTTTCTCTCT	12,14,16,18,20,22,24	1.38e-06,3.93e-09,1.	-
AT5G42520	AT1G09270	-	FunTFBS	Chr1:2994422-2994442,Chr1:2994426-2994446,Chr1:2994428-2994448	-,-,-	TTCCTTCTCTCTCGCTCTTTG,CTTCTTCCTTCTCTCTCGCTC,ATCTTCTTCCTTCTCTCTCGC	53,57,59	5.29e-06,6.51e-06,2.	0.5761,0.5871,0.6324
AT5G42520	AT1G09290	-	motif	Chr1:3003729-3003749,Chr1:3003727-3003747,Chr1:3003725-3003745,Chr1:3003723-3003743,Chr1:3003721-300	+,+,+,+,+,	ACCTCTCTGTCTCTCTCAAAG,CTACCTCTCTGTCTCTCTCAA,CTCTACCTCTCTGTCTCTCTC,CTCTCTACCTCTCTGTCTCTC,CTCTCTCTACCT	13,15,17,19,21,27,29	6.63e-06,9.88e-07,7.	-
AT5G42520	AT1G09330	-	motif	Chr1:3015508-3015528	+	TTCTTTCTCTCTCCTTACTTC	-417	2.52e-06	-
AT5G42520	AT1G09421	-	motif	Chr1:3038227-3038247	+	CCCTCTTTCTGTCTCTGTCCA	-384	2.2e-06	-
AT5G42520	AT1G09450	-	motif	Chr1:3048995-3049015,Chr1:3048999-3049019,Chr1:3049001-3049021,Chr1:3049003-3049023,Chr1:3049005-304	+,+,+,+,+	ATCGACTTTTCTCTTTCTCTC,ACTTTTCTCTTTCTCTCTCTC,TTTTCTCTTTCTCTCTCTCTC,TTCTCTTTCTCTCTCTCTCTC,CTCTTTCTCTCT	-9,-5,-3,-1,0	2.52e-06,1.14e-08,1.	-
AT5G42520	AT1G09460	-	motif	Chr1:3053776-3053796,Chr1:3053778-3053798	+,+	TTCTCTCTTTTTCTCCCCCAA,CTCTCTTTTTCTCCCCCAATT	-105,-103	1.05e-06,6.45e-06	-
AT5G42520	AT1G09530	-	motif	Chr1:3076465-3076485,Chr1:3076467-3076487,Chr1:3076469-3076489,Chr1:3076471-3076491,Chr1:3076639-307	-,-,-,-,+,	ACCTTTCTCTCTATTTTTCTT,TTACCTTTCTCTCTATTTTTC,CTTTACCTTTCTCTCTATTTT,CTCTTTACCTTTCTCTCTATT,TTGTCTCCATCT	-97,-95,-93,-91,57,6	3.15e-06,1.94e-06,7.	-
AT5G42520	AT1G09550	-	motif	Chr1:3092411-3092431,Chr1:3092409-3092429,Chr1:3092407-3092427,Chr1:3092405-3092425,Chr1:3092403-309	-,-,-,-,-	ATGCAATTCTCTCTCTCTCAC,GCAATTCTCTCTCTCTCACTC,AATTCTCTCTCTCTCACTCTC,TTCTCTCTCTCTCACTCTCTG,CTCTCTCTCTCA	-84,-82,-80,-78,-76	1.13e-06,9.74e-08,7.	-
AT5G42520	AT1G09570	-	motif	Chr1:3100748-3100768,Chr1:3100746-3100766,Chr1:3100744-3100764,Chr1:3100742-3100762,Chr1:3100740-310	-,-,-,-,-,	CACCATCTTTCTTTCTCTCTC,CCATCTTTCTTTCTCTCTCTC,ATCTTTCTTTCTCTCTCTCTT,CTTTCTTTCTCTCTCTCTTTC,TTCTTTCTCTCT	-391,-389,-387,-385,	1.16e-06,8.76e-10,2.	-
AT5G42520	AT1G09575	-	motif	Chr1:3102930-3102950	-	TTCCATCTCTTTCTCCGATTC	-5	5.97e-06	-
AT5G42520	AT1G09600	-	motif	Chr1:3108166-3108186,Chr1:3108168-3108188,Chr1:3108170-3108190,Chr1:3108172-3108192,Chr1:3108174-310	+,+,+,+,+,	TTCCAAATCTCTCTCTCTCTC,CCAAATCTCTCTCTCTCTCTC,AAATCTCTCTCTCTCTCTCTC,ATCTCTCTCTCTCTCTCTCTC,CTCTCTCTCTCT	-431,-429,-427,-425,	9.04e-07,9.77e-10,1.	-
AT5G42520	AT1G09640	-	motif	Chr1:3119378-3119398,Chr1:3119380-3119400	-,-	ACATCTCTCTCTATATATATA,ACACATCTCTCTCTATATATA	-480,-478	7.26e-06,8.77e-06	-
AT5G42520	AT1G09660	-	motif	Chr1:3131035-3131055,Chr1:3131033-3131053,Chr1:3131031-3131051	+,+,+	CTCCTCCTCTCTCTCTCATCT,GACTCCTCCTCTCTCTCTCAT,GAGACTCCTCCTCTCTCTCTC	39,41,43	1.79e-06,2.5e-06,2.7	-
AT5G42520	AT1G09680	-	motif	Chr1:3135884-3135904	-	CACACTCTCTCAATCTCACCC	26	1.36e-06	-
AT5G42520	AT1G09730	-	FunTFBS	Chr1:3154316-3154336	-	CTCTCCTTCTCCCTCACTCGA	44	6.31e-06	0.556
AT5G42520	AT1G09740	-	FunTFBS	Chr1:3154316-3154336	-	CTCTCCTTCTCCCTCACTCGA	-196	6.31e-06	0.556
AT5G42520	AT1G09760	-	motif	Chr1:3161893-3161913,Chr1:3161887-3161907	+,+	TACTCTCTCTCTCGCTTCCTT,TAGGGTTACTCTCTCTCTCGC	-201,-195	4.02e-06,5.27e-06	-
AT5G42520	AT1G09770	-	motif	Chr1:3161887-3161907,Chr1:3161893-3161913	+,+	TAGGGTTACTCTCTCTCTCGC,TACTCTCTCTCTCGCTTCCTT	46,52	5.27e-06,4.02e-06	-
AT5G42520	AT1G09790	-	motif	Chr1:3171115-3171135,Chr1:3171111-3171131,Chr1:3171013-3171033,Chr1:3171011-3171031,Chr1:3171009-317	+,+,-,-,-,	CTCTTTTTCTTTCTATTTTTG,TTCACTCTTTTTCTTTCTATT,CTTTAATTGTCTCTCTATCTC,TTAATTGTCTCTCTATCTCTC,AATTGTCTCTCT	-296,-292,-194,-192,	5.57e-06,2.14e-06,1.	-
AT5G42520	AT1G09794	-	motif	Chr1:3172157-3172177,Chr1:3172159-3172179,Chr1:3172163-3172183,Chr1:3172165-3172185,Chr1:3172171-317	-,-,-,-,-,	TCTTCTCTGTCTCTCTCTCGG,CTTCTTCTCTGTCTCTCTCTC,CTCGCTTCTTCTCTGTCTCTC,CTCTCGCTTCTTCTCTGTCTC,CTCTCGCTCTCG	49,51,55,57,63,65,71	1.34e-06,2.92e-07,1.	-
AT5G42520	AT1G09812	-	motif	Chr1:3187852-3187872,Chr1:3187854-3187874	-,-	CCTTCACTATCTCCCTCTCTG,GCCCTTCACTATCTCCCTCTC	35,37	6.72e-06,5.97e-06	-
AT5G42520	AT1G09815	-	motif	Chr1:3189427-3189447,Chr1:3189429-3189449,Chr1:3189431-3189451,Chr1:3189433-3189453,Chr1:3189435-318	-,-,-,-,-,	CTTTCTCTCTCTCTCTCGTTG,CTCTTTCTCTCTCTCTCTCGT,TTCTCTTTCTCTCTCTCTCTC,CTTTCTCTTTCTCTCTCTCTC,TCCTTTCTCTTT	58,60,62,64,66,68,72	1.32e-06,3.9e-10,6.8	-
AT5G42520	AT1G09850	-	motif	Chr1:3201860-3201880,Chr1:3201864-3201884,Chr1:3201866-3201886,Chr1:3201868-3201888,Chr1:3201870-320	+,+,+,+,+	TCGTCCTCCTTTATCTCTCTC,CCTCCTTTATCTCTCTCACTT,TCCTTTATCTCTCTCACTTTC,CTTTATCTCTCTCACTTTCTT,TTATCTCTCTCA	61,65,67,69,71	4.58e-06,2.79e-06,2.	-
AT5G42520	AT1G09890	-	motif	Chr1:3218015-3218035,Chr1:3218013-3218033	+,+	CTTCTTCCTTCTCTCACTCGA,TTCTTCTTCCTTCTCTCACTC	-477,-475	8.81e-06,1.54e-06	-
AT5G42520	AT1G09900	-	motif	Chr1:3218013-3218033,Chr1:3218015-3218035	+,+	TTCTTCTTCCTTCTCTCACTC,CTTCTTCCTTCTCTCACTCGA	-100,-98	1.54e-06,8.81e-06	-
AT5G42520	AT1G09910	-	motif	Chr1:3224521-3224541,Chr1:3224519-3224539,Chr1:3224517-3224537,Chr1:3224515-3224535,Chr1:3224513-322	-,-,-,-,-,	CTAACGCAGTCTCTCTCTCTC,AACGCAGTCTCTCTCTCTCTC,CGCAGTCTCTCTCTCTCTCTC,CAGTCTCTCTCTCTCTCTCTC,GTCTCTCTCTCT	0,2,4,6,8,10,12,14,1	1.63e-07,2.8e-08,1.5	-
AT5G42520	AT1G09960	-	motif	Chr1:3243786-3243806,Chr1:3243788-3243808,Chr1:3243790-3243810,Chr1:3243792-3243812,Chr1:3243794-324	+,+,+,+,+,	AGCACACTCTTTCTCTCTCTC,CACACTCTTTCTCTCTCTCTT,CACTCTTTCTCTCTCTCTTTT,CTCTTTCTCTCTCTCTTTTTT,CTTTCTCTCTCT	-407,-405,-403,-401,	5.33e-07,2.19e-09,1.	-
AT5G42520	AT1G09970	-	motif	Chr1:3252273-3252293,Chr1:3252275-3252295,Chr1:3252277-3252297,Chr1:3252279-3252299,Chr1:3252281-325	+,+,+,+,+,	GCGCCCGCCTCTCTCTCTCTC,GCCCGCCTCTCTCTCTCTCTC,CCGCCTCTCTCTCTCTCTCTC,GCCTCTCTCTCTCTCTCTCTC,CTCTCTCTCTCT	33,35,37,39,41,43,45	1.47e-06,3.12e-08,4.	-
AT5G42520	AT1G10060	-	motif	Chr1:3284259-3284279,Chr1:3284261-3284281,Chr1:3284263-3284283,Chr1:3284283-3284303,Chr1:3284285-328	+,+,+,+,+,	TTCCCTTCCTCTCTCTATATA,CCCTTCCTCTCTCTATATATT,CTTCCTCTCTCTATATATTTC,CAACCACTCTCTGTCTCTCTT,ACCACTCTCTGT	20,22,24,44,46,48,50	3.85e-07,1.29e-06,2.	-
AT5G42520	AT1G10130	-	motif	Chr1:3310770-3310790	+	CAACTTTTTTTTCTTTCTCTA	-140	8.31e-06	-
AT5G42520	AT1G10200	-	motif	Chr1:3347829-3347849,Chr1:3347827-3347847,Chr1:3347825-3347845,Chr1:3347823-3347843,Chr1:3347821-334	-,-,-,-,-,	TTATTCTTCTTTATCTCTCTC,ATTCTTCTTTATCTCTCTCTC,TCTTCTTTATCTCTCTCTCTC,TTCTTTATCTCTCTCTCTCTC,CTTTATCTCTCT	36,38,40,42,44,46,48	2.33e-06,1.36e-06,8.	-
AT5G42520	AT1G10220	-	motif	Chr1:3351659-3351679	+	ACTTTTGTCTTTCTTTCTCCC	-480	9.5e-06	-
AT5G42520	AT1G10240	-	motif	Chr1:3360269-3360289,Chr1:3360267-3360287,Chr1:3359750-3359770,Chr1:3359748-3359768,Chr1:3359746-335	-,-,-,-,-,	TACTTCCATTCTCTCTCTTTC,CTTCCATTCTCTCTCTTTCAT,TACTCTCTCTTTCTCTGTCTC,CTCTCTCTTTCTCTGTCTCTA,CTCTCTTTCTCT	-431,-429,68,70,72,7	2.24e-06,7e-06,1.6e-	-
AT5G42520	AT1G10340	-	motif	Chr1:3392748-3392768	+	TCCTCTCTCTTTCTTTCACGC	-177	1.48e-07	-
AT5G42520	AT1G10390	-	motif	Chr1:3413158-3413178,Chr1:3413156-3413176,Chr1:3413154-3413174,Chr1:3413152-3413172	+,+,+,+	TTTTCTCTTTCTCTCTAATTT,TTTTTTCTCTTTCTCTCTAAT,ACTTTTTTCTCTTTCTCTCTA,CCACTTTTTTCTCTTTCTCTC	-315,-313,-311,-309	3.55e-06,3.2e-06,5.6	-
AT5G42520	AT1G10430	-	FunTFBS	Chr1:3430576-3430596	+	TTCGATGTCTCTCTCTCTCAC	37	7.95e-08	0.5035
AT5G42520	AT1G10450	-	motif	Chr1:3431765-3431785,Chr1:3431833-3431853,Chr1:3431835-3431855,Chr1:3431843-3431863,Chr1:3431845-343	+,-,-,-,-,	TCCTCTCTTTTTCTTCTTCTT,CTATGTGTCTCCCTCTCTCGC,CTCTATGTGTCTCCCTCTCTC,CTCTGTCTCTCTATGTGTCTC,CTCTCTGTCTCT	0,53,55,63,65,67,69	9.84e-06,2.96e-06,7.	-
AT5G42520	AT1G10480	-	motif	Chr1:3449643-3449663	+	CCCCGTCTCTCTCTTGCTATA	-28	9.01e-06	-
AT5G42520	AT1G10585	-	motif	Chr1:3495177-3495197,Chr1:3495175-3495195,Chr1:3495171-3495191,Chr1:3495083-3495103	-,-,-,+	TCCCGGCCCTCTCTATCTCTT,CCGGCCCTCTCTATCTCTTTA,CCCTCTCTATCTCTTTAACTG,CTATTTCTCTTGCTCTCCCCA	-33,-31,-27,41	1.16e-06,1.18e-06,2.	-
AT5G42520	AT1G10586	-	motif	Chr1:3499476-3499496,Chr1:3499474-3499494,Chr1:3499472-3499492,Chr1:3499470-3499490,Chr1:3499468-349	-,-,-,-,-,	ACGCGGCTCTTTCTCTCTATC,GCGGCTCTTTCTCTCTATCTC,GGCTCTTTCTCTCTATCTCTT,CTCTTTCTCTCTATCTCTTTA,CTTTCTCTCTAT	-37,-35,-33,-31,-29,	1.91e-06,2.73e-07,1.	-
AT5G42520	AT1G10590	-	motif	Chr1:3503783-3503803,Chr1:3503781-3503801	+,+	CCATCTCCCTCGCTCTCTTGC,CTCCATCTCCCTCGCTCTCTT	-326,-324	3.72e-06,1.76e-06	-
AT5G42520	AT1G10600	-	motif	Chr1:3503781-3503801,Chr1:3503783-3503803	+,+	CTCCATCTCCCTCGCTCTCTT,CCATCTCCCTCGCTCTCTTGC	77,79	1.76e-06,3.72e-06	-
AT5G42520	AT1G10610	-	motif	Chr1:3506076-3506096,Chr1:3506080-3506100,Chr1:3506164-3506184,Chr1:3506170-3506190	+,+,+,+	ACCTCTCTTTTTCTTACCCTA,CTCTTTTTCTTACCCTATCTT,TCACTCTTCTTTCTTTCTCTC,TTCTTTCTTTCTCTCTCTCTG	-90,-86,-2,0	2.59e-06,3.5e-06,8.0	-
AT5G42520	AT1G10630	-	motif	Chr1:3514675-3514695	-	TTGGAAGCTTCTCTCTCTCTC	34	8.54e-06	-
AT5G42520	AT1G10650	-	motif	Chr1:3526260-3526280,Chr1:3526252-3526272	-,-	TTCATTTCCTTTCTTTCTTTC,CTTTCTTTCTTTCTTCTTCTT	66,74	2.45e-06,7.8e-06	-
AT5G42520	AT1G10690	-	motif	Chr1:3550930-3550950,Chr1:3550712-3550732,Chr1:3550595-3550615	-,+,-	CTCACTGTCTTTCTATAATTA,ACGTTTTGTTCTCTCTCTCTT,TTTTTTCACTTTCTCTGTTTC	-298,-80,17	5.44e-06,2.88e-06,3.	-
AT5G42520	AT1G10730	-	motif	Chr1:3565142-3565162	-	TTTTCTTTCTTTCTCTGTATT	-301	2.64e-06	-
AT5G42520	AT1G10750	-	motif	Chr1:3578745-3578765,Chr1:3578509-3578529,Chr1:3578507-3578527,Chr1:3578505-3578525,Chr1:3578503-357	+,-,-,-,-,	ATGCTTTTCTCTCTTTCTTTG,TTTCTCTCGTCTCTCTCTCTC,TCTCTCGTCTCTCTCTCTCTC,TCTCGTCTCTCTCTCTCTCTT,TCGTCTCTCTCT	-271,-35,-33,-31,-29	7.46e-06,9.05e-06,9.	-
AT5G42520	AT1G10780	-	motif	Chr1:3595129-3595149,Chr1:3595127-3595147,Chr1:3595125-3595145,Chr1:3595123-3595143,Chr1:3595121-359	-,-,-,-,-,	ACGCGCCACCCTCTCTCTCTC,GCGCCACCCTCTCTCTCTCTT,GCCACCCTCTCTCTCTCTTTC,CACCCTCTCTCTCTCTTTCCC,CCCTCTCTCTCT	-52,-50,-48,-46,-44,	8.65e-06,6.35e-07,3.	-
AT5G42520	AT1G10820	-	motif	Chr1:3605006-3605026,Chr1:3605002-3605022,Chr1:3605000-3605020,Chr1:3604998-3605018,Chr1:3604996-360	-,-,-,-,-,	AACACACTCTCTCTTTCATTC,CACTCTCTCTTTCATTCTTTC,CTCTCTCTTTCATTCTTTCTC,CTCTCTTTCATTCTTTCTCTC,CTCTTTCATTCT	50,54,56,58,60,62,64	9.93e-07,1.15e-06,2.	-
AT5G42520	AT1G10960	-	motif	Chr1:3664356-3664376	+	TTATAATCCTCTCTCCCTCAC	-10	8.2e-06	-
AT5G42520	AT1G10980	-	motif	Chr1:3669861-3669881,Chr1:3669859-3669879,Chr1:3669857-3669877,Chr1:3669855-3669875,Chr1:3669853-366	+,+,+,+,+,	CTCTGTCTATCTCACTGTCAC,CTCTCTGTCTATCTCACTGTC,CTCTCTCTGTCTATCTCACTG,TTCTCTCTCTGTCTATCTCAC,TCTTCTCTCTCT	21,23,25,27,29,31,33	9.76e-06,3.2e-06,1.7	-
AT5G42520	AT1G11040	-	motif	Chr1:3680971-3680991	-	CCTCATCTTTCTCTCTGTTTT	-47	8.77e-06	-
AT5G42520	AT1G11050	-	motif	Chr1:3681907-3681927	+	CTCTTTCTTCTTCTTTCATTC	19	5.27e-06	-
AT5G42520	AT1G11070	-	motif	Chr1:3693666-3693686,Chr1:3693660-3693680	-,-	ACAACACTCTCTCCATCTCTT,CTCTCTCCATCTCTTTGTTTT	-18,-12	4.46e-06,2.27e-06	-
AT5G42520	AT1G11120	-	motif	Chr1:3715151-3715171	+	CTTCCCTCATCTCTCTCTCTT	-13	7.56e-06	-
AT5G42520	AT1G11130	-	motif	Chr1:3722885-3722905,Chr1:3722887-3722907,Chr1:3722889-3722909,Chr1:3722891-3722911,Chr1:3722893-372	+,+,+,+,+,	ACTACACTCTTTCTCTCTCAC,TACACTCTTTCTCTCTCACTC,CACTCTTTCTCTCTCACTCAC,CTCTTTCTCTCTCACTCACTC,CTTTCTCTCTCA	28,30,32,34,36,40,42	1.18e-06,1.35e-08,6.	-
AT5G42520	AT1G11170	-	motif	Chr1:3740781-3740801,Chr1:3740795-3740815,Chr1:3740797-3740817,Chr1:3740799-3740819	+,+,+,+	AACTCTTCCTCTCTTCTCCTC,TCTCCTCTGTTTCTCTTTCTC,TCCTCTGTTTCTCTTTCTCTT,CTCTGTTTCTCTTTCTCTTGA	16,30,32,34	7.19e-06,2.78e-06,2.	-
AT5G42520	AT1G11210	-	motif	Chr1:3756930-3756950,Chr1:3756928-3756948,Chr1:3756926-3756946,Chr1:3756922-3756942	+,+,+,+	GTTACTCTCTCTATCTCTTGA,CTGTTACTCTCTCTATCTCTT,CACTGTTACTCTCTCTATCTC,ATATCACTGTTACTCTCTCTA	48,50,52,56	8.93e-06,2.82e-08,4.	-
AT5G42520	AT1G11260	-	motif	Chr1:3777333-3777353	+	TAATATCTCTTTCTCAATTTC	5	6e-06	-
AT5G42520	AT1G11270	-	motif	Chr1:3786904-3786924	-	ATCTCTGCCTCTCTCCTCCAC	66	5.75e-06	-
AT5G42520	AT1G11362	-	motif	Chr1:3825222-3825242	-	CCCCCACCCCCTCTCTATATA	-26	4.27e-06	-
AT5G42520	AT1G11370	-	motif	Chr1:3830951-3830971,Chr1:3830949-3830969	+,+	CTCTAATTCTCTATCTCTCGA,GTCTCTAATTCTCTATCTCTC	-6,-4	6.06e-07,9.25e-06	-
AT5G42520	AT1G11400	-	motif	Chr1:3837505-3837525,Chr1:3837507-3837527,Chr1:3837511-3837531,Chr1:3837513-3837533,Chr1:3837515-383	-,-,-,-,-,	CTCTCTCTTCCTCCGTCTCTT,CTCTCTCTCTTCCTCCGTCTC,ATCTCTCTCTCTCTTCCTCCG,TGATCTCTCTCTCTCTTCCTC,CCTGATCTCTCT	-296,-294,-290,-288,	9.05e-06,2.98e-07,2.	-
AT5G42520	AT1G11450	-	motif	Chr1:3853292-3853312,Chr1:3853294-3853314,Chr1:3853296-3853316,Chr1:3853300-3853320	-,-,-,-	CCCTCGTTCTCTCTTTCTTGA,CTCCCTCGTTCTCTCTTTCTT,CTCTCCCTCGTTCTCTCTTTC,CCATCTCTCCCTCGTTCTCTC	49,51,53,57	5.21e-07,2.74e-07,3.	-
AT5G42520	AT1G11460	-	motif	Chr1:3856972-3856992,Chr1:3856978-3856998,Chr1:3856980-3857000,Chr1:3856982-3857002,Chr1:3856984-385	-,-,-,-,-,	CTCTCTTTCTTTCTATGTCAT,CTCGTCCTCTCTTTCTTTCTA,CTCTCGTCCTCTCTTTCTTTC,CTCTCTCGTCCTCTCTTTCTT,CCCTCTCTCGTC	-13,-7,-5,-3,-1,0	4.65e-07,7.46e-06,4.	-
AT5G42520	AT1G11475	-	motif	Chr1:3862471-3862491,Chr1:3862475-3862495,Chr1:3862477-3862497,Chr1:3862479-3862499	-,-,-,-	CTGTCTCTCTTTCTCTGCTTG,TGCTCTGTCTCTCTTTCTCTG,CTTGCTCTGTCTCTCTTTCTC,TACTTGCTCTGTCTCTCTTTC	72,76,78,80	7.22e-07,4.15e-06,8.	-
AT5G42520	AT1G11480	-	motif	Chr1:3866928-3866948,Chr1:3866924-3866944,Chr1:3866922-3866942,Chr1:3866920-3866940,Chr1:3866918-386	+,+,+,+,+,	CTCTCTCTCTCTCTCGGATTT,CTTCCTCTCTCTCTCTCTCGG,TTCTTCCTCTCTCTCTCTCTC,CCTTCTTCCTCTCTCTCTCTC,CTCCTTCTTCCT	21,25,27,29,31,33,35	1.55e-06,4.73e-08,2.	-
AT5G42520	AT1G11545	-	FunTFBS	Chr1:3880307-3880327	-	CTCTCTCTCTCTCTTCGAAAT	34	8.69e-06	0.5724
AT5G42520	AT1G11560	-	motif	Chr1:3881734-3881754	+	CCAGATCTCTCTATCTCCTTT	-34	7.8e-06	-
AT5G42520	AT1G11572	-	motif	Chr1:3884403-3884423,Chr1:3884405-3884425,Chr1:3884407-3884427,Chr1:3884409-3884429	+,+,+,+	AACCATTTTTCTCTCTCTCCC,CCATTTTTCTCTCTCTCCCTT,ATTTTTCTCTCTCTCCCTTTT,TTTTCTCTCTCTCCCTTTTCC	47,49,51,53	8.54e-07,3.5e-08,3.5	-
AT5G42520	AT1G11592	-	motif	Chr1:3897155-3897175,Chr1:3897153-3897173,Chr1:3897149-3897169,Chr1:3897145-3897165	-,-,-,-	CTCTCGTTTCTTCTCTTTCTC,CTCGTTTCTTCTCTTTCTCTC,TTTCTTCTCTTTCTCTCTAAA,TTCTCTTTCTCTCTAAACATT	-221,-219,-215,-211	1.47e-06,2.36e-07,5.	-
AT5G42520	AT1G11630	-	motif	Chr1:3914866-3914886,Chr1:3914864-3914884	+,+	CTTTCTCTCTATCTTATTCTC,TTCTTTCTCTCTATCTTATTC	-459,-457	2.82e-06,1.2e-06	-
AT5G42520	AT1G11640	-	motif	Chr1:3914866-3914886,Chr1:3914864-3914884	+,+	CTTTCTCTCTATCTTATTCTC,TTCTTTCTCTCTATCTTATTC	-166,-164	2.82e-06,1.2e-06	-
AT5G42520	AT1G11670	-	motif	Chr1:3931551-3931571,Chr1:3931547-3931567,Chr1:3931545-3931565,Chr1:3931543-3931563,Chr1:3931541-393	+,+,+,+,+,	CTCTATCTCTATCTTCGTTTA,CTCTCTCTATCTCTATCTTCG,CTCTCTCTCTATCTCTATCTT,GTCTCTCTCTCTATCTCTATC,TCGTCTCTCTCT	5,9,11,13,15,17,19,2	7.91e-06,1.35e-06,4.	-
AT5G42520	AT1G11720	-	motif	Chr1:3951475-3951495,Chr1:3951477-3951497,Chr1:3951541-3951561	+,+,+	AACAAACATTCTCTCTCTCTT,CAAACATTCTCTCTCTCTTGT,ACCACTTTCTTTCTCCATCTC	-58,-56,0	7.56e-06,4.82e-06,2.	-
AT5G42520	AT1G11730	-	motif	Chr1:3957313-3957333,Chr1:3957317-3957337,Chr1:3957319-3957339,Chr1:3957321-3957341,Chr1:3957323-395	-,-,-,-,-,	CTCCCACTCTCTCTCCGCATG,CTTTCTCCCACTCTCTCTCCG,CTCTTTCTCCCACTCTCTCTC,CTCTCTTTCTCCCACTCTCTC,CACTCTCTTTCT	-140,-136,-134,-132,	6.54e-06,6.88e-06,2.	-
AT5G42520	AT1G11930	-	motif	Chr1:4028730-4028750,Chr1:4028732-4028752	+,+	TCCTCCCTCTTTCTCTCCCAC,CTCCCTCTTTCTCTCCCACAA	38,40	1.3e-07,2.93e-07	-
AT5G42520	AT1G11940	-	motif	Chr1:4034102-4034122,Chr1:4034100-4034120,Chr1:4034098-4034118,Chr1:4034096-4034116,Chr1:4034094-403	-,-,-,-,-,	CATTCTACCTTTCTTTCTCTC,TTCTACCTTTCTTTCTCTCTT,CTACCTTTCTTTCTCTCTTTC,ACCTTTCTTTCTCTCTTTCTC,CTTTCTTTCTCT	-24,-22,-20,-18,-16,	9.89e-06,9.98e-06,2.	-
AT5G42520	AT1G11980	-	motif	Chr1:4045585-4045605,Chr1:4045591-4045611,Chr1:4045593-4045613	-,-,-	TTCTCTCTCGCTCTCAACCTT,CAAGTTTTCTCTCTCGCTCTC,CTCAAGTTTTCTCTCTCGCTC	-14,-8,-6	4.67e-06,1.74e-06,4.	-
AT5G42520	AT1G11990	-	motif	Chr1:4049222-4049242,Chr1:4049220-4049240,Chr1:4049218-4049238,Chr1:4049216-4049236,Chr1:4049214-404	-,-,-,-,-,	TTCAAATAATCTCTCTCTCTC,CAAATAATCTCTCTCTCTCTC,AATAATCTCTCTCTCTCTCTC,TAATCTCTCTCTCTCTCTCTC,ATCTCTCTCTCT	-162,-160,-158,-156,	5.81e-06,2.88e-06,2.	-
AT5G42520	AT1G12010	-	motif	Chr1:4056253-4056273,Chr1:4056255-4056275,Chr1:4056257-4056277,Chr1:4056259-4056279,Chr1:4056261-405	-,-,-,-,-,	CTCTCTCTCTCTCTCTTAACT,ATCTCTCTCTCTCTCTCTTAA,CCATCTCTCTCTCTCTCTCTT,CTCCATCTCTCTCTCTCTCTC,ATCTCCATCTCT	46,48,50,52,54,56,58	3.07e-07,2.71e-09,9.	-
AT5G42520	AT1G12020	-	motif	Chr1:4063317-4063337,Chr1:4063315-4063335,Chr1:4063313-4063333,Chr1:4063311-4063331	-,-,-,-	AAGTCTCTCTCTCTCTCTCTT,GTCTCTCTCTCTCTCTCTTCC,CTCTCTCTCTCTCTCTTCCAT,CTCTCTCTCTCTCTTCCATAG	0,2,4,6	1.02e-09,2.59e-09,2.	-
AT5G42520	AT1G12040	-	motif	Chr1:4070040-4070060,Chr1:4070042-4070062,Chr1:4070044-4070064,Chr1:4070046-4070066,Chr1:4070174-407	-,-,-,-,+	CTCTTTCTCTCTCTCCAATTT,ATCTCTTTCTCTCTCTCCAAT,GTATCTCTTTCTCTCTCTCCA,TCGTATCTCTTTCTCTCTCTC,TCTTCGTTCCCT	-64,-62,-60,-58,50	2.84e-07,3.28e-07,9.	-
AT5G42520	AT1G12110	-	motif	Chr1:4104992-4105012,Chr1:4104994-4105014,Chr1:4104996-4105016,Chr1:4104998-4105018,Chr1:4105000-410	+,+,+,+,+	TATGGTCTCTTTCTCTCTCTC,TGGTCTCTTTCTCTCTCTCTC,GTCTCTTTCTCTCTCTCTCAA,CTCTTTCTCTCTCTCTCAATT,CTTTCTCTCTCT	-221,-219,-217,-215,	1.62e-07,1.46e-07,5.	-
AT5G42520	AT1G12120	-	motif	Chr1:4117570-4117590,Chr1:4117524-4117544,Chr1:4117522-4117542	-,-,-	ACCATTTTCTCTCTCTGTATT,TCTCTTCTCTCTCTATATCGC,TCTTCTCTCTCTATATCGCTC	4,50,52	1.59e-06,4.09e-06,9.	-
AT5G42520	AT1G12150	-	motif	Chr1:4125755-4125775,Chr1:4125751-4125771	+,+	CTCTCTGTCTCAATCTCCTTT,ACGTCTCTCTGTCTCAATCTC	-107,-103	2.86e-06,3.44e-06	-
AT5G42520	AT1G12160	-	motif	Chr1:4125751-4125771,Chr1:4125755-4125775	+,+	ACGTCTCTCTGTCTCAATCTC,CTCTCTGTCTCAATCTCCTTT	-295,-291	3.44e-06,2.86e-06	-
AT5G42520	AT1G12190	-	motif	Chr1:4134022-4134042,Chr1:4134020-4134040	-,-	TTCCATCTCTATCTCTTTCCC,CCATCTCTATCTCTTTCCCGA	52,54	2.31e-06,2.59e-06	-
AT5G42520	AT1G12210	-	motif	Chr1:4140918-4140938,Chr1:4140922-4140942	+,+	ATATTTCTCTCGCTCTCCTTA,TTCTCTCGCTCTCCTTATTTT	-10,-6	6.33e-06,7.95e-06	-
AT5G42520	AT1G12211	-	FunTFBS	Chr1:4144456-4144476	+	ATAGTGTTCTCTCTCTGTTTC	-342	3.55e-06	0.6205
AT5G42520	AT1G12220	-	FunTFBS	Chr1:4144456-4144476	+	ATAGTGTTCTCTCTCTGTTTC	-96	3.55e-06	0.6205
AT5G42520	AT1G12260	-	FunTFBS	Chr1:4165826-4165846	+	TCATCTCTCTCTCTTTCCCTA	6	3.41e-08	0.5139
AT5G42520	AT1G12294	-	motif	Chr1:4182386-4182406	-	GCGTGTTTGTTTCTCTGTCTC	-87	8.42e-06	-
AT5G42520	AT1G12300	-	motif	Chr1:4186099-4186119,Chr1:4186097-4186117	+,+	CAAACTCTCACTCTCACTCTG,TTCAAACTCTCACTCTCACTC	5,7	9.17e-06,3.58e-07	-
AT5G42520	AT1G12380	-	motif	Chr1:4217163-4217183,Chr1:4217161-4217181,Chr1:4217159-4217179,Chr1:4217157-4217177,Chr1:4217155-421	-,-,-,-,-,	CCTCCTCTGTAACTCTCTCTC,TCCTCTGTAACTCTCTCTCTT,CTCTGTAACTCTCTCTCTTTC,CTGTAACTCTCTCTCTTTCTT,GTAACTCTCTCT	-31,-29,-27,-25,-23,	3.57e-06,9.05e-06,7.	-
AT5G42520	AT1G12420	-	motif	Chr1:4229084-4229104,Chr1:4229082-4229102,Chr1:4229080-4229100,Chr1:4229078-4229098,Chr1:4229076-422	+,+,+,+,+,	CTCTCTCTCTCTCTCTAGAAT,CTCTCTCTCTCTCTCTCTAGA,TTCTCTCTCTCTCTCTCTCTA,TTTTCTCTCTCTCTCTCTCTC,TTTTTTCTCTCT	34,36,38,40,42,44,46	3.32e-06,5.5e-10,2.4	-
AT5G42520	AT1G12430	-	motif	Chr1:4238735-4238755,Chr1:4238733-4238753,Chr1:4238731-4238751,Chr1:4238729-4238749	-,-,-,-	ACTCAACTCTTTCTCTCTCTC,TCAACTCTTTCTCTCTCTCTT,AACTCTTTCTCTCTCTCTTCT,CTCTTTCTCTCTCTCTTCTCT	9,11,13,15	7.33e-07,6.09e-08,1.	-
AT5G42520	AT1G12451	-	motif	Chr1:4246729-4246749	+	TTGTCTCTGTCTCTAATTCTC	-438	1.53e-06	-
AT5G42520	AT1G12460	-	motif	Chr1:4247257-4247277	-	TTCAGTCTTTCTCACACTCTC	8	5.42e-06	-
AT5G42520	AT1G12500	-	motif	Chr1:4265022-4265042,Chr1:4265020-4265040,Chr1:4265018-4265038,Chr1:4265016-4265036,Chr1:4265014-426	-,-,-,-,-,	AACTCACACTTTCTCTCTCTC,CTCACACTTTCTCTCTCTCTC,CACACTTTCTCTCTCTCTCTC,CACTTTCTCTCTCTCTCTCTA,CTTTCTCTCTCT	2,4,6,8,10,12,27	4.12e-08,6.04e-10,6.	-
AT5G42520	AT1G12580	-	motif	Chr1:4282887-4282907	-	TCCTCTCTCTCTCTCTTTCTT	0	2.27e-09	-
AT5G42520	AT1G12600	-	motif	Chr1:4289072-4289092,Chr1:4289068-4289088	+,+	TTTTTTCTCTTACTCTCTAAC,TTTTTTTTTTCTCTTACTCTC	-194,-190	7.26e-06,3.49e-06	-
AT5G42520	AT1G12630	-	motif	Chr1:4298547-4298567	-	TATTCTCTTTCACTTTCTCAC	-322	9.46e-06	-
AT5G42520	AT1G12663	-	motif	Chr1:4310929-4310949	-	CTCCATTTTTTTCTCTCTAGA	-20	6.42e-06	-
AT5G42520	AT1G12680	-	motif	Chr1:4322945-4322965	-	CAATCTCTCTCAACATCTCTA	0	7.43e-06	-
AT5G42520	AT1G12740	-	motif	Chr1:4342297-4342317,Chr1:4342303-4342323	+,+	TTCTCTTTCTTTCTTCTTCTT,TTCTTTCTTCTTCTTTGTCTC	15,21	2.73e-06,3.81e-06	-
AT5G42520	AT1G12750	-	FunTFBS	Chr1:4348553-4348573	+	TCATCTCTCTCTCTTCTCTTC	-225	8.65e-06	0.7135
AT5G42520	AT1G12760	-	FunTFBS	Chr1:4348553-4348573	+	TCATCTCTCTCTCTTCTCTTC	55	8.65e-06	0.7135
AT5G42520	AT1G12770	-	motif	Chr1:4350756-4350776	+	ACCTCTTTCTTTCTCAGTCGA	-288	2.04e-06	-
AT5G42520	AT1G12800	-	motif	Chr1:4365292-4365312,Chr1:4365290-4365310	+,+	CTGTCTCTTACTCTCCCCCTA,CTCTGTCTCTTACTCTCCCCC	19,21	3.34e-06,1.18e-07	-
AT5G42520	AT1G12820	-	motif	Chr1:4371235-4371255,Chr1:4371233-4371253,Chr1:4371231-4371251,Chr1:4371229-4371249,Chr1:4371225-437	-,-,-,-,-	CTCTCTTCTCTTCTCTCTCTC,CTCTTCTCTTCTCTCTCTCAC,CTTCTCTTCTCTCTCTCACTC,TCTCTTCTCTCTCTCACTCAT,TTCTCTCTCTCA	38,40,42,44,48	8.8e-08,4.78e-07,3.2	-
AT5G42520	AT1G12890	-	motif	Chr1:4391696-4391716	-	ATCAATGTTTCTCTCTCTTTA	-18	1.02e-06	-
AT5G42520	AT1G12920	-	motif	Chr1:4398108-4398128,Chr1:4398106-4398126,Chr1:4398104-4398124	+,+,+	CTCTTTTTCTCTCTCCTCCGG,ACCTCTTTTTCTCTCTCCTCC,GTACCTCTTTTTCTCTCTCCT	65,67,69	6.69e-06,7.1e-07,3.8	-
AT5G42520	AT1G12930	-	motif	Chr1:4406019-4406039,Chr1:4405530-4405550,Chr1:4405528-4405548	-,+,+	CTCATTTCTTCTATCTCTTTC,TTCTCTTTCTCTCTTCTTCCA,TCTTCTCTTTCTCTCTTCTTC	-414,55,57	2.48e-06,2.32e-06,2.	-
AT5G42520	AT1G12940	-	motif	Chr1:4416301-4416321	+	CACTCTCCTTCTCTATAAATA	-84	5.7e-06	-
AT5G42520	AT1G12950	-	motif	Chr1:4419803-4419823,Chr1:4419807-4419827,Chr1:4419809-4419829,Chr1:4419811-4419831,Chr1:4419813-441	+,+,+,+,+,	TTTAAGCACTCTCTTTCTCTC,AGCACTCTCTTTCTCTCTTTC,CACTCTCTTTCTCTCTTTCTC,CTCTCTTTCTCTCTTTCTCTT,CTCTTTCTCTCT	33,37,39,41,43,45,47	4.29e-06,5.24e-07,1.	-
AT5G42520	AT1G12990	-	motif	Chr1:4433669-4433689,Chr1:4433671-4433691,Chr1:4433673-4433693,Chr1:4433675-4433695,Chr1:4433677-443	+,+,+,+,+	TTCTTTCTTCCTCTTTCTCTC,CTTTCTTCCTCTTTCTCTCTT,TTCTTCCTCTTTCTCTCTTAC,CTTCCTCTTTCTCTCTTACTC,TCCTCTTTCTCT	29,31,33,35,37	1.09e-07,1.93e-06,3.	-
AT5G42520	AT1G13020	-	motif	Chr1:4443754-4443774,Chr1:4443748-4443768	-,-	GTATTGCTATCTCTCTTTCTC,CTATCTCTCTTTCTCCGTCCA	-70,-64	3.83e-06,2.92e-07	-
AT5G42520	AT1G13040	-	motif	Chr1:4447257-4447277	+	CCCTCACCTTCTCTTCCTCCA	-370	5.6e-06	-
AT5G42520	AT1G13050	-	motif	Chr1:4450274-4450294,Chr1:4450276-4450296,Chr1:4450278-4450298	+,+,+	TTACCTTTCTCTCTCTCTTTT,ACCTTTCTCTCTCTCTTTTTC,CTTTCTCTCTCTCTTTTTCTT	36,38,40	9.97e-08,2e-08,5.94e	-
AT5G42520	AT1G13080	-	motif	Chr1:4459106-4459126,Chr1:4459108-4459128,Chr1:4459110-4459130,Chr1:4459112-4459132	+,+,+,+	CAATCCCTGTCACTCTATCTC,ATCCCTGTCACTCTATCTCTA,CCCTGTCACTCTATCTCTATC,CTGTCACTCTATCTCTATCTT	-40,-38,-36,-34	1.6e-06,2.6e-06,2.47	-
AT5G42520	AT1G13110	-	motif	Chr1:4467181-4467201	+	CTCACTGTCTATATATGTCTC	-19	6.36e-06	-
AT5G42520	AT1G13170	-	motif	Chr1:4492558-4492578,Chr1:4492556-4492576,Chr1:4492554-4492574,Chr1:4492552-4492572,Chr1:4492550-449	-,-,-,-,-,	GAGATGCTCCCTCTCTCTCTA,GATGCTCCCTCTCTCTCTATC,TGCTCCCTCTCTCTCTATCTC,CTCCCTCTCTCTCTATCTCTC,CCCTCTCTCTCT	9,11,13,15,17,19,21,	3.23e-06,8.32e-07,2.	-
AT5G42520	AT1G13195	-	motif	Chr1:4503548-4503568,Chr1:4503546-4503566,Chr1:4503544-4503564,Chr1:4503542-4503562,Chr1:4503540-450	+,+,+,+,+,	CTCTCTCTCTCTCTTTGCTTT,CTCTCTCTCTCTCTCTTTGCT,TTCTCTCTCTCTCTCTCTTTG,TCTTCTCTCTCTCTCTCTCTT,CTTCTTCTCTCT	23,25,27,29,31,33,35	7.89e-08,1.02e-06,1.	-
AT5G42520	AT1G13200	-	motif	Chr1:4508463-4508483,Chr1:4508461-4508481	+,+	TCCTCTGTTTCTCTTTCTTTG,CTTCCTCTGTTTCTCTTTCTT	45,47	4.31e-06,1.86e-06	-
AT5G42520	AT1G13240	-	motif	Chr1:4522991-4523011	+	TAATTGCTCTCTCCATGTCTC	-209	6.31e-06	-
AT5G42520	AT1G13290	-	motif	Chr1:4551553-4551573,Chr1:4551551-4551571,Chr1:4551549-4551569,Chr1:4551547-4551567,Chr1:4551545-455	-,-,-,-,-,	AAAACCCCATCTCTCTCTCTC,AACCCCATCTCTCTCTCTCTC,CCCCATCTCTCTCTCTCTCTC,CCATCTCTCTCTCTCTCTCAT,ATCTCTCTCTCT	47,49,51,53,55,57,68	2.68e-06,7.06e-07,6.	-
AT5G42520	AT1G13300	-	motif	Chr1:4556863-4556883,Chr1:4556867-4556887,Chr1:4556869-4556889,Chr1:4556871-4556891	-,-,-,-	CTCTCTCTCTATATATATATA,CAGGCTCTCTCTCTATATATA,ATCAGGCTCTCTCTCTATATA,ATATCAGGCTCTCTCTCTATA	-9,-5,-3,-1	4.02e-06,7.18e-07,5.	-
AT5G42520	AT1G13350	-	motif	Chr1:4576600-4576620	+	GTCGCGCGCTCTCTCTCAATT	12	6.75e-06	-
AT5G42520	AT1G13360	-	motif	Chr1:4577948-4577968,Chr1:4577946-4577966,Chr1:4577944-4577964,Chr1:4577942-4577962,Chr1:4577940-457	-,-,-,-,-,	CCTTCTTTCTCTCTCTATCTC,TTCTTTCTCTCTCTATCTCTC,CTTTCTCTCTCTATCTCTCTC,TTCTCTCTCTATCTCTCTCCC,CTCTCTCTATCT	0,1,3,5,7,9,11	3.21e-09,1.48e-10,6.	-
AT5G42520	AT1G13380	-	motif	Chr1:4590371-4590391	-	AACTCTCTATTTCTCTTTCGC	32	1.88e-06	-
AT5G42520	AT1G13400	-	motif	Chr1:4597665-4597685	-	ATCAGTTTATCTCTCTCTTTT	38	2.55e-06	-
AT5G42520	AT1G13448	-	motif	Chr1:4612097-4612117,Chr1:4612109-4612129,Chr1:4612111-4612131	-,-,-	ATCTTTTTTTTTCTTTCTCTT,ATCTTTCTTTCTATCTTTTTT,GCATCTTTCTTTCTATCTTTT	-126,-114,-112	1.04e-06,7.84e-06,5.	-
AT5G42520	AT1G13460	-	motif	Chr1:4615856-4615876	-	CTATCATTCTCTCTTCTCCTC	43	5.2e-06	-
AT5G42520	AT1G13560	-	motif	Chr1:4642504-4642524,Chr1:4642500-4642520,Chr1:4642498-4642518,Chr1:4642496-4642516,Chr1:4642494-464	-,-,-,-,-,	CTGATTCCCCTTCTCCATCTC,TTCCCCTTCTCCATCTCTCTC,CCCCTTCTCCATCTCTCTCCC,CCTTCTCCATCTCTCTCCCTC,TTCTCCATCTCT	-400,-396,-394,-392,	6.85e-06,8.77e-06,8.	-
AT5G42520	AT1G13590	-	motif	Chr1:4647730-4647750,Chr1:4647732-4647752	+,+	ACTTCCCTTCCTCTCTCTCTT,TTCCCTTCCTCTCTCTCTTTG	-199,-197	3.78e-06,2.42e-07	-
AT5G42520	AT1G13600	-	motif	Chr1:4651494-4651514,Chr1:4651444-4651464	-,-	CCTTAGCCCTCTCTTCCTCTT,AACCCTCCCTCTCTAGCTCTA	-25,5	7.87e-06,3.96e-06	-
AT5G42520	AT1G13630	-	motif	Chr1:4672874-4672894,Chr1:4672872-4672892,Chr1:4672870-4672890,Chr1:4672868-4672888	-,-,-,-	AAGTGTCTCGTTCTCTCTCTC,GTGTCTCGTTCTCTCTCTCCT,GTCTCGTTCTCTCTCTCCTTT,CTCGTTCTCTCTCTCCTTTCT	63,65,67,69	1.95e-06,2.06e-06,3.	-
AT5G42520	AT1G13640	-	motif	Chr1:4679741-4679761,Chr1:4679739-4679759	+,+	GCCTCGCTATCTCTCTATCCT,TAGCCTCGCTATCTCTCTATC	51,53	6.69e-06,5.54e-06	-
AT5G42520	AT1G13710	-	motif	Chr1:4704609-4704629	-	ACAACACTCTCTCTCTCCTGC	28	2.86e-06	-
AT5G42520	AT1G13740	-	motif	Chr1:4713336-4713356,Chr1:4713646-4713666,Chr1:4713648-4713668,Chr1:4713650-4713670,Chr1:4713652-471	+,+,+,+,+,	GTCATTTTCTTACTCTCTATA,CTGTCTCTCTTTCTTTCTTTC,GTCTCTCTTTCTTTCTTTCTT,CTCTCTTTCTTTCTTTCTTTC,CTCTTTCTTTCT	-318,-8,-6,-4,-2,0	7.16e-06,7.89e-09,8.	-
AT5G42520	AT1G13760	-	motif	Chr1:4721815-4721835,Chr1:4721813-4721833,Chr1:4721811-4721831	+,+,+	CTCCTCTTCTCTCTCTATCCA,GCCTCCTCTTCTCTCTCTATC,CTGCCTCCTCTTCTCTCTCTA	-473,-471,-469	6.66e-07,2.65e-06,1.	-
AT5G42520	AT1G13900	-	motif	Chr1:4755522-4755542,Chr1:4755520-4755540,Chr1:4755514-4755534	-,-,-	TTCTCTTTCTTCCTCCTTCTC,CTCTTTCTTCCTCCTTCTCTT,CTTCCTCCTTCTCTTCGTCTC	38,40,46	7.03e-06,2.03e-06,6.	-
AT5G42520	AT1G13910	-	motif	Chr1:4755514-4755534,Chr1:4755520-4755540,Chr1:4755522-4755542	-,-,-	CTTCCTCCTTCTCTTCGTCTC,CTCTTTCTTCCTCCTTCTCTT,TTCTCTTTCTTCCTCCTTCTC	-250,-244,-242	6.16e-06,2.03e-06,7.	-
AT5G42520	AT1G13970	-	motif	Chr1:4782534-4782554,Chr1:4782489-4782509,Chr1:4782481-4782501	-,+,+	ATCTCTCTCTTTCTGTTTCTG,CTCTATTTGTTTCTCTGTCTT,CTCTCTGCCTCTATTTGTTTC	0,33,41	5.81e-06,5.24e-07,2.	-
AT5G42520	AT1G14000	-	motif	Chr1:4797411-4797431,Chr1:4797413-4797433,Chr1:4797415-4797435,Chr1:4797417-4797437,Chr1:4797419-479	+,+,+,+,+	AATCATCTCTCTCTCCCTCTC,TCATCTCTCTCTCCCTCTCTC,ATCTCTCTCTCCCTCTCTCCG,CTCTCTCTCCCTCTCTCCGGT,CTCTCTCCCTCT	53,55,57,59,61	2.23e-07,2.61e-09,6.	-
AT5G42520	AT1G14160	-	motif	Chr1:4842071-4842091,Chr1:4842065-4842085	-,-	AATTTCTTCTCTCTTTCTCTA,TTCTCTCTTTCTCTACGAATA	-223,-217	3.59e-06,9.21e-06	-
AT5G42520	AT1G14190	-	motif	Chr1:4852614-4852634	+	AAAACTCTGTCTCTCAATCTC	-168	1.86e-06	-
AT5G42520	AT1G14250	-	motif	Chr1:4868057-4868077	-	TTTGGTCTCTCTCTTTTTCTT	-375	5.39e-06	-
AT5G42520	AT1G14300	-	motif	Chr1:4884709-4884729	-	TTGATACTCTCTCTCTCTCGA	62	3.12e-07	-
AT5G42520	AT1G14310	-	motif	Chr1:4884709-4884729	-	TTGATACTCTCTCTCTCTCGA	-315	3.12e-07	-
AT5G42520	AT1G14330	-	motif	Chr1:4892255-4892275,Chr1:4892253-4892273,Chr1:4892251-4892271	+,+,+	TTCTCTCTCTCTCTTTCCTCT,ACTTCTCTCTCTCTCTTTCCT,CAACTTCTCTCTCTCTCTTTC	-4,-2,0	3.7e-07,5.68e-07,1.2	-
AT5G42520	AT1G14340	-	motif	Chr1:4897343-4897363,Chr1:4897387-4897407	+,+	GTCCTTCTCTTTCCCACTCAC,ACCTTTGTCTCTCTTTCAAGC	0,41	6.69e-06,8.89e-06	-
AT5G42520	AT1G14350	-	motif	Chr1:4907698-4907718,Chr1:4907702-4907722,Chr1:4907704-4907724	-,-,-	TTCTTTCTCTTTCTTTTTTCC,ATGTTTCTTTCTCTTTCTTTT,TTATGTTTCTTTCTCTTTCTT	-235,-231,-229	3.87e-06,1.53e-06,1.	-
AT5G42520	AT1G14390	-	motif	Chr1:4924310-4924330,Chr1:4924312-4924332	+,+	CTCACTTTTCTTCTCTTTCTT,CACTTTTCTTCTCTTTCTTTT	33,35	4.89e-06,4.67e-06	-
AT5G42520	AT1G14420	-	motif	Chr1:4933557-4933577,Chr1:4933555-4933575,Chr1:4933553-4933573	-,-,-	TCATCTCCTTTTCTCTCTCCC,ATCTCCTTTTCTCTCTCCCCA,CTCCTTTTCTCTCTCCCCAGT	-42,-40,-38	7.33e-07,1.01e-06,6.	-
AT5G42520	AT1G14440	-	FunTFBS	Chr1:4940833-4940853	-	TTTTTTTTTTCTCTCTCTTGC	50	2.68e-06	0.5087
AT5G42520	AT1G14460	-	motif	Chr1:4952901-4952921,Chr1:4952899-4952919,Chr1:4952881-4952901	-,-,-	CTCTTTCTTCATCTCTCCCAC,CTTTCTTCATCTCTCCCACTC,CTCTCATCCTTTCGCTCTCAC	6,8,26	3.94e-06,2.09e-06,6.	-
AT5G42520	AT1G14500	-	motif	Chr1:4960351-4960371,Chr1:4960353-4960373,Chr1:4960357-4960377	+,+,+	CAAAAGCTCCCTCTCTCTCTC,AAAGCTCCCTCTCTCTCTCAC,CTCCCTCTCTCTCTCACCATG	-4,-2,0	2.71e-07,1.55e-07,2.	-
AT5G42520	AT1G14530	-	motif	Chr1:4973677-4973697,Chr1:4973675-4973695	+,+	CACTTCTCCTCTCTCCTTCTC,ATCACTTCTCCTCTCTCCTTC	29,31	1.74e-06,6.91e-06	-
AT5G42520	AT1G14570	-	motif	Chr1:4983507-4983527,Chr1:4983509-4983529,Chr1:4983511-4983531,Chr1:4983513-4983533,Chr1:4983515-498	-,-,-,-,-	CTCTCTCTCTCTCTCGGTCGG,ATCTCTCTCTCTCTCTCGGTC,ATATCTCTCTCTCTCTCTCGG,ATATATCTCTCTCTCTCTCTC,AAATATATCTCT	-8,-6,-4,-2,0	1.1e-06,8.19e-07,2.0	-
AT5G42520	AT1G14580	-	motif	Chr1:4989577-4989597,Chr1:4989579-4989599,Chr1:4989581-4989601,Chr1:4989583-4989603,Chr1:4989585-498	-,-,-,-,-,	CTCTCTCTCTCTCTTGCTTTG,CTCTCTCTCTCTCTCTTGCTT,CTCTCTCTCTCTCTCTCTTGC,CTCTCTCTCTCTCTCTCTCTT,ATCTCTCTCTCT	15,17,19,21,23,25,27	1.02e-06,7.3e-08,7.4	-
AT5G42520	AT1G14640	-	motif	Chr1:5023489-5023509	+	CTCCGTCCCTCTCTTCTTCTC	-147	7.93e-07	-
AT5G42520	AT1G14642	-	motif	Chr1:5026047-5026067,Chr1:5026051-5026071,Chr1:5026055-5026075,Chr1:5026057-5026077	-,-,-,-	CTCTATCTCTTTCTCCCACCA,TTGTCTCTATCTCTTTCTCCC,CCAGTTGTCTCTATCTCTTTC,CACCAGTTGTCTCTATCTCTT	-297,-293,-289,-287	2.19e-07,3.21e-07,2.	-
AT5G42520	AT1G14680	-	motif	Chr1:5040378-5040398,Chr1:5040380-5040400,Chr1:5040382-5040402	+,+,+	GTCTCTCTTCTTCTCTCTTTA,CTCTCTTCTTCTCTCTTTATT,CTCTTCTTCTCTCTTTATTTT	-463,-461,-459	8.58e-07,1.02e-06,2.	-
AT5G42520	AT1G14685	-	motif	Chr1:5042348-5042368	+	AACGCTGTCTTTCCCTATCTT	25	8.81e-06	-
AT5G42520	AT1G14710	-	FunTFBS	Chr1:5065230-5065250,Chr1:5065228-5065248	+,+	TTCTCACTCTCTTTATCACTC,ATTTCTCACTCTCTTTATCAC	-52,-50	1.52e-06,2.85e-06	0.5029,0.5685
AT5G42520	AT1G14720	-	motif	Chr1:5068590-5068610,Chr1:5068588-5068608,Chr1:5068586-5068606,Chr1:5068584-5068604,Chr1:5068582-506	-,-,-,-,-,	TCACTATCCTCTCTCTCTCTC,ACTATCCTCTCTCTCTCTCTC,TATCCTCTCTCTCTCTCTCTC,TCCTCTCTCTCTCTCTCTCTC,CTCTCTCTCTCT	35,37,39,41,43,45,47	8.32e-07,1.03e-07,2.	-
AT5G42520	AT1G14730	-	motif	Chr1:5073156-5073176,Chr1:5073158-5073178,Chr1:5073160-5073180,Chr1:5073162-5073182,Chr1:5073164-507	+,+,+,+,+,	CTGTATCGCGCTCTCTCTCTC,GTATCGCGCTCTCTCTCTCTC,ATCGCGCTCTCTCTCTCTCTC,CGCGCTCTCTCTCTCTCTCTT,CGCTCTCTCTCT	51,53,55,57,59,61,63	4.33e-07,3.01e-08,1.	-
AT5G42520	AT1G14740	-	motif	Chr1:5077800-5077820,Chr1:5077798-5077818,Chr1:5077796-5077816,Chr1:5077794-5077814,Chr1:5077792-507	-,-,-,-,-,	TTTTACCAATCTCTCTCTCTC,TTACCAATCTCTCTCTCTCTC,ACCAATCTCTCTCTCTCTCTC,CAATCTCTCTCTCTCTCTCTC,ATCTCTCTCTCT	-9,-7,-5,-3,-1,0,10,	5.49e-06,9.28e-07,5.	-
AT5G42520	AT1G14750	-	motif	Chr1:5082554-5082574,Chr1:5082552-5082572,Chr1:5082550-5082570	-,-,-	TAATATCTCTCTCTCACTCTC,ATATCTCTCTCTCACTCTCCA,ATCTCTCTCTCACTCTCCAAC	-34,-32,-30	2.57e-08,5.99e-07,1.	-
AT5G42520	AT1G14755	-	motif	Chr1:5083655-5083675	-	CTCCTTTTCTTTCTTTCTTTT	-67	8.36e-07	-
AT5G42520	AT1G14780	-	motif	Chr1:5090848-5090868,Chr1:5090850-5090870	+,+	ATCACGTTCTTTCTCTTCCTC,CACGTTCTTTCTCTTCCTCTG	-122,-120	9.28e-07,3.78e-06	-
AT5G42520	AT1G14790	-	motif	Chr1:5098025-5098045	-	GTCTTTCTTTCTCTTTTTCTT	0	1.87e-06	-
AT5G42520	AT1G14810	-	motif	Chr1:5104668-5104688,Chr1:5104666-5104686,Chr1:5104664-5104684,Chr1:5104662-5104682,Chr1:5104660-510	-,-,-,-,-,	TCCAAAATCTCTCTATCTCTC,CAAAATCTCTCTATCTCTCTG,AAATCTCTCTATCTCTCTGTC,ATCTCTCTATCTCTCTGTCTC,CTCTCTATCTCT	7,9,11,13,15,17,19,2	9.5e-06,1.18e-06,3.1	-
AT5G42520	AT1G14830	-	motif	Chr1:5111981-5112001,Chr1:5111979-5111999,Chr1:5111977-5111997,Chr1:5111975-5111995,Chr1:5111973-511	+,+,+,+,+,	ATCTCTCTCTCTTTTTGTATA,CTATCTCTCTCTCTTTTTGTA,CTCTATCTCTCTCTCTTTTTG,AACTCTATCTCTCTCTCTTTT,TTAACTCTATCT	-311,-309,-307,-305,	8.16e-06,2.88e-06,6.	-
AT5G42520	AT1G14840	-	motif	Chr1:5115474-5115494,Chr1:5115470-5115490	-,-	TTAAATCTCTCTATCTCTCTG,ATCTCTCTATCTCTCTGCAAA	3,7	1.25e-06,6.19e-06	-
AT5G42520	AT1G14870	-	motif	Chr1:5129464-5129484,Chr1:5129462-5129482,Chr1:5129460-5129480,Chr1:5129458-5129478	-,-,-,-	TTCTTTTTTGTTCTCTCTCTC,CTTTTTTGTTCTCTCTCTCTC,TTTTTGTTCTCTCTCTCTCTT,TTTGTTCTCTCTCTCTCTTCA	39,41,43,45	2.62e-06,1.75e-07,1.	-
AT5G42520	AT1G14970	-	motif	Chr1:5164924-5164944,Chr1:5164922-5164942,Chr1:5164920-5164940	+,+,+	CCTGCTCTCTCTCTCTCTTCT,TCCCTGCTCTCTCTCTCTCTT,TTTCCCTGCTCTCTCTCTCTC	-7,-5,-3	3.24e-07,1.96e-08,6.	-
AT5G42520	AT1G15030	-	motif	Chr1:5177528-5177548,Chr1:5177530-5177550,Chr1:5177532-5177552,Chr1:5177534-5177554,Chr1:5177536-517	+,+,+,+,+	ACTGTCCTCTCTCTCTCTCTC,TGTCCTCTCTCTCTCTCTCTT,TCCTCTCTCTCTCTCTCTTCT,CTCTCTCTCTCTCTCTTCTTT,CTCTCTCTCTCT	0,1,3,5,7	1.33e-07,8.9e-07,1.3	-
AT5G42520	AT1G15090	-	motif	Chr1:5190218-5190238	+	GTCATTCTTTTTCTCCCACTT	-458	8.93e-06	-
AT5G42520	AT1G15100	-	motif	Chr1:5194683-5194703,Chr1:5194206-5194226	+,+	ACTTATTTCTCTCTCTTTTTT,TTCTTCTTCTCTCTCTGTTTT	-480,-3	8.35e-06,1.02e-06	-
AT5G42520	AT1G15110	-	motif	Chr1:5199088-5199108,Chr1:5199090-5199110,Chr1:5199092-5199112,Chr1:5199094-5199114,Chr1:5199096-519	+,+,+,+,+,	CCGTATCTATCCCTCTCTCTC,GTATCTATCCCTCTCTCTCTC,ATCTATCCCTCTCTCTCTCTC,CTATCCCTCTCTCTCTCTCTC,ATCCCTCTCTCT	70,72,74,76,78,80	1.93e-06,1.34e-06,2.	-
AT5G42520	AT1G15170	-	motif	Chr1:5220656-5220676,Chr1:5220658-5220678,Chr1:5220660-5220680,Chr1:5220664-5220684	+,+,+,+	TTTACATTCTCTCTCTATCAC,TACATTCTCTCTCTATCACTC,CATTCTCTCTCTATCACTCTG,CTCTCTCTATCACTCTGCATT	15,17,19,23	2.52e-06,4.87e-08,8.	-
AT5G42520	AT1G15175	-	motif	Chr1:5224410-5224430,Chr1:5224408-5224428,Chr1:5224406-5224426,Chr1:5224096-5224116,Chr1:5224094-522	+,+,+,-,-,	CATTCTCTCTATCTCCCTCCG,AACATTCTCTCTATCTCCCTC,AAAACATTCTCTCTATCTCCC,TAGCCACTATCTCTCTCCCTC,GCCACTATCTCT	-289,-287,-285,5,7,9	6.78e-06,1.37e-07,3.	-
AT5G42520	AT1G15180	-	motif	Chr1:5224092-5224112,Chr1:5224094-5224114,Chr1:5224096-5224116,Chr1:5224406-5224426,Chr1:5224408-522	-,-,-,+,+,	CACTATCTCTCTCCCTCCCAT,GCCACTATCTCTCTCCCTCCC,TAGCCACTATCTCTCTCCCTC,AAAACATTCTCTCTATCTCCC,AACATTCTCTCT	-273,-271,-269,21,23	5.35e-07,6.94e-06,1.	-
AT5G42520	AT1G15230	-	motif	Chr1:5243602-5243622,Chr1:5243600-5243620,Chr1:5243596-5243616,Chr1:5243594-5243614	+,+,+,+	CTCTCTCCCTCTCTTCCCTTT,TTCTCTCTCCCTCTCTTCCCT,TTGATTCTCTCTCCCTCTCTT,CATTGATTCTCTCTCCCTCTC	-375,-373,-369,-367	3.82e-07,1.15e-06,1.	-
AT5G42520	AT1G15290	-	FunTFBS	Chr1:5265080-5265100	+	TTTTTTCTATCTCTATCTCTT	-138	1.25e-06	0.5234
AT5G42520	AT1G15360	-	motif	Chr1:5283185-5283205,Chr1:5283187-5283207,Chr1:5283189-5283209,Chr1:5283401-5283421,Chr1:5283403-528	-,-,-,+,+,	ACGCCTCTCTCTCTCTGTTTA,CTACGCCTCTCTCTCTCTGTT,TACTACGCCTCTCTCTCTCTG,TAAATTCTATCTCTCTCTCTA,AATTCTATCTCT	-333,-331,-329,-117,	1.67e-07,7.46e-06,3.	-
AT5G42520	AT1G15400	-	motif	Chr1:5296827-5296847,Chr1:5296823-5296843,Chr1:5296819-5296839	+,+,+	ATCTATCTCTCTCTCTGTTGA,ATGGATCTATCTCTCTCTCTG,CTCCATGGATCTATCTCTCTC	55,59,63	2.07e-07,1.9e-06,9.8	-
AT5G42520	AT1G15420	-	motif	Chr1:5303327-5303347,Chr1:5303325-5303345,Chr1:5303323-5303343,Chr1:5303321-5303341,Chr1:5303319-530	-,-,-,-,-,	ACGCCGGCCTCTCTTTCTCTC,GCCGGCCTCTCTTTCTCTCTC,CGGCCTCTCTTTCTCTCTCTC,GCCTCTCTTTCTCTCTCTCCC,CTCTCTTTCTCT	43,45,47,49,51,53,55	2.69e-06,7.36e-06,9.	-
AT5G42520	AT1G15430	-	motif	Chr1:5304375-5304395,Chr1:5304377-5304397,Chr1:5304379-5304399,Chr1:5304381-5304401	+,+,+,+	CTCTCTTTACTTTTCTCTCTC,CTCTTTACTTTTCTCTCTCTC,CTTTACTTTTCTCTCTCTCTC,TTACTTTTCTCTCTCTCTCAA	58,60,62,64	9.76e-06,1.17e-06,1.	-
AT5G42520	AT1G15500	-	motif	Chr1:5326312-5326332,Chr1:5326342-5326362	+,+	CTCTCTTCTCCTCTCTACCCA,ACCTTATCGTCTCTCTATCTC	22,52	9.21e-06,2.84e-06	-
AT5G42520	AT1G15530	-	motif	Chr1:5342051-5342071,Chr1:5342049-5342069,Chr1:5342047-5342067,Chr1:5342045-5342065,Chr1:5342043-534	-,-,-,-,-	ACCACCGTCTCTCTCTCTATC,CACCGTCTCTCTCTCTATCTC,CCGTCTCTCTCTCTATCTCAC,GTCTCTCTCTCTATCTCACTT,CTCTCTCTCTAT	-120,-118,-116,-114,	2.24e-07,1.82e-09,3.	-
AT5G42520	AT1G15550	-	motif	Chr1:5346574-5346594,Chr1:5346570-5346590	-,-	TTTTTTTTGTCTCTTTCTTTC,TTTTGTCTCTTTCTTTCTTTT	-408,-404	3.91e-06,2.82e-06	-
AT5G42520	AT1G15660	-	motif	Chr1:5381128-5381148,Chr1:5381130-5381150,Chr1:5381132-5381152,Chr1:5381134-5381154,Chr1:5381136-538	+,+,+,+,+,	AACTCATCTCCTCTCTCTCTT,CTCATCTCCTCTCTCTCTTTC,CATCTCCTCTCTCTCTTTCAC,TCTCCTCTCTCTCTTTCACTC,TCCTCTCTCTCT	-22,-20,-18,-16,-14,	6.75e-06,1.32e-07,5.	-
AT5G42520	AT1G15680	-	motif	Chr1:5393380-5393400,Chr1:5393382-5393402	-,-	ATATCTTTTTCTCTCTATTTA,ATATATCTTTTTCTCTCTATT	-7,-5	8.02e-07,2.46e-06	-
AT5G42520	AT1G15720	-	motif	Chr1:5405854-5405874	+	ATTACTGTTTTTCTCTGTCTC	-151	4.11e-06	-
AT5G42520	AT1G15750	-	FunTFBS	Chr1:5420968-5420988	+	AAGCTTCTTCTTCTCTCTCTC	45	4.09e-06	0.5411
AT5G42520	AT1G15770	-	motif	Chr1:5428657-5428677,Chr1:5428655-5428675,Chr1:5428653-5428673	-,-,-	TATTTTGTCTCTCTCTCTTTT,TTTTGTCTCTCTCTCTTTTTA,TTGTCTCTCTCTCTTTTTATG	-377,-375,-373	1.44e-06,4.78e-07,2.	-
AT5G42520	AT1G15780	-	motif	Chr1:5436516-5436536	-	TTTCCTCTGTCTCTTTACCTA	-104	9.42e-06	-
AT5G42520	AT1G15790	-	motif	Chr1:5440099-5440119	-	TACGCTCTCTTTATCACTCCA	-12	7.19e-06	-
AT5G42520	AT1G15800	-	motif	Chr1:5443625-5443645,Chr1:5443623-5443643,Chr1:5443621-5443641,Chr1:5443619-5443639,Chr1:5443617-544	-,-,-,-,-,	TTTCTTCTCCTTCTCTTTCTC,TCTTCTCCTTCTCTTTCTCTC,TTCTCCTTCTCTTTCTCTCTC,CTCCTTCTCTTTCTCTCTCTC,CCTTCTCTTTCT	39,41,43,45,47,49,51	4.58e-06,2.88e-07,2.	-
AT5G42520	AT1G15850	-	motif	Chr1:5454189-5454209,Chr1:5454187-5454207,Chr1:5454185-5454205,Chr1:5454181-5454201	-,-,-,-	TAAACTTTCTTTCTTTCTTTC,AACTTTCTTTCTTTCTTTCTC,CTTTCTTTCTTTCTTTCTCTG,CTTTCTTTCTTTCTCTGCCTT	-101,-99,-97,-93	2.84e-06,8.05e-06,3.	-
AT5G42520	AT1G15900	-	motif	Chr1:5464428-5464448	+	TTCTGCTTCTCAATCTCTCTT	72	6.25e-06	-
AT5G42520	AT1G15910	-	motif	Chr1:5465393-5465413	+	CTCACTGTCTCTCTATACTCC	57	3.29e-06	-
AT5G42520	AT1G15920	-	motif	Chr1:5469442-5469462,Chr1:5469444-5469464,Chr1:5469446-5469466,Chr1:5469448-5469468,Chr1:5469450-546	-,-,-,-,-,	CTGTCTCTCTCTATTTCTCCT,CTCTGTCTCTCTCTATTTCTC,CTCTCTGTCTCTCTCTATTTC,CGCTCTCTGTCTCTCTCTATT,CTCGCTCTCTGT	53,55,57,59,61,63,65	3.17e-07,2.03e-09,1.	-
AT5G42520	AT1G15970	-	motif	Chr1:5488877-5488897,Chr1:5488875-5488895	-,-	TTCTCCTCGTCTCTCTCTCTC,CTCCTCGTCTCTCTCTCTCGA	-9,-7	5.76e-08,2.24e-07	-
AT5G42520	AT1G15980	-	motif	Chr1:5488875-5488895,Chr1:5488877-5488897	-,-	CTCCTCGTCTCTCTCTCTCGA,TTCTCCTCGTCTCTCTCTCTC	-403,-401	2.24e-07,5.76e-08	-
AT5G42520	AT1G16210	-	motif	Chr1:5547467-5547487	+	ATTGATCTCTCTCGCTCTCTC	65	1.54e-06	-
AT5G42520	AT1G16220	-	motif	Chr1:5548263-5548283,Chr1:5548265-5548285,Chr1:5548267-5548287,Chr1:5548269-5548289,Chr1:5548271-554	+,+,+,+,+,	TCCAATATCTCTCTCTCTTTC,CAATATCTCTCTCTCTTTCTC,ATATCTCTCTCTCTTTCTCTA,ATCTCTCTCTCTTTCTCTAAT,CTCTCTCTCTTT	-370,-368,-366,-364,	1.8e-06,1.01e-08,2.0	-
AT5G42520	AT1G16260	-	motif	Chr1:5562091-5562111,Chr1:5562089-5562109,Chr1:5562087-5562107,Chr1:5562085-5562105,Chr1:5562083-556	+,+,+,+,+,	CTCTCTCTTTCTCTAACACAG,CTCTCTCTCTTTCTCTAACAC,CTCTCTCTCTCTTTCTCTAAC,CTCTCTCTCTCTCTTTCTCTA,CTCTCTCTCTCT	2,4,6,8,10,12,14,16,	3.39e-06,1.14e-08,1.	-
AT5G42520	AT1G16310	-	FunTFBS	Chr1:5578450-5578470	+	TATATTTTCTTTCTCTTTCTC	19	4.71e-06	0.5047
AT5G42520	AT1G16460	-	motif	Chr1:5622854-5622874,Chr1:5622852-5622872,Chr1:5622850-5622870,Chr1:5622848-5622868,Chr1:5622846-562	+,+,+,+,+,	CTCTCTCTCTCTCTGCAACTA,CTCTCTCTCTCTCTCTGCAAC,CTCTCTCTCTCTCTCTCTGCA,ACCTCTCTCTCTCTCTCTCTG,TCACCTCTCTCT	-191,-189,-187,-185,	1.03e-06,2.21e-08,2.	-
AT5G42520	AT1G16470	-	motif	Chr1:5622844-5622864,Chr1:5622846-5622866,Chr1:5622848-5622868,Chr1:5622850-5622870,Chr1:5622852-562	+,+,+,+,+,	TTTCACCTCTCTCTCTCTCTC,TCACCTCTCTCTCTCTCTCTC,ACCTCTCTCTCTCTCTCTCTG,CTCTCTCTCTCTCTCTCTGCA,CTCTCTCTCTCT	58,60,62,64,66,68	6.79e-08,4.94e-10,2.	-
AT5G42520	AT1G16500	-	motif	Chr1:5639002-5639022,Chr1:5639036-5639056,Chr1:5639038-5639058,Chr1:5639040-5639060,Chr1:5639042-563	+,+,+,+,+,	ATATAACTCTCTCTCTGCCTA,CTGACCTCCCCTCTCTCTCTC,GACCTCCCCTCTCTCTCTCTC,CCTCCCCTCTCTCTCTCTCTT,TCCCCTCTCTCT	-10,4,6,8,10,12,14,1	6.92e-07,3.54e-07,1.	-
AT5G42520	AT1G16590	-	motif	Chr1:5673336-5673356	-	ATCACGCTCTTTCTCTTGCTC	-439	5.24e-06	-
AT5G42520	AT1G16610	-	motif	Chr1:5678760-5678780,Chr1:5678756-5678776,Chr1:5678754-5678774,Chr1:5678752-5678772	-,-,-,-	CACAGTCTGTCTGTCTGTCTC,GTCTGTCTGTCTGTCTCTCTC,CTGTCTGTCTGTCTCTCTCCT,GTCTGTCTGTCTCTCTCCTCT	72,76,78,80	8.65e-06,1.27e-06,2.	-
AT5G42520	AT1G16630	-	motif	Chr1:5684894-5684914,Chr1:5684890-5684910,Chr1:5684888-5684908,Chr1:5684886-5684906,Chr1:5684884-568	-,-,-,-,-,	CCGTTACGATCTCTCTATCTC,TACGATCTCTCTATCTCTCTC,CGATCTCTCTATCTCTCTCTC,ATCTCTCTATCTCTCTCTCTT,CTCTCTATCTCT	-27,-23,-21,-19,-17,	4.63e-06,4.97e-08,1.	-
AT5G42520	AT1G16635	-	motif	Chr1:5686676-5686696,Chr1:5686631-5686651	+,+	CAAGGTTTCTCTCTTTCACTT,TTGAAGCTCTCTCTCTGTTTC	-308,-263	4.48e-06,8.54e-07	-
AT5G42520	AT1G16640	-	motif	Chr1:5686631-5686651,Chr1:5686676-5686696	+,+	TTGAAGCTCTCTCTCTGTTTC,CAAGGTTTCTCTCTTTCACTT	28,73	8.54e-07,4.48e-06	-
AT5G42520	AT1G16680	-	FunTFBS	Chr1:5702722-5702742	+	TATCTTCTATCTCTCTCTTTC	-11	3.08e-06	0.5203
AT5G42520	AT1G16720	-	motif	Chr1:5722889-5722909	+	TTCTTCTTCTCTCCTTCTTTC	-179	2.96e-06	-
AT5G42520	AT1G16730	-	motif	Chr1:5727719-5727739	-	TTCTTCGTCCTTCTCTCACTA	-407	7e-06	-
AT5G42520	AT1G16740	-	motif	Chr1:5727719-5727739	-	TTCTTCGTCCTTCTCTCACTA	29	7e-06	-
AT5G42520	AT1G16750	-	motif	Chr1:5731828-5731848,Chr1:5731826-5731846,Chr1:5731824-5731844,Chr1:5731822-5731842,Chr1:5731820-573	-,-,-,-,-,	AAGCAGCTCTCTCTCTTTCTC,GCAGCTCTCTCTCTTTCTCTC,AGCTCTCTCTCTTTCTCTCTC,CTCTCTCTCTTTCTCTCTCTC,CTCTCTCTTTCT	22,24,26,28,30,32,34	9.62e-07,4.73e-08,7.	-
AT5G42520	AT1G16800	-	motif	Chr1:5755631-5755651	+	CTCTCTCTTGTTCTTTCTCGC	-368	3.5e-06	-
AT5G42520	AT1G16810	-	motif	Chr1:5755631-5755651	+	CTCTCTCTTGTTCTTTCTCGC	43	3.5e-06	-
AT5G42520	AT1G16858	-	motif	Chr1:5767364-5767384,Chr1:5767366-5767386,Chr1:5767368-5767388,Chr1:5767370-5767390,Chr1:5767372-576	-,-,-,-,-,	CTCTCTTTCTCTCTCTAAAAG,CTCTCTCTTTCTCTCTCTAAA,CTCTCTCTCTTTCTCTCTCTA,TCCTCTCTCTCTTTCTCTCTC,TTTCCTCTCTCT	64,66,68,70,72,74,76	1.99e-06,1.23e-08,4.	-
AT5G42520	AT1G16860	-	motif	Chr1:5767364-5767384,Chr1:5767366-5767386,Chr1:5767368-5767388,Chr1:5767370-5767390,Chr1:5767372-576	-,-,-,-,-,	CTCTCTTTCTCTCTCTAAAAG,CTCTCTCTTTCTCTCTCTAAA,CTCTCTCTCTTTCTCTCTCTA,TCCTCTCTCTCTTTCTCTCTC,TTTCCTCTCTCT	64,66,68,70,72,74,76	1.99e-06,1.23e-08,4.	-
AT5G42520	AT1G16905	-	motif	Chr1:5783775-5783795	-	TTATTCTTCTTTCTCTTTTTC	45	9.38e-06	-
AT5G42520	AT1G16920	-	motif	Chr1:5789207-5789227,Chr1:5789205-5789225,Chr1:5789203-5789223,Chr1:5789201-5789221,Chr1:5789199-578	-,-,-,-,-,	ACTGCTGCGTCTCTCTCTCTC,TGCTGCGTCTCTCTCTCTCTC,CTGCGTCTCTCTCTCTCTCTC,GCGTCTCTCTCTCTCTCTCTC,GTCTCTCTCTCT	22,24,26,28,30,32,34	2.29e-06,1.59e-06,1.	-
AT5G42520	AT1G16950	-	motif	Chr1:5795940-5795960	+	CTCCTGTTCTCTCTATATATA	-49	2.7e-06	-
AT5G42520	AT1G16960	-	motif	Chr1:5799899-5799919,Chr1:5799901-5799921,Chr1:5799903-5799923,Chr1:5799905-5799925,Chr1:5799907-579	+,+,+,+,+,	AACTTAATCTCTCTCTATCTC,CTTAATCTCTCTCTATCTCTC,TAATCTCTCTCTATCTCTCTA,ATCTCTCTCTATCTCTCTATC,CTCTCTCTATCT	11,13,15,17,19,23	3.11e-06,1.05e-08,2.	-
AT5G42520	AT1G17050	-	FunTFBS	Chr1:5828869-5828889,Chr1:5828871-5828891,Chr1:5828873-5828893	+,+,+	TTTTTTTTCCCTCTCTCTCTA,TTTTTTCCCTCTCTCTCTAAT,TTTTCCCTCTCTCTCTAATTT	-191,-189,-187	1.83e-07,2.96e-06,3.	0.6175,0.6437,0.5823
AT5G42520	AT1G17060	-	motif	Chr1:5835464-5835484,Chr1:5835462-5835482,Chr1:5835460-5835480,Chr1:5835458-5835478,Chr1:5835456-583	-,-,-,-,-	TATATCCCCTCTCTCTCTCTC,TATCCCCTCTCTCTCTCTCTC,TCCCCTCTCTCTCTCTCTCTA,CCCTCTCTCTCTCTCTCTATA,CTCTCTCTCTCT	-8,-6,-4,-2,0	7.14e-07,3.48e-08,1.	-
AT5G42520	AT1G17110	-	motif	Chr1:5850876-5850896,Chr1:5850874-5850894,Chr1:5850868-5850888	+,+,+	CTCTGTCTCTCTCCGTCCTTC,TACTCTGTCTCTCTCCGTCCT,CTCGCATACTCTGTCTCTCTC	38,40,46	3.18e-06,2.07e-06,2.	-
AT5G42520	AT1G17130	-	motif	Chr1:5853722-5853742	-	ATTCTTTTATCTCTCTCCCTC	-406	2.95e-06	-
AT5G42520	AT1G17140	-	FunTFBS	Chr1:5858506-5858526	-	TTCTCTCTCTCTCTCTAGTCT	24	6.25e-06	0.582
AT5G42520	AT1G17200	-	motif	Chr1:5878444-5878464,Chr1:5878446-5878466,Chr1:5878448-5878468,Chr1:5878450-5878470,Chr1:5878452-587	-,-,-,-,-,	TTATCTCTCTCTCTTTTTATG,ATTTATCTCTCTCTCTTTTTA,TTATTTATCTCTCTCTCTTTT,CTTTATTTATCTCTCTCTCTT,CTCTTTATTTAT	44,46,48,50,52,54	3.28e-06,5.71e-07,3.	-
AT5G42520	AT1G17210	-	motif	Chr1:5885178-5885198,Chr1:5885176-5885196,Chr1:5885174-5885194,Chr1:5885172-5885192,Chr1:5885170-588	+,+,+,+,+,	CTCTTTCTCTCACCATATATC,CTCTCTTTCTCTCACCATATA,CTCTCTCTTTCTCTCACCATA,CTCTCTCTCTTTCTCTCACCA,TCCTCTCTCTCT	-422,-420,-418,-416,	2.22e-06,4.58e-06,6.	-
AT5G42520	AT1G17220	-	motif	Chr1:5884672-5884692,Chr1:5884674-5884694,Chr1:5884676-5884696,Chr1:5885160-5885180,Chr1:5885162-588	+,+,+,+,+	GACACACACTCTCTCTCTATA,CACACACTCTCTCTCTATATC,CACACTCTCTCTCTATATCGG,ATCTTCTTCTTCCTCTCTCTC,CTTCTTCTTCCT	-391,-389,-387,77,79	2.31e-06,4.04e-08,6.	-
AT5G42520	AT1G17230	-	motif	Chr1:5890833-5890853,Chr1:5891153-5891173	+,-	CTCCAACGCTCTCTCACACCC,AAAGGTCTCTCTCTGTCTCTA	-471,-151	6.33e-06,6.85e-06	-
AT5G42520	AT1G17250	-	motif	Chr1:5903789-5903809,Chr1:5903787-5903807,Chr1:5903785-5903805,Chr1:5903783-5903803,Chr1:5903781-590	+,+,+,+,+	CTTTCTCTCTCTCTCTGCTTT,TTCTTTCTCTCTCTCTCTGCT,TCTTCTTTCTCTCTCTCTCTG,ACTCTTCTTTCTCTCTCTCTC,CCACTCTTCTTT	-350,-348,-346,-344,	1.09e-07,9.52e-07,4.	-
AT5G42520	AT1G17260	-	motif	Chr1:5903781-5903801,Chr1:5903783-5903803,Chr1:5903785-5903805,Chr1:5903787-5903807,Chr1:5903789-590	+,+,+,+,+	CCACTCTTCTTTCTCTCTCTC,ACTCTTCTTTCTCTCTCTCTC,TCTTCTTTCTCTCTCTCTCTG,TTCTTTCTCTCTCTCTCTGCT,CTTTCTCTCTCT	-257,-255,-253,-251,	3.22e-07,1.08e-07,4.	-
AT5G42520	AT1G17280	-	motif	Chr1:5920052-5920072,Chr1:5920027-5920047	-,+	CTAATTCTTTCTCTCTCTACC,TAATCTCACTTTCTCCTTCTC	17,42	5.65e-07,3.62e-06	-
AT5G42520	AT1G17290	-	motif	Chr1:5922514-5922534,Chr1:5922639-5922659,Chr1:5922641-5922661,Chr1:5922645-5922665,Chr1:5922647-592	-,-,-,-,-	CTTTCTTTTTTTCTTTCTTAC,TTCTCTCTCTCTCCAATTCAC,TCTTCTCTCTCTCTCCAATTC,CCTGTCTTCTCTCTCTCTCCA,TTCCTGTCTTCT	-96,9,11,15,17	8.77e-06,3.09e-06,1.	-
AT5G42520	AT1G17330	-	motif	Chr1:5929941-5929961,Chr1:5929943-5929963,Chr1:5929945-5929965,Chr1:5929947-5929967,Chr1:5929949-592	-,-,-,-,-,	CTCTCTCTCTCTCTCAACTGC,ATCTCTCTCTCTCTCTCAACT,CTATCTCTCTCTCTCTCTCAA,ATCTATCTCTCTCTCTCTCTC,CCATCTATCTCT	32,34,36,38,40,42	1.24e-07,7.52e-08,3.	-
AT5G42520	AT1G17340	-	motif	Chr1:5933904-5933924,Chr1:5933906-5933926,Chr1:5933908-5933928	+,+,+	TCCACTCTTCTTCTCTATCTT,CACTCTTCTTCTCTATCTTCT,CTCTTCTTCTCTATCTTCTTC	34,36,38	4.25e-06,7.39e-06,7.	-
AT5G42520	AT1G17345	-	motif	Chr1:5940362-5940382,Chr1:5940364-5940384	+,+	TTCTCTTTCTCTCCCTGTCCC,CTCTTTCTCTCCCTGTCCCTC	-41,-39	1.02e-07,3.35e-06	-
AT5G42520	AT1G17360	-	motif	Chr1:5946731-5946751,Chr1:5946733-5946753	-,-	TCTGCTCTTTCTCTCTATCAA,TCTCTGCTCTTTCTCTCTATC	-13,-11	4.76e-06,2.84e-06	-
AT5G42520	AT1G17420	-	motif	Chr1:5977364-5977384,Chr1:5977366-5977386,Chr1:5977370-5977390,Chr1:5977374-5977394	+,+,+,+	TTCTAGCTCTCTCTATTTATA,CTAGCTCTCTCTATTTATATC,CTCTCTCTATTTATATCTCTC,CTCTATTTATATCTCTCACTC	-27,-25,-21,-17	2.03e-06,2.65e-06,1.	-
AT5G42520	AT1G17470	-	motif	Chr1:6002952-6002972,Chr1:6002954-6002974,Chr1:6002956-6002976,Chr1:6002958-6002978	+,+,+,+	TCCTCTCTCCATCTATCTCCC,CTCTCTCCATCTATCTCCCTC,CTCTCCATCTATCTCCCTCTC,CTCCATCTATCTCCCTCTCTT	40,42,44,46	1.33e-06,8.86e-08,2.	-
AT5G42520	AT1G17500	-	motif	Chr1:6018259-6018279,Chr1:6018261-6018281,Chr1:6018263-6018283	+,+,+	GATTTTGTCTCTCTCTCTTTC,TTTTGTCTCTCTCTCTTTCTC,TTGTCTCTCTCTCTTTCTCCA	-478,-476,-474	8.9e-07,2.23e-08,2.1	-
AT5G42520	AT1G17510	-	motif	Chr1:6024231-6024251,Chr1:6024229-6024249,Chr1:6024227-6024247,Chr1:6024223-6024243	+,+,+,+	CTCTCTTTCTCTCCTTCGTTA,CACTCTCTTTCTCTCCTTCGT,TGCACTCTCTTTCTCTCCTTC,ACTATGCACTCTCTTTCTCTC	58,60,62,66	7.13e-06,1.07e-06,2.	-
AT5G42520	AT1G17590	-	motif	Chr1:6052907-6052927,Chr1:6052905-6052925,Chr1:6052903-6052923,Chr1:6052901-6052921,Chr1:6052897-605	-,-,-,-,-,	TTGCTTCTGCTTCTCTCTCTC,GCTTCTGCTTCTCTCTCTCTT,TTCTGCTTCTCTCTCTCTTTT,CTGCTTCTCTCTCTCTTTTCC,TTCTCTCTCTCT	-339,-337,-335,-333,	1.82e-06,4.09e-06,2e	-
AT5G42520	AT1G17620	-	FunTFBS	Chr1:6062128-6062148	+	TTCGCTTCCCCTCTCTCCTTC	-68	1.15e-06	0.5471
AT5G42520	AT1G17665	-	motif	Chr1:6074535-6074555,Chr1:6074509-6074529	-,-	TCGTCGCTTTCTCTTTATCTT,TTTTGGTTCTTTCTCTCCCTT	-51,-25	3.76e-06,4.39e-06	-
AT5G42520	AT1G17710	-	motif	Chr1:6092063-6092083	-	CCTTTTCACCTTCTCTCACTC	-36	3.67e-06	-
AT5G42520	AT1G17720	-	FunTFBS	Chr1:6098372-6098392	+	CTTGGCCTTTTTCTCTCTCTA	0	2.35e-06	0.5164
AT5G42520	AT1G17750	-	motif	Chr1:6106454-6106474,Chr1:6106456-6106476,Chr1:6106458-6106478,Chr1:6106688-6106708	+,+,+,+	CGCGCTCTTTTTCTCTCTCAC,CGCTCTTTTTCTCTCTCACCA,CTCTTTTTCTCTCTCACCAAA,GCTTTGCTCTCTCTTTGTCTA	-182,-180,-178,32	2.1e-06,3.98e-06,1.3	-
AT5G42520	AT1G17780	-	motif	Chr1:6123667-6123687,Chr1:6123669-6123689,Chr1:6123673-6123693	+,+,+	CTTCGGGTCTCTCTCTATCTT,TCGGGTCTCTCTCTATCTTTC,GTCTCTCTCTATCTTTCCTTT	-14,-12,-8	3.31e-06,3.89e-07,3.	-
AT5G42520	AT1G17790	-	motif	Chr1:6127786-6127806	+	CTTCTACTGTTTCTCTCTTTC	-382	3.96e-06	-
AT5G42520	AT1G17830	-	motif	Chr1:6138525-6138545,Chr1:6138523-6138543,Chr1:6138521-6138541,Chr1:6138402-6138422,Chr1:6138400-613	+,+,+,+,+,	CTTTCTCTCTTTCCCTCTTTA,TCCTTTCTCTCTTTCCCTCTT,TCTCCTTTCTCTCTTTCCCTC,CTGGCTCTTTCTCTCTTTTTT,CTCTGGCTCTTT	-93,-91,-89,10,12,14	1.04e-07,1.69e-06,5.	-
AT5G42520	AT1G17840	-	motif	Chr1:6142563-6142583	-	TTGTTTCTCTTTTTATCTCTA	0	7.26e-06	-
AT5G42520	AT1G17880	-	motif	Chr1:6154378-6154398,Chr1:6153924-6153944	-,-	ACAGATCTCTCTATCTCTTTT,CTCTCTCTGTTTCTTTTCTTT	-396,38	6.85e-06,8.46e-06	-
AT5G42520	AT1G17920	-	FunTFBS	Chr1:6165520-6165540	+	ACAAATCTCTCTCTCTTCTTA	-138	8.61e-06	0.5528
AT5G42520	AT1G17950	-	motif	Chr1:6177500-6177520,Chr1:6177502-6177522	+,+	CAAACTTTCCCTCACTCTCTA,AACTTTCCCTCACTCTCTAAC	-97,-95	9.33e-06,2.39e-06	-
AT5G42520	AT1G17970	-	motif	Chr1:6184533-6184553,Chr1:6184535-6184555,Chr1:6184537-6184557,Chr1:6184539-6184559,Chr1:6184543-618	+,+,+,+,+,	TCTAATCACTCTCTCTCTTTT,TAATCACTCTCTCTCTTTTTA,ATCACTCTCTCTCTTTTTATT,CACTCTCTCTCTTTTTATTTA,CTCTCTCTTTTT	-351,-349,-347,-345,	6.45e-06,9.93e-07,8.	-
AT5G42520	AT1G18075	-	motif	Chr1:6220156-6220176,Chr1:6220158-6220178,Chr1:6220160-6220180,Chr1:6220162-6220182,Chr1:6220464-622	+,+,+,+,+	CTTTGACTCCCTCTTTCTTTC,TTGACTCCCTCTTTCTTTCTC,GACTCCCTCTTTCTTTCTCAT,CTCCCTCTTTCTTTCTCATTA,CATTATGTCTCT	-472,-470,-468,-466,	2.74e-06,6.22e-06,5.	-
AT5G42520	AT1G18100	-	motif	Chr1:6230140-6230160,Chr1:6230138-6230158,Chr1:6230136-6230156,Chr1:6230134-6230154,Chr1:6230132-623	-,-,-,-,-,	ACCTCTCTGTTTCTCTCTCTC,CTCTCTGTTTCTCTCTCTCTC,CTCTGTTTCTCTCTCTCTCTA,CTGTTTCTCTCTCTCTCTATA,GTTTCTCTCTCT	28,30,32,34,36,38,40	2.19e-09,1.26e-10,7.	-
AT5G42520	AT1G18150	-	FunTFBS	Chr1:6247818-6247838	-	CACTCACTCTCTCTAATAATC	-6	7.19e-06	0.5356
AT5G42520	AT1G18210	-	motif	Chr1:6268811-6268831,Chr1:6268807-6268827,Chr1:6268805-6268825,Chr1:6268803-6268823	-,-,-,-	ATTGCTCTTTATCTCTCTCTC,CTCTTTATCTCTCTCTCCAAC,CTTTATCTCTCTCTCCAACTT,TTATCTCTCTCTCCAACTTTA	0,1,3,5	4.5e-07,2.5e-06,8.19	-
AT5G42520	AT1G18220	-	motif	Chr1:6270139-6270159	+	CACACTCTCCATCTCCATTTC	-332	8.89e-06	-
AT5G42520	AT1G18260	-	motif	Chr1:6282571-6282591,Chr1:6282569-6282589,Chr1:6282567-6282587	+,+,+	CACGTTTTCTCTCTCTCTTCA,TCCACGTTTTCTCTCTCTCTT,TCTCCACGTTTTCTCTCTCTC	-468,-466,-464	3.17e-07,2.38e-07,9.	-
AT5G42520	AT1G18270	-	motif	Chr1:6293839-6293859,Chr1:6293837-6293857,Chr1:6293835-6293855,Chr1:6293833-6293853,Chr1:6293831-629	+,+,+,+,+,	CTGTCTCTCTCTATATATATA,CTCTGTCTCTCTCTATATATA,CTCTCTGTCTCTCTCTATATA,ATCTCTCTGTCTCTCTCTATA,GCATCTCTCTGT	12,14,16,18,20,22	8.41e-07,4.17e-08,8.	-
AT5G42520	AT1G18280	-	motif	Chr1:6293833-6293853,Chr1:6293835-6293855,Chr1:6293837-6293857,Chr1:6293839-6293859	+,+,+,+	ATCTCTCTGTCTCTCTCTATA,CTCTCTGTCTCTCTCTATATA,CTCTGTCTCTCTCTATATATA,CTGTCTCTCTCTATATATATA	-480,-478,-476,-474	6.08e-09,8.15e-09,4.	-
AT5G42520	AT1G18290	-	motif	Chr1:6297370-6297390,Chr1:6297372-6297392,Chr1:6297374-6297394,Chr1:6297376-6297396,Chr1:6297378-629	+,+,+,+,+,	CTAAACGTCTTTCTCTCTTTC,AAACGTCTTTCTCTCTTTCTA,ACGTCTTTCTCTCTTTCTATT,GTCTTTCTCTCTTTCTATTTC,CTTTCTCTCTTT	6,8,10,12,14,16,18,2	3.03e-06,4.04e-06,6.	-
AT5G42520	AT1G18300	-	motif	Chr1:6299696-6299716	+	ACATCTCCCTCTCTCTTATCC	9	7.91e-06	-
AT5G42520	AT1G18350	-	motif	Chr1:6315653-6315673,Chr1:6315655-6315675,Chr1:6315657-6315677,Chr1:6315659-6315679,Chr1:6315661-631	+,+,+,+,+,	CATCATCACTCTCTCTCTCTC,TCATCACTCTCTCTCTCTCTC,ATCACTCTCTCTCTCTCTCTT,CACTCTCTCTCTCTCTCTTCT,CTCTCTCTCTCT	2,4,6,8,10,12	9.86e-08,1.04e-09,1.	-
AT5G42520	AT1G18400	-	motif	Chr1:6331271-6331291,Chr1:6331273-6331293,Chr1:6331275-6331295,Chr1:6331277-6331297,Chr1:6331281-633	+,+,+,+,+,	CTCCCTTTATTTCTCTCTTTT,CCCTTTATTTCTCTCTTTTTC,CTTTATTTCTCTCTTTTTCTT,TTATTTCTCTCTTTTTCTTTC,TTCTCTCTTTTT	-107,-105,-103,-101,	6.81e-07,8.2e-06,1.6	-
AT5G42520	AT1G18500	-	motif	Chr1:6369308-6369328,Chr1:6369310-6369330,Chr1:6369312-6369332	+,+,+	AAACCTTCATCTCTCTATCTC,ACCTTCATCTCTCTATCTCTC,CTTCATCTCTCTATCTCTCTG	-19,-17,-15	7.73e-06,2.65e-06,7.	-
AT5G42520	AT1G18520	-	FunTFBS	Chr1:6374965-6374985	+	AAAAAACACTCTCTCCCTCTC	33	7.49e-06	0.6172
AT5G42520	AT1G18530	-	motif	Chr1:6376765-6376785	-	CATTTTTTCTTTCTTTCTTTA	0	3.6e-06	-
AT5G42520	AT1G18560	-	motif	Chr1:6385489-6385509	+	CCGATCCTCTTTCTCTCTAGC	40	4.27e-06	-
AT5G42520	AT1G18650	-	FunTFBS	Chr1:6420533-6420553	-	CAGTGACTCTCTTTCTCTCTC	4	1.02e-06	0.5618
AT5G42520	AT1G18660	-	FunTFBS	Chr1:6421194-6421214	-	CAATCTCTTTCTCTCACTCAG	77	1.95e-06	0.5716
AT5G42520	AT1G18680	-	motif	Chr1:6433439-6433459	+	TTGCCGTCCTCTCTCTCTAGA	5	9.42e-06	-
AT5G42520	AT1G18690	-	motif	Chr1:6433439-6433459	+	TTGCCGTCCTCTCTCTCTAGA	-115	9.42e-06	-
AT5G42520	AT1G18700	-	motif	Chr1:6437097-6437117,Chr1:6437099-6437119,Chr1:6437103-6437123	-,-,-	CTCTTTACCTCTCTCTATATA,TTCTCTTTACCTCTCTCTATA,TCATTTCTCTTTACCTCTCTC	-360,-358,-354	3.81e-06,1.1e-06,1.9	-
AT5G42520	AT1G18745	-	motif	Chr1:6466645-6466665	+	AAACCTTTGTCTCTCTCTAGC	-191	9.59e-06	-
AT5G42520	AT1G18750	-	motif	Chr1:6466645-6466665	+	AAACCTTTGTCTCTCTCTAGC	-96	9.59e-06	-
AT5G42520	AT1G18773	-	motif	Chr1:6474809-6474829,Chr1:6474811-6474831,Chr1:6474813-6474833,Chr1:6474815-6474835	+,+,+,+	TCTCTCGACTCTCTCTCTCTC,TCTCGACTCTCTCTCTCTCTG,TCGACTCTCTCTCTCTCTGGC,GACTCTCTCTCTCTCTGGCGA	7,9,11,13	9.54e-06,1.76e-06,1.	-
AT5G42520	AT1G18790	-	motif	Chr1:6480074-6480094	-	ACACCGTTCTCTCTCTCCCGT	-31	6.42e-06	-
AT5G42520	AT1G18890	-	motif	Chr1:6525891-6525911	-	CCCGCGTTTTCTCTCCCCCTC	51	5.41e-07	-
AT5G42520	AT1G18910	-	motif	Chr1:6538555-6538575,Chr1:6538547-6538567	+,+	TTCTATCTCTTTCTCTGTTTA,CTCATTTCTTCTATCTCTTTC	-410,-402	1.04e-07,2.48e-06	-
AT5G42520	AT1G18940	-	motif	Chr1:6543503-6543523,Chr1:6543511-6543531	+,+	CTCATTTCTTCTATCTCTTTC,TTCTATCTCTTTCTCTGTTTA	-329,-321	2.48e-06,1.04e-07	-
AT5G42520	AT1G18950	-	motif	Chr1:6546397-6546417,Chr1:6546403-6546423	+,+	TTCTTCCTCCTTGTCTCTCTC,CTCCTTGTCTCTCTCTGATTA	0,4	9.72e-06,8.49e-07	-
AT5G42520	AT1G18990	-	motif	Chr1:6560748-6560768	-	TTTTTTTTTTCTCTTTCCCTA	-259	4.35e-06	-
AT5G42520	AT1G19000	-	motif	Chr1:6563000-6563020,Chr1:6562998-6563018,Chr1:6562919-6562939	+,+,+	ATGTCTCTCTCTCTATTCATT,TAATGTCTCTCTCTCTATTCA,CTGCTTGTCTCTCTATATTTA	-214,-212,-133	3.18e-06,2.96e-06,3.	-
AT5G42520	AT1G19050	-	motif	Chr1:6579521-6579541,Chr1:6579519-6579539,Chr1:6579517-6579537,Chr1:6579513-6579533,Chr1:6579241-657	+,+,+,+,-	ACCTCTCTCTCTCTTCTTTTT,TTACCTCTCTCTCTCTTCTTT,TTTTACCTCTCTCTCTCTTCT,TTAGTTTTACCTCTCTCTCTC,CCAAATCTCTCT	-343,-341,-339,-335,	2.1e-06,1.62e-06,4.7	-
AT5G42520	AT1G19090	-	motif	Chr1:6590184-6590204	-	CCGGGTGTCTCTCCCTCTCCA	-41	5.47e-06	-
AT5G42520	AT1G19100	-	motif	Chr1:6595001-6595021,Chr1:6595003-6595023,Chr1:6595005-6595025,Chr1:6595007-6595027,Chr1:6595009-659	+,+,+,+,+	ATTCGACTCTCTCTCTCTCTC,TCGACTCTCTCTCTCTCTCAC,GACTCTCTCTCTCTCTCACAA,CTCTCTCTCTCTCTCACAAAT,CTCTCTCTCTCT	71,73,75,77,79	5.22e-08,8.09e-09,3.	-
AT5G42520	AT1G19200	-	motif	Chr1:6625910-6625930	-	ATCTTTCTGTTTCTTTTTTTC	-54	5.81e-06	-
AT5G42520	AT1G19230	-	motif	Chr1:6644028-6644048,Chr1:6644032-6644052	+,+	ATATTTCACTTTCTTTCTTTC,TTCACTTTCTTTCTTTCTTTC	-141,-137	2.75e-06,1.45e-07	-
AT5G42520	AT1G19270	-	motif	Chr1:6662472-6662492,Chr1:6662476-6662496,Chr1:6662478-6662498	+,+,+	ATAATTCTCTTTCTATCTCTA,TTCTCTTTCTATCTCTAAATC,CTCTTTCTATCTCTAAATCAC	-9,-5,-3	2.45e-07,1.25e-06,3.	-
AT5G42520	AT1G19310	-	motif	Chr1:6678089-6678109	-	ATATTTTCCTCACTTTGTCTC	-416	9.8e-06	-
AT5G42520	AT1G19330	-	motif	Chr1:6683550-6683570,Chr1:6683548-6683568,Chr1:6683540-6683560,Chr1:6683489-6683509,Chr1:6683487-668	-,-,-,-,-,	CTCTATCATCCTCTCTTTCCC,CTATCATCCTCTCTTTCCCTC,CTCTCTTTCCCTCCTCCTCTA,ATCTCTCTTCTTCTCTCTCTG,CTCTCTTCTTCT	-17,-15,-7,24,26,28	7.33e-06,2.87e-07,9.	-
AT5G42520	AT1G19350	-	motif	Chr1:6688460-6688480,Chr1:6688462-6688482,Chr1:6688464-6688484	+,+,+	CCACATGTCTCTCTATCTTTT,ACATGTCTCTCTATCTTTTTC,ATGTCTCTCTATCTTTTTCTC	-42,-40,-38	5.01e-06,4.02e-06,5.	-
AT5G42520	AT1G19360	-	motif	Chr1:6692404-6692424,Chr1:6692402-6692422,Chr1:6692398-6692418	-,-,-	CACAAGCTCTCTCTTTCTCTC,CAAGCTCTCTCTTTCTCTCAA,CTCTCTCTTTCTCTCAACAAC	53,55,59	2.34e-08,3.78e-06,1.	-
AT5G42520	AT1G19394	-	motif	Chr1:6709289-6709309,Chr1:6709291-6709311,Chr1:6709293-6709313,Chr1:6709295-6709315,Chr1:6709297-670	+,+,+,+,+,	CACTCATTTCCTCTATCTCTT,CTCATTTCCTCTATCTCTTTC,CATTTCCTCTATCTCTTTCTC,TTTCCTCTATCTCTTTCTCTC,TCCTCTATCTCT	-464,-462,-460,-458,	2.81e-06,3.12e-07,3.	-
AT5G42520	AT1G19396	-	motif	Chr1:6709289-6709309,Chr1:6709291-6709311,Chr1:6709293-6709313,Chr1:6709295-6709315,Chr1:6709297-670	+,+,+,+,+,	CACTCATTTCCTCTATCTCTT,CTCATTTCCTCTATCTCTTTC,CATTTCCTCTATCTCTTTCTC,TTTCCTCTATCTCTTTCTCTC,TCCTCTATCTCT	-469,-467,-465,-463,	2.81e-06,3.12e-07,3.	-
AT5G42520	AT1G19410	-	motif	Chr1:6716772-6716792,Chr1:6716674-6716694	+,+	TTCGATGTCTTTCTATATTTC,TTCGATGTCTTTCTATATTTC	-333,-235	9.46e-06,9.46e-06	-
AT5G42520	AT1G19490	-	motif	Chr1:6754127-6754147,Chr1:6754087-6754107,Chr1:6754085-6754105,Chr1:6754083-6754103,Chr1:6754081-675	-,-,-,-,-,	ACGTGTCGCTCTCTCACCCTC,ATTTTTTTCCCACTCTCTCTC,TTTTTTCCCACTCTCTCTCTT,TTTTCCCACTCTCTCTCTTTC,TTCCCACTCTCT	-128,-88,-86,-84,-82	9.98e-07,1.08e-06,3.	-
AT5G42520	AT1G19520	-	motif	Chr1:6759946-6759966	+	ACCTCTTCCTTTCTCACTCAA	0	1.55e-06	-
AT5G42520	AT1G19580	-	motif	Chr1:6774324-6774344,Chr1:6774326-6774346,Chr1:6774328-6774348,Chr1:6774330-6774350,Chr1:6774332-677	-,-,-,-,-	CTCTTTCTCTCTCTGTTTTTG,TTCTCTTTCTCTCTCTGTTTT,TCTTCTCTTTCTCTCTCTGTT,CATCTTCTCTTTCTCTCTCTG,ACCATCTTCTCT	-416,-414,-412,-410,	7.07e-06,2.48e-08,5.	-
AT5G42520	AT1G19660	-	motif	Chr1:6802645-6802665,Chr1:6802643-6802663	-,-	TTCTATTTTTTCCTCTCTCTC,CTATTTTTTCCTCTCTCTCTG	20,22	3.96e-06,1.4e-06	-
AT5G42520	AT1G19670	-	motif	Chr1:6805515-6805535,Chr1:6805513-6805533,Chr1:6805511-6805531,Chr1:6805509-6805529,Chr1:6805507-680	+,+,+,+,+	CCGTCTCTCTCTCTCTCAGAT,CTCCGTCTCTCTCTCTCTCAG,ACCTCCGTCTCTCTCTCTCTC,CAACCTCCGTCTCTCTCTCTC,CCCAACCTCCGT	-471,-469,-467,-465,	4.39e-06,2.26e-08,3e	-
AT5G42520	AT1G19680	-	motif	Chr1:6805507-6805527,Chr1:6805509-6805529,Chr1:6805511-6805531,Chr1:6805513-6805533,Chr1:6805515-680	+,+,+,+,+	CCCAACCTCCGTCTCTCTCTC,CAACCTCCGTCTCTCTCTCTC,ACCTCCGTCTCTCTCTCTCTC,CTCCGTCTCTCTCTCTCTCAG,CCGTCTCTCTCT	50,52,54,56,58	7.23e-06,3.46e-08,3e	-
AT5G42520	AT1G19700	-	motif	Chr1:6812643-6812663,Chr1:6812641-6812661	-,-	GCCTCTTTCTCTATCTCTCTC,CTCTTTCTCTATCTCTCTCGG	0,2	1.11e-08,1.07e-07	-
AT5G42520	AT1G19730	-	motif	Chr1:6824375-6824395	+	TCTCCTCCTTCACTCTCTCTA	-304	3.65e-06	-
AT5G42520	AT1G19740	-	motif	Chr1:6824375-6824395	+	TCTCCTCCTTCACTCTCTCTA	53	3.65e-06	-
AT5G42520	AT1G19790	-	motif	Chr1:6840220-6840240,Chr1:6840218-6840238,Chr1:6840216-6840236,Chr1:6840214-6840234,Chr1:6840212-684	-,-,-,-,-,	TTTACTCTCCTTCTCTTTCTC,TACTCTCCTTCTCTTTCTCTC,CTCTCCTTCTCTTTCTCTCTC,CTCCTTCTCTTTCTCTCTCTC,CCTTCTCTTTCT	53,55,57,59,61,63,65	1.33e-06,2.93e-08,5.	-
AT5G42520	AT1G19800	-	motif	Chr1:6846395-6846415	+	CTGTGCCACTTTCTCTCTCGA	26	2.51e-06	-
AT5G42520	AT1G19840	-	FunTFBS	Chr1:6873313-6873333	-	AACATTTTCTCTCACTTTCTC	-58	9.93e-06	0.7537
AT5G42520	AT1G19850	-	motif	Chr1:6886761-6886781,Chr1:6886837-6886857,Chr1:6886841-6886861	-,+,+	TTTTTTCTTCTTCTCTCTCTA,AAGCTTTTGTCTCTCTCTCAA,TTTTGTCTCTCTCTCAATTGC	-98,-22,-18	1.84e-06,8.54e-06,5.	-
AT5G42520	AT1G19860	-	motif	Chr1:6894657-6894677	-	TCGATTCCTTCTCTCTATCTC	59	1.23e-06	-
AT5G42520	AT1G19880	-	motif	Chr1:6904542-6904562,Chr1:6904350-6904370,Chr1:6904077-6904097,Chr1:6904073-6904093,Chr1:6904071-690	-,+,-,-,-,	AACATTTTCTATCTCAATCTC,ATATTTTTCTCTCCCTGTTTT,ATTTTCCTCTCACTTTATCTC,TCCTCTCACTTTATCTCTCTC,CTCTCACTTTAT	-473,-281,-8,-4,-2,0	8.13e-06,8.2e-06,7.8	-
AT5G42520	AT1G19890	-	motif	Chr1:6904542-6904562	-	AACATTTTCTATCTCAATCTC	-472	8.13e-06	-
AT5G42520	AT1G19950	-	motif	Chr1:6924210-6924230	+	TCCCCGCTCTCTCGCTCTCGC	26	1.57e-06	-
AT5G42520	AT1G19970	-	motif	Chr1:6933067-6933087,Chr1:6933065-6933085,Chr1:6933063-6933083,Chr1:6933061-6933081,Chr1:6933059-693	+,+,+,+,+,	CTCTCTCTCTCTCTACAATTT,CTCTCTCTCTCTCTCTACAAT,ATCTCTCTCTCTCTCTCTACA,AAATCTCTCTCTCTCTCTCTA,GAAAATCTCTCT	-378,-376,-374,-372,	5.05e-07,1.24e-07,3.	-
AT5G42520	AT1G19980	-	motif	Chr1:6932606-6932626,Chr1:6932608-6932628,Chr1:6932610-6932630,Chr1:6932612-6932632,Chr1:6932614-693	+,+,+,+,+,	CAAGATCTCTTTCTCTCTCTC,AGATCTCTTTCTCTCTCTCCC,ATCTCTTTCTCTCTCTCCCTC,CTCTTTCTCTCTCTCCCTCGC,CTTTCTCTCTCT	-390,-388,-386,-384,	1.96e-08,1.77e-06,1.	-
AT5G42520	AT1G20010	-	motif	Chr1:6940517-6940537,Chr1:6940515-6940535,Chr1:6940513-6940533,Chr1:6940511-6940531,Chr1:6940509-694	-,-,-,-,-,	TTCCTTCACCATCTCTCTCTC,CCTTCACCATCTCTCTCTCTC,TTCACCATCTCTCTCTCTCTC,CACCATCTCTCTCTCTCTCGA,CCATCTCTCTCT	45,47,49,51,53,55,57	1.96e-06,1.91e-07,1.	-
AT5G42520	AT1G20060	-	motif	Chr1:6956291-6956311	+	CATTGTCTCTTTCTCTCTATG	0	1.4e-06	-
AT5G42520	AT1G20065	-	motif	Chr1:6956287-6956307,Chr1:6956289-6956309,Chr1:6956291-6956311	+,+,+	CCTCCATTGTCTCTTTCTCTC,TCCATTGTCTCTTTCTCTCTA,CATTGTCTCTTTCTCTCTATG	-214,-212,-210	2.73e-06,3.96e-06,1.	-
AT5G42520	AT1G20100	-	motif	Chr1:6970920-6970940,Chr1:6970918-6970938,Chr1:6970916-6970936,Chr1:6970914-6970934	-,-,-,-	TTTTTCTTCTTTCTCTCTCTC,TTTCTTCTTTCTCTCTCTCTC,TCTTCTTTCTCTCTCTCTCAT,TTCTTTCTCTCTCTCTCATCG	16,18,20,22	2.52e-07,3.99e-08,1.	-
AT5G42520	AT1G20120	-	motif	Chr1:6975385-6975405	+	TCCACTTTTTTTCTTTCTTTC	0	2.61e-06	-
AT5G42520	AT1G20180	-	motif	Chr1:6996228-6996248,Chr1:6996230-6996250,Chr1:6996234-6996254,Chr1:6996236-6996256,Chr1:6996238-699	+,+,+,+,+,	CTTTTGTTTCTTCTCTCTCTC,TTTGTTTCTTCTCTCTCTCTC,TTTCTTCTCTCTCTCTCTATC,TCTTCTCTCTCTCTCTATCTT,TTCTCTCTCTCT	18,20,24,26,28,30,32	4.13e-06,1.12e-06,4.	-
AT5G42520	AT1G20210	-	motif	Chr1:7004085-7004105,Chr1:7004271-7004291,Chr1:7004281-7004301,Chr1:7004283-7004303,Chr1:7004285-700	-,-,-,-,-	TTATCTCTTCTTCTACCTCTA,CTCTCCGTCTTTCTCAGTCAA,CTGTCTTTATCTCTCCGTCTT,CTCTGTCTTTATCTCTCCGTC,CTCTCTGTCTTT	-409,-223,-213,-211,	9.13e-06,4.82e-06,1.	-
AT5G42520	AT1G20220	-	motif	Chr1:7007735-7007755,Chr1:7007733-7007753,Chr1:7007731-7007751	+,+,+	TTCTCTTTCTCTTTTTCTTTT,TTTTCTCTTTCTCTTTTTCTT,TCTTTTCTCTTTCTCTTTTTC	-84,-82,-80	6.28e-06,1.96e-06,1.	-
AT5G42520	AT1G20225	-	motif	Chr1:7009313-7009333	+	CATCATCGCTCTCTCTGTATC	0	6.25e-06	-
AT5G42520	AT1G20230	-	motif	Chr1:7009313-7009333,Chr1:7009317-7009337	+,+	CATCATCGCTCTCTCTGTATC,ATCGCTCTCTCTGTATCAATC	-237,-233	6.25e-06,9.17e-06	-
AT5G42520	AT1G20290	-	motif	Chr1:7029987-7030007	+	CTCTCTCCCTCGATTTCTCCC	-289	6.54e-06	-
AT5G42520	AT1G20330	-	motif	Chr1:7040081-7040101,Chr1:7040079-7040099,Chr1:7040077-7040097,Chr1:7040075-7040095,Chr1:7040073-704	-,-,-,-,-,	TTAAAACTCTCTCTCTCTCTC,AAAACTCTCTCTCTCTCTCTC,AACTCTCTCTCTCTCTCTCTT,CTCTCTCTCTCTCTCTCTTGG,CTCTCTCTCTCT	58,60,62,64,66,68	2.25e-08,9.69e-10,9.	-
AT5G42520	AT1G20340	-	motif	Chr1:7043365-7043385,Chr1:7043361-7043381	-,-	CTATCTCACTTTCTCTCTTTC,CTCACTTTCTCTCTTTCACCA	-2,0	1.64e-08,1.48e-07	-
AT5G42520	AT1G20350	-	motif	Chr1:7043361-7043381,Chr1:7043363-7043383,Chr1:7043365-7043385	-,-,-	CTCACTTTCTCTCTTTCACCA,ATCTCACTTTCTCTCTTTCAC,CTATCTCACTTTCTCTCTTTC	-332,-330,-328	1.48e-07,2.85e-07,1.	-
AT5G42520	AT1G20375	-	motif	Chr1:7058010-7058030,Chr1:7058012-7058032	+,+	TCATCTGCCTCTCTCTCAATA,ATCTGCCTCTCTCTCAATACC	-164,-162	2.36e-06,6.31e-06	-
AT5G42520	AT1G20430	-	motif	Chr1:7083857-7083877	-	TTTTCTCTAGCTCTCACTCTC	-22	8.97e-06	-
AT5G42520	AT1G20490	-	motif	Chr1:7100175-7100195,Chr1:7100171-7100191	+,+	CCCTCTTTCTTTCTTTTTCTT,CCATCCCTCTTTCTTTCTTTT	-480,-476	2.62e-07,1.47e-06	-
AT5G42520	AT1G20510	-	motif	Chr1:7106233-7106253,Chr1:7106231-7106251,Chr1:7106229-7106249,Chr1:7106227-7106247,Chr1:7106225-710	+,+,+,+,+	CTCTCTTTGTCTCTCTGTAAT,CTCTCTCTTTGTCTCTCTGTA,CTCTCTCTCTTTGTCTCTCTG,ACCTCTCTCTCTTTGTCTCTC,GAACCTCTCTCT	-352,-350,-348,-346,	1.65e-06,5.29e-06,1.	-
AT5G42520	AT1G20515	-	motif	Chr1:7106225-7106245,Chr1:7106227-7106247,Chr1:7106229-7106249,Chr1:7106231-7106251,Chr1:7106233-710	+,+,+,+,+	GAACCTCTCTCTCTTTGTCTC,ACCTCTCTCTCTTTGTCTCTC,CTCTCTCTCTTTGTCTCTCTG,CTCTCTCTTTGTCTCTCTGTA,CTCTCTTTGTCT	60,62,64,66,68	5.13e-07,2.55e-06,1.	-
AT5G42520	AT1G20550	-	motif	Chr1:7118198-7118218	-	CTTTCTCTGTTTCTGTATCTC	-37	6.66e-06	-
AT5G42520	AT1G20570	-	motif	Chr1:7126639-7126659,Chr1:7126637-7126657,Chr1:7126635-7126655,Chr1:7126633-7126653,Chr1:7126631-712	-,-,-,-,-,	TTCACTTGCTCTCACTCACTC,CACTTGCTCTCACTCACTCTC,CTTGCTCTCACTCACTCTCTC,TGCTCTCACTCACTCTCTCTC,CTCTCACTCACT	-80,-78,-76,-74,-72,	4.27e-06,5.45e-08,7.	-
AT5G42520	AT1G20600	-	motif	Chr1:7133081-7133101,Chr1:7133083-7133103,Chr1:7133085-7133105	-,-,-	CTCACGTTCTCTCTATCTTAC,CTCTCACGTTCTCTCTATCTT,ATCTCTCACGTTCTCTCTATC	-10,-8,-6	3.21e-07,2.08e-07,2.	-
AT5G42520	AT1G20610	-	motif	Chr1:7137762-7137782,Chr1:7137760-7137780,Chr1:7137758-7137778,Chr1:7137756-7137776,Chr1:7137754-713	+,+,+,+,+,	CTCTCTCTATCTCTCTTTATA,CTCTCTCTCTATCTCTCTTTA,CACTCTCTCTCTATCTCTCTT,CCCACTCTCTCTCTATCTCTC,TTCCCACTCTCT	0,1,3,5,7,9,11,48,50	7.34e-08,1.54e-09,1.	-
AT5G42520	AT1G20670	-	FunTFBS	Chr1:7167978-7167998	+	CTCTCTCTCTCTCTCCTCTCT	23	1.14e-06	0.5707
AT5G42520	AT1G20691	-	FunTFBS	Chr1:7176928-7176948,Chr1:7176924-7176944,Chr1:7176922-7176942	+,+,+	CTCTCTCTCTCTTTTCGTCCC,TCTTCTCTCTCTCTCTTTTCG,CTTCTTCTCTCTCTCTCTTTT	-475,-471,-469	5.65e-06,8.02e-06,4.	0.5772,0.6491,0.5696
AT5G42520	AT1G20696	-	motif	Chr1:7179294-7179314,Chr1:7179296-7179316,Chr1:7179298-7179318,Chr1:7179498-7179518	-,-,-,+	TTTGATCTCTCTCTCTCGCTT,CCTTTGATCTCTCTCTCTCGC,ATCCTTTGATCTCTCTCTCTC,ATCTCTCGGCCTCTCACTCGA	-138,-136,-134,46	5.81e-06,5.73e-06,7.	-
AT5G42520	AT1G20700	-	motif	Chr1:7182603-7182623	-	TTGGATCTCTCTATCCATCTC	45	3.42e-06	-
AT5G42520	AT1G20735	-	motif	Chr1:7197131-7197151,Chr1:7197133-7197153,Chr1:7197135-7197155,Chr1:7197137-7197157	-,-,-,-	CACTCTCTCTCTCACACCATA,CACACTCTCTCTCTCACACCA,CACACACTCTCTCTCTCACAC,GACACACACTCTCTCTCTCAC	-340,-338,-336,-334	3.31e-06,1.11e-07,3.	-
AT5G42520	AT1G20770	-	motif	Chr1:7217149-7217169,Chr1:7217035-7217055,Chr1:7217033-7217053,Chr1:7217031-7217051,Chr1:7217029-721	+,+,+,+,+,	ACCTGTCTCTCTCGTTCTCGC,CTATCTCTCTCTCTCACATGA,CTCTATCTCTCTCTCTCACAT,CTCTCTATCTCTCTCTCTCAC,CTCTCTCTATCT	-408,-294,-292,-290,	3.78e-06,3.76e-07,1e	-
AT5G42520	AT1G20780	-	motif	Chr1:7217021-7217041,Chr1:7217023-7217043,Chr1:7217025-7217045,Chr1:7217027-7217047,Chr1:7217029-721	+,+,+,+,+,	CTCCACGTCTCTCTCTATCTC,CCACGTCTCTCTCTATCTCTC,ACGTCTCTCTCTATCTCTCTC,GTCTCTCTCTATCTCTCTCTC,CTCTCTCTATCT	-87,-85,-83,-81,-79,	1.04e-07,1.15e-08,3.	-
AT5G42520	AT1G20795	-	motif	Chr1:7227590-7227610,Chr1:7227588-7227608,Chr1:7227586-7227606,Chr1:7227584-7227604,Chr1:7227582-722	-,-,-,-,-,	CTGTATCACTCTCTCCCTCTC,GTATCACTCTCTCCCTCTCCC,ATCACTCTCTCCCTCTCCCTT,CACTCTCTCCCTCTCCCTTTT,CTCTCTCCCTCT	-24,-22,-20,-18,-16,	1.58e-08,4.46e-07,4.	-
AT5G42520	AT1G20880	-	motif	Chr1:7265479-7265499,Chr1:7265477-7265497,Chr1:7265475-7265495	-,-,-	TCCTTTTGTTTTCTCTCTCTC,CTTTTGTTTTCTCTCTCTCTC,TTTGTTTTCTCTCTCTCTCGA	-41,-39,-37	5.99e-07,6.35e-08,6.	-
AT5G42520	AT1G20910	-	motif	Chr1:7281102-7281122,Chr1:7281100-7281120,Chr1:7281096-7281116,Chr1:7281094-7281114	-,-,-,-	TTTCAGCTCTCTCTCTGTATC,TCAGCTCTCTCTCTGTATCTC,CTCTCTCTCTGTATCTCCTTC,CTCTCTCTGTATCTCCTTCTT	16,18,22,24	2.96e-06,2.35e-06,9.	-
AT5G42520	AT1G20930	-	motif	Chr1:7294731-7294751	-	TACATTTCCTCTCTCTTTCCC	0	3.31e-06	-
AT5G42520	AT1G20950	-	motif	Chr1:7301455-7301475,Chr1:7301449-7301469	-,-	CTCCTCCTCTTTCTTCTTCTC,CTCTTTCTTCTTCTCCCTCCT	-40,-34	4.37e-06,4.78e-06	-
AT5G42520	AT1G20970	-	motif	Chr1:7314014-7314034,Chr1:7314016-7314036,Chr1:7314018-7314038,Chr1:7314020-7314040,Chr1:7314022-731	+,+,+,+,+,	CTTCTTCTTCATCTCTCTCTC,TCTTCTTCATCTCTCTCTCTC,TTCTTCATCTCTCTCTCTCTC,CTTCATCTCTCTCTCTCTCTC,TCATCTCTCTCT	68,70,72,74,76,78,80	4.06e-06,4.38e-07,1.	-
AT5G42520	AT1G21010	-	motif	Chr1:7346184-7346204,Chr1:7346186-7346206,Chr1:7346188-7346208,Chr1:7346190-7346210,Chr1:7346192-734	+,+,+,+,+,	TCTCCACTCCCTCTCTCTCTC,TCCACTCCCTCTCTCTCTCTC,CACTCCCTCTCTCTCTCTCTC,CTCCCTCTCTCTCTCTCTCTA,CCCTCTCTCTCT	28,30,32,34,36,38,40	2.87e-07,3.04e-10,2.	-
AT5G42520	AT1G21090	-	FunTFBS	Chr1:7384655-7384675	+	CTGTCTCTGTCTCTCACCCCT	26	9.28e-07	0.5755
AT5G42520	AT1G21130	-	motif	Chr1:7400555-7400575,Chr1:7400553-7400573,Chr1:7400551-7400571,Chr1:7400549-7400569,Chr1:7400547-740	-,-,-,-,-,	AACACACTATCTCTCTCTCTC,CACACTATCTCTCTCTCTCTC,CACTATCTCTCTCTCTCTCTC,CTATCTCTCTCTCTCTCTCAA,ATCTCTCTCTCT	30,32,34,36,38,40,42	7.21e-08,1.42e-08,1.	-
AT5G42520	AT1G21210	-	motif	Chr1:7424058-7424078	+	TTCAAGCTTTCACTATCTCTT	-28	9.98e-06	-
AT5G42520	AT1G21230	-	motif	Chr1:7429950-7429970,Chr1:7429954-7429974,Chr1:7429956-7429976,Chr1:7429958-7429978,Chr1:7429960-742	-,-,-,-,-	TTCCCTCTCTTTATTTTTCTT,CCCTTTCCCTCTCTTTATTTT,CTCCCTTTCCCTCTCTTTATT,TTCTCCCTTTCCCTCTCTTTA,TCTTCTCCCTTT	-10,-6,-4,-2,0	6.36e-06,6.59e-07,1.	-
AT5G42520	AT1G21240	-	motif	Chr1:7434271-7434291,Chr1:7434273-7434293,Chr1:7434275-7434295,Chr1:7434277-7434297,Chr1:7434279-743	-,-,-,-,-,	CTCTTTCTTTCTCTCTAAACT,TTCTCTTTCTTTCTCTCTAAA,CTTTCTCTTTCTTTCTCTCTA,ACCTTTCTCTTTCTTTCTCTC,CTACCTTTCTCT	-12,-10,-8,-6,-4,-2	3.96e-06,1.55e-07,4.	-
AT5G42520	AT1G21270	-	motif	Chr1:7444965-7444985,Chr1:7444967-7444987,Chr1:7444969-7444989,Chr1:7444971-7444991,Chr1:7444973-744	-,-,-,-,-,	CTTTCTCTCTCACTCTTTTAA,TTCTTTCTCTCTCACTCTTTT,CTTTCTTTCTCTCTCACTCTT,CTCTTTCTTTCTCTCTCACTC,CTCTCTTTCTTT	34,36,38,40,42,44,46	2.93e-06,5.24e-07,1.	-
AT5G42520	AT1G21280	-	motif	Chr1:7448417-7448437	+	CTGAGAGTCTCTCTCTGCTTC	26	9.5e-06	-
AT5G42520	AT1G21281	-	motif	Chr1:7448417-7448437	+	CTGAGAGTCTCTCTCTGCTTC	-115	9.5e-06	-
AT5G42520	AT1G21460	-	motif	Chr1:7513339-7513359,Chr1:7513337-7513357,Chr1:7513333-7513353,Chr1:7513329-7513349	-,-,-,-	CTCATATTCTCTCACTTTCTC,CATATTCTCTCACTTTCTCTC,TTCTCTCACTTTCTCTCTCAG,CTCACTTTCTCTCTCAGCTTA	2,4,8,12	5.7e-06,5.9e-07,3.08	-
AT5G42520	AT1G21480	-	motif	Chr1:7521429-7521449,Chr1:7521427-7521447,Chr1:7521423-7521443,Chr1:7521419-7521439	+,+,+,+	CTATCTCTCTCACTGTTTCTT,TTCTATCTCTCTCACTGTTTC,CCATTTCTATCTCTCTCACTG,CTCGCCATTTCTATCTCTCTC	55,57,61,65	7.43e-06,1.19e-06,1.	-
AT5G42520	AT1G21510	-	motif	Chr1:7533034-7533054,Chr1:7532686-7532706,Chr1:7532684-7532704,Chr1:7532682-7532702	+,-,-,-	ATCTGACTCTCTCTTTTTTTT,ACCTCACTTTTTCTCTCTTCC,CTCACTTTTTCTCTCTTCCAC,CACTTTTTCTCTCTTCCACTT	-405,-57,-55,-53	4.63e-06,1.23e-06,8.	-
AT5G42520	AT1G21528	-	motif	Chr1:7543045-7543065	+	TTCACTCTCTATCTAATCCTC	12	9.05e-06	-
AT5G42520	AT1G21540	-	motif	Chr1:7550785-7550805	+	ATCTCTCTCTTTTTTTCTTTT	-220	7.91e-06	-
AT5G42520	AT1G21590	-	motif	Chr1:7569828-7569848	+	TCTCTATTCTCTCTCACTCTC	54	2.78e-06	-
AT5G42520	AT1G21660	-	motif	Chr1:7605727-7605747,Chr1:7605729-7605749,Chr1:7605731-7605751,Chr1:7605733-7605753,Chr1:7605735-760	-,-,-,-,-,	CTCGCTCTCTCTCTCTCTAGA,CTCTCGCTCTCTCTCTCTCTA,CTCTCTCGCTCTCTCTCTCTC,GTCTCTCTCGCTCTCTCTCTC,TCGTCTCTCTCG	28,30,32,34,36,38	4.94e-09,4.41e-12,4.	-
AT5G42520	AT1G21710	-	motif	Chr1:7623986-7624006,Chr1:7623990-7624010	-,-	CTCTATTTCTCTATCTTCATC,AAACCTCTATTTCTCTATCTT	-390,-386	2.5e-06,9.63e-06	-
AT5G42520	AT1G21720	-	motif	Chr1:7626302-7626322,Chr1:7626306-7626326,Chr1:7626308-7626328	+,+,+	TTAGTACTCCCTCTCTCTCCC,TACTCCCTCTCTCTCCCCTCC,CTCCCTCTCTCTCCCCTCCTC	19,23,25	2.49e-06,1.56e-06,2.	-
AT5G42520	AT1G21738	-	motif	Chr1:7641383-7641403,Chr1:7641381-7641401,Chr1:7641379-7641399,Chr1:7641319-7641339,Chr1:7641317-764	+,+,+,+,+,	CTCTCATTCTCACTCTCTCAT,TCCTCTCATTCTCACTCTCTC,TTTCCTCTCATTCTCACTCTC,CTCTCTCTGTCACTCTCTCGC,TCCTCTCTCTGT	-289,-287,-285,-225,	1.59e-07,9.82e-07,7e	-
AT5G42520	AT1G21740	-	motif	Chr1:7641303-7641323,Chr1:7641307-7641327,Chr1:7641309-7641329,Chr1:7641311-7641331,Chr1:7641313-764	+,+,+,+,+,	TCTTCTGTCTCTCCTCCTCTC,CTGTCTCTCCTCCTCTCTCTG,GTCTCTCCTCCTCTCTCTGTC,CTCTCCTCCTCTCTCTGTCAC,CTCCTCCTCTCT	-257,-253,-251,-249,	5.27e-06,4.82e-06,7.	-
AT5G42520	AT1G21750	-	motif	Chr1:7645739-7645759,Chr1:7645741-7645761,Chr1:7645743-7645763,Chr1:7645745-7645765,Chr1:7645747-764	-,-,-,-,-,	CTCTCTTTCTCTCTAACAATG,CTCTCTCTTTCTCTCTAACAA,CGCTCTCTCTTTCTCTCTAAC,ATCGCTCTCTCTTTCTCTCTA,TTATCGCTCTCT	39,41,43,45,47,49	1.72e-06,6.16e-08,5.	-
AT5G42520	AT1G21760	-	motif	Chr1:7649212-7649232	-	CAGAGACTCTTTCTCTGTCTT	18	3.35e-06	-
AT5G42520	AT1G21830	-	motif	Chr1:7662732-7662752,Chr1:7662730-7662750,Chr1:7662728-7662748,Chr1:7662560-7662580,Chr1:7662558-766	-,-,-,-,-,	TTGTCTTTTTTTCTCTCTTTT,GTCTTTTTTTCTCTCTTTTTT,CTTTTTTTCTCTCTTTTTTTT,ATATATCTCCCTCTCTCCCTC,ATATCTCCCTCT	-124,-122,-120,28,30	9.09e-07,5.15e-06,5.	-
AT5G42520	AT1G21840	-	motif	Chr1:7666505-7666525,Chr1:7666507-7666527	+,+	GTCTATATCTCTCTATCACTC,CTATATCTCTCTATCACTCAT	45,47	3.45e-06,2.52e-06	-
AT5G42520	AT1G21880	-	motif	Chr1:7680454-7680474,Chr1:7680456-7680476,Chr1:7680458-7680478,Chr1:7680460-7680480	+,+,+,+	CTCTCTTCTCTTCTCTCTCTC,CTCTTCTCTTCTCTCTCTCCA,CTTCTCTTCTCTCTCTCCATT,TCTCTTCTCTCTCTCCATTTC	-7,-5,-3,-1	8.8e-08,9.88e-07,9.5	-
AT5G42520	AT1G21890	-	FunTFBS	Chr1:7685589-7685609	+	CTTTCTCTTTCTCTCTAAATT	53	1.59e-06	0.5158
AT5G42520	AT1G21920	-	motif	Chr1:7706264-7706284,Chr1:7706262-7706282,Chr1:7706260-7706280,Chr1:7706176-7706196,Chr1:7706172-770	-,-,-,-,-,	ACCCCTCTCTTCCTCTCCATC,CCCTCTCTTCCTCTCCATCCA,CTCTCTTCCTCTCCATCCAAC,CTAATTTTATCTCTTTCTCTC,TTTTATCTCTTT	-124,-122,-120,-36,-	7.19e-06,1.97e-06,5.	-
AT5G42520	AT1G21970	-	motif	Chr1:7729830-7729850	-	TTATCTTTCTTTCTTTCTTAA	-213	5.08e-06	-
AT5G42520	AT1G22030	-	motif	Chr1:7760520-7760540,Chr1:7760518-7760538,Chr1:7760516-7760536,Chr1:7760514-7760534,Chr1:7760512-776	-,-,-,-,-	CCTCACTTCTCTCTCTCTCTC,TCACTTCTCTCTCTCTCTCTT,ACTTCTCTCTCTCTCTCTTCA,TTCTCTCTCTCTCTCTTCATA,CTCTCTCTCTCT	16,18,20,22,24	1.93e-07,2.46e-08,1.	-
AT5G42520	AT1G22160	-	motif	Chr1:7823149-7823169,Chr1:7823151-7823171,Chr1:7823153-7823173,Chr1:7823155-7823175	+,+,+,+	ACTTCCCTCTTTCTCTCTTTC,TTCCCTCTTTCTCTCTTTCAC,CCCTCTTTCTCTCTTTCACTT,CTCTTTCTCTCTTTCACTTTG	0,2,4,6	2.54e-07,1.5e-07,1.4	-
AT5G42520	AT1G22170	-	motif	Chr1:7826318-7826338,Chr1:7826320-7826340	-,-	GTTTCTTTTTCTCTTTCACTA,TTGTTTCTTTTTCTCTTTCAC	29,31	4.39e-06,3.23e-06	-
AT5G42520	AT1G22240	-	motif	Chr1:7852924-7852944,Chr1:7852930-7852950	+,+	TCTTTGCTCTCTCCCTTTCTC,CTCTCTCCCTTTCTCCATTAG	-140,-134	2.7e-06,7.53e-06	-
AT5G42520	AT1G22260	-	motif	Chr1:7865212-7865232,Chr1:7865208-7865228,Chr1:7865206-7865226,Chr1:7865204-7865224,Chr1:7865202-786	+,+,+,+,+,	CTCTCGCTCTCAATTTCTTGC,CTCGCTCTCGCTCTCAATTTC,CTCTCGCTCTCGCTCTCAATT,GTCTCTCGCTCTCGCTCTCAA,TCGTCTCTCGCT	17,21,23,25,27,31,33	4.85e-06,2.03e-06,1.	-
AT5G42520	AT1G22270	-	motif	Chr1:7865188-7865208,Chr1:7865196-7865216,Chr1:7865198-7865218,Chr1:7865202-7865222,Chr1:7865204-786	+,+,+,+,+,	ATCTATCGCTCTCTTCGTCTC,CTCTCTTCGTCTCTCGCTCTC,CTCTTCGTCTCTCGCTCTCGC,TCGTCTCTCGCTCTCGCTCTC,GTCTCTCGCTCT	-273,-265,-263,-259,	1.16e-06,2.84e-07,2.	-
AT5G42520	AT1G22275	-	motif	Chr1:7867154-7867174,Chr1:7867156-7867176,Chr1:7867158-7867178,Chr1:7867160-7867180,Chr1:7867162-786	-,-,-,-,-,	CTCTCGCTCTCAATTTCTTGC,CTCTCTCGCTCTCAATTTCTT,CACTCTCTCGCTCTCAATTTC,CACACTCTCTCGCTCTCAATT,CTCACACTCTCT	21,23,25,27,29,31,37	4.85e-06,5.89e-06,1.	-
AT5G42520	AT1G22280	-	motif	Chr1:7873567-7873587,Chr1:7873569-7873589,Chr1:7873571-7873591,Chr1:7873573-7873593,Chr1:7873575-787	+,+,+,+,+,	CTCCATCCCTTTCTCTCTCTC,CCATCCCTTTCTCTCTCTCCT,ATCCCTTTCTCTCTCTCCTTT,CCCTTTCTCTCTCTCCTTTTC,CTTTCTCTCTCT	-280,-278,-276,-274,	2.26e-09,3.76e-07,7.	-
AT5G42520	AT1G22300	-	motif	Chr1:7881127-7881147,Chr1:7881125-7881145	+,+	CTTCTTCCTTCTCTGTCTCTC,TTCTTCTTCCTTCTCTGTCTC	72,74	8.89e-06,1.94e-06	-
AT5G42520	AT1G22310	-	motif	Chr1:7883720-7883740	+	CCTTCTCTTTTGCTCTCTCGC	2	8.81e-06	-
AT5G42520	AT1G22330	-	motif	Chr1:7886379-7886399,Chr1:7886381-7886401,Chr1:7886383-7886403	+,+,+	CCAAGTCTCTCTCTATCCATC,AAGTCTCTCTCTATCCATCTC,GTCTCTCTCTATCCATCTCTA	-143,-141,-139	7.33e-07,4.83e-07,5.	-
AT5G42520	AT1G22360	-	motif	Chr1:7897523-7897543	+	CCCATTTTCTTTCTCTCTTAT	48	1.91e-06	-
AT5G42520	AT1G22380	-	motif	Chr1:7902328-7902348	+	CCCATTTTCTATCTCTCTTTT	0	1.02e-06	-
AT5G42520	AT1G22430	-	motif	Chr1:7919179-7919199,Chr1:7919181-7919201,Chr1:7919183-7919203,Chr1:7919185-7919205,Chr1:7919187-791	+,+,+,+,+,	CAAGAGCCCCCTCTCTCTCTC,AGAGCCCCCTCTCTCTCTCTC,AGCCCCCTCTCTCTCTCTCGT,CCCCCTCTCTCTCTCTCGTCC,CCCTCTCTCTCT	35,37,39,41,43,45	1.55e-06,4.17e-06,5.	-
AT5G42520	AT1G22490	-	motif	Chr1:7940568-7940588,Chr1:7940564-7940584,Chr1:7940562-7940582,Chr1:7940560-7940580,Chr1:7940558-794	-,-,-,-,-,	TTTGTTTTCTCTCCTTCTCTC,TTTTCTCTCCTTCTCTCTCCC,TTCTCTCCTTCTCTCTCCCTC,CTCTCCTTCTCTCTCCCTCTC,CTCCTTCTCTCT	4,8,10,12,14,16,20,2	3.05e-06,2.1e-07,2.7	-
AT5G42520	AT1G22530	-	FunTFBS	Chr1:7958362-7958382,Chr1:7958360-7958380,Chr1:7958358-7958378,Chr1:7958356-7958376	-,-,-,-	TCAATTCCATCTCTCTCTCTC,AATTCCATCTCTCTCTCTCTT,TTCCATCTCTCTCTCTCTTTC,CCATCTCTCTCTCTCTTTCTA	60,62,64,66	7.69e-07,8.2e-06,2.2	0.6542,0.5935,0.5358
AT5G42520	AT1G22540	-	motif	Chr1:7963622-7963642,Chr1:7963624-7963644,Chr1:7963626-7963646,Chr1:7963628-7963648,Chr1:7963630-796	+,+,+,+,+	ATTTTTTTGTCTATCTCTCTC,TTTTTTGTCTATCTCTCTCTT,TTTTGTCTATCTCTCTCTTAC,TTGTCTATCTCTCTCTTACTT,GTCTATCTCTCT	-400,-398,-396,-394,	1.52e-06,1.7e-06,3.3	-
AT5G42520	AT1G22620	-	motif	Chr1:8002941-8002961	+	CTTTGTCCCTTTCTTTATCTT	0	3.55e-06	-
AT5G42520	AT1G22630	-	motif	Chr1:8002941-8002961	+	CTTTGTCCCTTTCTTTATCTT	-354	3.55e-06	-
AT5G42520	AT1G22650	-	motif	Chr1:8015998-8016018,Chr1:8015996-8016016,Chr1:8015994-8016014,Chr1:8015992-8016012	-,-,-,-	ACATCTTCCTTTCTCTCTCTT,ATCTTCCTTTCTCTCTCTTTT,CTTCCTTTCTCTCTCTTTTTT,TCCTTTCTCTCTCTTTTTTTT	-7,-5,-3,-1	2.25e-07,3.1e-07,8.4	-
AT5G42520	AT1G22651	-	motif	Chr1:8015992-8016012,Chr1:8015994-8016014,Chr1:8015996-8016016,Chr1:8015998-8016018	-,-,-,-	TCCTTTCTCTCTCTTTTTTTT,CTTCCTTTCTCTCTCTTTTTT,ATCTTCCTTTCTCTCTCTTTT,ACATCTTCCTTTCTCTCTCTT	-114,-112,-110,-108	1.09e-06,8.45e-07,3.	-
AT5G42520	AT1G22680	-	motif	Chr1:8026556-8026576	+	TCATTTTCCTTTCTCCCTCAC	-200	8.46e-06	-
AT5G42520	AT1G22770	-	motif	Chr1:8061811-8061831,Chr1:8061813-8061833,Chr1:8061815-8061835,Chr1:8061817-8061837	+,+,+,+	TCTCTTTTTTCTCTCTCTCTC,TCTTTTTTCTCTCTCTCTCTC,TTTTTTCTCTCTCTCTCTCCT,TTTTCTCTCTCTCTCTCCTAA	-13,-11,-9,-7	4.46e-07,8.09e-09,5.	-
AT5G42520	AT1G22800	-	motif	Chr1:8071997-8072017,Chr1:8071999-8072019,Chr1:8072001-8072021,Chr1:8072003-8072023,Chr1:8072005-807	-,-,-,-,-,	CTATCTCTCTATCTCTGGTTC,CTCTATCTCTCTATCTCTGGT,ATCTCTATCTCTCTATCTCTG,GCATCTCTATCTCTCTATCTC,CCGCATCTCTAT	62,64,66,68,70,74	7.07e-06,6.6e-06,6.2	-
AT5G42520	AT1G22882	-	motif	Chr1:8098624-8098644	+	TCTTCTTCGCCTCTCTCTCTA	-123	5.42e-06	-
AT5G42520	AT1G22890	-	motif	Chr1:8102879-8102899	+	CTCTTCTTCTCTCTTTGTTTC	61	5.16e-07	-
AT5G42520	AT1G22960	-	motif	Chr1:8130216-8130236	-	CTATGTCTCCGTCTCTGTCTC	6	4.5e-06	-
AT5G42520	AT1G22990	-	motif	Chr1:8139161-8139181,Chr1:8139167-8139187,Chr1:8139169-8139189,Chr1:8139171-8139191,Chr1:8139173-813	+,+,+,+,+,	CACTAGCTCTCTCCCTCTCCC,CTCTCTCCCTCTCCCTCTCCC,CTCTCCCTCTCCCTCTCCCTC,CTCCCTCTCCCTCTCCCTCTC,CCCTCTCCCTCT	0,2,4,6,8,10,12,14,1	9.29e-08,2.06e-09,3.	-
AT5G42520	AT1G23000	-	motif	Chr1:8143218-8143238,Chr1:8143220-8143240	+,+	CAATTTCTCCATATCTCTCTC,ATTTCTCCATATCTCTCTCTA	-166,-164	3.91e-06,3.03e-06	-
AT5G42520	AT1G23020	-	motif	Chr1:8153615-8153635,Chr1:8153613-8153633,Chr1:8153611-8153631,Chr1:8153609-8153629,Chr1:8153607-815	+,+,+,+,+,	CTCTCTCTCTTTCTATTCCTG,GTCTCTCTCTCTTTCTATTCC,TCGTCTCTCTCTCTTTCTATT,TTTCGTCTCTCTCTCTTTCTA,ATTTTCGTCTCT	-85,-83,-81,-79,-77,	2.9e-07,5.83e-06,1.3	-
AT5G42520	AT1G23037	-	motif	Chr1:8162082-8162102	-	CTCCTTCTCTTTCTTTTTCCT	-312	3.37e-06	-
AT5G42520	AT1G23080	-	motif	Chr1:8183539-8183559,Chr1:8183537-8183557,Chr1:8183535-8183555,Chr1:8183533-8183553,Chr1:8183531-818	-,-,-,-,-,	AATCTTCTCCTTCTCTCTCTC,TCTTCTCCTTCTCTCTCTCTC,TTCTCCTTCTCTCTCTCTCTC,CTCCTTCTCTCTCTCTCTCTC,CCTTCTCTCTCT	11,13,15,17,19,21,23	1.33e-06,2.51e-08,2.	-
AT5G42520	AT1G23130	-	motif	Chr1:8200379-8200399	+	GACTCTCACTCACTCTCATTA	0	4.19e-06	-
AT5G42520	AT1G23220	-	motif	Chr1:8242315-8242335	-	GTCTCCCCCTTTCTCTCATTA	-88	1.68e-06	-
AT5G42520	AT1G23260	-	motif	Chr1:8258662-8258682,Chr1:8258660-8258680,Chr1:8258658-8258678,Chr1:8258656-8258676,Chr1:8258654-825	-,-,-,-,-	TTTGAACATTCTCTCTCTCTC,TGAACATTCTCTCTCTCTCTT,AACATTCTCTCTCTCTCTTTT,CATTCTCTCTCTCTCTTTTAT,TTCTCTCTCTCT	6,8,10,12,14	6.42e-06,9.38e-06,4.	-
AT5G42520	AT1G23380	-	motif	Chr1:8302647-8302667	-	TCGAGCCTCTCTCTCTCTCTA	0	1.39e-07	-
AT5G42520	AT1G23390	-	motif	Chr1:8310680-8310700,Chr1:8310676-8310696,Chr1:8310674-8310694	-,-,-	TTCGCTGTGTCACTCTCTCTA,CTGTGTCACTCTCTCTATATA,GTGTCACTCTCTCTATATATA	-31,-27,-25	5.83e-07,4.65e-07,2.	-
AT5G42520	AT1G23420	-	motif	Chr1:8317347-8317367	+	CTATCTCTCTGTCTATATATA	-29	8.05e-06	-
AT5G42520	AT1G23480	-	motif	Chr1:8333012-8333032	-	AACTTGCACTCTCTCTATCTT	0	9.14e-07	-
AT5G42520	AT1G23490	-	motif	Chr1:8336752-8336772,Chr1:8336754-8336774,Chr1:8336756-8336776,Chr1:8336758-8336778,Chr1:8336760-833	+,+,+,+,+,	GTCTCTCGCGATCTCTCTCTC,CTCTCGCGATCTCTCTCTCTC,CTCGCGATCTCTCTCTCTCTC,CGCGATCTCTCTCTCTCTCTC,CGATCTCTCTCT	69,71,73,75,77,79	3.76e-06,1.01e-08,3.	-
AT5G42520	AT1G23520	-	motif	Chr1:8344742-8344762,Chr1:8344740-8344760	-,-	CTATCTCTTTGTCTCTATATC,ATCTCTTTGTCTCTATATCAT	77,79	4.67e-06,3.62e-06	-
AT5G42520	AT1G23550	-	motif	Chr1:8350452-8350472,Chr1:8350850-8350870,Chr1:8350852-8350872,Chr1:8350854-8350874,Chr1:8350856-835	+,+,+,+,+	ATCTTTCTTTTTCTTCTTCTC,ATACTTCTCTTTCTCTCTCGC,ACTTCTCTTTCTCTCTCGCAC,TTCTCTTTCTCTCTCGCACTT,CTCTTTCTCTCT	-321,57,59,61,63	4.27e-06,1.32e-07,7.	-
AT5G42520	AT1G23650	-	motif	Chr1:8371025-8371045	+	ACCTCGTCCTTTCTTTCTTTC	61	2.11e-06	-
AT5G42520	AT1G23700	-	motif	Chr1:8382105-8382125,Chr1:8382099-8382119	-,-	CAGGATTTCTCTCTTTTTCTC,TTCTCTCTTTTTCTCCGATTT	-140,-134	2.11e-06,9.72e-06	-
AT5G42520	AT1G23760	-	motif	Chr1:8401903-8401923,Chr1:8402090-8402110,Chr1:8402092-8402112,Chr1:8402094-8402114,Chr1:8402096-840	+,+,+,+,+	CTGTTTCCTTATCTCTTCCTC,CACCAACACTCTCTCTGTCTC,CCAACACTCTCTCTGTCTCCA,AACACTCTCTCTGTCTCCATC,CACTCTCTCTGT	-123,44,46,48,50	8.42e-06,4.41e-07,9.	-
AT5G42520	AT1G23880	-	motif	Chr1:8435645-8435665	+	GTGTTTTCTTCTATCTCTCTC	0	4.69e-06	-
AT5G42520	AT1G23890	-	motif	Chr1:8441213-8441233	+	TCATTTTCATCTCTCTCTCTC	-347	8.41e-07	-
AT5G42520	AT1G23900	-	motif	Chr1:8441213-8441233	+	TCATTTTCATCTCTCTCTCTC	67	8.41e-07	-
AT5G42520	AT1G23935	-	motif	Chr1:8461809-8461829,Chr1:8461813-8461833,Chr1:8461846-8461866,Chr1:8461850-8461870,Chr1:8461854-846	-,-,-,-,-	CTCTCTTTCTGTCTTTCTCAC,CTAGCTCTCTTTCTGTCTTTC,CTCACTCTCCATCTCACTTTA,TTTTCTCACTCTCCATCTCAC,CAGATTTTCTCA	-80,-76,-43,-39,-35	6.25e-07,1.58e-06,1.	-
AT5G42520	AT1G24010	-	motif	Chr1:8499464-8499484,Chr1:8499462-8499482,Chr1:8499458-8499478	+,+,+	TTATTTCTCTCTCTTTTTTTT,CATTATTTCTCTCTCTTTTTT,GTGTCATTATTTCTCTCTCTT	15,17,21	2.82e-06,3.72e-06,7.	-
AT5G42520	AT1G24030	-	motif	Chr1:8503111-8503131,Chr1:8503113-8503133,Chr1:8503115-8503135,Chr1:8503117-8503137	+,+,+,+	TACCGTCTCTTTCTCTCTCTC,CCGTCTCTTTCTCTCTCTCTT,GTCTCTTTCTCTCTCTCTTGA,CTCTTTCTCTCTCTCTTGAAC	-103,-101,-99,-97	7.02e-09,1.68e-09,4.	-
AT5G42520	AT1G24120	-	motif	Chr1:8532195-8532215,Chr1:8532189-8532209,Chr1:8532187-8532207,Chr1:8532185-8532205	-,-,-,-	ATTTCGTCTTCTCTCTCTCTC,TCTTCTCTCTCTCTCAAACTA,TTCTCTCTCTCTCAAACTATT,CTCTCTCTCTCAAACTATTTC	0,3,5,7	3.46e-07,6.56e-07,8.	-
AT5G42520	AT1G24148	-	motif	Chr1:8543998-8544018,Chr1:8544000-8544020,Chr1:8544002-8544022,Chr1:8544004-8544024	+,+,+,+	AAAATTCCCTCTCTCTCTCTC,AATTCCCTCTCTCTCTCTCAA,TTCCCTCTCTCTCTCTCAAAA,CCCTCTCTCTCTCTCAAAAGA	-232,-230,-228,-226	3.89e-08,2.88e-07,1.	-
AT5G42520	AT1G24170	-	motif	Chr1:8558771-8558791,Chr1:8558767-8558787,Chr1:8558765-8558785,Chr1:8558763-8558783	-,-,-,-	TTCTTCCTCTTTCCTTATCTC,TCCTCTTTCCTTATCTCTCCA,CTCTTTCCTTATCTCTCCATC,CTTTCCTTATCTCTCCATCTC	41,45,47,49	3.47e-06,6.31e-06,1.	-
AT5G42520	AT1G24180	-	motif	Chr1:8563448-8563468	-	TCCTAACTCTTTCCCTCACTT	27	4.5e-06	-
AT5G42520	AT1G24256	-	motif	Chr1:8591971-8591991	+	CCATGTCCCTCTCTTTTTCTC	-87	3.87e-07	-
AT5G42520	AT1G24265	-	motif	Chr1:8600457-8600477	+	TCGTATCTCTCTCGCTGCCTC	0	7.07e-06	-
AT5G42520	AT1G24267	-	motif	Chr1:8607402-8607422,Chr1:8607400-8607420,Chr1:8607398-8607418,Chr1:8607396-8607416,Chr1:8607394-860	-,-,-,-,-,	TCCTCTCCGCCTCTCTTTCTC,CTCTCCGCCTCTCTTTCTCTC,CTCCGCCTCTCTTTCTCTCTC,CCGCCTCTCTTTCTCTCTCTC,GCCTCTCTTTCT	62,64,66,68,70,72,74	7.57e-07,2.23e-08,3.	-
AT5G42520	AT1G24300	-	FunTFBS	Chr1:8620602-8620622,Chr1:8620598-8620618,Chr1:8620596-8620616	-,-,-	ACTAATTCATCTCTCTCTCTC,ATTCATCTCTCTCTCTCGATC,TCATCTCTCTCTCTCGATCTC	-182,-178,-176	8.46e-06,9.29e-06,3.	0.501,0.585,0.5314
AT5G42520	AT1G24360	-	motif	Chr1:8640454-8640474	+	CTCTTTGTCTTTCTTTTTTTT	-108	5.62e-06	-
AT5G42520	AT1G24450	-	motif	Chr1:8664130-8664150,Chr1:8664132-8664152,Chr1:8664134-8664154	+,+,+	CCTCAAGTTTCTCTCTCTCTC,TCAAGTTTCTCTCTCTCTCTC,AAGTTTCTCTCTCTCTCTCGC	-3,-1,0	2.75e-06,2.97e-08,1.	-
AT5G42520	AT1G24470	-	motif	Chr1:8674027-8674047	-	TTCTCTTTCTTTCTTTTTTCC	-9	4.27e-06	-
AT5G42520	AT1G24480	-	motif	Chr1:8677195-8677215,Chr1:8677193-8677213,Chr1:8677191-8677211,Chr1:8677189-8677209,Chr1:8677187-867	+,+,+,+,+,	CTCTCTCTCTCTCTCTACAGG,TTCTCTCTCTCTCTCTCTACA,CTTTCTCTCTCTCTCTCTCTA,ATCTTTCTCTCTCTCTCTCTC,AAATCTTTCTCT	-36,-34,-32,-30,-28,	3.39e-07,3.28e-09,2.	-
AT5G42520	AT1G24510	-	motif	Chr1:8688684-8688704,Chr1:8688682-8688702,Chr1:8688680-8688700,Chr1:8688678-8688698	-,-,-,-	ACCCATTCTTCTCTCTCTCCT,CCATTCTTCTCTCTCTCCTTC,ATTCTTCTCTCTCTCCTTCTT,TCTTCTCTCTCTCCTTCTTAC	-437,-435,-433,-431	9.8e-06,4.83e-07,2.8	-
AT5G42520	AT1G24520	-	motif	Chr1:8688678-8688698,Chr1:8688680-8688700,Chr1:8688682-8688702,Chr1:8688684-8688704	-,-,-,-	TCTTCTCTCTCTCCTTCTTAC,ATTCTTCTCTCTCTCCTTCTT,CCATTCTTCTCTCTCTCCTTC,ACCCATTCTTCTCTCTCTCCT	49,51,53,55	5.39e-06,2.82e-06,4.	-
AT5G42520	AT1G24625	-	motif	Chr1:8727170-8727190,Chr1:8727168-8727188,Chr1:8727166-8727186,Chr1:8727164-8727184,Chr1:8727162-872	-,-,-,-,-,	ACATAACTCTCTCTCTCTCTC,ATAACTCTCTCTCTCTCTCTC,AACTCTCTCTCTCTCTCTCTC,CTCTCTCTCTCTCTCTCTCTC,CTCTCTCTCTCT	22,24,26,28,30,32,34	1.27e-08,1.57e-10,4.	-
AT5G42520	AT1G24735	-	motif	Chr1:8757944-8757964	-	CTCTCTCTCTCTCGACGCCTT	80	7.16e-06	-
AT5G42520	AT1G24764	-	motif	Chr1:8763335-8763355,Chr1:8763331-8763351,Chr1:8763327-8763347,Chr1:8763315-8763335	-,-,-,-	ATTCTCTTCTCTCTCACTTTC,TCTTCTCTCTCACTTTCTCAA,CTCTCTCACTTTCTCAAACAA,CTCAAACAATCTCTCTCTCTG	0,4,8,20	9.54e-06,2.22e-06,4e	-
AT5G42520	AT1G24822	-	motif	Chr1:8777903-8777923,Chr1:8777901-8777921,Chr1:8777899-8777919,Chr1:8777897-8777917,Chr1:8777895-877	-,-,-,-,-,	CTCAAACTATTTCTCTCTCTC,CAAACTATTTCTCTCTCTCTC,AACTATTTCTCTCTCTCTCTC,CTATTTCTCTCTCTCTCTCTC,ATTTCTCTCTCT	-21,-19,-17,-15,-13,	1.81e-07,1.05e-06,1.	-
AT5G42520	AT1G24851	-	motif	Chr1:8777891-8777911,Chr1:8777893-8777913,Chr1:8777895-8777915,Chr1:8777897-8777917,Chr1:8777899-877	-,-,-,-,-,	CTCTCTCTCTCTCTCACAGAG,TTCTCTCTCTCTCTCTCACAG,ATTTCTCTCTCTCTCTCTCAC,CTATTTCTCTCTCTCTCTCTC,AACTATTTCTCT	-369,-367,-365,-363,	9.42e-06,2.07e-08,1.	-
AT5G42520	AT1G24880	-	motif	Chr1:8775898-8775918,Chr1:8775925-8775945,Chr1:8775927-8775947,Chr1:8775929-8775949,Chr1:8775931-877	+,+,+,+,+,	CCGCCTCTCTGTCTCTCACCA,AAAACTCAATCTCTCTCTCTC,AACTCAATCTCTCTCTCTCTC,CTCAATCTCTCTCTCTCTCTC,CAATCTCTCTCT	0,24,26,28,30,32,34,	6.78e-06,9.28e-07,1.	-
AT5G42520	AT1G24996	-	motif	Chr1:8800431-8800451,Chr1:8800429-8800449,Chr1:8800427-8800447,Chr1:8800425-8800445,Chr1:8800423-880	-,-,-,-,-,	CTCAAACTATTTCTCTCTCTC,CAAACTATTTCTCTCTCTCTC,AACTATTTCTCTCTCTCTCTC,CTATTTCTCTCTCTCTCTCTC,ATTTCTCTCTCT	-21,-19,-17,-15,-13,	1.81e-07,1.05e-06,1.	-
AT5G42520	AT1G25025	-	motif	Chr1:8800419-8800439,Chr1:8800421-8800441,Chr1:8800423-8800443,Chr1:8800425-8800445,Chr1:8800427-880	-,-,-,-,-,	CTCTCTCTCTCTCTCACAGAG,TTCTCTCTCTCTCTCTCACAG,ATTTCTCTCTCTCTCTCTCAC,CTATTTCTCTCTCTCTCTCTC,AACTATTTCTCT	-369,-367,-365,-363,	9.42e-06,2.07e-08,1.	-
AT5G42520	AT1G25054	-	motif	Chr1:8798426-8798446,Chr1:8798453-8798473,Chr1:8798455-8798475,Chr1:8798457-8798477,Chr1:8798459-879	+,+,+,+,+,	CCGCCTCTCTGTCTCTCACCA,AAAACTCAATCTCTCTCTCTC,AACTCAATCTCTCTCTCTCTC,CTCAATCTCTCTCTCTCTCTC,CAATCTCTCTCT	-37,-10,-8,-6,-4,-2,	6.78e-06,9.28e-07,1.	-
AT5G42520	AT1G25097	-	motif	Chr1:8814809-8814829,Chr1:8814807-8814827,Chr1:8814805-8814825,Chr1:8814803-8814823,Chr1:8814801-881	-,-,-,-,-,	CTCAAACTATTTCTCTCTCTC,CAAACTATTTCTCTCTCTCTC,AACTATTTCTCTCTCTCTCTC,CTATTTCTCTCTCTCTCTCTC,ATTTCTCTCTCT	-21,-19,-17,-15,-13,	1.81e-07,1.05e-06,1.	-
AT5G42520	AT1G25098	-	motif	Chr1:8812806-8812826,Chr1:8812833-8812853,Chr1:8812835-8812855,Chr1:8812837-8812857,Chr1:8812839-881	+,+,+,+,+,	CCGCCTCTCTGTCTCTCACCA,AAAACTCAATCTCTCTCTCTC,AACTCAATCTCTCTCTCTCTC,CTCAATCTCTCTCTCTCTCTC,CAATCTCTCTCT	0,22,24,26,28,30,32,	6.78e-06,9.28e-07,1.	-
AT5G42520	AT1G25112	-	motif	Chr1:8814797-8814817,Chr1:8814799-8814819,Chr1:8814801-8814821,Chr1:8814803-8814823,Chr1:8814805-881	-,-,-,-,-,	CTCTCTCTCTCTCTCACAGAG,TTCTCTCTCTCTCTCTCACAG,ATTTCTCTCTCTCTCTCTCAC,CTATTTCTCTCTCTCTCTCTC,AACTATTTCTCT	-369,-367,-365,-363,	9.42e-06,2.07e-08,1.	-
AT5G42520	AT1G25175	-	motif	Chr1:8827184-8827204,Chr1:8827211-8827231,Chr1:8827213-8827233,Chr1:8827215-8827235,Chr1:8827217-882	+,+,+,+,+,	CCGCCTCTCTGTCTCTCACCA,AAAACTCAATCTCTCTCTCTC,AACTCAATCTCTCTCTCTCTC,CTCAATCTCTCTCTCTCTCTC,CAATCTCTCTCT	-82,-55,-53,-51,-49,	6.78e-06,9.28e-07,1.	-
AT5G42520	AT1G25180	-	motif	Chr1:8829175-8829195,Chr1:8829177-8829197,Chr1:8829179-8829199,Chr1:8829181-8829201,Chr1:8829183-882	-,-,-,-,-,	CTCTCTCTCTCTCTCACAGAG,TTCTCTCTCTCTCTCTCACAG,ATTTCTCTCTCTCTCTCTCAC,CTATTTCTCTCTCTCTCTCTC,AACTATTTCTCT	-369,-367,-365,-363,	9.42e-06,2.07e-08,1.	-
AT5G42520	AT1G25220	-	motif	Chr1:8839539-8839559	-	TTCTTCCAATCTCTCTCTCTC	0	3.46e-07	-
AT5G42520	AT1G25250	-	FunTFBS	Chr1:8849228-8849248,Chr1:8849230-8849250	+,+	AACCCTTTGTTTCTCCCTCTT,CCCTTTGTTTCTCCCTCTTAA	-301,-299	3.8e-06,9.46e-06	0.6819,0.6976
AT5G42520	AT1G25275	-	motif	Chr1:8860703-8860723	-	ATCATTCTCTTTATCTCTTTA	32	7.73e-07	-
AT5G42520	AT1G25280	-	motif	Chr1:8863778-8863798,Chr1:8863780-8863800,Chr1:8863782-8863802,Chr1:8863784-8863804,Chr1:8863786-886	+,+,+,+,+,	TTTTCATTCTTTCTCTCTCTC,TTCATTCTTTCTCTCTCTCTC,CATTCTTTCTCTCTCTCTCTT,TTCTTTCTCTCTCTCTCTTTC,CTTTCTCTCTCT	1,3,5,7,9,11,13,15	4.53e-08,1.59e-09,3.	-
AT5G42520	AT1G25290	-	motif	Chr1:8866642-8866662,Chr1:8866644-8866664,Chr1:8866646-8866666,Chr1:8866648-8866668	+,+,+,+	AATCCCTTGTCTCTCTCTCTC,TCCCTTGTCTCTCTCTCTCTT,CCTTGTCTCTCTCTCTCTTTT,TTGTCTCTCTCTCTCTTTTAT	-446,-444,-442,-440	2.33e-06,4.12e-08,3.	-
AT5G42520	AT1G25370	-	motif	Chr1:8899002-8899022	+	TTCTCTTTCTCTACCAAACTC	80	8.27e-06	-
AT5G42520	AT1G25400	-	motif	Chr1:8913001-8913021	+	TTCTTCTTCTTTCTTTCTTAC	-359	9.63e-06	-
AT5G42520	AT1G25425	-	motif	Chr1:8922547-8922567	-	CACTGTCGTTTTCTATGTCTC	-133	3.78e-06	-
AT5G42520	AT1G25450	-	motif	Chr1:8940417-8940437	+	CTCTTTCTCTCGCTTCGTCTT	-30	7.84e-06	-
AT5G42520	AT1G25470	-	motif	Chr1:8946621-8946641	+	TTCTATCTGTTTCTCTCACAG	0	8.2e-06	-
AT5G42520	AT1G25472	-	motif	Chr1:8946621-8946641	+	TTCTATCTGTTTCTCTCACAG	0	8.2e-06	-
AT5G42520	AT1G25490	-	motif	Chr1:8951247-8951267	+	TCCTCTTTCTCACCTTTTCTC	45	5.27e-06	-
AT5G42520	AT1G25560	-	motif	Chr1:8982990-8983010	-	CTTTTTTTGTTTCTCTCTCAC	31	1.07e-06	-
AT5G42520	AT1G25570	-	motif	Chr1:8995402-8995422,Chr1:8995396-8995416	-,-	CTCTCCTTCCTTCTTCCTCTT,TTCCTTCTTCCTCTTCCTCTC	74,80	5.39e-06,2.95e-06	-
AT5G42520	AT1G25580	-	motif	Chr1:8999875-8999895,Chr1:8999873-8999893,Chr1:8999871-8999891,Chr1:8999869-8999889,Chr1:8999867-899	-,-,-,-,-,	ACTGGCGCCTCTCTCTCTCTC,TGGCGCCTCTCTCTCTCTCTC,GCGCCTCTCTCTCTCTCTCTC,GCCTCTCTCTCTCTCTCTCCT,CTCTCTCTCTCT	-15,-13,-11,-9,-7,-5	7.16e-06,3.05e-06,1.	-
AT5G42520	AT1G26110	-	FunTFBS	Chr1:9027698-9027718	-	GTAGCTTTCTCTCTCTCTCTC	68	7.26e-09	0.5364
AT5G42520	AT1G26150	-	motif	Chr1:9043299-9043319	+	TAAATTGTCTCTCTCTGTCTA	-11	1.52e-06	-
AT5G42520	AT1G26210	-	motif	Chr1:9066893-9066913,Chr1:9066895-9066915,Chr1:9066897-9066917,Chr1:9066899-9066919,Chr1:9066901-906	-,-,-,-,-,	ATCTCTCTCTCTCTTCTCTTC,CTATCTCTCTCTCTCTTCTCT,CTCTATCTCTCTCTCTCTTCT,ATCTCTATCTCTCTCTCTCTT,TTATCTCTATCT	-126,-124,-122,-120,	9.14e-07,1.01e-06,9.	-
AT5G42520	AT1G26270	-	motif	Chr1:9092579-9092599	+	TTTGTGCTCTTTCTCTCTTGC	-122	7.91e-06	-
AT5G42520	AT1G26330	-	motif	Chr1:9107526-9107546,Chr1:9107528-9107548,Chr1:9107530-9107550,Chr1:9107532-9107552,Chr1:9107534-910	+,+,+,+,+,	CATAACCCCTCTCTCTCTCTC,TAACCCCTCTCTCTCTCTCTC,ACCCCTCTCTCTCTCTCTCTA,CCCTCTCTCTCTCTCTCTACC,CTCTCTCTCTCT	7,9,11,13,15,17,19,2	3.17e-07,1.55e-08,1.	-
AT5G42520	AT1G26470	-	motif	Chr1:9155161-9155181,Chr1:9155165-9155185,Chr1:9155167-9155187,Chr1:9155171-9155191	-,-,-,-	CTCTTTCTCTTTACCTCCTCC,CTTCCTCTTTCTCTTTACCTC,CTCTTCCTCTTTCTCTTTACC,CTTGCTCTTCCTCTTTCTCTT	70,74,76,80	8.42e-06,9.57e-07,1.	-
AT5G42520	AT1G26480	-	motif	Chr1:9157962-9157982,Chr1:9157960-9157980,Chr1:9157958-9157978	-,-,-	TTATATTTCTCTCTTTCCCTC,ATATTTCTCTCTTTCCCTCCC,ATTTCTCTCTTTCCCTCCCAT	-12,-10,-8	1.92e-07,7.39e-06,5.	-
AT5G42520	AT1G26490	-	motif	Chr1:9157809-9157829,Chr1:9157958-9157978,Chr1:9157960-9157980,Chr1:9157962-9157982	+,-,-,-	AAGTCTCTCTCTCTTTGTCGG,ATTTCTCTCTTTCCCTCCCAT,ATATTTCTCTCTTTCCCTCCC,TTATATTTCTCTCTTTCCCTC	-354,-205,-203,-201	4.17e-06,5.29e-06,7.	-
AT5G42520	AT1G26500	-	motif	Chr1:9157958-9157978,Chr1:9157960-9157980,Chr1:9157962-9157982	-,-,-	ATTTCTCTCTTTCCCTCCCAT,ATATTTCTCTCTTTCCCTCCC,TTATATTTCTCTCTTTCCCTC	-402,-400,-398	5.29e-06,7.39e-06,1.	-
AT5G42520	AT1G26510	-	motif	Chr1:9161352-9161372,Chr1:9161350-9161370,Chr1:9161348-9161368,Chr1:9161346-9161366,Chr1:9161344-916	+,+,+,+,+,	CTCTCTTCCTCTCTATAATTT,CTCTCTCTTCCTCTCTATAAT,ATCTCTCTCTTCCTCTCTATA,CCATCTCTCTCTTCCTCTCTA,CTCCATCTCTCT	-308,-306,-304,-302,	1.38e-06,2.92e-06,5.	-
AT5G42520	AT1G26530	-	motif	Chr1:9165099-9165119,Chr1:9165101-9165121,Chr1:9165103-9165123	-,-,-	TTGTTTCTCTATCTCTCTTTA,CTTTGTTTCTCTATCTCTCTT,TGCTTTGTTTCTCTATCTCTC	-241,-239,-237	2.4e-07,2.29e-07,6.1	-
AT5G42520	AT1G26540	-	motif	Chr1:9171149-9171169,Chr1:9171147-9171167,Chr1:9171145-9171165,Chr1:9171143-9171163,Chr1:9171141-917	+,+,+,+,+,	TTCTCTCTCTCACTCTCTGCT,CTTTCTCTCTCTCACTCTCTG,CTCTTTCTCTCTCTCACTCTC,CTCTCTTTCTCTCTCTCACTC,ATCTCTCTTTCT	-215,-213,-211,-209,	3e-06,2.08e-07,2.84e	-
AT5G42520	AT1G26550	-	motif	Chr1:9171137-9171157,Chr1:9171139-9171159,Chr1:9171141-9171161,Chr1:9171143-9171163,Chr1:9171145-917	+,+,+,+,+,	ACAAATCTCTCTTTCTCTCTC,AAATCTCTCTTTCTCTCTCTC,ATCTCTCTTTCTCTCTCTCAC,CTCTCTTTCTCTCTCTCACTC,CTCTTTCTCTCT	7,9,11,13,15,17,19	1.98e-06,1.42e-09,1.	-
AT5G42520	AT1G26560	-	motif	Chr1:9178384-9178404,Chr1:9178388-9178408	+,+	ACTCCTCTTTTTCTTTCTTTC,CTCTTTTTCTTTCTTTCTTTC	6,10	7.29e-06,3.37e-08	-
AT5G42520	AT1G26570	-	motif	Chr1:9182233-9182253,Chr1:9182235-9182255,Chr1:9182237-9182257	+,+,+	ATCTTTTGCTTTCTCTCTCAT,CTTTTGCTTTCTCTCTCATTC,TTTGCTTTCTCTCTCATTCTT	29,31,33	1.72e-06,6.49e-07,4.	-
AT5G42520	AT1G26590	-	motif	Chr1:9189412-9189432	+	TTCTCTTTTCTTCTCTGTATC	-192	4.54e-06	-
AT5G42520	AT1G26600	-	motif	Chr1:9191640-9191660,Chr1:9191642-9191662,Chr1:9191644-9191664,Chr1:9191646-9191666,Chr1:9191648-919	+,+,+,+,+,	ACTTCTCACTTTCTCTCTCTC,TTCTCACTTTCTCTCTCTCGC,CTCACTTTCTCTCTCTCGCTC,CACTTTCTCTCTCTCGCTCTC,CTTTCTCTCTCT	33,35,37,39,41,43,45	4.94e-08,1.02e-08,1.	-
AT5G42520	AT1G26620	-	motif	Chr1:9199623-9199643,Chr1:9199621-9199641,Chr1:9199619-9199639,Chr1:9199617-9199637,Chr1:9199615-919	+,+,+,+,+,	CTCTCTCTATATATATTTCTC,ATCTCTCTCTATATATATTTC,CTATCTCTCTCTATATATATT,CTCTATCTCTCTCTATATATA,CTCTCTATCTCT	26,28,30,32,34,36,38	8.77e-06,4.31e-06,2.	-
AT5G42520	AT1G26640	-	motif	Chr1:9209817-9209837,Chr1:9209815-9209835,Chr1:9209811-9209831,Chr1:9209809-9209829,Chr1:9209807-920	+,+,+,+,+	CTCTCTCCCGCTCTAACTCAA,CTCTCTCTCCCGCTCTAACTC,ATGTCTCTCTCTCCCGCTCTA,GTATGTCTCTCTCTCCCGCTC,CGGTATGTCTCT	65,67,71,73,75	6.31e-06,5.77e-07,6.	-
AT5G42520	AT1G26650	-	motif	Chr1:9209807-9209827,Chr1:9209809-9209829,Chr1:9209811-9209831,Chr1:9209815-9209835,Chr1:9209817-920	+,+,+,+,+	CGGTATGTCTCTCTCTCCCGC,GTATGTCTCTCTCTCCCGCTC,ATGTCTCTCTCTCCCGCTCTA,CTCTCTCTCCCGCTCTAACTC,CTCTCTCCCGCT	-262,-260,-258,-254,	8.69e-06,2.61e-06,6.	-
AT5G42520	AT1G26730	-	motif	Chr1:9241111-9241131,Chr1:9241340-9241360	+,-	CTCAATATCCCTCTCTCTATA,ATCTCTGTCTCTCCCAGCCTC	-304,-75	8.65e-06,1.21e-06	-
AT5G42520	AT1G26770	-	FunTFBS	Chr1:9259629-9259649	+	ATCTCTCTTTCTTTCTCTTGA	24	6.54e-06	0.5138
AT5G42520	AT1G26815	-	motif	Chr1:9291543-9291563,Chr1:9291541-9291561,Chr1:9291539-9291559,Chr1:9291537-9291557,Chr1:9291535-929	-,-,-,-,-	TTTTATATATCTCTCTCTCTC,TTATATATCTCTCTCTCTCTC,ATATATCTCTCTCTCTCTCGT,ATATCTCTCTCTCTCTCGTAT,ATCTCTCTCTCT	-261,-259,-257,-255,	8.46e-06,2.02e-07,4.	-
AT5G42520	AT1G26830	-	motif	Chr1:9295759-9295779,Chr1:9295761-9295781	+,+	ATACCTCTCTATCTATATCTC,ACCTCTCTATCTATATCTCTT	23,25	9.62e-07,1.28e-06	-
AT5G42520	AT1G26840	-	motif	Chr1:9298413-9298433	+	CTCTGTTTCTTTCTTTGCTTT	-318	7.95e-06	-
AT5G42520	AT1G26920	-	FunTFBS	Chr1:9329529-9329549	+	CACAATTTCTCTCTCTAACGT	17	4.08e-06	0.6322
AT5G42520	AT1G26945	-	motif	Chr1:9351123-9351143,Chr1:9351127-9351147,Chr1:9351466-9351486,Chr1:9351468-9351488,Chr1:9351470-935	-,-,+,+,+,	CTTGCTCTCTTTCTCTTATTC,TTTCCTTGCTCTCTTTCTCTT,TCCACTCTCATTCTCTCTTTC,CACTCTCATTCTCTCTTTCTG,CTCTCATTCTCT	-311,-307,12,14,16,1	1.37e-06,3.26e-06,1.	-
AT5G42520	AT1G26960	-	motif	Chr1:9355885-9355905	+	CCATGTCTACCTCTCTGTCTC	-15	1.63e-06	-
AT5G42520	AT1G26973	-	motif	Chr1:9363472-9363492,Chr1:9363464-9363484,Chr1:9363462-9363482	-,-,-	ATCTTATGATCTCTCTGTCTC,ATCTCTCTGTCTCGCTATCTC,CTCTCTGTCTCGCTATCTCTG	-184,-176,-174	7.36e-06,3.82e-07,1.	-
AT5G42520	AT1G27030	-	motif	Chr1:9381335-9381355,Chr1:9381539-9381559,Chr1:9381726-9381746,Chr1:9381730-9381750	+,-,+,+	CTTTTTTTCCCACTCTTTCTA,ATGTTTCTCTTACTCCCTCTT,GTGACTCCTTCTCTCTCCTTT,CTCCTTCTCTCTCCTTTTTTT	-448,-244,-57,-53	7.73e-06,1.38e-06,8.	-
AT5G42520	AT1G27040	-	motif	Chr1:9390321-9390341,Chr1:9390319-9390339,Chr1:9390317-9390337,Chr1:9390315-9390335,Chr1:9390313-939	-,-,-,-,-	AAACCTTATTCTCTCTCTCTT,ACCTTATTCTCTCTCTCTTTT,CTTATTCTCTCTCTCTTTTTC,TATTCTCTCTCTCTTTTTCTA,TTCTCTCTCTCT	-279,-277,-275,-273,	5.39e-06,2.64e-07,1.	-
AT5G42520	AT1G27080	-	motif	Chr1:9400351-9400371,Chr1:9400353-9400373,Chr1:9400355-9400375,Chr1:9400357-9400377,Chr1:9400359-940	+,+,+,+,+,	TTTCTTCTCTCGCTCTCTTTC,TCTTCTCTCGCTCTCTTTCTC,TTCTCTCGCTCTCTTTCTCAA,CTCTCGCTCTCTTTCTCAATC,CTCGCTCTCTTT	-293,-291,-289,-287,	4.31e-06,1.52e-06,8.	-
AT5G42520	AT1G27120	-	motif	Chr1:9420711-9420731	+	CTGGCTCTCTTTATATTACTC	-446	8.39e-06	-
AT5G42520	AT1G27130	-	motif	Chr1:9425480-9425500,Chr1:9425484-9425504	+,+	TTTCCTCCCTCACTCACTCTA,CTCCCTCACTCACTCTATTAT	20,24	1.82e-06,9.67e-06	-
AT5G42520	AT1G27140	-	motif	Chr1:9427730-9427750,Chr1:9427734-9427754,Chr1:9427768-9427788,Chr1:9427770-9427790,Chr1:9427772-942	+,+,+,+,+,	TCTTCCCTCTCACTCACTCTG,CCCTCTCACTCACTCTGTCAT,CCACTTCCCTCCCTCTCACTC,ACTTCCCTCCCTCTCACTCAC,TTCCCTCCCTCT	-108,-104,-70,-68,-6	9.05e-06,1.17e-06,5.	-
AT5G42520	AT1G27290	-	FunTFBS	Chr1:9481431-9481451	+	CCATCTTTGTCTCTTTCCCTT	-81	1.27e-06	0.6048
AT5G42520	AT1G27320	-	motif	Chr1:9487287-9487307	+	TTTATTCGCTCTCTTTCACTC	-473	3.18e-06	-
AT5G42520	AT1G27340	-	motif	Chr1:9495435-9495455,Chr1:9495437-9495457,Chr1:9495439-9495459,Chr1:9495441-9495461,Chr1:9495443-949	-,-,-,-,-,	CTCTATCTCTCTCTTTTCCAC,TTCTCTATCTCTCTCTTTTCC,CCTTCTCTATCTCTCTCTTTT,ATCCTTCTCTATCTCTCTCTT,CCATCCTTCTCT	-65,-63,-61,-59,-57,	3.12e-07,4.08e-06,2.	-
AT5G42520	AT1G27380	-	motif	Chr1:9510291-9510311,Chr1:9510289-9510309,Chr1:9510287-9510307,Chr1:9510285-9510305,Chr1:9510279-951	-,-,-,-,-	CATAATCTCTTTCTCCCTCTG,TAATCTCTTTCTCCCTCTGTC,ATCTCTTTCTCCCTCTGTCTA,CTCTTTCTCCCTCTGTCTATT,CTCCCTCTGTCT	-225,-223,-221,-219,	3.76e-06,9.89e-06,3.	-
AT5G42520	AT1G27430	-	FunTFBS	Chr1:9527128-9527148,Chr1:9527126-9527146	-,-	CTCTTGCTCCTTCACTCACTC,CTTGCTCCTTCACTCACTCTC	-200,-198	6.78e-06,2.14e-06	0.5223,0.5205
AT5G42520	AT1G27435	-	motif	Chr1:9528821-9528841,Chr1:9528819-9528839,Chr1:9528817-9528837	+,+,+	CTCTCTCGTTCTCTCTCAAGA,GCCTCTCTCGTTCTCTCTCAA,CCGCCTCTCTCGTTCTCTCTC	37,39,41	1.12e-06,3.15e-06,7.	-
AT5G42520	AT1G27460	-	motif	Chr1:9534264-9534284,Chr1:9534266-9534286,Chr1:9534268-9534288,Chr1:9534270-9534290	+,+,+,+	TTTAATCTCTTTTTCTCTCTC,TAATCTCTTTTTCTCTCTCGT,ATCTCTTTTTCTCTCTCGTTT,CTCTTTTTCTCTCTCGTTTTT	-248,-246,-244,-242	6.85e-06,1.19e-06,4.	-
AT5G42520	AT1G27470	-	motif	Chr1:9544229-9544249,Chr1:9544227-9544247,Chr1:9544223-9544243	-,-,-	TCTCATCTCTTTCTCTTTCTC,TCATCTCTTTCTCTTTCTCCG,CTCTTTCTCTTTCTCCGTCGC	43,45,49	1.39e-06,3.74e-06,6.	-
AT5G42520	AT1G27480	-	motif	Chr1:9544223-9544243,Chr1:9544227-9544247,Chr1:9544229-9544249	-,-,-	CTCTTTCTCTTTCTCCGTCGC,TCATCTCTTTCTCTTTCTCCG,TCTCATCTCTTTCTCTTTCTC	-271,-267,-265	6.51e-08,3.74e-06,1.	-
AT5G42520	AT1G27500	-	motif	Chr1:9554141-9554161,Chr1:9554137-9554157	-,-	TTTCAACTCTCTCTCTCTCAC,AACTCTCTCTCTCTCACCCTC	-2,0	6.15e-07,2e-09	-
AT5G42520	AT1G27610	-	motif	Chr1:9607990-9608010,Chr1:9607988-9608008,Chr1:9607986-9608006,Chr1:9607984-9608004,Chr1:9607982-960	-,-,-,-,-,	CCTCGCTCGTCTCTCTCTCTC,TCGCTCGTCTCTCTCTCTCTA,GCTCGTCTCTCTCTCTCTATC,TCGTCTCTCTCTCTCTATCTA,GTCTCTCTCTCT	-413,-411,-409,-407,	8.27e-06,9.82e-07,5.	-
AT5G42520	AT1G27620	-	FunTFBS	Chr1:9608393-9608413	+	TCCATTTTTCCTATCTCTCTC	-5	7.07e-06	0.5622
AT5G42520	AT1G27640	-	motif	Chr1:9615179-9615199,Chr1:9614846-9614866,Chr1:9614844-9614864	-,+,+	CACTCTGTCTTTCTCAGTACC,TTGTGTGTTTCTCTATCTCTG,CTTTGTGTGTTTCTCTATCTC	-273,40,42	6.19e-06,5.6e-06,2.1	-
AT5G42520	AT1G27650	-	motif	Chr1:9614570-9614590,Chr1:9614572-9614592,Chr1:9614574-9614594,Chr1:9614576-9614596,Chr1:9614578-961	+,+,+,+,+,	ATCCCATTCTCTGTCTCTCTG,CCCATTCTCTGTCTCTCTGTC,CATTCTCTGTCTCTCTGTCTT,TTCTCTGTCTCTCTGTCTTTC,CTCTGTCTCTCT	19,21,23,25,27,29,31	8.85e-06,7.56e-06,1.	-
AT5G42520	AT1G27660	-	motif	Chr1:9621144-9621164,Chr1:9621146-9621166,Chr1:9621148-9621168,Chr1:9621150-9621170,Chr1:9621152-962	-,-,-,-,-,	CTCTCTCTCTCTCTGCAATTA,CTCTCTCTCTCTCTCTGCAAT,CTCTCTCTCTCTCTCTCTGCA,CTCTCTCTCTCTCTCTCTCTG,CCCTCTCTCTCT	-406,-404,-402,-400,	5.7e-06,1.4e-07,2.73	-
AT5G42520	AT1G27670	-	motif	Chr1:9628771-9628791	-	CACCTGCCCTCACTCTCTCCT	-275	5.01e-06	-
AT5G42520	AT1G27680	-	motif	Chr1:9631361-9631381,Chr1:9631363-9631383	+,+	TTAAAGCTCTCTCTCTCACTC,AAAGCTCTCTCTCTCACTCAA	76,78	1.21e-07,7.37e-07	-
AT5G42520	AT1G27695	-	motif	Chr1:9639064-9639084	-	CTCTCTCTACCTCCCCCACTT	40	6.54e-06	-
AT5G42520	AT1G27700	-	motif	Chr1:9642379-9642399,Chr1:9642377-9642397,Chr1:9642375-9642395,Chr1:9642373-9642393	+,+,+,+	ACCTCTCTCTCTCTCTACTGG,GCACCTCTCTCTCTCTCTACT,ATGCACCTCTCTCTCTCTCTA,ATATGCACCTCTCTCTCTCTC	-478,-476,-474,-472	1.88e-06,2.06e-06,7.	-
AT5G42520	AT1G27710	-	motif	Chr1:9642373-9642393,Chr1:9642375-9642395,Chr1:9642377-9642397,Chr1:9642379-9642399	+,+,+,+	ATATGCACCTCTCTCTCTCTC,ATGCACCTCTCTCTCTCTCTA,GCACCTCTCTCTCTCTCTACT,ACCTCTCTCTCTCTCTACTGG	-81,-79,-77,-75	6.63e-06,7.43e-08,2.	-
AT5G42520	AT1G27750	-	motif	Chr1:9657390-9657410,Chr1:9657392-9657412,Chr1:9657394-9657414,Chr1:9657396-9657416,Chr1:9657398-965	+,+,+,+,+,	TCTCTCTTCTCTCTCTCTCGC,TCTCTTCTCTCTCTCTCGCTC,TCTTCTCTCTCTCTCGCTCTC,TTCTCTCTCTCTCGCTCTCCG,CTCTCTCTCTCG	5,7,9,11,13,15	3.45e-06,1.54e-06,9.	-
AT5G42520	AT1G27760	-	FunTFBS	Chr1:9668623-9668643,Chr1:9668627-9668647,Chr1:9668629-9668649	+,+,+	TTCTCTCCACCTCTTTCTCTC,CTCCACCTCTTTCTCTCTTAC,CCACCTCTTTCTCTCTTACCC	39,43,45	4.63e-07,6.12e-07,2.	0.5257,0.5548,0.547
AT5G42520	AT1G27770	-	motif	Chr1:9676077-9676097,Chr1:9676075-9676095	-,-	ATCCTTGATTCTCTCTTTCTC,CCTTGATTCTCTCTTTCTCTA	60,62	6.22e-06,7.81e-07	-
AT5G42520	AT1G27890	-	motif	Chr1:9715093-9715113,Chr1:9715089-9715109	+,+	ATCTCTCTCTCTATCTGATTT,ACTAATCTCTCTCTCTATCTG	-49,-45	9.09e-07,1.96e-06	-
AT5G42520	AT1G27910	-	motif	Chr1:9724709-9724729	-	TCCTCTTTTTTTCTTTCACTA	0	1.51e-06	-
AT5G42520	AT1G27920	-	motif	Chr1:9726888-9726908,Chr1:9726890-9726910,Chr1:9726892-9726912,Chr1:9726894-9726914,Chr1:9726896-972	-,-,-,-,-,	CTCTTTCTCTCTCTCAACTTC,TTCTCTTTCTCTCTCTCAACT,CTTTCTCTTTCTCTCTCTCAA,CTCTTTCTCTTTCTCTCTCTC,GTCTCTTTCTCT	-40,-38,-36,-34,-32,	4.85e-08,3.21e-07,1.	-
AT5G42520	AT1G27921	-	motif	Chr1:9730579-9730599	+	TTGTTTTTCTCTATTACTCTA	-248	6.94e-06	-
AT5G42520	AT1G27970	-	motif	Chr1:9746732-9746752,Chr1:9746736-9746756	-,-	CTCTTTTTCTTTCTTTAATTT,TTTTCTCTTTTTCTTTCTTTA	-59,-55	6.39e-06,2.19e-06	-
AT5G42520	AT1G28080	-	FunTFBS	Chr1:9789536-9789556	+	ACACCCCTCTCTCTTTCTTAC	-270	7.49e-06	0.502
AT5G42520	AT1G28190	-	motif	Chr1:9847897-9847917,Chr1:9847895-9847915,Chr1:9847893-9847913,Chr1:9847891-9847911,Chr1:9847889-984	-,-,-,-,-,	CCAAAACTCTATCTCTCTCTC,AAAACTCTATCTCTCTCTCTC,AACTCTATCTCTCTCTCTCCT,CTCTATCTCTCTCTCTCCTCC,CTATCTCTCTCT	6,8,10,12,14,16	4.83e-07,6.51e-08,9e	-
AT5G42520	AT1G28220	-	motif	Chr1:9861833-9861853	+	TTCTTTGACTCTATCTCTTTT	-399	7.16e-06	-
AT5G42520	AT1G28240	-	motif	Chr1:9872170-9872190	+	AAGTCACTCTCTCTCGCCCTT	21	8.61e-06	-
AT5G42520	AT1G28270	-	motif	Chr1:9883054-9883074	+	ACACTTCTATTTCTCCCTCTC	16	5.52e-06	-
AT5G42520	AT1G28280	-	motif	Chr1:9887453-9887473,Chr1:9887451-9887471,Chr1:9887449-9887469,Chr1:9887447-9887467,Chr1:9887445-988	-,-,-,-,-,	AACACAGTTTCTCTCTCTCTC,CACAGTTTCTCTCTCTCTCTC,CAGTTTCTCTCTCTCTCTCTC,GTTTCTCTCTCTCTCTCTCTC,TTCTCTCTCTCT	5,7,9,11,13,15,17,19	2.36e-07,9.17e-10,8.	-
AT5G42520	AT1G28281	-	motif	Chr1:9887411-9887431,Chr1:9887413-9887433,Chr1:9887415-9887435,Chr1:9887417-9887437,Chr1:9887419-988	-,-,-,-,-,	CTCTCTCTCTCTCTCTAAAAG,CTCTCTCTCTCTCTCTCTAAA,CTCTCTCTCTCTCTCTCTCTA,CTCTCTCTCTCTCTCTCTCTC,CTCTCTCTCTCT	-88,-86,-84,-82,-80,	4.99e-07,6.95e-10,1.	-
AT5G42520	AT1G28300	-	FunTFBS	Chr1:9900192-9900212,Chr1:9900190-9900210	-,-	AAAGAGCCTTCTCTCTCTCTC,AGAGCCTTCTCTCTCTCTCTC	-316,-314	3.64e-06,3.83e-06	0.6335,0.5525
AT5G42520	AT1G28340	-	motif	Chr1:9940009-9940029,Chr1:9940017-9940037,Chr1:9940019-9940039	+,+,+	CTCACGTCCTCTCTCTTCTTC,CTCTCTCTTCTTCTTTCACTC,CTCTCTTCTTCTTTCACTCTT	-146,-138,-136	1.41e-06,2.49e-07,9.	-
AT5G42520	AT1G28360	-	motif	Chr1:9951815-9951835,Chr1:9951817-9951837,Chr1:9951819-9951839,Chr1:9951821-9951841,Chr1:9951823-995	+,+,+,+,+,	TAAACTCACTCACTCTCTCTC,AACTCACTCACTCTCTCTCTC,CTCACTCACTCTCTCTCTCAT,CACTCACTCTCTCTCTCATTT,CTCACTCTCTCT	-13,-11,-9,-7,-5,28	4.06e-07,9.46e-08,1.	-
AT5G42520	AT1G28390	-	motif	Chr1:9968243-9968263,Chr1:9968239-9968259,Chr1:9968237-9968257,Chr1:9968235-9968255,Chr1:9968233-996	-,-,-,-,-,	ATGTTCCATTCTCTTTCTCTC,TCCATTCTCTTTCTCTCTCTC,CATTCTCTTTCTCTCTCTCTA,TTCTCTTTCTCTCTCTCTAAA,CTCTTTCTCTCT	38,42,44,46,48,50,52	4.44e-06,2.3e-09,3.8	-
AT5G42520	AT1G28400	-	motif	Chr1:9973760-9973780,Chr1:9973758-9973778	-,-	GTCTCTTCTCTTCTCTCTATC,CTCTTCTCTTCTCTCTATCAC	13,15	7.91e-06,2.86e-06	-
AT5G42520	AT1G28430	-	motif	Chr1:9994557-9994577	-	AACTCTCTTTCTCTTTGTTTT	65	2.01e-06	-
AT5G42520	AT1G28440	-	motif	Chr1:9996799-9996819,Chr1:9996856-9996876,Chr1:9996858-9996878,Chr1:9996862-9996882	+,+,+,+	CTCTCTTCTTCTCTTCCTTCA,TCTTATCTCTCTCTCTTTCTT,TTATCTCTCTCTCTTTCTTCA,CTCTCTCTCTTTCTTCAACCA	-5,32,34,38	9.54e-06,3.54e-07,2.	-
AT5G42520	AT1G28450	-	motif	Chr1:10003485-10003505,Chr1:10003497-10003517,Chr1:10003499-10003519	+,+,+	CTCCCTCTTCTTCTACCTCTC,CTACCTCTCCTTCTCTTCTTC,ACCTCTCCTTCTCTTCTTCTT	-461,-449,-447	9e-07,5.2e-06,9.89e-	-
AT5G42520	AT1G28470	-	motif	Chr1:10010133-10010153,Chr1:10010162-10010182	+,+	TTGCCCCTCTTTCTATATCAC,CTTTAGCTCCCTCTCTCTCGT	-28,0	8.85e-06,1.74e-06	-
AT5G42520	AT1G28510	-	motif	Chr1:10023593-10023613,Chr1:10023595-10023615	+,+	TCCTTTTGCTCTCTCTTTCAC,CTTTTGCTCTCTCTTTCACTT	-263,-261	1.93e-06,5.19e-07	-
AT5G42520	AT1G28690	-	motif	Chr1:10081698-10081718,Chr1:10081694-10081714,Chr1:10081692-10081712	-,-,-	ACCGACTTCTCTCTCTCTCGT,ACTTCTCTCTCTCTCGTTCTT,TTCTCTCTCTCTCGTTCTTTG	-94,-90,-88	3.11e-06,6.85e-06,3.	-
AT5G42520	AT1G28695	-	motif	Chr1:10083100-10083120	+	CCTTTTTTATTTCTCTCTCTC	2	5.05e-07	-
AT5G42520	AT1G29040	-	motif	Chr1:10133854-10133874	-	CTTTTTCTCCTTCTTTCACTT	-195	5.57e-06	-
AT5G42520	AT1G29070	-	motif	Chr1:10149451-10149471,Chr1:10149453-10149473,Chr1:10149455-10149475	-,-,-	GAGTCTCTCTATCTATCTTTT,ATGAGTCTCTCTATCTATCTT,CCATGAGTCTCTCTATCTATC	-320,-318,-316	7.1e-06,2.09e-06,2.4	-
AT5G42520	AT1G29160	-	motif	Chr1:10184353-10184373,Chr1:10184351-10184371,Chr1:10184349-10184369,Chr1:10184347-10184367,Chr1:101	-,-,-,-,-,	TTTAATCTCTTTGTCTCTCTC,TAATCTCTTTGTCTCTCTCTC,ATCTCTTTGTCTCTCTCTCTC,CTCTTTGTCTCTCTCTCTCTC,CTTTGTCTCTCT	-29,-27,-25,-23,-21,	6.85e-06,1e-06,5.54e	-
AT5G42520	AT1G29170	-	motif	Chr1:10195162-10195182,Chr1:10195160-10195180,Chr1:10195158-10195178,Chr1:10195156-10195176,Chr1:101	-,-,-,-,-,	ATGTCAATGTCTCTCTCTCTC,GTCAATGTCTCTCTCTCTCAC,CAATGTCTCTCTCTCTCACAG,ATGTCTCTCTCTCTCACAGTC,GTCTCTCTCTCT	-262,-260,-258,-256,	2.38e-06,2.06e-07,8.	-
AT5G42520	AT1G29250	-	motif	Chr1:10224679-10224699,Chr1:10224633-10224653	-,+	TCATCGTCGTCTCTCTGTCTC,TTAGATTTCTCTCTCACTTTT	28,74	3.47e-06,5.62e-06	-
AT5G42520	AT1G29260	-	motif	Chr1:10224633-10224653,Chr1:10224679-10224699	+,-	TTAGATTTCTCTCTCACTTTT,TCATCGTCGTCTCTCTGTCTC	-162,-116	5.62e-06,3.47e-06	-
AT5G42520	AT1G29280	-	motif	Chr1:10236396-10236416,Chr1:10236400-10236420	+,+	TCTCCATTTTCTCTTTCTCTC,CATTTTCTCTTTCTCTCATAT	29,33	5.86e-06,9.67e-06	-
AT5G42520	AT1G29290	-	FunTFBS	Chr1:10244913-10244933,Chr1:10245010-10245030	+,+	CTTTCTCTCTCTATCTATTGA,CGCTCTCTCTCTCTTTATTTC	-33,44	1.78e-06,4.06e-07	0.5465,0.5482
AT5G42520	AT1G29310	-	motif	Chr1:10251926-10251946	-	CACTGTCCATCACTCACACTC	-348	9.76e-06	-
AT5G42520	AT1G29330	-	motif	Chr1:10261030-10261050,Chr1:10261028-10261048,Chr1:10261026-10261046,Chr1:10261024-10261044,Chr1:102	-,-,-,-,-,	CACCTTGCCTCTCTTTCTCTC,CCTTGCCTCTCTTTCTCTCTC,TTGCCTCTCTTTCTCTCTCTT,GCCTCTCTTTCTCTCTCTTCC,CTCTCTTTCTCT	62,64,66,68,70,72	1.68e-07,2e-06,1.01e	-
AT5G42520	AT1G29340	-	motif	Chr1:10264136-10264156,Chr1:10264138-10264158,Chr1:10264233-10264253,Chr1:10264235-10264255	-,-,+,+	TTATTTTTTTCTCTCTCTCGA,TTTTATTTTTTTCTCTCTCTC,TTCTTCTTCCTTCTCTCTTTC,CTTCTTCCTTCTCTCTTTCCC	-239,-237,-142,-140	5.53e-07,4.06e-07,1.	-
AT5G42520	AT1G29355	-	motif	Chr1:10273626-10273646,Chr1:10273628-10273648,Chr1:10273630-10273650,Chr1:10273632-10273652,Chr1:102	+,+,+,+,+,	TAAGCTGCCTCTCTCTCTCTC,AGCTGCCTCTCTCTCTCTCTC,CTGCCTCTCTCTCTCTCTCTC,GCCTCTCTCTCTCTCTCTCTC,CTCTCTCTCTCT	-402,-400,-398,-396,	1.3e-07,1.84e-07,1.1	-
AT5G42520	AT1G29380	-	motif	Chr1:10284022-10284042	+	TTCGCATCCCTTCTCTCTCCC	-79	8.77e-06	-
AT5G42520	AT1G29400	-	motif	Chr1:10294551-10294571,Chr1:10294549-10294569,Chr1:10294545-10294565	-,-,-	TTATTGTTTCTTCTCTCTCTC,ATTGTTTCTTCTCTCTCTCTA,TTTCTTCTCTCTCTCTATTAA	59,61,65	6.94e-06,2.79e-06,5.	-
AT5G42520	AT1G29430	-	motif	Chr1:10303261-10303281	-	ATCTCTTTCCTTCTCCACCTT	54	7.77e-06	-
AT5G42520	AT1G29440	-	motif	Chr1:10305539-10305559,Chr1:10305040-10305060	-,-	CTTTCTTTGTATCTCTCTATC,TCTTTTCTCTTTCTTTCTCCA	-431,48	1.41e-06,2.73e-06	-
AT5G42520	AT1G29510	-	motif	Chr1:10322095-10322115,Chr1:10322622-10322642	+,+	CTTTCTTTGTTTCTTTCTATC,TCTTTTCTCTTTCTTTCTCCA	-459,48	2.31e-06,2.73e-06	-
AT5G42520	AT1G29530	-	motif	Chr1:10326722-10326742	+	TCTCTTCTCTCTCTCTCTCTT	0	5.38e-08	-
AT5G42520	AT1G29540	-	motif	Chr1:10327381-10327401	+	CTGTTTTTGTCTCTCTAATTT	10	8.27e-06	-
AT5G42520	AT1G29550	-	motif	Chr1:10330486-10330506	-	TTCTCTTTCTCACTCGCTCGC	-8	1.86e-06	-
AT5G42520	AT1G29570	-	motif	Chr1:10335485-10335505,Chr1:10335812-10335832	-,-	CTCCATCTCCCTCTTTTCCTT,CTGTTTTTGTTTCTCTATTTA	-405,-78	6.54e-06,4.02e-06	-
AT5G42520	AT1G29640	-	motif	Chr1:10356605-10356625	+	CCGCTTTTCTTTCTATATCTA	-123	2.9e-06	-
AT5G42520	AT1G29860	-	FunTFBS	Chr1:10454451-10454471,Chr1:10454453-10454473	+,+	CTTCCTCTTCTTCTCTTTCTC,TCCTCTTCTTCTCTTTCTCCT	-11,-9	3.08e-06,3.92e-06	0.5442,0.5926
AT5G42520	AT1G29890	-	motif	Chr1:10463432-10463452,Chr1:10463434-10463454,Chr1:10463436-10463456,Chr1:10463438-10463458,Chr1:104	+,+,+,+,+	TTAACTCTGTCTATCTCTCTC,AACTCTGTCTATCTCTCTCTT,CTCTGTCTATCTCTCTCTTCA,CTGTCTATCTCTCTCTTCATC,GTCTATCTCTCT	29,31,33,35,37	1.73e-07,1.37e-07,1.	-
AT5G42520	AT1G29950	-	motif	Chr1:10491621-10491641,Chr1:10491649-10491669,Chr1:10491651-10491671,Chr1:10491653-10491673,Chr1:104	+,+,+,+,+	CTCGCTCGCTCTCTTCTCCTT,TACCCTTCCCTTCTCTCTCTC,CCCTTCCCTTCTCTCTCTCTT,CTTCCCTTCTCTCTCTCTTTT,TCCCTTCTCTCT	-57,-29,-27,-25,-23	8.54e-06,5.41e-07,1.	-
AT5G42520	AT1G29951	-	motif	Chr1:10491621-10491641,Chr1:10491649-10491669,Chr1:10491651-10491671,Chr1:10491653-10491673,Chr1:104	+,+,+,+,+,	CTCGCTCGCTCTCTTCTCCTT,TACCCTTCCCTTCTCTCTCTC,CCCTTCCCTTCTCTCTCTCTT,CTTCCCTTCTCTCTCTCTTTT,TCCCTTCTCTCT	-334,-306,-304,-302,	8.54e-06,5.41e-07,1.	-
AT5G42520	AT1G29952	-	motif	Chr1:10491621-10491641,Chr1:10491649-10491669,Chr1:10491651-10491671,Chr1:10491653-10491673,Chr1:104	+,+,+,+,+,	CTCGCTCGCTCTCTTCTCCTT,TACCCTTCCCTTCTCTCTCTC,CCCTTCCCTTCTCTCTCTCTT,CTTCCCTTCTCTCTCTCTTTT,TCCCTTCTCTCT	-334,-306,-304,-302,	8.54e-06,5.41e-07,1.	-
AT5G42520	AT1G29980	-	motif	Chr1:10506360-10506380,Chr1:10506358-10506378,Chr1:10506356-10506376,Chr1:10506036-10506056	+,+,+,+	CTCTTTTTTTTTCCCTCTCAT,CTCTCTTTTTTTTTCCCTCTC,TTCTCTCTTTTTTTTTCCCTC,AATGCTCTCTTTATCTCTCTT	-243,-241,-239,61	3.55e-06,2.04e-06,8.	-
AT5G42520	AT1G30060	-	motif	Chr1:10546074-10546094	+	GTATCATTCTCTCTTTACCTC	-168	3.89e-06	-
AT5G42520	AT1G30080	-	motif	Chr1:10553182-10553202,Chr1:10553180-10553200,Chr1:10553178-10553198,Chr1:10553174-10553194,Chr1:105	-,-,-,-,-,	CCCTCAGTCTTTATCTCCCTC,CTCAGTCTTTATCTCCCTCTT,CAGTCTTTATCTCCCTCTTTC,CTTTATCTCCCTCTTTCTCTC,TTATCTCCCTCT	13,15,17,21,23,25,27	5.44e-07,1.41e-06,1.	-
AT5G42520	AT1G30100	-	motif	Chr1:10571315-10571335,Chr1:10571317-10571337	+,+	TCAAAACTCTCTCTCCATCTC,AAAACTCTCTCTCCATCTCCA	-5,-3	2.71e-06,4.29e-06	-
AT5G42520	AT1G30130	-	motif	Chr1:10587635-10587655,Chr1:10587637-10587657,Chr1:10587639-10587659,Chr1:10587641-10587661,Chr1:105	-,-,-,-,-	CTGTCTCTCTATCTCTATCTG,CTCTGTCTCTCTATCTCTATC,ACCTCTGTCTCTCTATCTCTA,CTACCTCTGTCTCTCTATCTC,CTCTACCTCTGT	33,35,37,39,41	1.04e-07,5.02e-09,6.	-
AT5G42520	AT1G30190	-	motif	Chr1:10618924-10618944	+	CACTATCTCTCAATCTCTCGT	-22	1.82e-06	-
AT5G42520	AT1G30200	-	motif	Chr1:10625087-10625107,Chr1:10625091-10625111,Chr1:10625093-10625113	+,+,+	CTTCTCCCATCTCTCTCTCTT,TCCCATCTCTCTCTCTTCCTC,CCATCTCTCTCTCTTCCTCCT	58,62,64	6.88e-06,9.97e-08,3.	-
AT5G42520	AT1G30210	-	motif	Chr1:10630655-10630675,Chr1:10630653-10630673	+,+	CTGTTCTTTTCTCTCTCTTTT,TTCTGTTCTTTTCTCTCTCTT	-45,-43	1.57e-06,7.25e-07	-
AT5G42520	AT1G30270	-	motif	Chr1:10654887-10654907,Chr1:10654889-10654909,Chr1:10654891-10654911,Chr1:10654893-10654913,Chr1:106	+,+,+,+,+	GAATCACAATCTCTCTCTCTC,ATCACAATCTCTCTCTCTCTC,CACAATCTCTCTCTCTCTCGC,CAATCTCTCTCTCTCTCGCTT,ATCTCTCTCTCT	30,32,34,36,38	3.96e-06,1.53e-07,2.	-
AT5G42520	AT1G30320	-	motif	Chr1:10680245-10680265	+	CCCATTTTGTCTCTCTTCTTC	0	5.39e-06	-
AT5G42520	AT1G30330	-	motif	Chr1:10690797-10690817,Chr1:10690795-10690815,Chr1:10690793-10690813,Chr1:10690791-10690811,Chr1:106	+,+,+,+,+,	CTCTCTCTCTCTCTTATTTGA,CTCTCTCTCTCTCTCTTATTT,TTCTCTCTCTCTCTCTCTTAT,ACTTCTCTCTCTCTCTCTCTT,TTACTTCTCTCT	21,23,25,27,29,31	1.34e-06,1.74e-08,6.	-
AT5G42520	AT1G30360	-	motif	Chr1:10715579-10715599,Chr1:10715581-10715601,Chr1:10715585-10715605	+,+,+	ACACCTCTCCTTCTCCTTCTC,ACCTCTCCTTCTCCTTCTCCC,CTCCTTCTCCTTCTCCCACCA	-66,-64,-60	9.17e-06,2.77e-06,6.	-
AT5G42520	AT1G30400	-	motif	Chr1:10727646-10727666	+	CTCTTTACCTCTCTTTGACTC	8	8.05e-06	-
AT5G42520	AT1G30420	-	motif	Chr1:10748454-10748474	+	ATCTCTCCTTTTCTCTGTACA	-342	8.09e-06	-
AT5G42520	AT1G30490	-	motif	Chr1:10800943-10800963	+	TTCATTTGCTCTCTCTCTCAA	0	6.06e-07	-
AT5G42520	AT1G30500	-	motif	Chr1:10806299-10806319,Chr1:10806297-10806317,Chr1:10806295-10806315,Chr1:10806293-10806313,Chr1:108	-,-,-,-,-,	ACGACACTCTCTCGCTCTCTC,GACACTCTCTCGCTCTCTCTC,CACTCTCTCGCTCTCTCTCTG,CTCTCTCGCTCTCTCTCTGTT,CTCTCGCTCTCT	0,2,4,6,8,10	1.23e-06,1.56e-07,5.	-
AT5G42520	AT1G30520	-	motif	Chr1:10810960-10810980,Chr1:10810962-10810982,Chr1:10810964-10810984	+,+,+	TCGAATCTCTCTGTCTCCCTC,GAATCTCTCTGTCTCCCTCTT,ATCTCTCTGTCTCCCTCTTCT	-4,-2,0	5.67e-06,9.42e-06,1.	-
AT5G42520	AT1G30530	-	motif	Chr1:10814649-10814669	-	CTATAATTTTCTCTCTCTATA	0	1.77e-06	-
AT5G42520	AT1G30580	-	motif	Chr1:10835955-10835975	+	CATTCCCTCTCTCTATGACTA	-417	1.93e-06	-
AT5G42520	AT1G30600	-	motif	Chr1:10845023-10845043,Chr1:10845021-10845041,Chr1:10845019-10845039,Chr1:10845017-10845037,Chr1:108	-,-,-,-,-,	ACTTAACTCTCTCTCTTTCTC,TTAACTCTCTCTCTTTCTCTT,AACTCTCTCTCTTTCTCTTTC,CTCTCTCTCTTTCTCTTTCCC,CTCTCTCTTTCT	7,9,11,13,15,17	5.21e-07,2.57e-08,1.	-
AT5G42520	AT1G30620	-	motif	Chr1:10854579-10854599,Chr1:10854583-10854603,Chr1:10854585-10854605,Chr1:10854587-10854607	+,+,+,+	TCCGCCATCTCTCTTTCTCTC,CCATCTCTCTTTCTCTCTTTC,ATCTCTCTTTCTCTCTTTCAT,CTCTCTTTCTCTCTTTCATCG	30,34,36,38	4.02e-06,1.66e-09,2.	-
AT5G42520	AT1G30650	-	motif	Chr1:10868300-10868320,Chr1:10868304-10868324	+,+	AAATCTCTCTCTCTCTCTCAT,CTCTCTCTCTCTCTCATATCA	0,1	2.84e-08,8.76e-07	-
AT5G42520	AT1G30660	-	motif	Chr1:10876724-10876744	+	CTTTGTTTCTTTCTTCTTCTC	-109	8.39e-06	-
AT5G42520	AT1G30670	-	motif	Chr1:10880542-10880562,Chr1:10880540-10880560,Chr1:10880538-10880558	-,-,-	TAACTTCTCCCTCTCTCTTTC,ACTTCTCCCTCTCTCTTTCAT,TTCTCCCTCTCTCTTTCATAT	-354,-352,-350	8.32e-07,2.81e-06,4.	-
AT5G42520	AT1G30760	-	motif	Chr1:10918228-10918248,Chr1:10918230-10918250	+,+	AACCCCTTCCCTCTCTCTATT,CCCCTTCCCTCTCTCTATTTA	-30,-28	8.16e-06,1.36e-07	-
AT5G42520	AT1G30810	-	motif	Chr1:10942215-10942235	-	CTCTTGTCTTTTCTCTGTCTC	57	1.02e-06	-
AT5G42520	AT1G30820	-	motif	Chr1:10949396-10949416	-	CTGTGTTTCTCTCTTCCCCTT	42	1.36e-06	-
AT5G42520	AT1G30900	-	motif	Chr1:10996976-10996996,Chr1:10997121-10997141	-,+	TTCTCTTTCTTTCATTTTCTC,TTCATTTTTTCTCTCAAACTC	-279,-134	8.73e-06,4.54e-06	-
AT5G42520	AT1G30972	-	motif	Chr1:11044441-11044461,Chr1:11044443-11044463	-,-	CTGTTTTTTTCTCTATTTATA,TTCTGTTTTTTTCTCTATTTA	-170,-168	9.72e-06,3e-06	-
AT5G42520	AT1G30974	-	motif	Chr1:11046802-11046822,Chr1:11046804-11046824	-,-	CTGTTTTTTTCTCTATTTATA,TTCTGTTTTTTTCTCTATTTA	-147,-145	9.72e-06,3e-06	-
AT5G42520	AT1G31040	-	FunTFBS	Chr1:11072450-11072470	-	AAAAGACATTCTCTCTCTCTC	-159	8.31e-06	0.5362
AT5G42520	AT1G31070	-	motif	Chr1:11084913-11084933,Chr1:11084915-11084935,Chr1:11084917-11084937,Chr1:11084919-11084939,Chr1:110	-,-,-,-,-,	CTCTCTCTCTCTCTCTCTTGG,CTCTCTCTCTCTCTCTCTCTT,ATCTCTCTCTCTCTCTCTCTC,AGATCTCTCTCTCTCTCTCTC,GCAGATCTCTCT	54,56,58,60,62,64	4.1e-09,8.92e-13,5.5	-
AT5G42520	AT1G31120	-	FunTFBS	Chr1:11108073-11108093,Chr1:11108071-11108091	-,-	TTCTTCTTCCCTCTCTCTCTC,CTTCTTCCCTCTCTCTCTCTT	-310,-308	4.67e-08,2.93e-08	0.603,0.5306
AT5G42520	AT1G31140	-	motif	Chr1:11117952-11117972,Chr1:11117954-11117974,Chr1:11117956-11117976,Chr1:11117958-11117978,Chr1:111	+,+,+,+,+,	CCACATTTCTTTCTCTATCTC,ACATTTCTTTCTCTATCTCAC,ATTTCTTTCTCTATCTCACTC,TTCTTTCTCTATCTCACTCTC,CTTTCTCTATCT	-21,-19,-17,-15,-13,	3.97e-07,9.88e-07,1.	-
AT5G42520	AT1G31240	-	motif	Chr1:11164926-11164946	-	TCGCCTCCTTCTCTCTTTCTC	0	7.57e-07	-
AT5G42520	AT1G31260	-	motif	Chr1:11177651-11177671,Chr1:11177313-11177333,Chr1:11177309-11177329,Chr1:11177307-11177327,Chr1:111	-,-,-,-,-,	TTCTTTTTCTCTATATATATC,CTCCATCGCTCTCTTTCTCCT,ATCGCTCTCTTTCTCCTACTC,CGCTCTCTTTCTCCTACTCTC,CTCTTTCTCCTA	-289,29,33,35,39,43	3.57e-06,1.04e-06,4.	-
AT5G42520	AT1G31290	-	motif	Chr1:11187854-11187874	-	CACTGTCTCTCTGTTTCACTT	-419	6.57e-06	-
AT5G42520	AT1G31310	-	FunTFBS	Chr1:11200056-11200076,Chr1:11200054-11200074,Chr1:11200052-11200072	-,-,-	AAAAGCCTCTCTCTCTCTCTA,AAGCCTCTCTCTCTCTCTAGT,GCCTCTCTCTCTCTCTAGTTC	65,67,69	3.07e-07,9.43e-07,1.	0.6014,0.5919,0.5761
AT5G42520	AT1G31320	-	motif	Chr1:11212952-11212972,Chr1:11212954-11212974,Chr1:11212956-11212976,Chr1:11212958-11212978,Chr1:112	+,+,+,+,+	ATTCATCTCTCTTTCTCACTC,TCATCTCTCTTTCTCACTCTA,ATCTCTCTTTCTCACTCTATA,CTCTCTTTCTCACTCTATAAA,CTCTTTCTCACT	-45,-43,-41,-39,-37	8.5e-06,3.7e-08,9.23	-
AT5G42520	AT1G31350	-	motif	Chr1:11222747-11222767,Chr1:11222701-11222721,Chr1:11222697-11222717,Chr1:11222695-11222715	-,+,+,+	CACGCCTCCTTTATCTCTCTT,TTCCATCTCTCTCTTTTTTTG,TTTTTTCCATCTCTCTCTTTT,TTTTTTTTCCATCTCTCTCTT	19,65,69,71	8.81e-06,7.6e-06,5.0	-
AT5G42520	AT1G31410	-	motif	Chr1:11249651-11249671,Chr1:11249639-11249659,Chr1:11249637-11249657,Chr1:11249635-11249655,Chr1:112	+,+,+,+,+,	CTCTAGTTTTCTCTCTCTTCA,CTCTCTCTCTCACTCTAGTTT,CTCTCTCTCTCTCACTCTAGT,CACTCTCTCTCTCTCACTCTA,CACACTCTCTCT	-292,-280,-278,-276,	1.32e-06,2.92e-06,5.	-
AT5G42520	AT1G31420	-	motif	Chr1:11249627-11249647,Chr1:11249629-11249649,Chr1:11249631-11249651,Chr1:11249633-11249653,Chr1:112	+,+,+,+,+,	TCTTCACACACTCTCTCTCTC,TTCACACACTCTCTCTCTCTC,CACACACTCTCTCTCTCTCAC,CACACTCTCTCTCTCTCACTC,CACTCTCTCTCT	27,29,31,33,35,37,39	7.39e-06,5.99e-09,4.	-
AT5G42520	AT1G31540	-	motif	Chr1:11293701-11293721,Chr1:11293699-11293719,Chr1:11293697-11293717,Chr1:11293695-11293715,Chr1:112	-,-,-,-,-,	TCCTCCTTCTAACTCTCTCTC,CTCCTTCTAACTCTCTCTCTC,CCTTCTAACTCTCTCTCTCTA,TTCTAACTCTCTCTCTCTATG,CTAACTCTCTCT	32,34,36,38,40,42	8.41e-07,4.83e-07,1.	-
AT5G42520	AT1G31550	-	motif	Chr1:11297303-11297323	+	CTTTCTGTTTTTCTATCTTTT	56	7.46e-06	-
AT5G42520	AT1G31580	-	motif	Chr1:11311172-11311192	+	CTCTCTTTTCTTATCTCTCAA	3	7.73e-06	-
AT5G42520	AT1G31600	-	motif	Chr1:11316483-11316503,Chr1:11316439-11316459,Chr1:11316437-11316457,Chr1:11316435-11316455,Chr1:113	-,-,-,-,-,	TTCTTCTCTTCTCTCTCACAC,ACGAAGCTCTCTCTCTCTCTC,GAAGCTCTCTCTCTCTCTCTC,AGCTCTCTCTCTCTCTCTCTC,CTCTCTCTCTCT	-10,14,16,18,20,22,2	7.63e-06,3.46e-08,5.	-
AT5G42520	AT1G31620	-	motif	Chr1:11316483-11316503	-	TTCTTCTCTTCTCTCTCACAC	-438	7.63e-06	-
AT5G42520	AT1G31650	-	motif	Chr1:11330708-11330728,Chr1:11330706-11330726	-,-	TTCTCTACTTCTCTCTCACCC,CTCTACTTCTCTCTCACCCAT	10,12	8.54e-06,3.4e-06	-
AT5G42520	AT1G31670	-	motif	Chr1:11337059-11337079	-	ATGTTTTTGTTACTCTCTCTC	-479	2.06e-06	-
AT5G42520	AT1G31730	-	motif	Chr1:11359677-11359697	+	CAATTTCACTCTCTCAGTCTC	35	5.47e-07	-
AT5G42520	AT1G31750	-	motif	Chr1:11372071-11372091	-	TTGTATCTCTCTCTATTCATA	0	7.39e-06	-
AT5G42520	AT1G31770	-	motif	Chr1:11377973-11377993,Chr1:11377969-11377989,Chr1:11377967-11377987,Chr1:11377965-11377985,Chr1:113	+,+,+,+,+,	CTCTATCTCTCACTTTCCTTT,CTTTCTCTATCTCTCACTTTC,CACTTTCTCTATCTCTCACTT,CCCACTTTCTCTATCTCTCAC,TTCCCACTTTCT	-179,-175,-173,-171,	9.18e-07,1.58e-07,7.	-
AT5G42520	AT1G31850	-	motif	Chr1:11429981-11430001,Chr1:11430131-11430151,Chr1:11430133-11430153,Chr1:11430135-11430155,Chr1:114	-,-,-,-,-	CTTTTTCTGTTTCTCACTTCC,CCTCCTCTCTCTCTCACTTGA,TTCCTCCTCTCTCTCTCACTT,TCTTCCTCCTCTCTCTCTCAC,CATCTTCCTCCT	-221,-71,-69,-67,-65	9.5e-06,1.11e-06,1.0	-
AT5G42520	AT1G31950	-	motif	Chr1:11475518-11475538,Chr1:11475520-11475540,Chr1:11475522-11475542,Chr1:11475856-11475876	-,-,-,+	ATCTCTCTTTCTCTTTCCCAA,CAATCTCTCTTTCTCTTTCCC,TTCAATCTCTCTTTCTCTTTC,CTCTTTGTCTCACTACCACTC	-269,-267,-265,49	2.95e-07,1.06e-07,9.	-
AT5G42520	AT1G32030	-	motif	Chr1:11514524-11514544,Chr1:11514526-11514546,Chr1:11514528-11514548,Chr1:11514539-11514559	+,+,+,+	GAGGCACTCTCTCTCTCCCCC,GGCACTCTCTCTCTCCCCCTT,CACTCTCTCTCTCCCCCTTCT,TCCCCCTTCTCTCTATCCTTT	-50,-48,-46,-35	1.9e-06,5.67e-06,7.6	-
AT5G42520	AT1G32050	-	motif	Chr1:11528440-11528460	-	TTCTTTTTCTCTCCCACACGA	0	5.65e-06	-
AT5G42520	AT1G32090	-	motif	Chr1:11544101-11544121,Chr1:11544097-11544117,Chr1:11544053-11544073	-,-,-	TTCATTCTCTTTCTTTCTCCT,TTCTCTTTCTTTCTCCTTTAC,TCTCTTCTCTTTCTCTCTCGA	10,14,58	8.9e-07,3.91e-06,1.3	-
AT5G42520	AT1G32100	-	motif	Chr1:11547962-11547982,Chr1:11547960-11547980,Chr1:11547958-11547978,Chr1:11547956-11547976,Chr1:115	+,+,+,+,+,	CTCTCTCTCTCTCTATAGATC,TTCTCTCTCTCTCTCTATAGA,TGTTCTCTCTCTCTCTCTATA,TTTGTTCTCTCTCTCTCTCTA,TTTTTGTTCTCT	12,14,16,18,20,22,24	4.81e-07,3.48e-08,1.	-
AT5G42520	AT1G32170	-	motif	Chr1:11575344-11575364,Chr1:11575346-11575366,Chr1:11575348-11575368,Chr1:11575350-11575370,Chr1:115	+,+,+,+,+	ATAAACCTCTCTCTCTCTATC,AAACCTCTCTCTCTCTATCTA,ACCTCTCTCTCTCTATCTATC,CTCTCTCTCTCTATCTATCTT,CTCTCTCTCTAT	24,26,28,30,32	4.02e-07,3.73e-08,2.	-
AT5G42520	AT1G32190	-	motif	Chr1:11595888-11595908	-	CTCTCTCTTCTTCTTCCTCCT	74	9.93e-06	-
AT5G42520	AT1G32210	-	motif	Chr1:11608123-11608143,Chr1:11608106-11608126,Chr1:11608102-11608122	+,+,+	CCCGGTCATTATCTCTCTCTA,TCCTCGCTCTTTCTCTCCCCG,TTCGTCCTCGCTCTTTCTCTC	-355,-338,-334	3.23e-06,1.05e-06,4.	-
AT5G42520	AT1G32225	-	motif	Chr1:11610135-11610155	+	TTCCTTCACTATCTCCATCTC	21	5.91e-06	-
AT5G42520	AT1G32240	-	FunTFBS	Chr1:11630596-11630616	-	CTCTCCCTCTATATCTCTCAA	10	9.33e-07	0.5764
AT5G42520	AT1G32320	-	motif	Chr1:11655190-11655210	+	CTCTCACACTCTCTATTCCAC	34	3e-06	-
AT5G42520	AT1G32330	-	motif	Chr1:11660320-11660340,Chr1:11660314-11660334	-,-	CAAAAGTTATCTCTCTCTCTC,TTATCTCTCTCTCTCACCTAT	36,42	2.26e-06,2.39e-06	-
AT5G42520	AT1G32360	-	motif	Chr1:11672940-11672960	+	TCCTTTTTATTTCTCACTTTC	9	6.88e-06	-
AT5G42520	AT1G32370	-	motif	Chr1:11676994-11677014	-	CCGTCGCCATTTCTCTCTCCA	33	5.39e-06	-
AT5G42520	AT1G32375	-	motif	Chr1:11678885-11678905,Chr1:11678889-11678909,Chr1:11678891-11678911	+,+,+	TCAGTACTCTCTCTCTTTCTG,TACTCTCTCTCTTTCTGAATC,CTCTCTCTCTTTCTGAATCAA	-325,-321,-319	8.65e-06,6.75e-06,8.	-
AT5G42520	AT1G32440	-	motif	Chr1:11712050-11712070,Chr1:11712120-11712140,Chr1:11712122-11712142,Chr1:11712124-11712144,Chr1:117	+,+,+,+,+,	TTCACTGGTTCTCTCTGACTC,CCAAAACCCTCTCTCTCTCTC,AAAACCCTCTCTCTCTCTCTT,AACCCTCTCTCTCTCTCTTTC,CCCTCTCTCTCT	-92,-22,-20,-18,-16,	4.48e-06,7.61e-08,1.	-
AT5G42520	AT1G32500	-	motif	Chr1:11752008-11752028	+	CCTTCTCTCTCTCTTTGCTTT	78	2.16e-06	-
AT5G42520	AT1G32510	-	motif	Chr1:11756686-11756706,Chr1:11756692-11756712	+,+	ACATTTTCCCCTCTCCCTCTA,TCCCCTCTCCCTCTAAGTTTC	-294,-288	6.11e-06,7.8e-06	-
AT5G42520	AT1G32530	-	motif	Chr1:11762618-11762638,Chr1:11762616-11762636,Chr1:11762614-11762634,Chr1:11762612-11762632,Chr1:117	-,-,-,-,-,	AACAAAGTTTCTCTCTCTCTC,CAAAGTTTCTCTCTCTCTCTC,AAGTTTCTCTCTCTCTCTCTC,GTTTCTCTCTCTCTCTCTCTC,TTCTCTCTCTCT	-11,-9,-7,-5,-3,-1,0	1.39e-06,1.05e-08,6.	-
AT5G42520	AT1G32610	-	motif	Chr1:11797406-11797426	+	AACAATCTCTCTCTTTCTCGT	-265	1.02e-06	-
AT5G42520	AT1G32620	-	motif	Chr1:11797406-11797426	+	AACAATCTCTCTCTTTCTCGT	-121	1.02e-06	-
AT5G42520	AT1G32630	-	motif	Chr1:11797406-11797426	+	AACAATCTCTCTCTTTCTCGT	71	1.02e-06	-
AT5G42520	AT1G32640	-	motif	Chr1:11801109-11801129,Chr1:11800957-11800977,Chr1:11800955-11800975,Chr1:11800953-11800973,Chr1:118	-,-,-,-,-,	ATCGAAGCTTCTCTCTCTCTT,TTTCTCCTATCTCTCTCTCTC,TCTCCTATCTCTCTCTCTCTC,TCCTATCTCTCTCTCTCTCAT,CTATCTCTCTCT	-121,11,13,15,17,19	9.5e-06,1.28e-06,5.9	-
AT5G42520	AT1G32700	-	motif	Chr1:11827457-11827477,Chr1:11827459-11827479,Chr1:11827461-11827481,Chr1:11827463-11827483,Chr1:118	+,+,+,+,+	GAACACTTCTCTCTCTCTCTC,ACACTTCTCTCTCTCTCTCCT,ACTTCTCTCTCTCTCTCCTCA,TTCTCTCTCTCTCTCCTCACT,TCTTTCCTCTTT	24,26,28,30,52	1.61e-06,3.03e-07,5.	-
AT5G42520	AT1G32740	-	FunTFBS	Chr1:11844792-11844812,Chr1:11844796-11844816	-,-	ACCTTTCACTCTCTCTTTAAA,CTGCACCTTTCACTCTCTCTT	-65,-61	9.42e-06,4.19e-06	0.5735,0.5508
AT5G42520	AT1G32760	-	motif	Chr1:11858175-11858195,Chr1:11858179-11858199,Chr1:11858181-11858201	+,+,+	TTCACCGTCTCTCTTTCACTC,CCGTCTCTCTTTCACTCAATC,GTCTCTCTTTCACTCAATCTC	-16,-12,-10	4.99e-07,3.17e-06,5.	-
AT5G42520	AT1G32790	-	motif	Chr1:11877534-11877554,Chr1:11877532-11877552,Chr1:11877334-11877354,Chr1:11877332-11877352,Chr1:118	-,-,-,-,-,	TCCAGGCTCTCTCTATCTCTC,CAGGCTCTCTCTATCTCTCCC,GTCTCTTTATTTCTCTCTCTC,CTCTTTATTTCTCTCTCTCTC,CTTTATTTCTCT	-147,-145,33,35,37,3	4.04e-08,1.07e-07,4.	-
AT5G42520	AT1G32850	-	motif	Chr1:11902374-11902394,Chr1:11902376-11902396,Chr1:11902378-11902398,Chr1:11902380-11902400,Chr1:119	+,+,+,+,+	CGTCTTCTCTTTCTCTCTATC,TCTTCTCTTTCTCTCTATCTT,TTCTCTTTCTCTCTATCTTCC,CTCTTTCTCTCTATCTTCCTC,CTTTCTCTCTAT	-235,-233,-231,-229,	7.33e-06,2.28e-07,4.	-
AT5G42520	AT1G32880	-	motif	Chr1:11914798-11914818	-	ATCTCTCTTTTACTCTTTTTC	-63	1.74e-06	-
AT5G42520	AT1G32920	-	motif	Chr1:11928838-11928858,Chr1:11928840-11928860,Chr1:11928842-11928862,Chr1:11928844-11928864,Chr1:119	+,+,+,+,+	AAACATCTCTCTCTCTCTTTC,ACATCTCTCTCTCTCTTTCTC,ATCTCTCTCTCTCTTTCTCTA,CTCTCTCTCTCTTTCTCTAGA,CTCTCTCTCTTT	31,33,35,37,39	1.03e-07,3.37e-09,1.	-
AT5G42520	AT1G33102	-	motif	Chr1:12003068-12003088	+	ATTTATTTCTTTCTTTCTCGC	-191	3.6e-06	-
AT5G42520	AT1G33110	-	motif	Chr1:12004998-12005018	+	TCCTCTCTTTTTCTCTGCCTT	71	4.99e-07	-
AT5G42520	AT1G33120	-	motif	Chr1:12010717-12010737	-	GTGGTGCTCTCTCTCCTTCTC	-164	3.74e-06	-
AT5G42520	AT1G33140	-	motif	Chr1:12023091-12023111	-	GTGGTGCTCTCTCTCCTTCTC	-164	3.74e-06	-
AT5G42520	AT1G33240	-	FunTFBS	Chr1:12054527-12054547,Chr1:12054525-12054545,Chr1:12054523-12054543	-,-,-	CATTCTCTTTCTCTCTATCTA,TTCTCTTTCTCTCTATCTATC,CTCTTTCTCTCTATCTATCAT	0,1,3	3.99e-08,4.69e-09,2.	0.578,0.6021,0.5681
AT5G42520	AT1G33250	-	motif	Chr1:12059458-12059478,Chr1:12059452-12059472,Chr1:12059450-12059470,Chr1:12059448-12059468,Chr1:120	+,+,+,+,+,	CTCTCTCTTCTTCTTCCTTTC,TTTTCTCTCTCTCTTCTTCTT,TTTTTTCTCTCTCTCTTCTTC,GTTTTTTTCTCTCTCTCTTCT,TCGTTTTTTTCT	7,13,15,17,19,21	1.92e-06,1.61e-06,6.	-
AT5G42520	AT1G33270	-	motif	Chr1:12070327-12070347	-	AACAGAGTCTCTCTCTGTCGC	27	7.7e-06	-
AT5G42520	AT1G33320	-	motif	Chr1:12080637-12080657,Chr1:12080639-12080659,Chr1:12080643-12080663,Chr1:12080645-12080665	+,+,+,+	ATCTATTCCTCTTTCTTTCTC,CTATTCCTCTTTCTTTCTCTC,TCCTCTTTCTTTCTCTCCTCA,CTCTTTCTTTCTCTCCTCAGC	-352,-350,-346,-344	8.65e-06,6.95e-08,9.	-
AT5G42520	AT1G33350	-	motif	Chr1:12091810-12091830,Chr1:12091808-12091828,Chr1:12091806-12091826,Chr1:12091804-12091824,Chr1:120	-,-,-,-,-,	TTTTATCCATCTCTCTCTCTC,TTATCCATCTCTCTCTCTCTC,ATCCATCTCTCTCTCTCTCTC,CCATCTCTCTCTCTCTCTCTC,ATCTCTCTCTCT	-123,-121,-119,-117,	2.8e-07,2.93e-07,1.6	-
AT5G42520	AT1G33360	-	motif	Chr1:12091714-12091734,Chr1:12091716-12091736,Chr1:12091718-12091738,Chr1:12091720-12091740,Chr1:120	-,-,-,-,-,	CTCTCTCTCTCTCTTCTCTCT,CTCTCTCTCTCTCTCTTCTCT,CTCTCTCTCTCTCTCTCTTCT,CTCTCTCTCTCTCTCTCTCTT,CTCTCTCTCTCT	-143,-141,-139,-137,	8.02e-06,1.61e-07,8.	-
AT5G42520	AT1G33390	-	motif	Chr1:12104544-12104564	-	CCCAGTCTCTCTCTCGATCTT	37	1.69e-06	-
AT5G42520	AT1G33430	-	motif	Chr1:12126518-12126538,Chr1:12126514-12126534,Chr1:12126512-12126532	+,+,+	TTCTCTCTCTCAATCTGACTG,TTGCTTCTCTCTCTCAATCTG,TTTTGCTTCTCTCTCTCAATC	-37,-33,-31	4.27e-06,1.88e-06,3.	-
AT5G42520	AT1G33470	-	motif	Chr1:12144528-12144548,Chr1:12144530-12144550,Chr1:12144532-12144552,Chr1:12144534-12144554	+,+,+,+	CTCCTCCTTCTTCTCTCTCTC,CCTCCTTCTTCTCTCTCTCTC,TCCTTCTTCTCTCTCTCTCGT,CTTCTTCTCTCTCTCTCGTTT	13,15,17,19	6.35e-07,1.47e-07,4.	-
AT5G42520	AT1G33480	-	motif	Chr1:12150256-12150276	-	ATCTCTCTTTCTCTCTCACAC	0	1.14e-08	-
AT5G42520	AT1G33520	-	motif	Chr1:12158888-12158908,Chr1:12158886-12158906,Chr1:12158856-12158876,Chr1:12158854-12158874	+,+,-,-	CTCTTCTCTTCTCTCTCACAC,TTCTCTTCTCTTCTCTCTCAC,ATGAAGCTCTCTTTCTCTCTC,GAAGCTCTCTTTCTCTCTCCC	45,47,77,79	2.52e-06,3.15e-06,3.	-
AT5G42520	AT1G33610	-	motif	Chr1:12188839-12188859,Chr1:12188841-12188861,Chr1:12188915-12188935,Chr1:12188917-12188937	+,+,+,+	CTCAAGTCGTCTCTCTCCCTC,CAAGTCGTCTCTCTCCCTCTA,TTCACTCTCCTTCACTCTCTT,CACTCTCCTTCACTCTCTTCA	-51,-49,5,7	1.14e-06,3.94e-06,4.	-
AT5G42520	AT1G33670	-	motif	Chr1:12201968-12201988,Chr1:12201974-12201994	+,+	CTCTTGTTCCTTCCCTCTCTT,TTCCTTCCCTCTCTTCCTCTT	5,11	2.79e-06,6.81e-07	-
AT5G42520	AT1G33700	-	motif	Chr1:12214148-12214168,Chr1:12214146-12214166,Chr1:12214144-12214164,Chr1:12214142-12214162,Chr1:122	-,-,-,-,-,	TCATATCTCTCTCTTTCTCTC,ATATCTCTCTCTTTCTCTCTC,ATCTCTCTCTTTCTCTCTCTC,CTCTCTCTTTCTCTCTCTCTC,CTCTCTTTCTCT	14,16,18,20,22,24,26	1.61e-08,3.35e-08,1.	-
AT5G42520	AT1G33770	-	motif	Chr1:12241627-12241647,Chr1:12241629-12241649,Chr1:12241814-12241834,Chr1:12241816-12241836	-,-,-,-	CTCTCTTTCTATTTCTCTTTC,TTCTCTCTTTCTATTTCTCTT,TTTTTTTTCTCTCTCACTACA,GATTTTTTTTCTCTCTCACTA	-479,-477,-292,-290	1.24e-06,2.25e-07,8.	-
AT5G42520	AT1G33811	-	motif	Chr1:12267714-12267734,Chr1:12267716-12267736,Chr1:12267718-12267738,Chr1:12267720-12267740,Chr1:122	-,-,-,-,-,	ATCTTTCTCTCTCTTACCAAA,CTATCTTTCTCTCTCTTACCA,CTCTATCTTTCTCTCTCTTAC,TTCTCTATCTTTCTCTCTCTT,AATTCTCTATCT	-132,-130,-128,-126,	8.5e-06,3.97e-07,2.2	-
AT5G42520	AT1G34010	-	motif	Chr1:12361156-12361176,Chr1:12361154-12361174,Chr1:12361152-12361172,Chr1:12361150-12361170,Chr1:123	-,-,-,-,-,	CCACCAATCTCTCTCTCTCTC,ACCAATCTCTCTCTCTCTCTC,CAATCTCTCTCTCTCTCTCTC,ATCTCTCTCTCTCTCTCTCTC,CTCTCTCTCTCT	13,15,17,19,21,23,25	5.77e-07,5.08e-10,1.	-
AT5G42520	AT1G34060	-	motif	Chr1:12398584-12398604	-	TTGATTCTCTTTCTTTTTCTC	-215	1.38e-06	-
AT5G42520	AT1G34065	-	motif	Chr1:12400995-12401015,Chr1:12400987-12401007	-,-	TTCTGTTGCTCTCTCAGTCTC,CTCTCTCAGTCTCTCTACCTT	21,29	5.87e-07,2.09e-07	-
AT5G42520	AT1G34070	-	motif	Chr1:12402262-12402282	+	TTCTTTCTTTTTCTCTCAAAA	-1	5.81e-06	-
AT5G42520	AT1G34110	-	motif	Chr1:12421619-12421639,Chr1:12421617-12421637,Chr1:12421615-12421635,Chr1:12421613-12421633	+,+,+,+	CTCTCTCTGTCTCTTTCTTCT,ATCTCTCTCTGTCTCTTTCTT,TTATCTCTCTCTGTCTCTTTC,CTTTATCTCTCTCTGTCTCTT	-96,-94,-92,-90	2.87e-07,4.6e-07,2.4	-
AT5G42520	AT1G34120	-	motif	Chr1:12426789-12426809	+	CAACCTCTTCTTCCCTCTCTC	11	4.54e-06	-
AT5G42520	AT1G34190	-	motif	Chr1:12451479-12451499,Chr1:12451481-12451501,Chr1:12451483-12451503	+,+,+	CATTTTCGTTATCTCTCTCTC,TTTTCGTTATCTCTCTCTCTC,TTCGTTATCTCTCTCTCTCGC	28,30,32	3.39e-06,2.14e-07,8.	-
AT5G42520	AT1G34210	-	motif	Chr1:12458582-12458602,Chr1:12458584-12458604,Chr1:12458586-12458606,Chr1:12458588-12458608,Chr1:124	+,+,+,+,+,	TTGTTTCTCTCTTCCTCTCTC,GTTTCTCTCTTCCTCTCTCTC,TTCTCTCTTCCTCTCTCTCTC,CTCTCTTCCTCTCTCTCTCCA,CTCTTCCTCTCT	-68,-66,-64,-62,-60,	1.42e-06,7.65e-07,1.	-
AT5G42520	AT1G34300	-	motif	Chr1:12503406-12503426,Chr1:12503408-12503428,Chr1:12503410-12503430,Chr1:12503480-12503500	-,-,-,+	TTCTTCTTCTCTCTCTCTTCT,TCTTCTTCTTCTCTCTCTCTT,CTTCTTCTTCTTCTCTCTCTC,CTCCCTCTTCTTCTCCTTCTC	0,2,4,74	1.2e-06,6.88e-07,8.8	-
AT5G42520	AT1G34320	-	motif	Chr1:12520187-12520207,Chr1:12520189-12520209,Chr1:12520191-12520211,Chr1:12520193-12520213,Chr1:125	+,+,+,+,+	TTCATCTCTCCTCTCTCTCTC,CATCTCTCCTCTCTCTCTCTT,TCTCTCCTCTCTCTCTCTTTC,TCTCCTCTCTCTCTCTTTCTC,TCCTCTCTCTCT	8,10,12,14,16	6.72e-06,3.89e-06,6.	-
AT5G42520	AT1G34355	-	motif	Chr1:12536329-12536349,Chr1:12536331-12536351,Chr1:12536333-12536353,Chr1:12536335-12536355,Chr1:125	-,-,-,-,-,	ACCTCTCTCTCTCTATTTACT,CGACCTCTCTCTCTCTATTTA,GACGACCTCTCTCTCTCTATT,CCGACGACCTCTCTCTCTCTA,TTCTCTCTCTAT	-148,-146,-144,-142,	2.79e-06,2.52e-06,3.	-
AT5G42520	AT1G34370	-	motif	Chr1:12550477-12550497,Chr1:12550479-12550499,Chr1:12550481-12550501,Chr1:12550483-12550503,Chr1:125	+,+,+,+,+,	CTGCTTCCTCCTCTCTCTCTA,GCTTCCTCCTCTCTCTCTATC,TTCCTCCTCTCTCTCTATCAT,CCTCCTCTCTCTCTATCATCA,TCCTCTCTCTCT	31,33,35,37,39,59,61	8.06e-07,3.59e-06,1.	-
AT5G42520	AT1G34419	-	motif	Chr1:12583158-12583178,Chr1:12583156-12583176	+,+	TTCTCTCCCTCTTCCCCCCTC,ATTTCTCTCCCTCTTCCCCCC	28,30	8.93e-06,9.8e-06	-
AT5G42520	AT1G34430	-	motif	Chr1:12590121-12590141,Chr1:12590119-12590139,Chr1:12590117-12590137,Chr1:12590115-12590135,Chr1:125	-,-,-,-,-,	TCTCATTTCTCTCTATCTCTC,TCATTTCTCTCTATCTCTCTC,ATTTCTCTCTATCTCTCTCTC,TTCTCTCTATCTCTCTCTCTC,CTCTCTATCTCT	51,53,55,57,59,61,63	5.5e-07,2.31e-08,6.4	-
AT5G42520	AT1G34440	-	motif	Chr1:12593025-12593045,Chr1:12593021-12593041	+,+	TTTTTGCTCTCTCTCTCATGT,TTGATTTTTGCTCTCTCTCTC	-288,-284	9.01e-06,8.13e-06	-
AT5G42520	AT1G34470	-	motif	Chr1:12604361-12604381	+	TCCTGTCACTCTCTTCTTCTA	61	8.05e-06	-
AT5G42520	AT1G34540	-	motif	Chr1:12637077-12637097,Chr1:12637081-12637101,Chr1:12637083-12637103	+,+,+	CCTCCTCTGTTTCCCTATCTC,CTCTGTTTCCCTATCTCCATC,CTGTTTCCCTATCTCCATCTT	23,27,29	4.39e-06,2.12e-06,3.	-
AT5G42520	AT1G34550	-	motif	Chr1:12652722-12652742	+	TTCTAATTCTCTCTCTTCATA	-76	6.66e-06	-
AT5G42520	AT1G34630	-	motif	Chr1:12685180-12685200,Chr1:12685210-12685230	+,+	CTGTCTTCGTCACTCTCCCTA,TTCTGGTTCTCTCTTTCTTCT	0,10	1.48e-06,7.49e-06	-
AT5G42520	AT1G34795	-	motif	Chr1:12770587-12770607	-	ATCGATCTCTCTCCTTATTTA	-456	9.33e-06	-
AT5G42520	AT1G34825	-	motif	Chr1:12791069-12791089	-	ATCGATCTCTCTCCTTATTTA	-464	9.33e-06	-
AT5G42520	AT1G34830	-	motif	Chr1:12794483-12794503	-	ATCGATCTCTCTCCTTATTTA	-460	9.33e-06	-
AT5G42520	AT1G35160	-	motif	Chr1:12866946-12866966,Chr1:12866950-12866970,Chr1:12866952-12866972	+,+,+	ACGTTTCTCTTTCTTTCTCCA,TTCTCTTTCTTTCTCCACCTT,CTCTTTCTTTCTCCACCTTTT	-160,-156,-154	1.29e-06,6.95e-07,4.	-
AT5G42520	AT1G35340	-	motif	Chr1:12977325-12977345	-	TCATCTTTCTCTCGCACTCTC	-323	1.95e-06	-
AT5G42520	AT1G35410	-	motif	Chr1:13023670-13023690,Chr1:13023672-13023692,Chr1:13023676-13023696,Chr1:13023703-13023723,Chr1:130	-,-,-,-,-,	CTCTCTGTATCTCTAGCTCTT,TTCTCTCTGTATCTCTAGCTC,ACTTTTCTCTCTGTATCTCTA,CTCTCTCTCTCTTTTGCTCTT,CTCTCTCTCTCT	-471,-469,-465,-438,	7.77e-06,7.07e-06,8.	-
AT5G42520	AT1G35510	-	motif	Chr1:13071185-13071205,Chr1:13071187-13071207,Chr1:13071189-13071209,Chr1:13071191-13071211,Chr1:130	+,+,+,+,+,	ACGCGCCACTCTCTCTCTCTT,GCGCCACTCTCTCTCTCTTTC,GCCACTCTCTCTCTCTTTCTC,CACTCTCTCTCTCTTTCTCTC,CTCTCTCTCTCT	20,22,24,26,28,30,32	3.83e-06,1.74e-07,6.	-
AT5G42520	AT1G35515	-	motif	Chr1:13077763-13077783,Chr1:13077767-13077787	-,-	TTCTTTTTCTTTCTTTCCTTA,TACCTTCTTTTTCTTTCTTTC	-143,-139	1.59e-06,3.57e-06	-
AT5G42520	AT1G35516	-	motif	Chr1:13078652-13078672,Chr1:13078690-13078710	+,-	TTGTAGGCTTCTCTCTCTCTT,ATCAGATGCTTTCTCTCTCTA	34,72	6.94e-06,2.93e-06	-
AT5G42520	AT1G35530	-	motif	Chr1:13089837-13089857	+	TTCTCTGTGTCTCTTCGTCTA	-12	3.69e-06	-
AT5G42520	AT1G35545	-	motif	Chr1:13112839-13112859	-	CTTTGGCTCCTTCTCAATCTC	-7	8.46e-06	-
AT5G42520	AT1G35560	-	motif	Chr1:13117299-13117319,Chr1:13117297-13117317,Chr1:13117295-13117315,Chr1:13117293-13117313,Chr1:131	-,-,-,-,-,	CATCTTCTTCCTCTCACTCTC,TCTTCTTCCTCTCACTCTCTC,TTCTTCCTCTCACTCTCTCTT,CTTCCTCTCACTCTCTCTTTC,TCCTCTCACTCT	-64,-62,-60,-58,-56,	4.39e-06,2.02e-06,5.	-
AT5G42520	AT1G35670	-	motif	Chr1:13205337-13205357	-	TTTTGACTCTCTCTTTATATC	-24	6.42e-06	-
AT5G42520	AT1G35710	-	motif	Chr1:13220908-13220928,Chr1:13220910-13220930,Chr1:13220912-13220932,Chr1:13220914-13220934,Chr1:132	-,-,-,-,-,	CTCACTCCCTCTCTCTTATCT,CTCTCACTCCCTCTCTCTTAT,TACTCTCACTCCCTCTCTCTT,CTTACTCTCACTCCCTCTCTC,TACTTACTCTCA	-12,-10,-8,-6,-4,-2,	3.34e-06,2.58e-07,8.	-
AT5G42520	AT1G35730	-	motif	Chr1:13229937-13229957,Chr1:13229935-13229955,Chr1:13229933-13229953,Chr1:13229931-13229951,Chr1:132	-,-,-,-,-,	CAACAACATTCTCTCTCTCTC,ACAACATTCTCTCTCTCTCTC,AACATTCTCTCTCTCTCTCTC,CATTCTCTCTCTCTCTCTCTC,TTCTCTCTCTCT	-141,-139,-137,-135,	2.86e-06,4.2e-08,4.7	-
AT5G42520	AT1G35750	-	motif	Chr1:13255711-13255731,Chr1:13255709-13255729	-,-	ACAACATTCTCTCTCTCACAC,AACATTCTCTCTCTCACACCC	-141,-139	2.69e-06,7.14e-07	-
AT5G42520	AT1G35780	-	motif	Chr1:13280341-13280361,Chr1:13280224-13280244,Chr1:13280222-13280242,Chr1:13280220-13280240,Chr1:132	+,-,-,-,-,	ATAGCTCTGTCTCTCTGTATT,CACTCTTTTCGTCTCTCTCTC,CTCTTTTCGTCTCTCTCTCTT,CTTTTCGTCTCTCTCTCTTTT,TTTCGTCTCTCT	-52,45,47,49,51,53,5	4.08e-06,2.37e-06,3.	-
AT5G42520	AT1G35830	-	FunTFBS	Chr1:13322363-13322383,Chr1:13322361-13322381,Chr1:13322359-13322379,Chr1:13322357-13322377,Chr1:133	-,-,-,-,-,	AGATATTTGTCTCTCTCTCTC,ATATTTGTCTCTCTCTCTCTC,ATTTGTCTCTCTCTCTCTCTC,TTGTCTCTCTCTCTCTCTCGT,GTCTCTCTCTCT	-241,-239,-237,-235,	6.45e-06,3.99e-09,7.	0.5945,0.5894,0.5394
AT5G42520	AT1G35900	-	motif	Chr1:13348438-13348458,Chr1:13348434-13348454,Chr1:13348432-13348452	+,+,+	CTCTTTCTCTTTCTCGTTTTC,CTCTCTCTTTCTCTTTCTCGT,ATCTCTCTCTTTCTCTTTCTC	-5,-1,0	1.98e-06,2.22e-08,8.	-
AT5G42520	AT1G36060	-	motif	Chr1:13456271-13456291,Chr1:13456269-13456289,Chr1:13456267-13456287,Chr1:13456265-13456285,Chr1:134	+,+,+,+,+,	CTCACTCTCTCTCACACACAC,CACTCACTCTCTCTCACACAC,CACACTCACTCTCTCTCACAC,CTCACACTCACTCTCTCTCAC,CACTCACACTCA	40,42,44,46,48,50,52	2.14e-06,9.13e-08,7.	-
AT5G42520	AT1G36160	-	motif	Chr1:13533431-13533451,Chr1:13533433-13533453,Chr1:13533435-13533455,Chr1:13533437-13533457,Chr1:135	+,+,+,+,+,	TTAAAACCCTTTCTCTCTCCC,AAAACCCTTTCTCTCTCCCTC,AACCCTTTCTCTCTCCCTCAT,CCCTTTCTCTCTCCCTCATTC,CTTTCTCTCTCC	20,22,24,26,28,30,32	5.1e-06,8.9e-07,6.84	-
AT5G42520	AT1G36280	-	motif	Chr1:13640529-13640549	+	ATTGCTCTCTTTCTTCTTCTC	21	7.13e-06	-
AT5G42520	AT1G36380	-	motif	Chr1:13700867-13700887,Chr1:13700869-13700889,Chr1:13700871-13700891,Chr1:13700873-13700893,Chr1:137	-,-,-,-,-,	CTCTCTCTCTCTCTTTGTAAT,CTCTCTCTCTCTCTCTTTGTA,ATCTCTCTCTCTCTCTCTTTG,AGATCTCTCTCTCTCTCTCTT,AAAGATCTCTCT	53,55,57,59,61,63	2.85e-07,4.91e-08,1.	-
AT5G42520	AT1G36922	-	motif	Chr1:13984656-13984676	+	CTTTCATTTTCTCTTTTTCTA	80	6.45e-06	-
AT5G42520	AT1G36992	-	motif	Chr1:14029747-14029767	+	CACACACTCTCTCTAACCTTC	-156	1.28e-06	-
AT5G42520	AT1G37130	-	motif	Chr1:14158549-14158569,Chr1:14158551-14158571,Chr1:14158553-14158573,Chr1:14158555-14158575,Chr1:141	-,-,-,-,-,	CTCTCTCTATCTCTCTCTTGT,TTCTCTCTCTATCTCTCTCTT,TTTTCTCTCTCTATCTCTCTC,CTTTTTCTCTCTCTATCTCTC,GCCTTTTTCTCT	22,24,26,28,30,32,34	6.09e-08,1.77e-09,3.	-
AT5G42520	AT1G37140	-	motif	Chr1:14172387-14172407,Chr1:14172385-14172405,Chr1:14172383-14172403,Chr1:14172074-14172094,Chr1:141	-,-,-,-,-,	AACTCTGCTTCTCCCTCTCTC,CTCTGCTTCTCCCTCTCTCAA,CTGCTTCTCCCTCTCTCAATC,CAAGCTTCCTTTATCCCTCTC,CTTCCTTTATCC	-346,-344,-342,-33,-	5.62e-07,4.87e-06,4.	-
AT5G42520	AT1G38131	-	motif	Chr1:14296098-14296118	-	TTACTTCTCTTTCTCAAACTC	73	4.15e-06	-
AT5G42520	AT1G40087	-	motif	Chr1:15002310-15002330	-	TTCTGTTTTTTACTCTTTCTC	-442	4.91e-06	-
AT5G42520	AT1G41830	-	FunTFBS	Chr1:15607872-15607892,Chr1:15607870-15607890,Chr1:15607868-15607888	-,-,-	ATATCACTCACTCTCTCTCTT,ATCACTCACTCTCTCTCTTCC,CACTCACTCTCTCTCTTCCTC	74,76,78	9.43e-07,8.8e-08,8.0	0.525,0.5019,0.5086
AT5G42520	AT1G42190	-	motif	Chr1:15760792-15760812,Chr1:15760794-15760814	-,-	CTCTCCTTCTCTCCTACTTTT,AACTCTCCTTCTCTCCTACTT	-270,-268	8.2e-06,9.67e-06	-
AT5G42520	AT1G42430	-	motif	Chr1:15891403-15891423,Chr1:15891405-15891425,Chr1:15891407-15891427,Chr1:15891409-15891429,Chr1:158	+,+,+,+,+,	AAACACTTCTCTCTCTCTCTC,ACACTTCTCTCTCTCTCTCTT,ACTTCTCTCTCTCTCTCTTTC,TTCTCTCTCTCTCTCTTTCTC,CTCTCTCTCTCT	32,34,36,38,40,42,44	6.06e-07,2.75e-08,2.	-
AT5G42520	AT1G42480	-	motif	Chr1:15936255-15936275	-	CTGTCTCTTCTTCTCTCTCTG	48	3.62e-07	-
AT5G42520	AT1G42560	-	FunTFBS	Chr1:15983425-15983445	-	TTCTCTCTATCTCTTTGACTT	-97	1.55e-06	0.6154
AT5G42520	AT1G43000	-	motif	Chr1:16140652-16140672	+	CTCTGTTTTTTTCTCTGTTTC	-144	4.24e-07	-
AT5G42520	AT1G43145	-	motif	Chr1:16238207-16238227	+	ATCTTTCTTTTTCTCTGACGA	-298	4.29e-06	-
AT5G42520	AT1G43190	-	motif	Chr1:16278533-16278553,Chr1:16278531-16278551,Chr1:16278529-16278549,Chr1:16278527-16278547,Chr1:162	-,-,-,-,-	CACTCTCAGATTCTCTCTCTC,CTCTCAGATTCTCTCTCTCTC,CTCAGATTCTCTCTCTCTCTC,CAGATTCTCTCTCTCTCTCTT,GATTCTCTCTCT	71,73,75,77,79	2.9e-06,5.22e-08,2.4	-
AT5G42520	AT1G43415	-	motif	Chr1:16378489-16378509	-	TTCTTTCTTTCTCTCATCCTT	-465	2.64e-06	-
AT5G42520	AT1G43650	-	motif	Chr1:16446857-16446877	+	CTCACTTTGCTTCTCTCCCGC	9	4.11e-06	-
AT5G42520	AT1G43710	-	FunTFBS	Chr1:16488357-16488377	-	GTGTGTCTCTCTCTTTGTCCC	7	1.4e-06	0.5638
AT5G42520	AT1G43780	-	FunTFBS	Chr1:16563788-16563808,Chr1:16563790-16563810	-,-	CTCTTTCTCTCTTTCTTTTTT,TTCTCTTTCTCTCTTTCTTTT	-3,-1	2.84e-06,3.14e-08	0.5318,0.5353
AT5G42520	AT1G43850	-	FunTFBS	Chr1:16617164-16617184,Chr1:16617166-16617186	+,+	TTTCTCTCTTCTCTCTCTCTC,TCTCTCTTCTCTCTCTCTCTC	35,37	6.48e-06,4.46e-07	0.5015,0.5874
AT5G42520	AT1G43900	-	motif	Chr1:16654022-16654042	-	CTTTATTTCTTTCTTTCTTTT	0	3.54e-06	-
AT5G42520	AT1G43980	-	motif	Chr1:16689482-16689502	-	ATGCCGTCCTCTCTCTACTTC	0	9.8e-06	-
AT5G42520	AT1G44080	-	motif	Chr1:16755891-16755911	-	CCTTAGCTCTCTCTCTGTAAA	-221	9.38e-06	-
AT5G42520	AT1G44110	-	motif	Chr1:16777260-16777280,Chr1:16777258-16777278,Chr1:16777256-16777276,Chr1:16777254-16777274,Chr1:167	-,-,-,-,-,	TAAAACCTCTCTCTCTTTCTC,AAACCTCTCTCTCTTTCTCTT,ACCTCTCTCTCTTTCTCTTTC,CTCTCTCTCTTTCTCTTTCTC,CTCTCTCTTTCT	-13,-11,-9,-7,-5,-3,	1.73e-06,1.19e-07,8.	-
AT5G42520	AT1G44350	-	motif	Chr1:16838309-16838329,Chr1:16838228-16838248,Chr1:16838226-16838246,Chr1:16838224-16838244,Chr1:168	-,-,-,-,-,	ATATCTCTCTATCTTTACCTC,CAAACTTTATCTCCCTCTCTC,AACTTTATCTCCCTCTCTCTC,CTTTATCTCCCTCTCTCTCTC,TTATCTCCCTCT	-23,38,40,42,44,46,4	1.45e-06,1.02e-06,8.	-
AT5G42520	AT1G44608	-	motif	Chr1:16876272-16876292,Chr1:16876270-16876290,Chr1:16876268-16876288,Chr1:16876266-16876286,Chr1:168	-,-,-,-,-,	ATTTCTTCACCTCTCTCTCTC,TTCTTCACCTCTCTCTCTCTC,CTTCACCTCTCTCTCTCTCTT,TCACCTCTCTCTCTCTCTTAG,ACCTCTCTCTCT	-14,-12,-10,-8,-6,-4	2.62e-06,8.36e-07,9.	-
AT5G42520	AT1G44760	-	motif	Chr1:16898617-16898637,Chr1:16898527-16898547,Chr1:16898525-16898545,Chr1:16898523-16898543,Chr1:168	-,-,-,-,-,	CCCTGTCGCTCACTCTTTATT,CCTCTTCACTTTCTCTCTCTC,TCTTCACTTTCTCTCTCTCTC,TTCACTTTCTCTCTCTCTCTA,CACTTTCTCTCT	-5,65,67,69,71,73	9.29e-06,2.19e-07,3.	-
AT5G42520	AT1G44770	-	motif	Chr1:16909893-16909913,Chr1:16909889-16909909,Chr1:16909885-16909905	+,+,+	GTCTCTCAACCTCTTTCTCTA,CTTTGTCTCTCAACCTCTTTC,AAATCTTTGTCTCTCAACCTC	-398,-394,-390	7.39e-06,9.29e-06,7.	-
AT5G42520	AT1G44790	-	motif	Chr1:16913762-16913782,Chr1:16913597-16913617,Chr1:16913593-16913613,Chr1:16913591-16913611	-,-,-,-	ATCTCACTTTCTCTCACCATG,TCGGATCTCTCACTTTCTCTA,ATCTCTCACTTTCTCTACATC,CTCTCACTTTCTCTACATCAC	-98,47,51,53	8.77e-06,2.54e-06,6.	-
AT5G42520	AT1G44810	-	motif	Chr1:16923564-16923584,Chr1:16923566-16923586,Chr1:16923568-16923588,Chr1:16923570-16923590,Chr1:169	+,+,+,+,+,	TCTCTGTTCTCTCTCACTCTC,TCTGTTCTCTCTCACTCTCTC,TGTTCTCTCTCACTCTCTCTG,TTCTCTCTCACTCTCTCTGTT,CTCTCTCACTCT	21,23,25,27,29,31	2.16e-06,1.91e-06,6.	-
AT5G42520	AT1G44900	-	motif	Chr1:16970274-16970294	-	CCATTTCTCTCGCTCTATCTG	60	5.01e-06	-
AT5G42520	AT1G44941	-	motif	Chr1:16995751-16995771	+	TTGTTTTTTTTTCTCTGTTTA	-456	9.25e-06	-
AT5G42520	AT1G45010	-	motif	Chr1:17015461-17015481	-	TTTTATTCCTCTCCATCTCTC	16	3.37e-06	-
AT5G42520	AT1G45050	-	motif	Chr1:17031312-17031332,Chr1:17031314-17031334	+,+	GTCTCTCTCCGTCTCCATCTC,CTCTCTCCGTCTCCATCTCCG	31,33	8.09e-06,4.98e-06	-
AT5G42520	AT1G45207	-	motif	Chr1:17133702-17133722,Chr1:17133700-17133720,Chr1:17133698-17133718,Chr1:17133696-17133716,Chr1:171	-,-,-,-,-,	ATTCATCTCTCTCTCTCACTC,TCATCTCTCTCTCTCACTCGC,ATCTCTCTCTCTCACTCGCTC,CTCTCTCTCTCACTCGCTCTT,CTCTCTCTCACT	-154,-152,-150,-148,	4.79e-08,2.45e-08,5.	-
AT5G42520	AT1G45248	-	motif	Chr1:17164763-17164783	-	CACTCTCATTCTCTCCCACTT	0	6.32e-07	-
AT5G42520	AT1G45688	-	motif	Chr1:17191442-17191462,Chr1:17191446-17191466	-,-	TTTTCTTTCTTTCTTTTTCTC,CTTTTTTTCTTTCTTTCTTTT	52,56	1.01e-06,2.33e-06	-
AT5G42520	AT1G45976	-	motif	Chr1:17199249-17199269,Chr1:17199333-17199353,Chr1:17199335-17199355,Chr1:17199337-17199357,Chr1:171	-,+,+,+,+,	CCTTATCTTTTTCTATATCTT,CTCCGTGTCCTTCTCTCTCTC,CCGTGTCCTTCTCTCTCTCTC,GTGTCCTTCTCTCTCTCTCTC,GTCCTTCTCTCT	-56,8,10,12,14,16,18	9.72e-06,1.13e-07,1.	-
AT5G42520	AT1G46264	-	motif	Chr1:17224855-17224875,Chr1:17224857-17224877,Chr1:17224859-17224879,Chr1:17224861-17224881,Chr1:172	+,+,+,+,+,	TCTCTTCTCTTTTTCTCTCTC,TCTTCTCTTTTTCTCTCTCTC,TTCTCTTTTTCTCTCTCTCTG,CTCTTTTTCTCTCTCTCTGTC,CTTTTTCTCTCT	13,15,17,19,21,23,25	9.29e-06,2.78e-08,1.	-
AT5G42520	AT1G46554	-	motif	Chr1:17252991-17253011,Chr1:17252993-17253013,Chr1:17252995-17253015,Chr1:17252997-17253017	+,+,+,+	GAAAATCTGTCTCTCTCTCTC,AAATCTGTCTCTCTCTCTCTT,ATCTGTCTCTCTCTCTCTTAT,CTGTCTCTCTCTCTCTTATCG	39,41,43,45	5.68e-07,2.61e-08,5.	-
AT5G42520	AT1G46696	-	motif	Chr1:17264562-17264582	-	TCCCGACTCTTTCTCAACCTC	-379	9.93e-06	-
AT5G42520	AT1G47210	-	motif	Chr1:17300981-17301001,Chr1:17300989-17301009,Chr1:17300991-17301011,Chr1:17300995-17301015,Chr1:173	+,+,+,+,+,	CTCAAACTCTCTCTTCCCATC,CTCTCTTCCCATCACTCTCTC,CTCTTCCCATCACTCTCTCGC,TCCCATCACTCTCTCGCTCTC,CCATCACTCTCT	30,38,40,44,46,48,50	3.34e-06,6.39e-06,3.	-
AT5G42520	AT1G47240	-	motif	Chr1:17311693-17311713,Chr1:17311689-17311709	+,+	ATCTATCTCTTCCTCTCTTTT,CTTGATCTATCTCTTCCTCTC	-296,-292	4.02e-06,4.44e-06	-
AT5G42520	AT1G47350	-	motif	Chr1:17360970-17360990,Chr1:17360968-17360988,Chr1:17360966-17360986	-,-,-	TCTAATCTCTCTCTCTCTTTA,TAATCTCTCTCTCTCTTTACT,ATCTCTCTCTCTCTTTACTCT	-248,-246,-244	3.03e-07,3.5e-06,2.4	-
AT5G42520	AT1G47420	-	motif	Chr1:17397215-17397235,Chr1:17397213-17397233,Chr1:17397209-17397229,Chr1:17397207-17397227,Chr1:173	-,-,-,-,-,	AACAAGCTCTCTCTGTCCCTC,CAAGCTCTCTCTGTCCCTCTC,CTCTCTCTGTCCCTCTCTGTC,CTCTCTGTCCCTCTCTGTCTC,CTCTGTCCCTCT	20,22,26,28,30,32,34	8.69e-06,1.17e-06,2.	-
AT5G42520	AT1G47480	-	motif	Chr1:17417602-17417622,Chr1:17417604-17417624,Chr1:17417606-17417626	+,+,+	TTGACTCTCTTTTTCTCTCCC,GACTCTCTTTTTCTCTCCCAT,CTCTCTTTTTCTCTCCCATGG	23,25,27	4.35e-06,2.9e-06,8.3	-
AT5G42520	AT1G47495	-	motif	Chr1:17430106-17430126,Chr1:17430009-17430029,Chr1:17430007-17430027	-,+,+	TTTTTTCTTTTTCTCTCAATA,CTCCTTCTTTCTCTTCTTCTC,GTCTCCTTCTTTCTCTTCTTC	-293,-196,-194	6.66e-06,9.93e-07,6.	-
AT5G42520	AT1G47540	-	motif	Chr1:17456162-17456182	+	CTCTGTCTTTTTCTCTGTCTC	0	9.87e-09	-
AT5G42520	AT1G47580	-	motif	Chr1:17485605-17485625,Chr1:17485609-17485629,Chr1:17485613-17485633	+,+,+	TTTGATTTCTCTATTTCTCTC,ATTTCTCTATTTCTCTCTCCA,CTCTATTTCTCTCTCCAAAGA	-25,-21,-17	6.36e-06,1.18e-06,9.	-
AT5G42520	AT1G47655	-	motif	Chr1:17525362-17525382,Chr1:17525366-17525386,Chr1:17525406-17525426	+,+,+	CCTTCTCTTTCGCTTTCTCTC,CTCTTTCGCTTTCTCTCTTCT,CTCTCTCGTTTTCTCATACTC	0,1,41	2.2e-06,6.19e-07,3.1	-
AT5G42520	AT1G47670	-	motif	Chr1:17539549-17539569,Chr1:17539547-17539567,Chr1:17539545-17539565,Chr1:17539543-17539563,Chr1:175	+,+,+,+,+,	CTCTCACTCACTCCCTATTTA,CTCTCTCACTCACTCCCTATT,CTCTCTCTCACTCACTCCCTA,CTCTCTCTCTCACTCACTCCC,CACTCTCTCTCT	-11,-9,-7,-5,-3,-1,0	8.42e-06,4.91e-07,1.	-
AT5G42520	AT1G47740	-	motif	Chr1:17566588-17566608,Chr1:17566590-17566610	-,-	TCTTTTCTCTCTCTCCCCTTT,CTTCTTTTCTCTCTCTCCCCT	77,79	2.95e-06,1.3e-06	-
AT5G42520	AT1G47840	-	motif	Chr1:17619032-17619052,Chr1:17619028-17619048	+,+	TTCTTTTTCTTTCTTTTTTTT,CAGTTTCTTTTTCTTTCTTTT	-138,-134	8.27e-06,5.67e-06	-
AT5G42520	AT1G47870	-	motif	Chr1:17634793-17634813,Chr1:17634799-17634819	+,+	TTCTCTCTCCATCTTTTTCTC,CTCCATCTTTTTCTCCATCTT	36,42	1.35e-06,1.97e-06	-
AT5G42520	AT1G47990	-	motif	Chr1:17698627-17698647,Chr1:17698629-17698649,Chr1:17698631-17698651,Chr1:17698633-17698653,Chr1:176	+,+,+,+,+	TAAAATCCCTCTCTCCCTTTC,AAATCCCTCTCTCCCTTTCTC,ATCCCTCTCTCCCTTTCTCTA,CCCTCTCTCCCTTTCTCTAAA,CTCTCTCCCTTT	-8,-6,-4,-2,0	2.85e-06,1.11e-06,4.	-
AT5G42520	AT1G48030	-	motif	Chr1:17719587-17719607,Chr1:17719583-17719603,Chr1:17719579-17719599,Chr1:17719577-17719597,Chr1:177	-,-,-,-,-,	TTCTCATCATCTCTATCTTTA,CATCATCTCTATCTTTATCTC,ATCTCTATCTTTATCTCTTTA,CTCTATCTTTATCTCTTTATC,CTATCTTTATCT	-446,-442,-438,-436,	9.09e-06,9.76e-06,7.	-
AT5G42520	AT1G48090	-	motif	Chr1:17758453-17758473,Chr1:17758419-17758439,Chr1:17758417-17758437,Chr1:17758415-17758435,Chr1:177	-,-,-,-,-,	CTCGTTCTTCTTCTCTCACTT,CACAAACCGTCTCTATCTCTC,CAAACCGTCTCTATCTCTCTC,AACCGTCTCTATCTCTCTCTC,CCGTCTCTATCT	-9,5,7,9,11,44,46,48	2.42e-06,1.69e-06,1.	-
AT5G42520	AT1G48100	-	motif	Chr1:17766874-17766894,Chr1:17766876-17766896,Chr1:17766878-17766898,Chr1:17766880-17766900,Chr1:177	+,+,+,+,+,	AAAATTCTCTTTCTCTTTCTC,AATTCTCTTTCTCTTTCTCCA,TTCTCTTTCTCTTTCTCCATT,CTCTTTCTCTTTCTCCATTTC,CTTTCTCTTTCT	0,2,4,6,8,10,12	7.37e-07,2.1e-06,4.9	-
AT5G42520	AT1G48110	-	motif	Chr1:17773447-17773467,Chr1:17773445-17773465,Chr1:17773443-17773463,Chr1:17773441-17773461	-,-,-,-	TCGAATCTCTCTCTCTCTCTT,GAATCTCTCTCTCTCTCTTCA,ATCTCTCTCTCTCTCTTCAAC,CTCTCTCTCTCTCTTCAACCC	26,28,30,32	3.06e-08,2.71e-07,2.	-
AT5G42520	AT1G48120	-	motif	Chr1:17780037-17780057	-	CTCTCTCTTTCTCTCGTTTCC	-82	6.57e-06	-
AT5G42520	AT1G48130	-	motif	Chr1:17780037-17780057,Chr1:17780450-17780470,Chr1:17780452-17780472,Chr1:17780454-17780474,Chr1:177	-,+,+,+,+,	CTCTCTCTTTCTCTCGTTTCC,CATCAAGTCTCTCTCTCTCTT,TCAAGTCTCTCTCTCTCTTTT,AAGTCTCTCTCTCTCTTTTTC,GTCTCTCTCTCT	-445,-32,-30,-28,-26	6.57e-06,2.5e-06,2.9	-
AT5G42520	AT1G48145	-	motif	Chr1:17785336-17785356,Chr1:17785334-17785354,Chr1:17785332-17785352,Chr1:17785330-17785350,Chr1:177	+,+,+,+,+	CTCTCTCTTTTTCTCTCGATT,CACTCTCTCTTTTTCTCTCGA,TTCACTCTCTCTTTTTCTCTC,TTTTCACTCTCTCTTTTTCTC,TCTTTTCACTCT	-423,-421,-419,-417,	2.23e-06,6.22e-07,2.	-
AT5G42520	AT1G48150	-	motif	Chr1:17785328-17785348,Chr1:17785330-17785350,Chr1:17785332-17785352,Chr1:17785334-17785354,Chr1:177	+,+,+,+,+	TCTTTTCACTCTCTCTTTTTC,TTTTCACTCTCTCTTTTTCTC,TTCACTCTCTCTTTTTCTCTC,CACTCTCTCTTTTTCTCTCGA,CTCTCTCTTTTT	-49,-47,-45,-43,-41	3.34e-06,3.22e-07,2.	-
AT5G42520	AT1G48310	-	motif	Chr1:17853826-17853846,Chr1:17853824-17853844,Chr1:17853820-17853840	+,+,+	CTTTCCCTCTCTCTCCGTCTT,ATCTTTCCCTCTCTCTCCGTC,ATCGATCTTTCCCTCTCTCTC	-19,-17,-13	2.24e-07,5.1e-07,1.1	-
AT5G42520	AT1G48315	-	motif	Chr1:17853820-17853840,Chr1:17853824-17853844,Chr1:17853826-17853846	+,+,+	ATCGATCTTTCCCTCTCTCTC,ATCTTTCCCTCTCTCTCCGTC,CTTTCCCTCTCTCTCCGTCTT	-277,-273,-271	1.12e-06,5.1e-07,2.2	-
AT5G42520	AT1G48325	-	motif	Chr1:17857291-17857311,Chr1:17857293-17857313,Chr1:17857295-17857315,Chr1:17857297-17857317,Chr1:178	+,+,+,+,+,	TACCATCCCTCTCTCTCTCTC,CCATCCCTCTCTCTCTCTCTC,ATCCCTCTCTCTCTCTCTCTA,CCCTCTCTCTCTCTCTCTACA,CTCTCTCTCTCT	20,22,24,26,28,30	7.02e-09,2.22e-10,3.	-
AT5G42520	AT1G48330	-	motif	Chr1:17863553-17863573,Chr1:17863674-17863694,Chr1:17863678-17863698,Chr1:17863680-17863700,Chr1:178	-,+,+,+,+,	TTCTCTCTCCTTCTTACATTC,CTCTCTTGACCACTCTCTCTC,CTTGACCACTCTCTCTCTCTC,TGACCACTCTCTCTCTCTCCC,ACCACTCTCTCT	-264,-143,-139,-137,	5.1e-06,2.05e-06,3.2	-
AT5G42520	AT1G48350	-	motif	Chr1:17867243-17867263,Chr1:17867247-17867267,Chr1:17867249-17867269,Chr1:17867251-17867271,Chr1:178	-,-,-,-,-	CTTACTCACTCTCTCTGGCTC,CTCTCTTACTCACTCTCTCTG,TTCTCTCTTACTCACTCTCTC,CATTCTCTCTTACTCACTCTC,TCGTCATTCTCT	39,43,45,47,51	4.19e-06,8.39e-08,4.	-
AT5G42520	AT1G48380	-	motif	Chr1:17879212-17879232	+	CTGCTTCTTCTACTCTCTCTA	38	8.73e-06	-
AT5G42520	AT1G48410	-	motif	Chr1:17892531-17892551,Chr1:17892529-17892549,Chr1:17892527-17892547,Chr1:17892525-17892545,Chr1:178	+,+,+,+,+,	TTCTCTCTCTCTCTAACTCCG,CTTTCTCTCTCTCTCTAACTC,ATCTTTCTCTCTCTCTCTAAC,ATATCTTTCTCTCTCTCTCTA,CTATATCTTTCT	45,47,49,51,53,55,57	2.33e-07,1.66e-09,7.	-
AT5G42520	AT1G48430	-	motif	Chr1:17907266-17907286,Chr1:17907264-17907284,Chr1:17907262-17907282,Chr1:17907260-17907280,Chr1:179	+,+,+,+,+,	CTCGCTCTATCTATCTATTTC,CTCTCGCTCTATCTATCTATT,CTCTCTCGCTCTATCTATCTA,CTCTCTCTCGCTCTATCTATC,TCCTCTCTCTCG	-460,-458,-456,-454,	9.62e-07,3.82e-07,2.	-
AT5G42520	AT1G48440	-	motif	Chr1:17907026-17907046,Chr1:17907028-17907048,Chr1:17907030-17907050,Chr1:17907032-17907052,Chr1:179	-,-,-,-,-,	CTCTCTCTATCTCTATTCCGT,CTCTCTCTCTATCTCTATTCC,CTCTCTCTCTCTATCTCTATT,CTCTCTCTCTCTCTATCTCTA,ATCTCTCTCTCT	39,41,43,45,47,49,51	3.98e-06,7.95e-08,4.	-
AT5G42520	AT1G48480	-	motif	Chr1:17918365-17918385,Chr1:17918400-17918420,Chr1:17918402-17918422,Chr1:17918404-17918424,Chr1:179	+,+,+,+,+,	CTCTCTTCTTCTCTCTTTAAT,TTTTATACCTTTCTCTCTCTC,TTATACCTTTCTCTCTCTCTC,ATACCTTTCTCTCTCTCTCTC,ACCTTTCTCTCT	-6,9,11,13,15,17,19,	8.13e-06,7.46e-06,7.	-
AT5G42520	AT1G48580	-	motif	Chr1:17960861-17960881,Chr1:17960853-17960873	-,-	ACCGAGACCTCTCTCTCTCTC,CTCTCTCTCTCTCATCGCCTC	-251,-243	7.36e-06,2.27e-06	-
AT5G42520	AT1G48598	-	motif	Chr1:17965786-17965806,Chr1:17965790-17965810,Chr1:17965792-17965812,Chr1:17965794-17965814,Chr1:179	+,+,+,+,+,	AACCCACCATCACTCTCTCTC,CACCATCACTCTCTCTCTCTC,CCATCACTCTCTCTCTCTCTC,ATCACTCTCTCTCTCTCTCTC,CACTCTCTCTCT	-58,-54,-52,-50,-48,	4.37e-06,4.98e-09,1.	-
AT5G42520	AT1G48600	-	motif	Chr1:17965786-17965806,Chr1:17965790-17965810,Chr1:17965792-17965812,Chr1:17965794-17965814,Chr1:179	+,+,+,+,+,	AACCCACCATCACTCTCTCTC,CACCATCACTCTCTCTCTCTC,CCATCACTCTCTCTCTCTCTC,ATCACTCTCTCTCTCTCTCTC,CACTCTCTCTCT	-65,-61,-59,-57,-55,	4.37e-06,4.98e-09,1.	-
AT5G42520	AT1G48620	-	FunTFBS	Chr1:17976456-17976476	-	CACACACTCTCTCTCCTCCAA	-67	6.85e-06	0.5866
AT5G42520	AT1G48730	-	motif	Chr1:18022296-18022316,Chr1:18022292-18022312,Chr1:18022284-18022304	+,+,+	CTCCCTTTTCTTCTCTCTCCG,CTCTCTCCCTTTTCTTCTCTC,CTCAGTTGCTCTCTCCCTTTT	-19,-15,-7	8.46e-06,4.11e-06,2.	-
AT5G42520	AT1G48742	-	motif	Chr1:18027085-18027105,Chr1:18027083-18027103	-,-	TCACCGCCCTCTCTCTATATA,ACCGCCCTCTCTCTATATATA	-76,-74	5.24e-06,2.95e-06	-
AT5G42520	AT1G48770	-	motif	Chr1:18040215-18040235,Chr1:18040217-18040237	+,+	TTGAACTGCTCTCTCTCTCTC,GAACTGCTCTCTCTCTCTCGA	-50,-48	1.54e-06,2.89e-06	-
AT5G42520	AT1G48830	-	motif	Chr1:18061539-18061559	+	CCGTCTCACTTTCTCCGCTTC	-237	7.26e-06	-
AT5G42520	AT1G48840	-	motif	Chr1:18061539-18061559	+	CCGTCTCACTTTCTCCGCTTC	18	7.26e-06	-
AT5G42520	AT1G48860	-	motif	Chr1:18071385-18071405	-	TCCAATTTCTCTCCTCCTCTA	61	9.76e-06	-
AT5G42520	AT1G48880	-	motif	Chr1:18080568-18080588	+	GCCGATCCCTCTCTCTTCCTC	-445	1.76e-06	-
AT5G42520	AT1G48920	-	motif	Chr1:18097742-18097762	+	ATGTTTTTCTTTCTTTCTATT	-333	4.94e-06	-
AT5G42520	AT1G48930	-	motif	Chr1:18104738-18104758,Chr1:18104736-18104756,Chr1:18104705-18104725,Chr1:18104703-18104723,Chr1:181	-,-,-,-,-,	CTACATTCCTCTCTCTCACAC,ACATTCCTCTCTCTCACACAC,TACACAATCTCTCTCTCTTTC,CACAATCTCTCTCTCTTTCTC,CAATCTCTCTCT	-77,-75,-44,-42,-40,	1.43e-06,6.11e-06,2.	-
AT5G42520	AT1G48960	-	motif	Chr1:18112457-18112477,Chr1:18112459-18112479,Chr1:18112461-18112481,Chr1:18112463-18112483,Chr1:181	-,-,-,-,-,	CTCTCTCTCTCTCTCTCAATA,CACTCTCTCTCTCTCTCTCAA,CTCACTCTCTCTCTCTCTCTC,GACTCACTCTCTCTCTCTCTC,GTGACTCACTCT	0,1,3,5,7,9,11,62,64	2.94e-10,1.34e-10,4.	-
AT5G42520	AT1G48990	-	motif	Chr1:18121054-18121074,Chr1:18121408-18121428	-,+	TTGTGTTTGTTTCTCTCTTTT,CCATTTGTTTCACTCTTTCTC	-360,-6	6.11e-06,5.57e-06	-
AT5G42520	AT1G49010	-	FunTFBS	Chr1:18132665-18132685,Chr1:18132669-18132689,Chr1:18132671-18132691,Chr1:18132673-18132693,Chr1:181	-,-,-,-,-	TTCTCTCTCTCTCTCTCTTCT,CTGTTTCTCTCTCTCTCTCTC,CTCTGTTTCTCTCTCTCTCTC,TTCTCTGTTTCTCTCTCTCTC,TCTTCTCTGTTT	20,24,26,28,30	5.09e-09,9.72e-12,1.	0.5356,0.613,0.5558,
AT5G42520	AT1G49032	-	motif	Chr1:18138194-18138214,Chr1:18138198-18138218,Chr1:18138200-18138220	+,+,+	AAGGACCCCTCTCTCTCTCTT,ACCCCTCTCTCTCTCTTTTCT,CCCTCTCTCTCTCTTTTCTGT	-54,-50,-48	2.92e-06,1.23e-06,2.	-
AT5G42520	AT1G49190	-	motif	Chr1:18191303-18191323,Chr1:18191305-18191325,Chr1:18191307-18191327,Chr1:18191309-18191329,Chr1:181	+,+,+,+,+,	AAAAATATCTCTCTCTCTCTC,AAATATCTCTCTCTCTCTCTC,ATATCTCTCTCTCTCTCTCTA,ATCTCTCTCTCTCTCTCTACA,CTCTCTCTCTCT	36,38,40,42,44,46	2.68e-06,1.79e-09,7.	-
AT5G42520	AT1G49270	-	motif	Chr1:18230219-18230239	+	CTCCGCCATTATCTCTCTCTC	0	4.09e-06	-
AT5G42520	AT1G49340	-	motif	Chr1:18252067-18252087,Chr1:18252069-18252089,Chr1:18252071-18252091,Chr1:18252073-18252093,Chr1:182	-,-,-,-,-,	TTTTTTCTCTCTCTTTTCTTC,CTTTTTTTCTCTCTCTTTTCT,TTCTTTTTTTCTCTCTCTTTT,CTTTCTTTTTTTCTCTCTCTT,CCCTTTCTTTTT	-268,-266,-264,-262,	4.67e-06,5.73e-06,1.	-
AT5G42520	AT1G49390	-	motif	Chr1:18279309-18279329,Chr1:18279311-18279331,Chr1:18279313-18279333	-,-,-	CTCTGACTCTCTCTTCCCATA,CTCTCTGACTCTCTCTTCCCA,TCCTCTCTGACTCTCTCTTCC	-271,-269,-267	2.05e-06,1.43e-06,5.	-
AT5G42520	AT1G49510	-	motif	Chr1:18326869-18326889,Chr1:18326871-18326891,Chr1:18326931-18326951	+,+,+	GACGATTTCTCTCTCTCTCAT,CGATTTCTCTCTCTCTCATTA,CTCTACCCCTCTCTCTTATCC	0,1,61	1.89e-06,2.1e-06,7.7	-
AT5G42520	AT1G49560	-	motif	Chr1:18342488-18342508,Chr1:18342492-18342512,Chr1:18342494-18342514,Chr1:18342496-18342516,Chr1:183	+,+,+,+,+	TCAATCTTCTCTCTTTCTCTC,TCTTCTCTCTTTCTCTCTTCC,TTCTCTCTTTCTCTCTTCCAA,CTCTCTTTCTCTCTTCCAAAA,ACATTGTTCTCT	-46,-42,-40,-38,-7	1.86e-06,2.36e-07,4.	-
AT5G42520	AT1G49580	-	motif	Chr1:18351467-18351487,Chr1:18351469-18351489,Chr1:18351471-18351491,Chr1:18351473-18351493,Chr1:183	+,+,+,+,+,	TCCCCTGCTCCTCTCTCTCTC,CCCTGCTCCTCTCTCTCTCTC,CTGCTCCTCTCTCTCTCTCTC,GCTCCTCTCTCTCTCTCTCTC,TCCTCTCTCTCT	9,11,13,15,17,19,21,	1.32e-06,1.18e-08,2.	-
AT5G42520	AT1G49590	-	motif	Chr1:18354624-18354644	+	ATTTTTGTCTCTCTTTCTTCC	-100	6.16e-06	-
AT5G42520	AT1G49600	-	FunTFBS	Chr1:18360266-18360286,Chr1:18360262-18360282,Chr1:18360199-18360219	-,-,+	ATCTAATCCTCTCTCTCTCGG,AATCCTCTCTCTCTCGGTCTC,AAACTTCGGTCTCTCTCTCTC	-116,-112,-49	3.2e-06,4.54e-06,1.6	0.7287,0.6182,0.5162
AT5G42520	AT1G49610	-	motif	Chr1:18363445-18363465	+	TACTTTCTCCTTCTTTCTTTT	-253	6.28e-06	-
AT5G42520	AT1G49640	-	motif	Chr1:18376654-18376674	-	TTCTGTTCTTCACTCTCTTTT	55	9.29e-06	-
AT5G42520	AT1G49680	-	motif	Chr1:18386781-18386801,Chr1:18386783-18386803	-,-	CCTTTTGTCTTTCTCTCTCAA,CTCCTTTTGTCTTTCTCTCTC	-66,-64	1.02e-06,1.36e-06	-
AT5G42520	AT1G49720	-	motif	Chr1:18400100-18400120	+	TTGTCGTCTCTTCTCTCTCTC	8	6.78e-06	-
AT5G42520	AT1G49770	-	motif	Chr1:18424334-18424354,Chr1:18424478-18424498,Chr1:18424480-18424500,Chr1:18424482-18424502,Chr1:184	-,+,+,+,+,	TTACTTTTCTTTCTTTCTTTC,CATCTTTTCTTTCTCTCTCTC,TCTTTTCTTTCTCTCTCTCTC,TTTTCTTTCTCTCTCTCTCTC,TTCTTTCTCTCT	-224,-80,-78,-76,-74	3.28e-06,1.05e-07,1.	-
AT5G42520	AT1G49780	-	motif	Chr1:18430336-18430356	-	TTCCTTCCTTCTCTCTCAATT	-17	4.5e-06	-
AT5G42520	AT1G49840	-	motif	Chr1:18452089-18452109,Chr1:18452091-18452111,Chr1:18452093-18452113,Chr1:18452095-18452115	+,+,+,+	TCAAAACGCTCTCTCTCTCTT,AAAACGCTCTCTCTCTCTTCT,AACGCTCTCTCTCTCTTCTTC,CGCTCTCTCTCTCTTCTTCTC	19,21,23,25	3.69e-06,3.54e-06,2.	-
AT5G42520	AT1G49850	-	motif	Chr1:18456518-18456538	-	TCTCTTCTCTCTCTCTGTCCT	6	3.54e-06	-
AT5G42520	AT1G49910	-	FunTFBS	Chr1:18478970-18478990	+	GTCATCTTCCCTCTTTCTCTC	-35	4.87e-06	0.5011
AT5G42520	AT1G50080	-	motif	Chr1:18554252-18554272	+	CAATCACTCTCTCTGTCTTTT	4	6.14e-06	-
AT5G42520	AT1G50110	-	motif	Chr1:18560225-18560245	-	CTACTGCTTTCTCTATTTCTC	29	3.03e-06	-
AT5G42520	AT1G50140	-	motif	Chr1:18579143-18579163,Chr1:18579141-18579161,Chr1:18579139-18579159,Chr1:18579137-18579157,Chr1:185	-,-,-,-,-	GACAATCGGTCTCTCTCTCTC,CAATCGGTCTCTCTCTCTCTC,ATCGGTCTCTCTCTCTCTCTC,CGGTCTCTCTCTCTCTCTCGC,GTCTCTCTCTCT	-441,-439,-437,-435,	1.16e-06,4.81e-09,1.	-
AT5G42520	AT1G50260	-	motif	Chr1:18622139-18622159,Chr1:18622009-18622029,Chr1:18622007-18622027,Chr1:18622005-18622025,Chr1:186	+,+,+,+,+,	TCGTCGCGATCTCTTTCTCTC,CTCTCTCTCTCTCTTTTGCTT,CCCTCTCTCTCTCTCTTTTGC,CCCCCTCTCTCTCTCTCTTTT,CACCCCCTCTCT	-400,-270,-268,-266,	4.52e-06,7.29e-07,1.	-
AT5G42520	AT1G50270	-	motif	Chr1:18621999-18622019,Chr1:18622001-18622021,Chr1:18622003-18622023,Chr1:18622005-18622025,Chr1:186	+,+,+,+,+	TAACCACCCCCTCTCTCTCTC,ACCACCCCCTCTCTCTCTCTC,CACCCCCTCTCTCTCTCTCTT,CCCCCTCTCTCTCTCTCTTTT,CCCTCTCTCTCT	-7,-5,-3,-1,0	1.03e-06,6.88e-09,2.	-
AT5G42520	AT1G50290	-	motif	Chr1:18628904-18628924,Chr1:18628898-18628918,Chr1:18628896-18628916	+,+,+	CTCTTTCCCTCTCTCGGCTTC,CCTTGCCTCTTTCCCTCTCTC,CTCCTTGCCTCTTTCCCTCTC	-470,-464,-462	3.91e-06,7.1e-07,6.4	-
AT5G42520	AT1G50300	-	motif	Chr1:18631949-18631969,Chr1:18631947-18631967,Chr1:18631943-18631963	-,-,-	CAAGATCTCTCTCTCTCTCTC,AGATCTCTCTCTCTCTCTCTC,CTCTCTCTCTCTCTCTCACTC	-3,-1,0	2.45e-09,1.82e-08,1.	-
AT5G42520	AT1G50350	-	motif	Chr1:18648682-18648702,Chr1:18648686-18648706,Chr1:18648688-18648708,Chr1:18648690-18648710	+,+,+,+	AACGTCGTCTCTCTTTCTCTC,TCGTCTCTCTTTCTCTCTCAT,GTCTCTCTTTCTCTCTCATCT,CTCTCTTTCTCTCTCATCTCC	-54,-50,-48,-46	1.47e-06,7.75e-08,1.	-
AT5G42520	AT1G50370	-	motif	Chr1:18658700-18658720,Chr1:18658702-18658722,Chr1:18658704-18658724,Chr1:18658706-18658726,Chr1:186	+,+,+,+,+,	TTTCCCCTTTCTCTCTCTCTC,TCCCCTTTCTCTCTCTCTCCC,CCCTTTCTCTCTCTCTCCCTC,CTTTCTCTCTCTCTCCCTCTT,TTCTCTCTCTCT	53,55,57,59,61,63,65	1.01e-07,5.87e-09,3.	-
AT5G42520	AT1G50420	-	motif	Chr1:18680058-18680078,Chr1:18680056-18680076,Chr1:18680054-18680074	+,+,+	CAATCTTTATCTCTCTATCCA,CTCAATCTTTATCTCTCTATC,CTCTCAATCTTTATCTCTCTA	39,41,43	2.66e-06,4.43e-07,2.	-
AT5G42520	AT1G50450	-	motif	Chr1:18690344-18690364,Chr1:18690342-18690362,Chr1:18690340-18690360	+,+,+	GTCATTCTCTCTCCCTCCCCT,GAGTCATTCTCTCTCCCTCCC,TCGAGTCATTCTCTCTCCCTC	7,9,11	3.21e-06,2.43e-06,3.	-
AT5G42520	AT1G50460	-	motif	Chr1:18693645-18693665,Chr1:18693689-18693709,Chr1:18693691-18693711,Chr1:18693693-18693713,Chr1:186	+,+,+,+,+,	CCAGCCCCTTCTCTCTCCTTC,ATAAATCTCTTCCTCTCTCTC,AAATCTCTTCCTCTCTCTCTT,ATCTCTTCCTCTCTCTCTTTC,CTCTTCCTCTCT	-19,5,7,9,11,13,17	4.96e-06,2.96e-06,3.	-
AT5G42520	AT1G50490	-	motif	Chr1:18706458-18706478	-	ATCGATCTCTCTGTCTCTCGC	0	1.64e-06	-
AT5G42520	AT1G50500	-	motif	Chr1:18716094-18716114	+	ATCTTTTTTTTTCTTTCTCAA	-117	4.48e-06	-
AT5G42520	AT1G50510	-	motif	Chr1:18716094-18716114	+	ATCTTTTTTTTTCTTTCTCAA	0	4.48e-06	-
AT5G42520	AT1G50620	-	motif	Chr1:18748251-18748271,Chr1:18748253-18748273,Chr1:18748255-18748275,Chr1:18748257-18748277,Chr1:187	+,+,+,+,+,	CGCAACCCCTCTCTCTCTCTC,CAACCCCTCTCTCTCTCTCTC,ACCCCTCTCTCTCTCTCTCTC,CCCTCTCTCTCTCTCTCTCTC,CTCTCTCTCTCT	-266,-264,-262,-260,	9.38e-07,3.04e-09,3.	-
AT5G42520	AT1G50630	-	motif	Chr1:18753614-18753634	-	CAAACGCGATCTCTCTCTCTT	35	5.17e-06	-
AT5G42520	AT1G50640	-	motif	Chr1:18758353-18758373,Chr1:18758351-18758371,Chr1:18758349-18758369,Chr1:18758347-18758367,Chr1:187	-,-,-,-,-,	CTTCATCTTCCTCTCTCTTTC,TCATCTTCCTCTCTCTTTCTC,ATCTTCCTCTCTCTTTCTCTC,CTTCCTCTCTCTTTCTCTCTT,TCCTCTCTCTTT	60,62,64,66,68,70,72	1.77e-06,1.1e-07,5.6	-
AT5G42520	AT1G50650	-	motif	Chr1:18764380-18764400,Chr1:18764378-18764398	-,-	CCCTAAATCTTTCTCTCTCTT,CTAAATCTTTCTCTCTCTTCA	-83,-81	3.2e-06,1.44e-06	-
AT5G42520	AT1G50660	-	motif	Chr1:18770600-18770620	-	TTCACTCTTTTTCTTTCTAAC	-317	4.02e-06	-
AT5G42520	AT1G50680	-	motif	Chr1:18778775-18778795,Chr1:18778731-18778751,Chr1:18778729-18778749,Chr1:18778727-18778747	-,-,-,-	ATATAGTTCTCTCTCTGTTCC,TCGCTTCTCTTTCTCTGTCTC,GCTTCTCTTTCTCTGTCTCTC,TTCTCTTTCTCTGTCTCTCGT	-161,-117,-115,-113	8.69e-06,1.8e-07,3.5	-
AT5G42520	AT1G50720	-	motif	Chr1:18789673-18789693,Chr1:18789671-18789691,Chr1:18789669-18789689,Chr1:18789667-18789687,Chr1:187	-,-,-,-,-	CCAAATCTCTCTTTCTCTCAA,AAATCTCTCTTTCTCTCAACT,ATCTCTCTTTCTCTCAACTTC,CTCTCTTTCTCTCAACTTCTC,CTCTTTCTCTCA	-29,-27,-25,-23,-21	9.89e-06,6.94e-06,5.	-
AT5G42520	AT1G50770	-	motif	Chr1:18820500-18820520	+	CCATGCTCTTCTCTCTCTCTT	0	4.04e-06	-
AT5G42520	AT1G50870	-	motif	Chr1:18855024-18855044,Chr1:18855026-18855046,Chr1:18855028-18855048,Chr1:18855030-18855050,Chr1:188	+,+,+,+,+,	AAAATGTACTCTCTCTCTCTC,AATGTACTCTCTCTCTCTCTA,TGTACTCTCTCTCTCTCTATA,TACTCTCTCTCTCTCTATATA,CTCTCTCTCTCT	-103,-101,-99,-97,-9	2.55e-06,4.13e-07,3.	-
AT5G42520	AT1G50910	-	motif	Chr1:18870124-18870144,Chr1:18870120-18870140,Chr1:18870118-18870138,Chr1:18870116-18870136	+,+,+,+	CTCTCTTTCTCTCTCAGAAAA,CGGTCTCTCTTTCTCTCTCAG,TTCGGTCTCTCTTTCTCTCTC,GATTCGGTCTCTCTTTCTCTC	-191,-187,-185,-183	2.96e-06,3.5e-06,1.5	-
AT5G42520	AT1G50920	-	motif	Chr1:18870116-18870136,Chr1:18870118-18870138,Chr1:18870124-18870144	+,+,+	GATTCGGTCTCTCTTTCTCTC,TTCGGTCTCTCTTTCTCTCTC,CTCTCTTTCTCTCTCAGAAAA	-3,-1,0	1.58e-06,1.58e-07,2.	-
AT5G42520	AT1G50940	-	motif	Chr1:18880391-18880411,Chr1:18880389-18880409,Chr1:18880387-18880407,Chr1:18880385-18880405,Chr1:188	-,-,-,-,-	TGAGCTCTCTTTCTCTATCTC,AGCTCTCTTTCTCTATCTCTG,CTCTCTTTCTCTATCTCTGTA,CTCTTTCTCTATCTCTGTATC,CTTTCTCTATCT	-381,-379,-377,-375,	3.31e-06,3.14e-06,3.	-
AT5G42520	AT1G50950	-	motif	Chr1:18880383-18880403,Chr1:18880385-18880405,Chr1:18880387-18880407,Chr1:18880389-18880409,Chr1:188	-,-,-,-,-	CTTTCTCTATCTCTGTATCTA,CTCTTTCTCTATCTCTGTATC,CTCTCTTTCTCTATCTCTGTA,AGCTCTCTTTCTCTATCTCTG,TGAGCTCTCTTT	63,65,67,69,71	6.88e-06,5.38e-08,3.	-
AT5G42520	AT1G50990	-	motif	Chr1:18902819-18902839,Chr1:18902821-18902841,Chr1:18902823-18902843	+,+,+	CCAATCTTTTTTCTCTCTCTC,AATCTTTTTTCTCTCTCTCTC,TCTTTTTTCTCTCTCTCTCGG	-91,-89,-87	2.45e-06,7.41e-07,1.	-
AT5G42520	AT1G51030	-	motif	Chr1:18914660-18914680,Chr1:18914662-18914682,Chr1:18914664-18914684,Chr1:18914666-18914686	-,-,-,-	TACTTTCTTTCTCTTTCTTAC,CTTACTTTCTTTCTCTTTCTT,ATCTTACTTTCTTTCTCTTTC,TAATCTTACTTTCTTTCTCTT	-454,-452,-450,-448	1.92e-06,6.22e-07,7.	-
AT5G42520	AT1G51040	-	motif	Chr1:18920655-18920675	-	CTCATTCAATCTCTCCATCTC	0	1.9e-06	-
AT5G42520	AT1G51070	-	motif	Chr1:18927863-18927883,Chr1:18927929-18927949	-,+	TTCTCTTTCTCTCTCAATCGG,CACACATTGTCTCTACCTTTC	0,52	9.82e-07,9.25e-06	-
AT5G42520	AT1G51090	-	motif	Chr1:18932877-18932897	+	AAGTCTCTCTTTATATCACTT	-40	7.95e-06	-
AT5G42520	AT1G51120	-	motif	Chr1:18938017-18938037,Chr1:18938019-18938039,Chr1:18938023-18938043,Chr1:18938025-18938045	+,+,+,+	GAACATCTCTCTCTCTTCCTC,ACATCTCTCTCTCTTCCTCTG,CTCTCTCTCTTCCTCTGTTTC,CTCTCTCTTCCTCTGTTTCTT	-54,-52,-48,-46	2.79e-06,4.33e-07,2.	-
AT5G42520	AT1G51140	-	motif	Chr1:18945758-18945778	-	TCCTCTCCTCTTCTCTCTTGC	-5	8.02e-06	-
AT5G42520	AT1G51150	-	motif	Chr1:18949609-18949629,Chr1:18949607-18949627,Chr1:18949605-18949625,Chr1:18949603-18949623,Chr1:189	+,+,+,+,+,	CTCTCTCTCTCTTTCTTCTGC,CTCTCTCTCTCTCTTTCTTCT,CTCTCTCTCTCTCTCTTTCTT,TACTCTCTCTCTCTCTCTTTC,ACTACTCTCTCT	-319,-317,-315,-313,	5.44e-06,1.63e-08,1.	-
AT5G42520	AT1G51160	-	motif	Chr1:18949599-18949619,Chr1:18949601-18949621,Chr1:18949603-18949623,Chr1:18949605-18949625,Chr1:189	+,+,+,+,+,	CAACTACTCTCTCTCTCTCTC,ACTACTCTCTCTCTCTCTCTT,TACTCTCTCTCTCTCTCTTTC,CTCTCTCTCTCTCTCTTTCTT,CTCTCTCTCTCT	8,10,12,14,16,18	1.24e-08,1.17e-08,1.	-
AT5G42520	AT1G51170	-	motif	Chr1:18954847-18954867,Chr1:18954843-18954863,Chr1:18954841-18954861,Chr1:18954839-18954859,Chr1:189	-,-,-,-,-	TCCTTCTCATCTCTCTCTTTC,TCTCATCTCTCTCTTTCTCTC,TCATCTCTCTCTTTCTCTCAC,ATCTCTCTCTTTCTCTCACAA,CTCTCTCTTTCT	25,29,31,33,35	6.31e-06,1.7e-07,8.4	-
AT5G42520	AT1G51190	-	motif	Chr1:18976784-18976804,Chr1:18976786-18976806,Chr1:18976788-18976808	-,-,-	AATTCCCTCTCTCTCTCTAAA,CTAATTCCCTCTCTCTCTCTA,CCCTAATTCCCTCTCTCTCTC	-480,-478,-476	2.61e-06,4.91e-09,3.	-
AT5G42520	AT1G51200	-	motif	Chr1:18984469-18984489,Chr1:18984473-18984493	+,+	CCTTTTTTCTTTCTTTCTCTC,TTTTCTTTCTTTCTCTCCTCT	50,54	1.59e-07,8.16e-06	-
AT5G42520	AT1G51260	-	motif	Chr1:19005710-19005730,Chr1:19005708-19005728	+,+	ATGTCTCTCTCTCTTACAATA,CTATGTCTCTCTCTCTTACAA	-69,-67	1.68e-06,6.06e-07	-
AT5G42520	AT1G51340	-	motif	Chr1:19031876-19031896	+	TTCTCTTTTTATCTTTTTCTA	-101	7.36e-06	-
AT5G42520	AT1G51355	-	motif	Chr1:19041423-19041443,Chr1:19041425-19041445,Chr1:19041427-19041447,Chr1:19041429-19041449	+,+,+,+	TTCTTTTTTGCTCTCTCTCTC,CTTTTTTGCTCTCTCTCTCCC,TTTTTGCTCTCTCTCTCCCTT,TTTGCTCTCTCTCTCCCTTCT	26,28,30,32	5.65e-07,1.79e-07,1.	-
AT5G42520	AT1G51380	-	motif	Chr1:19047930-19047950	-	CACTCTGAATCTCTCTTTCTT	48	5.75e-06	-
AT5G42520	AT1G51400	-	motif	Chr1:19052527-19052547,Chr1:19052525-19052545,Chr1:19052523-19052543	+,+,+	CTTTATCTCTCTCTGTTTCTT,CTCTTTATCTCTCTCTGTTTC,ATCTCTTTATCTCTCTCTGTT	35,37,39	6.78e-06,2.87e-07,3.	-
AT5G42520	AT1G51405	-	motif	Chr1:19057455-19057475,Chr1:19057457-19057477,Chr1:19057704-19057724	+,+,-	TCTCCATTATCTCTCTCTCTC,TCCATTATCTCTCTCTCTCGC,TTGTCTTTGTCTCTATATCTG	-305,-303,-56	2.37e-06,1.51e-06,4.	-
AT5G42520	AT1G51420	-	motif	Chr1:19066940-19066960	-	CACTCTTGCTCTCTCAAATTC	-236	3.08e-06	-
AT5G42520	AT1G51440	-	motif	Chr1:19070730-19070750	+	GTGTATGTCTCTCTCTTCTTC	-163	8.65e-06	-
AT5G42520	AT1G51500	-	motif	Chr1:19101024-19101044,Chr1:19101022-19101042,Chr1:19101020-19101040,Chr1:19101018-19101038,Chr1:191	-,-,-,-,-,	ACAAAACTCTCTCTTTCTCTC,AAAACTCTCTCTTTCTCTCTC,AACTCTCTCTTTCTCTCTCTC,CTCTCTCTTTCTCTCTCTCTC,CTCTCTTTCTCT	36,38,40,42,44,46,48	6.39e-07,5.33e-07,9.	-
AT5G42520	AT1G51560	-	motif	Chr1:19122138-19122158,Chr1:19122136-19122156,Chr1:19122134-19122154,Chr1:19122132-19122152,Chr1:191	-,-,-,-,-,	TTTAGCCTCTCTCTCTCTCTC,TAGCCTCTCTCTCTCTCTCTC,GCCTCTCTCTCTCTCTCTCTC,CTCTCTCTCTCTCTCTCTCTC,CTCTCTCTCTCT	-200,-198,-196,-194,	5.87e-08,6.45e-10,1.	-
AT5G42520	AT1G51570	-	FunTFBS	Chr1:19124908-19124928	-	ACAGTCCTTTCTCTCTATCTC	-220	3.59e-06	0.5018
AT5G42520	AT1G51580	-	motif	Chr1:19125145-19125165	+	TTTTATTTCTTTCTCTCCTTT	-418	5.94e-06	-
AT5G42520	AT1G51590	-	motif	Chr1:19132237-19132257	-	CTCTCTCGGTTTCTTACTCTT	61	2.59e-06	-
AT5G42520	AT1G51600	-	motif	Chr1:19132237-19132257	-	CTCTCTCGGTTTCTTACTCTT	16	2.59e-06	-
AT5G42520	AT1G51630	-	motif	Chr1:19144202-19144222,Chr1:19144198-19144218	-,-	TTGTCTCTTTTTCTTTATCTG,CTCTTTTTCTTTATCTGTTTT	72,76	4.94e-06,2.98e-06	-
AT5G42520	AT1G51645	-	motif	Chr1:19149126-19149146	+	AATTATCAATCTCTCTCTCTA	-350	5.73e-06	-
AT5G42520	AT1G51700	-	motif	Chr1:19174092-19174112,Chr1:19174094-19174114,Chr1:19174096-19174116,Chr1:19174102-19174122	+,+,+,+	ACTCCACTCTTTATCTCTCTT,TCCACTCTTTATCTCTCTTCC,CACTCTTTATCTCTCTTCCTC,TTATCTCTCTTCCTCCTTCTC	22,24,26,32	8.97e-06,3.09e-06,2.	-
AT5G42520	AT1G51730	-	motif	Chr1:19188857-19188877,Chr1:19188855-19188875,Chr1:19188853-19188873,Chr1:19188851-19188871,Chr1:191	+,+,+,+,+,	CTCTCTCTCTCTCTCTTCTCG,CTCTCTCTCTCTCTCTCTTCT,TTCTCTCTCTCTCTCTCTCTT,TTTTCTCTCTCTCTCTCTCTC,CTTTTTCTCTCT	-69,-67,-65,-63,-61,	5.05e-07,8.87e-10,9.	-
AT5G42520	AT1G51740	-	motif	Chr1:19188843-19188863,Chr1:19188845-19188865,Chr1:19188847-19188867,Chr1:19188849-19188869,Chr1:191	+,+,+,+,+,	AAAGGCCTTTTTCTCTCTCTC,AGGCCTTTTTCTCTCTCTCTC,GCCTTTTTCTCTCTCTCTCTC,CTTTTTCTCTCTCTCTCTCTC,TTTTCTCTCTCT	0,2,4,6,8,10,12,14	5.7e-06,2.61e-06,1.2	-
AT5G42520	AT1G51745	-	motif	Chr1:19191526-19191546,Chr1:19191530-19191550,Chr1:19191532-19191552,Chr1:19191534-19191554,Chr1:191	+,+,+,+,+,	CTCCTCTTCTCTCTCAGTCTC,TCTTCTCTCTCAGTCTCTCTC,TTCTCTCTCAGTCTCTCTCTC,CTCTCTCAGTCTCTCTCTCTC,CTCTCAGTCTCT	3,7,9,11,13,15,17,19	3e-07,1.99e-06,7.73e	-
AT5G42520	AT1G51870	-	motif	Chr1:19267280-19267300	-	TCCCTTTTCTCTCTATATTTA	-279	2.81e-06	-
AT5G42520	AT1G51910	-	motif	Chr1:19288821-19288841	-	AACAGGCTCTCTCTCTATATG	-436	9.05e-06	-
AT5G42520	AT1G51950	-	motif	Chr1:19305112-19305132,Chr1:19305116-19305136,Chr1:19305118-19305138,Chr1:19305120-19305140,Chr1:193	-,-,-,-,-,	TTTTATCTCTCTCTCTGCCCT,ATCTTTTTATCTCTCTCTCTG,CAATCTTTTTATCTCTCTCTC,ATCAATCTTTTTATCTCTCTC,CTCTCTCTCTCT	-183,-179,-177,-175,	2.98e-06,2.2e-07,1.6	-
AT5G42520	AT1G51970	-	motif	Chr1:19314963-19314983	-	CTTTATTTCTCAATCTCACTA	-47	7.26e-06	-
AT5G42520	AT1G51980	-	motif	Chr1:19326841-19326861,Chr1:19326839-19326859,Chr1:19326837-19326857,Chr1:19326835-19326855,Chr1:193	-,-,-,-,-	CTCCGTCTCCTCCTCTCTCTC,CCGTCTCCTCCTCTCTCTCTA,GTCTCCTCCTCTCTCTCTATT,CTCCTCCTCTCTCTCTATTCA,CCTCCTCTCTCT	55,57,59,61,63	1.63e-06,1.1e-07,7.7	-
AT5G42520	AT1G52040	-	motif	Chr1:19352706-19352726,Chr1:19352704-19352724	-,-	TACTCTTTGTCTCTCTTCTTT,CTCTTTGTCTCTCTTCTTTTT	56,58	9.21e-06,7.33e-06	-
AT5G42520	AT1G52050	-	motif	Chr1:19356719-19356739,Chr1:19356717-19356737	-,-	ATCTATCTTTTTATCTTTCTC,CTATCTTTTTATCTTTCTCTC	25,27	2.27e-06,4.58e-07	-
AT5G42520	AT1G52060	-	motif	Chr1:19360620-19360640,Chr1:19360616-19360636	-,-	CTATATATTTCTCTTTCTCTC,ATATTTCTCTTTCTCTCCTCA	35,39	3.89e-06,2.39e-06	-
AT5G42520	AT1G52120	-	motif	Chr1:19398173-19398193,Chr1:19398169-19398189	-,-	TCAGCTCTCTCTCCCTCTCCT,CTCTCTCTCCCTCTCCTTATG	51,55	1.15e-06,1.62e-06	-
AT5G42520	AT1G52140	-	motif	Chr1:19408299-19408319,Chr1:19408297-19408317,Chr1:19408295-19408315,Chr1:19408293-19408313,Chr1:194	-,-,-,-,-,	TAGTACCACTCTCTCTCTCTC,GTACCACTCTCTCTCTCTCTC,ACCACTCTCTCTCTCTCTCTT,CACTCTCTCTCTCTCTCTTTC,CTCTCTCTCTCT	-45,-43,-41,-39,-37,	3.26e-07,1.03e-08,3.	-
AT5G42520	AT1G52170	-	motif	Chr1:19424295-19424315,Chr1:19424299-19424319,Chr1:19424327-19424347,Chr1:19424333-19424353	-,-,-,-	ATCCTTCTCTCTCTCAACCCT,CACGATCCTTCTCTCTCTCAA,TTCCCTCTTTCTCTCAGACCC,TCTCCTTTCCCTCTTTCTCTC	-240,-236,-208,-202	4.98e-06,8.36e-07,3.	-
AT5G42520	AT1G52190	-	motif	Chr1:19434511-19434531,Chr1:19434513-19434533,Chr1:19434515-19434535,Chr1:19434517-19434537,Chr1:194	+,+,+,+,+,	ACATTCCTCGCTCTCTCTCTC,ATTCCTCGCTCTCTCTCTCTC,TCCTCGCTCTCTCTCTCTCTC,CTCGCTCTCTCTCTCTCTCAA,CGCTCTCTCTCT	2,4,6,8,10,12,78	1.88e-06,1.47e-08,4.	-
AT5G42520	AT1G52230	-	motif	Chr1:19454507-19454527	-	CTCCCATTTTCTCTAACTCGA	-309	8.05e-06	-
AT5G42520	AT1G52240	-	motif	Chr1:19459717-19459737	+	ATATATGTGTCTCTCTCTTAC	-131	7.95e-06	-
AT5G42520	AT1G52270	-	motif	Chr1:19464321-19464341,Chr1:19464317-19464337,Chr1:19464315-19464335,Chr1:19464313-19464333,Chr1:194	-,-,-,-,-,	ATCCTTTTCTCAGTCTCTCTC,TTTTCTCAGTCTCTCTCTCTC,TTCTCAGTCTCTCTCTCTCTT,CTCAGTCTCTCTCTCTCTTTC,CAGTCTCTCTCT	14,18,20,22,24,26	4.74e-06,5.19e-08,5.	-
AT5G42520	AT1G52280	-	motif	Chr1:19469520-19469540	+	CTTTCACAATCTCTCTCTTTT	46	6.57e-06	-
AT5G42520	AT1G52310	-	motif	Chr1:19478139-19478159,Chr1:19478141-19478161	+,+	ACCCTTTTTTCTCTCTCTGTC,CCTTTTTTCTCTCTCTGTCGG	15,17	6.19e-06,3.18e-06	-
AT5G42520	AT1G52315	-	motif	Chr1:19481021-19481041	+	ATATATCTCTTACTTTCTCTT	-147	3.32e-06	-
AT5G42520	AT1G52343	-	motif	Chr1:19495693-19495713	+	CTCCTTTCTTCTCTATCCATC	5	5.42e-06	-
AT5G42520	AT1G52347	-	motif	Chr1:19496513-19496533,Chr1:19496515-19496535,Chr1:19496519-19496539,Chr1:19496527-19496547,Chr1:194	+,+,+,+,+,	CAAAATCGTTTTCTCTCTCTC,AAATCGTTTTCTCTCTCTCTG,CGTTTTCTCTCTCTCTGCTTC,CTCTCTCTGCTTCTGTCTCTC,CTCTCTGCTTCT	7,9,13,21,23,25,27	2.14e-06,1.85e-06,8.	-
AT5G42520	AT1G52380	-	motif	Chr1:19508960-19508980,Chr1:19508966-19508986,Chr1:19509013-19509033,Chr1:19509017-19509037	-,-,+,+	CTCTCTCTCTTTCTCAACTTT,CTGTATCTCTCTCTCTTTCTC,CTCTTTTGCTTTCTCTCTTCG,TTTGCTTTCTCTCTTCGTCTC	-3,0,30,34	3.85e-07,1.48e-09,6.	-
AT5G42520	AT1G52400	-	motif	Chr1:19515198-19515218,Chr1:19515200-19515220,Chr1:19515202-19515222,Chr1:19515204-19515224	-,-,-,-	CTCTTTTTTTCTCTCTAGCTA,CACTCTTTTTTTCTCTCTAGC,CTCACTCTTTTTTTCTCTCTA,TCCTCACTCTTTTTTTCTCTC	55,57,59,61	2.29e-06,4.53e-07,6.	-
AT5G42520	AT1G52420	-	motif	Chr1:19527874-19527894,Chr1:19527876-19527896,Chr1:19527878-19527898,Chr1:19527882-19527902	+,+,+,+	GAAGCAGACTCTCTCTCTCTC,AGCAGACTCTCTCTCTCTCTT,CAGACTCTCTCTCTCTCTTTG,CTCTCTCTCTCTCTTTGCTTC	32,34,36,40	6.25e-06,2.66e-06,4.	-
AT5G42520	AT1G52470	-	motif	Chr1:19553120-19553140,Chr1:19553122-19553142	-,-	TTCTTTTTTTCTATCTCACTA,ATTTCTTTTTTTCTATCTCAC	-73,-71	1.11e-06,4.33e-06	-
AT5G42520	AT1G52510	-	motif	Chr1:19565312-19565332	-	TCAATATTTTCTCTCTCTTTC	-40	7.63e-06	-
AT5G42520	AT1G52520	-	motif	Chr1:19565312-19565332	-	TCAATATTTTCTCTCTCTTTC	-437	7.63e-06	-
AT5G42520	AT1G52565	-	motif	Chr1:19580988-19581008	-	ATATTTCTCTTTATCTTACTC	-302	5.27e-06	-
AT5G42520	AT1G52570	-	FunTFBS	Chr1:19587466-19587486	-	CTCTCCCTCGCTCTCTCTCTT	-416	4.2e-08	0.5138
AT5G42520	AT1G52580	-	FunTFBS	Chr1:19587466-19587486	-	CTCTCCCTCGCTCTCTCTCTT	-151	4.2e-08	0.5138
AT5G42520	AT1G52620	-	motif	Chr1:19603733-19603753,Chr1:19603735-19603755	+,+	TTCCGGTTCTCTCTCTTCTTC,CCGGTTCTCTCTCTTCTTCCC	-58,-56	5.34e-06,9.84e-06	-
AT5G42520	AT1G52670	-	motif	Chr1:19617727-19617747,Chr1:19617723-19617743,Chr1:19617721-19617741	+,+,+	CTCTCTCTATCTCTTTAAATA,TAAGCTCTCTCTATCTCTTTA,TTTAAGCTCTCTCTATCTCTT	-155,-151,-149	1.83e-06,9.57e-07,1.	-
AT5G42520	AT1G52700	-	motif	Chr1:19633785-19633805	-	CATTGATTCTCTCTCTGTTTC	-345	2.45e-06	-
AT5G42520	AT1G52740	-	motif	Chr1:19645260-19645280,Chr1:19645317-19645337,Chr1:19645319-19645339,Chr1:19645321-19645341	+,+,+,+	ACCGACTTGTCTCTCTCTATC,TCATCTTCTTCTCTCTCTTTT,ATCTTCTTCTCTCTCTTTTTA,CTTCTTCTCTCTCTTTTTATC	0,49,51,53	7.63e-06,2.19e-06,1.	-
AT5G42520	AT1G52890	-	motif	Chr1:19698441-19698461	+	CCATATTTTTTTCTTTCTTTC	21	6.19e-06	-
AT5G42520	AT1G52920	-	motif	Chr1:19711175-19711195,Chr1:19711043-19711063	+,+	ATGATTTTTTCTCTCTGTTTC,TCCCATATCTCTCTTTCTCTC	-123,0	3.69e-06,2.46e-06	-
AT5G42520	AT1G52930	-	motif	Chr1:19711043-19711063,Chr1:19711175-19711195	+,+	TCCCATATCTCTCTTTCTCTC,ATGATTTTTTCTCTCTGTTTC	-174,-42	2.46e-06,3.69e-06	-
AT5G42520	AT1G53000	-	FunTFBS	Chr1:19747146-19747166	-	CTCACTCTCTCACTCACTCAC	79	3.08e-08	0.5059
AT5G42520	AT1G53050	-	motif	Chr1:19772073-19772093	+	CCAGATCCATCTCTCTCTCAA	28	8.35e-06	-
AT5G42520	AT1G53160	-	motif	Chr1:19806236-19806256,Chr1:19806240-19806260	+,+	AAATCTCTTTTTCTTTCTTTC,CTCTTTTTCTTTCTTTCCCAA	-163,-159	1.72e-06,7.14e-07	-
AT5G42520	AT1G53190	-	motif	Chr1:19837134-19837154,Chr1:19837144-19837164,Chr1:19837183-19837203,Chr1:19837185-19837205,Chr1:198	+,+,+,+,+,	ACCGACGTCTCTCTCTTCCTC,CTCTCTTCCTCACCTCCTCTT,TCTCTCTTCTCTCTCTCTCTC,TCTCTTCTCTCTCTCTCTCTC,TCTTCTCTCTCT	24,34,73,75,77,79	8.85e-06,7.16e-06,4.	-
AT5G42520	AT1G53240	-	motif	Chr1:19857343-19857363,Chr1:19857341-19857361,Chr1:19857339-19857359,Chr1:19857337-19857357,Chr1:198	+,+,+,+,+,	CTCTCTCTCTCTCTTCGTGTC,CTCTCTCTCTCTCTCTTCGTG,CTCTCTCTCTCTCTCTCTTCG,CTCTCTCTCTCTCTCTCTCTT,CTCTCTCTCTCT	-406,-404,-402,-400,	7.41e-07,1.57e-06,4.	-
AT5G42520	AT1G53250	-	motif	Chr1:19857311-19857331,Chr1:19857313-19857333,Chr1:19857315-19857335,Chr1:19857317-19857337,Chr1:198	+,+,+,+,+,	CTGTTTCTCCCGCTCTCTCTC,GTTTCTCCCGCTCTCTCTCTC,TTCTCCCGCTCTCTCTCTCTC,CTCCCGCTCTCTCTCTCTCTC,CCCGCTCTCTCT	-20,-18,-16,-14,-12,	2.76e-07,7.03e-07,1.	-
AT5G42520	AT1G53270	-	motif	Chr1:19862853-19862873	+	TTCTTTTTCCTTCTTTCTTTC	-5	1.84e-06	-
AT5G42520	AT1G53320	-	motif	Chr1:19893475-19893495,Chr1:19893473-19893493,Chr1:19893471-19893491,Chr1:19893469-19893489,Chr1:198	-,-,-,-,-,	TCTCATCCCTTTCTCTCTCTT,TCATCCCTTTCTCTCTCTTCC,ATCCCTTTCTCTCTCTTCCCC,CCCTTTCTCTCTCTTCCCCTC,CTTTCTCTCTCT	9,11,13,15,17,28	2.18e-06,1.69e-06,3.	-
AT5G42520	AT1G53340	-	motif	Chr1:19900975-19900995	+	TCTCCTTCCTCTCCCTCTTTC	-44	4.74e-06	-
AT5G42520	AT1G53380	-	motif	Chr1:19916573-19916593,Chr1:19916482-19916502,Chr1:19916480-19916500	-,-,-	CTTTTTTACTCTCTCTGTCTT,CTCTCATTTTCTCTCTCATCT,CTCATTTTCTCTCTCATCTTC	-56,15,17	7.77e-07,3.17e-06,1.	-
AT5G42520	AT1G53420	-	motif	Chr1:19931444-19931464	-	TTCTCGTTCTTTCTCTTCTTC	30	1.43e-06	-
AT5G42520	AT1G53430	-	motif	Chr1:19935178-19935198,Chr1:19935180-19935200,Chr1:19935182-19935202,Chr1:19935184-19935204,Chr1:199	+,+,+,+,+,	CTTCCATTTTCTCTCTCAATC,TCCATTTTCTCTCTCAATCTC,CATTTTCTCTCTCAATCTCTC,TTTTCTCTCTCAATCTCTCTC,TTCTCTCTCAAT	15,17,19,21,23,25,27	4.82e-06,2.34e-07,1.	-
AT5G42520	AT1G53440	-	motif	Chr1:19945844-19945864,Chr1:19945846-19945866,Chr1:19945852-19945872,Chr1:19945854-19945874,Chr1:199	+,+,+,+,+,	TTCTTCTTTCCTCTTTCTCTC,CTTCTTTCCTCTTTCTCTCTC,TCCTCTTTCTCTCTCAGTCTC,CTCTTTCTCTCTCAGTCTCTT,CTCTCTCAGTCT	-95,-93,-87,-85,-79,	3.71e-06,5.12e-06,1.	-
AT5G42520	AT1G53500	-	motif	Chr1:19969756-19969776	+	TCATGTCTTTTTCTCTTTCTT	0	5.91e-06	-
AT5G42520	AT1G53520	-	FunTFBS	Chr1:19978236-19978256,Chr1:19978234-19978254,Chr1:19978232-19978252,Chr1:19978230-19978250	-,-,-,-	ATTCTCATCTCTCTCTCTCTC,TCTCATCTCTCTCTCTCTCTG,TCATCTCTCTCTCTCTCTGGT,ATCTCTCTCTCTCTCTGGTAA	-281,-279,-277,-275	7.49e-06,2.97e-07,3.	0.5503,0.504,0.6759,
AT5G42520	AT1G53560	-	motif	Chr1:19985966-19985986,Chr1:19985962-19985982,Chr1:19985960-19985980,Chr1:19985958-19985978,Chr1:199	+,+,+,+,+	CTCTCTCTATCTCTCTGTCTC,ATCTCTCTCTCTATCTCTCTG,TTATCTCTCTCTCTATCTCTC,CATTATCTCTCTCTCTATCTC,CCCATTATCTCT	0,1,3,5,7	5.18e-10,5.74e-09,3.	-
AT5G42520	AT1G53570	-	motif	Chr1:19987205-19987225,Chr1:19987211-19987231	+,+	CTTGTTGTGTCTCTCTTTCTC,GTGTCTCTCTTTCTCCAACTA	14,20	3.02e-06,1.43e-06	-
AT5G42520	AT1G53680	-	motif	Chr1:20038433-20038453	-	CTCAACTCCTTTCTCTCTCAA	75	3.72e-06	-
AT5G42520	AT1G53687	-	motif	Chr1:20041499-20041519	-	CATTTTTTTTTTCTACCTCTC	0	8.42e-06	-
AT5G42520	AT1G53690	-	motif	Chr1:20043593-20043613,Chr1:20043591-20043611,Chr1:20043585-20043605,Chr1:20043583-20043603	-,-,-,-	GTCTGTCATTTTCTCTGTCTC,CTGTCATTTTCTCTGTCTCTC,TTTTCTCTGTCTCTCGTTCTC,TTCTCTGTCTCTCGTTCTCTT	-249,-247,-241,-239	1.98e-06,1.82e-06,7.	-
AT5G42520	AT1G53710	-	motif	Chr1:20056608-20056628,Chr1:20056604-20056624,Chr1:20056602-20056622,Chr1:20056600-20056620	+,+,+,+	TCTTCTCTCGCTCTCTGTTTC,CTCTTCTTCTCTCGCTCTCTG,CTCTCTTCTTCTCTCGCTCTC,ACCTCTCTTCTTCTCTCGCTC	-212,-208,-206,-204	4.56e-06,2.24e-06,1.	-
AT5G42520	AT1G53720	-	motif	Chr1:20056600-20056620,Chr1:20056602-20056622,Chr1:20056604-20056624,Chr1:20056608-20056628	+,+,+,+	ACCTCTCTTCTTCTCTCGCTC,CTCTCTTCTTCTCTCGCTCTC,CTCTTCTTCTCTCGCTCTCTG,TCTTCTCTCGCTCTCTGTTTC	67,69,71,75	4.65e-06,1.87e-07,2.	-
AT5G42520	AT1G53730	-	motif	Chr1:20061755-20061775	-	CTCATCTTCTTCCTCTCTCTA	54	6.14e-06	-
AT5G42520	AT1G53770	-	motif	Chr1:20074126-20074146,Chr1:20074124-20074144,Chr1:20074122-20074142	-,-,-	CCTTTTGTGTCTCTCTCTACC,TTTTGTGTCTCTCTCTACCTT,TTGTGTCTCTCTCTACCTTCA	-368,-366,-364	7.07e-06,2.7e-06,4.5	-
AT5G42520	AT1G53780	-	motif	Chr1:20078247-20078267	-	CACCTTTCTTCTCTCGCTCTC	-19	7.6e-06	-
AT5G42520	AT1G53840	-	motif	Chr1:20101002-20101022	-	GCGTCCCTATCTCTATCTCTT	-423	6.33e-06	-
AT5G42520	AT1G53885	-	motif	Chr1:20119722-20119742,Chr1:20119724-20119744,Chr1:20119726-20119746,Chr1:20119728-20119748,Chr1:201	+,+,+,+,+,	TCCACTTCATCTCTCTCTCTC,CACTTCATCTCTCTCTCTCTC,CTTCATCTCTCTCTCTCTCTC,TCATCTCTCTCTCTCTCTCCC,ATCTCTCTCTCT	0,1,3,5,7,9,11,61	1.33e-07,1.63e-07,8.	-
AT5G42520	AT1G53903	-	motif	Chr1:20132287-20132307,Chr1:20132289-20132309,Chr1:20132291-20132311,Chr1:20132293-20132313,Chr1:201	+,+,+,+,+,	TCCACTTCATCTCTCTCTCTC,CACTTCATCTCTCTCTCTCTC,CTTCATCTCTCTCTCTCTCTC,TCATCTCTCTCTCTCTCTCCC,ATCTCTCTCTCT	0,1,3,5,7,9,11,61	1.33e-07,1.63e-07,8.	-
AT5G42520	AT1G53950	-	motif	Chr1:20148009-20148029,Chr1:20148007-20148027,Chr1:20148005-20148025,Chr1:20148003-20148023,Chr1:201	+,+,+,+,+,	CTCTCTCTCTCTCTCCTCTCT,CTCTCTCTCTCTCTCTCCTCT,ATCTCTCTCTCTCTCTCTCCT,TTATCTCTCTCTCTCTCTCTC,TTTTATCTCTCT	-21,-19,-17,-15,-13,	1.14e-06,7.02e-09,4.	-
AT5G42520	AT1G53970	-	motif	Chr1:20147995-20148015,Chr1:20147997-20148017,Chr1:20147999-20148019,Chr1:20148001-20148021,Chr1:201	+,+,+,+,+,	CTCAACTTTTATCTCTCTCTC,CAACTTTTATCTCTCTCTCTC,ACTTTTATCTCTCTCTCTCTC,TTTTATCTCTCTCTCTCTCTC,TTATCTCTCTCT	-404,-402,-400,-398,	1.57e-06,3.1e-07,6.1	-
AT5G42520	AT1G54000	-	motif	Chr1:20156371-20156391,Chr1:20156367-20156387,Chr1:20156365-20156385	-,-,-	ACAGTTCTGTTTCTCCCTCTC,TTCTGTTTCTCCCTCTCTCTA,CTGTTTCTCCCTCTCTCTAAA	28,32,34	3.35e-06,2.32e-07,5.	-
AT5G42520	AT1G54010	-	motif	Chr1:20160762-20160782,Chr1:20160760-20160780,Chr1:20160758-20160778,Chr1:20160756-20160776	-,-,-,-	CTGTTTCACTTTCTCTCTCTC,GTTTCACTTTCTCTCTCTCTG,TTCACTTTCTCTCTCTCTGTA,CACTTTCTCTCTCTCTGTATA	33,35,37,39	5.99e-09,9.77e-07,2.	-
AT5G42520	AT1G54080	-	motif	Chr1:20187076-20187096	-	TACAGTCTATCTCTCTCTCGA	0	1.25e-06	-
AT5G42520	AT1G54110	-	motif	Chr1:20199001-20199021,Chr1:20199003-20199023,Chr1:20199005-20199025,Chr1:20199007-20199027,Chr1:201	-,-,-,-,-,	CTCTCTCTCACTCCCTCTTTA,CTCTCTCTCTCACTCCCTCTT,GTCTCTCTCTCTCACTCCCTC,ACGTCTCTCTCTCTCACTCCC,ACACGTCTCTCT	-397,-395,-393,-391,	2.44e-07,1.66e-09,4.	-
AT5G42520	AT1G54120	-	motif	Chr1:20207024-20207044,Chr1:20207026-20207046,Chr1:20207028-20207048,Chr1:20207030-20207050,Chr1:202	+,+,+,+,+,	CAAACTCTCTTTCTCTTTCTC,AACTCTCTTTCTCTTTCTCTC,CTCTCTTTCTCTTTCTCTCTC,CTCTTTCTCTTTCTCTCTCTT,CTTTCTCTTTCT	4,6,8,10,12,14,16	4.2e-08,4.84e-09,3.8	-
AT5G42520	AT1G54130	-	motif	Chr1:20210931-20210951,Chr1:20210933-20210953	+,+	CTCAATTTCTCTCTCACAATC,CAATTTCTCTCTCACAATCTC	58,60	4.11e-07,4.44e-06	-
AT5G42520	AT1G54180	-	motif	Chr1:20226825-20226845,Chr1:20226827-20226847,Chr1:20226829-20226849,Chr1:20227273-20227293,Chr1:202	-,-,-,-,-,	ACCTTTTTCTCTCTTCCTTGA,CCACCTTTTTCTCTCTTCCTT,CCCCACCTTTTTCTCTCTTCC,CTCTCGCTGTCTCTCTCTGTA,ATCTTTCTCTCG	-432,-430,-428,0,2,7	8.05e-06,4.78e-06,7.	-
AT5G42520	AT1G54217	-	motif	Chr1:20245433-20245453,Chr1:20245431-20245451,Chr1:20245429-20245449,Chr1:20245427-20245447	-,-,-,-	CAATCTTTCTCTCTTTCTCTT,ATCTTTCTCTCTTTCTCTTTC,CTTTCTCTCTTTCTCTTTCTC,TTCTCTCTTTCTCTTTCTCAT	74,76,78,80	2.66e-08,1.61e-07,4.	-
AT5G42520	AT1G54250	-	motif	Chr1:20255010-20255030	+	AAGCTTCTCCATCTCTCCCTC	72	9.8e-06	-
AT5G42520	AT1G54280	-	motif	Chr1:20267855-20267875,Chr1:20267776-20267796,Chr1:20267774-20267794,Chr1:20267772-20267792,Chr1:202	+,+,+,+,+,	CCTCCTTTCTCTCTATAATTC,CTCTCTCTCTCTGTCTCCTTC,CTCTCTCTCTCTCTGTCTCCT,GTCTCTCTCTCTCTCTGTCTC,CTGTCTCTCTCT	-34,25,27,29,31,33,3	5.37e-06,4.39e-08,6.	-
AT5G42520	AT1G54330	-	motif	Chr1:20280911-20280931,Chr1:20280907-20280927,Chr1:20280905-20280925	-,-,-	TCTCATCTCTTTCTCTCTCGT,ATCTCTTTCTCTCTCGTTTTC,CTCTTTCTCTCTCGTTTTCTA	21,25,27	3.83e-06,1.73e-06,1.	-
AT5G42520	AT1G54355	-	motif	Chr1:20290383-20290403	-	CTGTATCAATCTCTCTATTTA	-67	7.39e-06	-
AT5G42520	AT1G54360	-	motif	Chr1:20290383-20290403	-	CTGTATCAATCTCTCTATTTA	-153	7.39e-06	-
AT5G42520	AT1G54450	-	motif	Chr1:20339780-20339800,Chr1:20339778-20339798,Chr1:20339776-20339796,Chr1:20339774-20339794,Chr1:203	-,-,-,-,-,	TACCCTTTTCCTCTCTCTCTC,CCCTTTTCCTCTCTCTCTCCA,CTTTTCCTCTCTCTCTCCATC,TTTCCTCTCTCTCTCCATCGA,AATACTCTCTCA	-245,-243,-241,-239,	1.91e-07,2.29e-08,1.	-
AT5G42520	AT1G54460	-	motif	Chr1:20343436-20343456,Chr1:20343432-20343452	+,+	TACATTCTCTCTCTTTCGCTC,CAAATACATTCTCTCTCTTTC	74,78	1.67e-06,9.42e-06	-
AT5G42520	AT1G54720	-	motif	Chr1:20422743-20422763,Chr1:20422745-20422765,Chr1:20422747-20422767,Chr1:20422749-20422769,Chr1:204	+,+,+,+,+,	TTAAGTCTCTTACTCTATCTC,AAGTCTCTTACTCTATCTCTC,GTCTCTTACTCTATCTCTCTC,CTCTTACTCTATCTCTCTCTT,CTTACTCTATCT	-68,-66,-64,-62,-60,	1.68e-06,3.69e-06,8.	-
AT5G42520	AT1G54730	-	motif	Chr1:20424304-20424324,Chr1:20424457-20424477	+,-	TTCACTTTTTCTCTATATATA,CTCTCATTTTCTCTTTCCTTT	-86,47	3.92e-06,2.65e-06	-
AT5G42520	AT1G54740	-	motif	Chr1:20430675-20430695,Chr1:20430803-20430823,Chr1:20430805-20430825,Chr1:20430807-20430827,Chr1:204	+,+,+,+,+,	ATCTATCTCTTTCCCATTTTC,TCTTGTCACCCTCTCTCTCTC,TTGTCACCCTCTCTCTCTCTC,GTCACCCTCTCTCTCTCTCTC,CACCCTCTCTCT	-74,34,36,38,40,42,4	8.54e-06,7.45e-07,2.	-
AT5G42520	AT1G54940	-	motif	Chr1:20481488-20481508,Chr1:20481490-20481510,Chr1:20481492-20481512,Chr1:20481494-20481514,Chr1:204	-,-,-,-,-,	CTCTCTCTCTCTCTCTTTAAG,CTCTCTCTCTCTCTCTCTTTA,CTCTCTCTCTCTCTCTCTCTT,GTCTCTCTCTCTCTCTCTCTC,ATGTCTCTCTCT	-182,-180,-178,-176,	1.84e-07,7.99e-12,8.	-
AT5G42520	AT1G55050	-	motif	Chr1:20541840-20541860,Chr1:20541890-20541910,Chr1:20541892-20541912,Chr1:20541894-20541914,Chr1:205	+,+,+,+,+	CTTACTTTGTTTCTCTCTCGA,TGATCTCTCTCTCTTTCTCTC,ATCTCTCTCTCTTTCTCTCCA,CTCTCTCTCTTTCTCTCCACA,CTCTCTCTTTCT	-27,3,5,7,9	2.18e-06,1.99e-07,1.	-
AT5G42520	AT1G55110	-	motif	Chr1:20563108-20563128,Chr1:20563106-20563126,Chr1:20563104-20563124,Chr1:20563102-20563122,Chr1:205	-,-,-,-,-,	TCCACAATCTCTCCCTCTCTC,CACAATCTCTCCCTCTCTCTC,CAATCTCTCCCTCTCTCTCTC,ATCTCTCCCTCTCTCTCTCTT,CTCTCCCTCTCT	43,45,47,49,51,53,55	3.69e-06,8.14e-08,7.	-
AT5G42520	AT1G55207	-	motif	Chr1:20596598-20596618	-	ATGCGTCTTTCTCTCTTTTTC	-100	2.71e-06	-
AT5G42520	AT1G55230	-	motif	Chr1:20602832-20602852,Chr1:20602834-20602854,Chr1:20602836-20602856,Chr1:20602838-20602858	+,+,+,+	CTAAATCTCCCTCTCCCTCTA,AAATCTCCCTCTCCCTCTATA,ATCTCCCTCTCCCTCTATATA,CTCCCTCTCCCTCTATATATA	13,15,17,19	2.7e-07,1e-06,5.15e-	-
AT5G42520	AT1G55240	-	motif	Chr1:20604951-20604971,Chr1:20604953-20604973	+,+	CCCTTATTGTCTCTCTCTAAA,CTTATTGTCTCTCTCTAAATA	35,37	5.29e-06,9.67e-06	-
AT5G42520	AT1G55265	-	motif	Chr1:20617349-20617369,Chr1:20617353-20617373,Chr1:20617355-20617375,Chr1:20617357-20617377,Chr1:206	+,+,+,+,+	CTTCTCCTGTCTCTTCCTCTC,TCCTGTCTCTTCCTCTCTCTC,CTGTCTCTTCCTCTCTCTCTT,GTCTCTTCCTCTCTCTCTTAT,CTCTTCCTCTCT	36,40,42,44,46	8.2e-06,2.51e-07,1.7	-
AT5G42520	AT1G55270	-	motif	Chr1:20620117-20620137,Chr1:20620115-20620135,Chr1:20620113-20620133,Chr1:20620111-20620131,Chr1:206	+,+,+,+,+	CTCTCTCTCTCTCTCTTCTCG,GTCTCTCTCTCTCTCTCTTCT,AGGTCTCTCTCTCTCTCTCTT,GTAGGTCTCTCTCTCTCTCTC,TGGTAGGTCTCT	0,1,3,5,7	5.05e-07,2.05e-08,9.	-
AT5G42520	AT1G55300	-	motif	Chr1:20629672-20629692,Chr1:20629670-20629690,Chr1:20629668-20629688,Chr1:20629666-20629686,Chr1:206	-,-,-,-,-,	TAATGTCTCTCTCTCTCTCTC,ATGTCTCTCTCTCTCTCTCTC,GTCTCTCTCTCTCTCTCTCTC,CTCTCTCTCTCTCTCTCTCTC,CTCTCTCTCTCT	0,2,4,6,8,10,12,14,1	1.4e-09,1.02e-11,3.6	-
AT5G42520	AT1G55310	-	motif	Chr1:20629648-20629668,Chr1:20629650-20629670,Chr1:20629652-20629672,Chr1:20629654-20629674,Chr1:206	-,-,-,-,-,	CTCTCTCTCTCTCTAACATAA,CTCTCTCTCTCTCTCTAACAT,CTCTCTCTCTCTCTCTCTAAC,CTCTCTCTCTCTCTCTCTCTA,CTCTCTCTCTCT	-397,-395,-393,-391,	4.75e-07,1.13e-08,1.	-
AT5G42520	AT1G55320	-	motif	Chr1:20633352-20633372	-	ATCTCTTTCTATCTCTCTATA	0	8.24e-08	-
AT5G42520	AT1G55350	-	motif	Chr1:20665106-20665126,Chr1:20665070-20665090,Chr1:20665068-20665088,Chr1:20665066-20665086,Chr1:206	-,+,+,+,+,	CAAGAACTTTTTCTCTCTCTA,CTCACTCTCTCTCTTCCTCAA,TTCTCACTCTCTCTCTTCCTC,TTTTCTCACTCTCTCTCTTCC,CTTTTTCTCACT	-11,5,7,9,11,13,15,1	3.32e-06,4.36e-08,8.	-
AT5G42520	AT1G55360	-	motif	Chr1:20668816-20668836,Chr1:20668814-20668834,Chr1:20668812-20668832,Chr1:20668774-20668794,Chr1:206	+,+,+,+,+	ACCCTTCTCTCTCTCTGTAGA,TTACCCTTCTCTCTCTCTGTA,TTTTACCCTTCTCTCTCTCTG,TTCACTTTCCCACTCTCCATA,CTTTAACTTTCT	-90,-88,-86,-48,-22	1.66e-06,9.46e-06,8.	-
AT5G42520	AT1G55365	-	motif	Chr1:20674366-20674386	+	CCAAGATTCTCTCTCTCTCAA	-3	1.68e-06	-
AT5G42520	AT1G55370	-	motif	Chr1:20674366-20674386	+	CCAAGATTCTCTCTCTCTCAA	-397	1.68e-06	-
AT5G42520	AT1G55390	-	motif	Chr1:20683469-20683489,Chr1:20683448-20683468,Chr1:20683444-20683464,Chr1:20683442-20683462,Chr1:206	-,-,-,-,+	TTCTTTCTACTTCTCTCTCGA,ATTTCTCCGTCTCTTTCTCTT,CTCCGTCTCTTTCTCTTTTTC,CCGTCTCTTTCTCTTTTTCTT,TTTTTTCTCTCT	-426,-405,-401,-399,	3.94e-06,1.07e-06,8.	-
AT5G42520	AT1G55420	-	motif	Chr1:20694113-20694133	+	TTCTTGTTATCTCTCTCTTAA	-161	8.65e-06	-
AT5G42520	AT1G55430	-	motif	Chr1:20699783-20699803,Chr1:20699781-20699801,Chr1:20699779-20699799,Chr1:20699777-20699797,Chr1:206	+,+,+,+,+,	CTCTCTCTATCTATCTCTCTT,CTCTCTCTCTATCTATCTCTC,TTCTCTCTCTCTATCTATCTC,TGTTCTCTCTCTCTATCTATC,CTTGTTCTCTCT	-161,-159,-157,-155,	1.65e-08,4.29e-10,1.	-
AT5G42520	AT1G55440	-	motif	Chr1:20703623-20703643,Chr1:20703621-20703641,Chr1:20703619-20703639	+,+,+	CTTGTTCTCTCTCTCTTAATC,TTCTTGTTCTCTCTCTCTTAA,GATTCTTGTTCTCTCTCTCTT	-163,-161,-159	1.49e-06,4.15e-07,6.	-
AT5G42520	AT1G55580	-	FunTFBS	Chr1:20764048-20764068	-	TTCTTTTTCTCTCTCGATCAA	37	8.24e-06	0.6033
AT5G42520	AT1G55590	-	motif	Chr1:20771771-20771791	+	CTCTCTCCCTCTCCAATTCCA	80	7.36e-06	-
AT5G42520	AT1G55591	-	motif	Chr1:20771761-20771781,Chr1:20771763-20771783,Chr1:20771765-20771785,Chr1:20771767-20771787,Chr1:207	+,+,+,+,+,	AACGAATTCTCTCTCTCCCTC,CGAATTCTCTCTCTCCCTCTC,AATTCTCTCTCTCCCTCTCCA,TTCTCTCTCTCCCTCTCCAAT,CTCTCTCTCCCT	-437,-435,-433,-431,	4.31e-07,6.39e-07,3.	-
AT5G42520	AT1G55615	-	motif	Chr1:20786095-20786115	+	CTCTTCTTCTTTCTTTTACTA	-324	8.31e-06	-
AT5G42520	AT1G55630	-	motif	Chr1:20793926-20793946	+	TCCAAGCTCTTTCTCCCCCGC	-362	8.54e-06	-
AT5G42520	AT1G55680	-	motif	Chr1:20807904-20807924,Chr1:20807902-20807922,Chr1:20807900-20807920,Chr1:20807898-20807918,Chr1:208	-,-,-,-,-,	TTCGCTATTCCTCTCTCTCTC,CGCTATTCCTCTCTCTCTCTC,CTATTCCTCTCTCTCTCTCTC,ATTCCTCTCTCTCTCTCTCTC,TCCTCTCTCTCT	16,18,20,22,24,26,28	2.79e-06,1.14e-07,5.	-
AT5G42520	AT1G55710	-	motif	Chr1:20826059-20826079	+	CTCCTTCTTCTTCTCCTTCTC	63	6.05e-06	-
AT5G42520	AT1G55760	-	motif	Chr1:20849019-20849039,Chr1:20849017-20849037,Chr1:20849015-20849035,Chr1:20849013-20849033,Chr1:208	-,-,-,-,-,	ACACTTTACCCTCTCTCTCTC,ACTTTACCCTCTCTCTCTCTC,TTTACCCTCTCTCTCTCTCCC,TACCCTCTCTCTCTCTCCCTC,CCCTCTCTCTCT	15,17,19,21,23,25,27	4.21e-06,9.74e-08,9.	-
AT5G42520	AT1G55820	-	motif	Chr1:20863998-20864018,Chr1:20864340-20864360,Chr1:20864344-20864364	-,+,+	CAAGCTCGCACTCTCTCACTC,ATTGCTCTCTCAATTTCTCTC,CTCTCTCAATTTCTCTCTCCT	-321,1,5	6.85e-06,3.89e-06,6.	-
AT5G42520	AT1G55830	-	motif	Chr1:20870432-20870452,Chr1:20870430-20870450,Chr1:20870402-20870422,Chr1:20870400-20870420,Chr1:208	+,+,+,+,+	CACTTTCTTTCTCGCTCTTTT,TTCACTTTCTTTCTCGCTCTT,ATCATTCTCTCACTCTCTTGT,CCATCATTCTCTCACTCTCTT,TTCCATCATTCT	-94,-92,-64,-62,-60	3.69e-06,1.63e-06,1.	-
AT5G42520	AT1G55840	-	motif	Chr1:20873646-20873666	-	TTCTTCTTCTCTCTTCTTCTC	44	3.35e-06	-
AT5G42520	AT1G55860	-	motif	Chr1:20895639-20895659,Chr1:20895637-20895657,Chr1:20895635-20895655,Chr1:20895633-20895653,Chr1:208	+,+,+,+,+,	CTCTCTCTCTCTCTCCGTTCA,TTCTCTCTCTCTCTCTCCGTT,GATTCTCTCTCTCTCTCTCCG,TTGATTCTCTCTCTCTCTCTC,GTTTGATTCTCT	-246,-244,-242,-240,	5.42e-08,1.26e-07,5.	-
AT5G42520	AT1G55870	-	motif	Chr1:20895583-20895603,Chr1:20895629-20895649,Chr1:20895631-20895651,Chr1:20895633-20895653,Chr1:208	+,+,+,+,+,	TCATCTTTCCCTCTTTCCTTC,TCGTTTGATTCTCTCTCTCTC,GTTTGATTCTCTCTCTCTCTC,TTGATTCTCTCTCTCTCTCTC,GATTCTCTCTCT	0,44,46,48,50,52,54	5.24e-06,1.26e-06,1.	-
AT5G42520	AT1G56010	-	FunTFBS	Chr1:20949203-20949223,Chr1:20949201-20949221	-,-	ATTCTTCTCTTTATCTCTCTT,TCTTCTCTTTATCTCTCTTTT	58,60	2.75e-06,5.17e-06	0.5171,0.5217
AT5G42520	AT1G56020	-	motif	Chr1:20952104-20952124	+	TTGTCTCTGTCACTCCCACTT	-20	4.29e-06	-
AT5G42520	AT1G56040	-	motif	Chr1:20962810-20962830	-	ATCTATCTCTCTCTACGTATA	-476	1.58e-06	-
AT5G42520	AT1G56080	-	motif	Chr1:20976306-20976326	-	ATAACTATCTCTCTCTGTCTC	-15	1.06e-06	-
AT5G42520	AT1G56085	-	motif	Chr1:20976306-20976326	-	ATAACTATCTCTCTCTGTCTC	-189	1.06e-06	-
AT5G42520	AT1G56090	-	motif	Chr1:20979682-20979702,Chr1:20979680-20979700,Chr1:20979678-20979698,Chr1:20979676-20979696,Chr1:209	+,+,+,+,+,	CTCTCTCTCTCTCTTCTCATT,CTCTCTCTCTCTCTCTTCTCA,CTCTCTCTCTCTCTCTCTTCT,CTCTCTCTCTCTCTCTCTCTT,CTCTCTCTCTCT	-325,-323,-321,-319,	1.68e-06,7.25e-08,8.	-
AT5G42520	AT1G56150	-	motif	Chr1:21016919-21016939	-	CACTATTCTTTTCTCTCTTTT	-446	4.25e-06	-
AT5G42520	AT1G56180	-	motif	Chr1:21028370-21028390,Chr1:21028368-21028388,Chr1:21028366-21028386,Chr1:21028362-21028382,Chr1:210	+,+,+,+,-	CTCACTTTCACTCTCACTATC,CCCTCACTTTCACTCTCACTA,TTCCCTCACTTTCACTCTCAC,CTTATTCCCTCACTTTCACTC,CTCTTTCGCCTT	-306,-304,-302,-298,	1.55e-06,1.95e-07,8.	-
AT5G42520	AT1G56190	-	motif	Chr1:21027990-21028010	-	CTCTTTCGCCTTCTTTTTCTC	-206	3.21e-06	-
AT5G42520	AT1G56210	-	FunTFBS	Chr1:21035654-21035674	+	CTTTCTATCTCTCTCTTCCAC	36	9.5e-06	0.5312
AT5G42520	AT1G56240	-	motif	Chr1:21057581-21057601	-	TTCTCACCATCTCTATCTCCA	-4	3.35e-06	-
AT5G42520	AT1G56250	-	motif	Chr1:21062999-21063019	-	TTCTCACCATCTCTATCTCCA	-4	3.35e-06	-
AT5G42520	AT1G56280	-	motif	Chr1:21074847-21074867,Chr1:21074843-21074863,Chr1:21074841-21074861,Chr1:21074839-21074859	-,-,-,-	AACGCACTTTCTCTTCCTCTC,CACTTTCTCTTCCTCTCTCCT,CTTTCTCTTCCTCTCTCCTCC,TTCTCTTCCTCTCTCCTCCTA	10,14,16,18	1.88e-06,2.96e-06,2.	-
AT5G42520	AT1G56290	-	motif	Chr1:21074839-21074859,Chr1:21074841-21074861,Chr1:21074843-21074863,Chr1:21074847-21074867	-,-,-,-	TTCTCTTCCTCTCTCCTCCTA,CTTTCTCTTCCTCTCTCCTCC,CACTTTCTCTTCCTCTCTCCT,AACGCACTTTCTCTTCCTCTC	-427,-425,-423,-419	6.77e-07,2.81e-06,2.	-
AT5G42520	AT1G56320	-	motif	Chr1:21086468-21086488,Chr1:21086464-21086484	-,-	CTCTCTCTGCTTATTTCTCTC,CTCTGCTTATTTCTCTCCCTA	6,10	1.23e-06,2.46e-06	-
AT5G42520	AT1G56410	-	motif	Chr1:21116941-21116961	+	TTCCCTTTTTCTCCTTTTCTC	-186	6.16e-06	-
AT5G42520	AT1G56440	-	motif	Chr1:21141545-21141565	-	CTCTGTGACTTTCTCAGTCTT	6	7.39e-06	-
AT5G42520	AT1G56450	-	motif	Chr1:21141545-21141565	-	CTCTGTGACTTTCTCAGTCTT	-318	7.39e-06	-
AT5G42520	AT1G56520	-	motif	Chr1:21178998-21179018,Chr1:21178994-21179014,Chr1:21178992-21179012	-,-,-	AACTTCCCATTTCTCTCTCTC,TCCCATTTCTCTCTCTCTATT,CCATTTCTCTCTCTCTATTAA	-24,-20,-18	2.2e-06,3.39e-07,4.8	-
AT5G42520	AT1G56530	-	motif	Chr1:21178992-21179012,Chr1:21178994-21179014,Chr1:21178998-21179018	-,-,-	CCATTTCTCTCTCTCTATTAA,TCCCATTTCTCTCTCTCTATT,AACTTCCCATTTCTCTCTCTC	-225,-223,-219	4.83e-07,3.39e-07,2.	-
AT5G42520	AT1G56720	-	motif	Chr1:21266433-21266453	-	TCCTTTGTCTCTCTCACCATA	-65	2.17e-06	-
AT5G42520	AT1G57565	-	motif	Chr1:21319710-21319730	-	CAGTCGTGCTTTCTCTGTTTC	75	7.49e-06	-
AT5G42520	AT1G57630	-	motif	Chr1:21345647-21345667	+	TTCTTCTTCTTTATCTCTTTC	8	2.5e-06	-
AT5G42520	AT1G57660	-	motif	Chr1:21355583-21355603	-	CTCTTGTTCTCGCCCTCACTC	63	5.81e-06	-
AT5G42520	AT1G57680	-	motif	Chr1:21364663-21364683,Chr1:21364661-21364681,Chr1:21364629-21364649	-,-,-	TCTTCCCTTCTTCTCTCTCTA,TTCCCTTCTTCTCTCTCTAAT,CTTCCTTGTTCTCTATCTCTC	45,47,79	7.56e-06,8.09e-06,1.	-
AT5G42520	AT1G57690	-	motif	Chr1:21368574-21368594,Chr1:21368572-21368592,Chr1:21368570-21368590	+,+,+	CTTCTCTTCTCTCTCTCTTTA,CTCTTCTCTTCTCTCTCTCTT,CACTCTTCTCTTCTCTCTCTC	-424,-422,-420	9.14e-07,2.32e-07,3.	-
AT5G42520	AT1G57700	-	motif	Chr1:21370288-21370308,Chr1:21370292-21370312	-,-	TCTTCTCTCTTTCTTCCTCTT,TTCATCTTCTCTCTTTCTTCC	-375,-371	1.26e-06,6.72e-06	-
AT5G42520	AT1G57720	-	motif	Chr1:21377663-21377683	+	TTGTATCTTCTTCTCTCTCGC	48	3.89e-06	-
AT5G42520	AT1G57730	-	motif	Chr1:21381433-21381453	-	CCATCACTTCCTCTCTGCCTC	-51	2.71e-06	-
AT5G42520	AT1G57770	-	motif	Chr1:21395228-21395248	+	TTGTTTCTCTCTATCTGTCCT	32	3.15e-06	-
AT5G42520	AT1G57775	-	motif	Chr1:21400545-21400565	-	CCATATCCCTCTCTCTAAAAC	-477	9.25e-06	-
AT5G42520	AT1G57800	-	motif	Chr1:21412313-21412333,Chr1:21412311-21412331,Chr1:21412309-21412329,Chr1:21412307-21412327,Chr1:214	-,-,-,-,-	TTCATCTTATCTCTCTCTCTC,CATCTTATCTCTCTCTCTCTA,TCTTATCTCTCTCTCTCTAAT,TTATCTCTCTCTCTCTAATCT,ATCTCTCTCTCT	-30,-28,-26,-24,-22	4.43e-07,2.19e-06,2.	-
AT5G42520	AT1G57820	-	motif	Chr1:21417958-21417978,Chr1:21417956-21417976,Chr1:21417954-21417974,Chr1:21417952-21417972,Chr1:214	-,-,-,-,-,	GAACCTTCCTCTCTCTCCATC,ACCTTCCTCTCTCTCCATCTC,CTTCCTCTCTCTCCATCTCTC,TCCTCTCTCTCCATCTCTCAA,CTCTCTCTCCAT	-12,-10,-8,-6,-4,-2	5.62e-06,1.02e-07,2.	-
AT5G42520	AT1G57850	-	motif	Chr1:21425537-21425557,Chr1:21425539-21425559	-,-	CTAGTTTTCTCTCTCTTCTTC,CTCTAGTTTTCTCTCTCTTCT	56,58	1.73e-06,2.56e-06	-
AT5G42520	AT1G57860	-	motif	Chr1:21430791-21430811	+	CTCTTGTTCTCGCCCTCACTC	54	5.81e-06	-
AT5G42520	AT1G58100	-	motif	Chr1:21514356-21514376,Chr1:21514354-21514374,Chr1:21514352-21514372,Chr1:21514014-21514034	-,-,-,-	GCTTATCTCTCTCTTTCTAAC,TTATCTCTCTCTTTCTAACTT,ATCTCTCTCTTTCTAACTTTC,TCTCATCTCTCTCTCTCTCTT	-334,-332,-330,0	9.84e-06,5.89e-06,5.	-
AT5G42520	AT1G58110	-	motif	Chr1:21518154-21518174	-	CCAAATTTCTCTCTATCACCC	0	3.37e-06	-
AT5G42520	AT1G58120	-	motif	Chr1:21520469-21520489,Chr1:21520471-21520491,Chr1:21520473-21520493,Chr1:21520477-21520497,Chr1:215	+,+,+,+,+	TCTTTCTGCTCTCTCTCTCTT,TTTCTGCTCTCTCTCTCTTTT,TCTGCTCTCTCTCTCTTTTTC,CTCTCTCTCTCTTTTTCATTC,CTCTCTCTCTTT	68,70,72,76,78	5.86e-06,9.48e-07,3.	-
AT5G42520	AT1G58122	-	motif	Chr1:21520469-21520489,Chr1:21520471-21520491,Chr1:21520473-21520493,Chr1:21520477-21520497,Chr1:215	+,+,+,+,+	TCTTTCTGCTCTCTCTCTCTT,TTTCTGCTCTCTCTCTCTTTT,TCTGCTCTCTCTCTCTTTTTC,CTCTCTCTCTCTTTTTCATTC,CTCTCTCTCTTT	68,70,72,76,78	5.86e-06,9.48e-07,3.	-
AT5G42520	AT1G58150	-	motif	Chr1:21529883-21529903	+	TTCCGTCTATCTCCTTCACTC	-200	9.42e-06	-
AT5G42520	AT1G58235	-	motif	Chr1:21580691-21580711	-	TTTTGTTGCTCTCTCTCTCTT	0	5.56e-07	-
AT5G42520	AT1G58250	-	motif	Chr1:21601636-21601656,Chr1:21601634-21601654,Chr1:21601632-21601652,Chr1:21601630-21601650,Chr1:216	-,-,-,-,-,	GCCAAACAGTCTCTCTCTCTC,CAAACAGTCTCTCTCTCTCTC,AACAGTCTCTCTCTCTCTCTC,CAGTCTCTCTCTCTCTCTCTC,GTCTCTCTCTCT	-15,-13,-11,-9,-7,-5	4.46e-06,3.61e-08,8.	-
AT5G42520	AT1G58290	-	motif	Chr1:21626126-21626146,Chr1:21626122-21626142,Chr1:21626120-21626140	-,-,-	CCCAATCCCTCTCTGTCTCTT,ATCCCTCTCTGTCTCTTCCTC,CCCTCTCTGTCTCTTCCTCAA	54,58,60	1.83e-06,1.61e-06,3.	-
AT5G42520	AT1G58350	-	motif	Chr1:21667869-21667889	-	ATGTGTCTCTTTCTAACACTT	-424	6.19e-06	-
AT5G42520	AT1G58360	-	motif	Chr1:21676543-21676563,Chr1:21676549-21676569,Chr1:21676588-21676608,Chr1:21676590-21676610,Chr1:216	+,+,+,+,+,	CTTCTTCATTTACTCTCTCTC,CATTTACTCTCTCTCTGACTT,TCTTCTTGTTCTCTCTTTCTC,TTCTTGTTCTCTCTTTCTCTT,CTTGTTCTCTCT	13,19,58,60,62,64,66	8.61e-06,1.79e-06,4.	-
AT5G42520	AT1G58370	-	motif	Chr1:21684389-21684409	-	TTCTTTTTCTTTCTAAACCTC	-175	3.8e-06	-
AT5G42520	AT1G58400	-	motif	Chr1:21699449-21699469	-	CTCTACCTGTCTCTTTATCTT	-331	1.62e-06	-
AT5G42520	AT1G58410	-	motif	Chr1:21704699-21704719	-	CTCTATTTTTCTCTCGATCTC	-444	1.57e-06	-
AT5G42520	AT1G58808	-	motif	Chr1:21784473-21784493,Chr1:21784475-21784495,Chr1:21784477-21784497,Chr1:21784481-21784501	+,+,+,+	TGCTTTTTCTCTCTCTGTCAC,CTTTTTCTCTCTCTGTCACTC,TTTTCTCTCTCTGTCACTCTG,CTCTCTCTGTCACTCTGTTTT	-152,-150,-148,-144	3.85e-06,4.22e-07,7.	-
AT5G42520	AT1G59171	-	motif	Chr1:21820731-21820751,Chr1:21820733-21820753,Chr1:21820735-21820755,Chr1:21820739-21820759	+,+,+,+	TGCTTTTTCTCTCTCTGTCAC,CTTTTTCTCTCTCTGTCACTC,TTTTCTCTCTCTGTCACTCTG,CTCTCTCTGTCACTCTGTTTT	-273,-271,-269,-265	3.85e-06,4.22e-07,7.	-
AT5G42520	AT1G59453	-	motif	Chr1:21853546-21853566	-	CAGAATCTCTTTCTCTCACAA	-162	2.2e-06	-
AT5G42520	AT1G59550	-	FunTFBS	Chr1:21880803-21880823	-	AATTTGTTCTCTCTTTCTCTT	-15	4.29e-06	0.5758
AT5G42520	AT1G59560	-	motif	Chr1:21881625-21881645	+	TTCACTTTCTCTCTCTGCCTG	26	2.54e-07	-
AT5G42520	AT1G59570	-	motif	Chr1:21884131-21884151,Chr1:21884127-21884147,Chr1:21884097-21884117,Chr1:21884026-21884046,Chr1:218	+,+,+,-,-,	AACTTCCTCTTTCTCTCCACC,CTCCAACTTCCTCTTTCTCTC,CCAAATCTCTCACTCTCACCA,AGCTGTTTCTTTCTCTGTCTC,CTGTTTCTTTCT	-207,-203,-173,-102,	5.91e-06,1.37e-06,3.	-
AT5G42520	AT1G59580	-	motif	Chr1:21884018-21884038,Chr1:21884026-21884046,Chr1:21884097-21884117	-,-,+	CTTTCTCTGTCTCCTTCACTA,AGCTGTTTCTTTCTCTGTCTC,CCAAATCTCTCACTCTCACCA	-5,0,54	2.05e-06,3.14e-06,3.	-
AT5G42520	AT1G59670	-	motif	Chr1:21930033-21930053,Chr1:21930035-21930055,Chr1:21930037-21930057,Chr1:21930039-21930059,Chr1:219	-,-,-,-,-	CTTCCTCTCTCTCTCCCATCT,CACTTCCTCTCTCTCTCCCAT,TTCACTTCCTCTCTCTCTCCC,GTTTCACTTCCTCTCTCTCTC,CAGTTTCACTTC	23,25,27,29,31	4.19e-06,2.15e-07,1.	-
AT5G42520	AT1G59740	-	motif	Chr1:21968010-21968030,Chr1:21968123-21968143,Chr1:21968127-21968147,Chr1:21968131-21968151,Chr1:219	+,+,+,+,+,	TTGGCTCCCTCTCTTCACCTC,TTCTCTCCCTCAATATCTTTC,CTCCCTCAATATCTTTCTCTC,CTCAATATCTTTCTCTCACTC,CAATATCTTTCT	-41,52,56,60,62,64	5.32e-06,1.52e-06,2.	-
AT5G42520	AT1G59800	-	motif	Chr1:22005037-22005057	-	CAGACTCTCCTTCTATCATTC	73	7.16e-06	-
AT5G42520	AT1G59810	-	motif	Chr1:22008576-22008596,Chr1:22008578-22008598,Chr1:22008580-22008600,Chr1:22008582-22008602,Chr1:220	+,+,+,+,+	GTTTCGTCTTCTCTCTCTCTC,TTCGTCTTCTCTCTCTCTCTC,CGTCTTCTCTCTCTCTCTCAA,TCTTCTCTCTCTCTCTCAAAA,TTCTCTCTCTCT	-8,-6,-4,-2,0	9.52e-07,1.44e-08,4.	-
AT5G42520	AT1G59890	-	motif	Chr1:22043842-22043862,Chr1:22043844-22043864	+,+	TCCTCCTTCTCTCGCTCTCTT,CTCCTTCTCTCGCTCTCTTCC	13,15	1.59e-06,1.01e-06	-
AT5G42520	AT1G59990	-	motif	Chr1:22093030-22093050	+	CTGTTTCAGTCTCTCTCTTCA	10	3.26e-06	-
AT5G42520	AT1G60000	-	motif	Chr1:22094548-22094568	-	ATCTCTGTGTCTCTCTGTCCA	58	6.46e-07	-
AT5G42520	AT1G60010	-	motif	Chr1:22096531-22096551,Chr1:22096523-22096543,Chr1:22096519-22096539	-,-,-	CTCTTCTCTTCTCTCTTCCTC,TTCTCTCTTCCTCTTTCCTTC,CTCTTCCTCTTTCCTTCACAC	26,34,38	2.81e-06,9.33e-07,7.	-
AT5G42520	AT1G60025	-	motif	Chr1:22107332-22107352	-	CCCCCTCCCCCTCCCCCTCCC	0	3.29e-06	-
AT5G42520	AT1G60030	-	motif	Chr1:22116846-22116866,Chr1:22116811-22116831,Chr1:22116807-22116827	-,-,-	AAATGTCTTTCTCTTTTTCTA,TTCTTTCACTTTCTCACTCTC,TTCACTTTCTCACTCTCATTT	-1,14,18	8.02e-06,5.69e-08,1.	-
AT5G42520	AT1G60040	-	motif	Chr1:22119972-22119992,Chr1:22119968-22119988,Chr1:22119937-22119957,Chr1:22119935-22119955,Chr1:221	-,-,-,-,-,	TCTGCTTTTTATCTCTCTCTC,CTTTTTATCTCTCTCTCACGA,GTTTCATCTTCTCTCTCTCTT,TTCATCTTCTCTCTCTCTTTC,CATCTTCTCTCT	-43,-39,-8,-6,-4,-2	3.39e-06,6.94e-06,5.	-
AT5G42520	AT1G60050	-	motif	Chr1:22123773-22123793,Chr1:22123771-22123791,Chr1:22123769-22123789,Chr1:22123767-22123787,Chr1:221	+,+,+,+,+,	CTCTCTCTCTTTCTCTCTCGG,CTCTCTCTCTCTTTCTCTCTC,GTCTCTCTCTCTCTTTCTCTC,CTGTCTCTCTCTCTCTTTCTC,CTCTGTCTCTCT	-71,-69,-67,-65,-63,	2.85e-09,5.08e-10,1.	-
AT5G42520	AT1G60070	-	motif	Chr1:22149655-22149675	-	CTGTCTGGGTCTCTCTGTCTT	-128	2.26e-06	-
AT5G42520	AT1G60072	-	motif	Chr1:22149655-22149675	-	CTGTCTGGGTCTCTCTGTCTT	-43	2.26e-06	-
AT5G42520	AT1G60073	-	motif	Chr1:22149655-22149675	-	CTGTCTGGGTCTCTCTGTCTT	-261	2.26e-06	-
AT5G42520	AT1G60110	-	motif	Chr1:22168464-22168484,Chr1:22168466-22168486,Chr1:22168468-22168488,Chr1:22168470-22168490,Chr1:221	+,+,+,+,+,	AAACCTCCCCCTCTCTCTTTC,ACCTCCCCCTCTCTCTTTCTC,CTCCCCCTCTCTCTTTCTCTC,CCCCCTCTCTCTTTCTCTCTC,CCCTCTCTCTTT	-18,-16,-14,-12,-10,	1.11e-06,3.48e-08,9.	-
AT5G42520	AT1G60130	-	motif	Chr1:22173996-22174016,Chr1:22173998-22174018,Chr1:22174002-22174022,Chr1:22174004-22174024,Chr1:221	+,+,+,+,+,	CTACAGCACTCTCTCTCGCTC,ACAGCACTCTCTCTCGCTCTC,CACTCTCTCTCGCTCTCCTCC,CTCTCTCTCGCTCTCCTCCAC,CTCTCTCGCTCT	-163,-161,-157,-155,	8.27e-06,1.89e-06,1.	-
AT5G42520	AT1G60140	-	motif	Chr1:22180806-22180826,Chr1:22180804-22180824,Chr1:22180802-22180822	-,-,-	CCAATTCCTCCTCTCTCTCTT,AATTCCTCCTCTCTCTCTTTC,TTCCTCCTCTCTCTCTTTCGT	49,51,53	3.89e-06,1.46e-06,2.	-
AT5G42520	AT1G60270	-	motif	Chr1:22224261-22224281	+	TTCACACTTTTTCTCTCTTTT	-4	1.14e-06	-
AT5G42520	AT1G60280	-	motif	Chr1:22227961-22227981,Chr1:22227959-22227979,Chr1:22227957-22227977	-,-,-	TTTAATCTTTCTCTCTCTCTT,TAATCTTTCTCTCTCTCTTGA,ATCTTTCTCTCTCTCTTGATC	-33,-31,-29	3.68e-07,3.8e-07,2.1	-
AT5G42520	AT1G60340	-	motif	Chr1:22240430-22240450,Chr1:22240426-22240446	-,-	TTTGATCTTTCTCTCTCTATA,ATCTTTCTCTCTCTATAGATC	-31,-27	2.09e-06,5.81e-06	-
AT5G42520	AT1G60410	-	motif	Chr1:22258988-22259008,Chr1:22258990-22259010,Chr1:22258992-22259012	+,+,+	CTTCTTCTTCCTCTCTATCTC,TCTTCTTCCTCTCTATCTCTA,TTCTTCCTCTCTATCTCTACT	6,8,10	1.14e-06,2.56e-07,6.	-
AT5G42520	AT1G60440	-	motif	Chr1:22269170-22269190,Chr1:22269168-22269188	+,+	TACTTCTTCTCTCTTTCTCCA,TCTACTTCTTCTCTCTTTCTC	53,55	2.49e-06,6.16e-06	-
AT5G42520	AT1G60500	-	motif	Chr1:22291141-22291161,Chr1:22291534-22291554,Chr1:22291536-22291556,Chr1:22291538-22291558,Chr1:222	-,+,+,+,+,	CTCTGTTTCTTACTTTGTCTT,TCTTTTCTGTCTCTATCTCTC,TTTTCTGTCTCTATCTCTCCC,TTCTGTCTCTATCTCTCCCAC,CTGTCTCTATCT	-421,-28,-26,-24,-22	3.85e-06,2.56e-07,5.	-
AT5G42520	AT1G60530	-	motif	Chr1:22299754-22299774,Chr1:22299758-22299778	+,+	TTTATTTCCTCTCTCACTCTC,TTTCCTCTCTCACTCTCTTTT	-23,-19	9.09e-07,6.49e-07	-
AT5G42520	AT1G60640	-	FunTFBS	Chr1:22340091-22340111	-	CCATCGTTTTCTCTATCTTTC	-419	9.38e-07	0.5585
AT5G42520	AT1G60670	-	motif	Chr1:22343674-22343694,Chr1:22343676-22343696,Chr1:22343678-22343698,Chr1:22343680-22343700,Chr1:223	+,+,+,+,+	AACCACCATTTTCTCTCTCTC,CCACCATTTTCTCTCTCTCTC,ACCATTTTCTCTCTCTCTCTC,CATTTTCTCTCTCTCTCTCCT,TTTTCTCTCTCT	19,21,23,25,27	9.59e-06,1.06e-07,2.	-
AT5G42520	AT1G60680	-	motif	Chr1:22349259-22349279,Chr1:22349257-22349277,Chr1:22349255-22349275,Chr1:22349253-22349273,Chr1:223	+,+,+,+,+,	TTCTCTCTTTCTCTCTTTTGT,CTTTCTCTCTTTCTCTCTTTT,CGCTTTCTCTCTTTCTCTCTT,CTCGCTTTCTCTCTTTCTCTC,AACTCGCTTTCT	18,20,22,24,26,28	1.09e-06,1.19e-08,3.	-
AT5G42520	AT1G60690	-	motif	Chr1:22351688-22351708,Chr1:22351686-22351706,Chr1:22351684-22351704,Chr1:22351682-22351702	+,+,+,+	CTCTCTCTCTATCTCTCGTGT,ATCTCTCTCTCTATCTCTCGT,AAATCTCTCTCTCTATCTCTC,ACAAATCTCTCTCTCTATCTC	-20,-18,-16,-14	6.91e-06,2.16e-08,2.	-
AT5G42520	AT1G60720	-	motif	Chr1:22356645-22356665	+	CTATCTCTGTCTCTTCACTTC	-407	6.75e-06	-
AT5G42520	AT1G60730	-	FunTFBS	Chr1:22360099-22360119	+	TCAGAACTATCTCTCTCTCTT	65	8.65e-06	0.543
AT5G42520	AT1G60800	-	motif	Chr1:22387723-22387743	+	CTCTCTGTTTTTCTCACTTTT	-266	1.02e-06	-
AT5G42520	AT1G60830	-	motif	Chr1:22395650-22395670	-	GCCTTTCACTCTATCTATCTA	-47	2.79e-06	-
AT5G42520	AT1G60850	-	motif	Chr1:22400316-22400336,Chr1:22400314-22400334,Chr1:22400312-22400332,Chr1:22400310-22400330,Chr1:224	-,-,-,-,-,	CCGCCTCCTACTCTCTCTTTC,GCCTCCTACTCTCTCTTTCTC,CTCCTACTCTCTCTTTCTCTC,CCTACTCTCTCTTTCTCTCTA,TACTCTCTCTTT	26,28,30,32,34,36,38	9.76e-06,1.33e-06,4.	-
AT5G42520	AT1G60913	-	motif	Chr1:22429309-22429329,Chr1:22429307-22429327,Chr1:22429305-22429325	+,+,+	TCCTCTTTCTCTATCTCCAGT,AATCCTCTTTCTCTATCTCCA,CAAATCCTCTTTCTCTATCTC	-465,-463,-461	8.31e-06,5.49e-06,7.	-
AT5G42520	AT1G60920	-	motif	Chr1:22430231-22430251	+	TTCTCTTCATCTCTATCTTTC	16	7.29e-07	-
AT5G42520	AT1G60930	-	motif	Chr1:22438859-22438879,Chr1:22438855-22438875	+,+	TTCACTCTCTCTCTCCCTCAC,AAGGTTCACTCTCTCTCTCCC	0,2	4.65e-09,1.11e-06	-
AT5G42520	AT1G61080	-	motif	Chr1:22497274-22497294,Chr1:22497272-22497292	-,-	TCCTTTGGCTCTCTCTTTCTT,CTTTGGCTCTCTCTTTCTTGA	-255,-253	2.13e-06,3.31e-06	-
AT5G42520	AT1G61090	-	motif	Chr1:22500490-22500510	-	CTCGTTTCATTTCTCTCTTTC	-159	2.64e-06	-
AT5G42520	AT1G61093	-	motif	Chr1:22503091-22503111,Chr1:22502930-22502950	-,-	ATCGTTTCATTTCTCTCTTTC,TTCGTTTCATTTCTCTCTTTC	-150,0	8.58e-06,7.95e-06	-
AT5G42520	AT1G61095	-	motif	Chr1:22505646-22505666	-	CTCGTTTCATTTCTCTCTTTC	-135	2.64e-06	-
AT5G42520	AT1G61170	-	motif	Chr1:22549695-22549715,Chr1:22549699-22549719	+,+	GTCGTCTCTTCTCTCTCTCTC,TCTCTTCTCTCTCTCTCTAAT	57,61	2.3e-06,5.2e-06	-
AT5G42520	AT1G61180	-	motif	Chr1:22551363-22551383	+	CTCTTCTTCTCTCTTCTTCTT	31	4.54e-06	-
AT5G42520	AT1G61240	-	motif	Chr1:22581443-22581463,Chr1:22581445-22581465,Chr1:22581449-22581469	-,-,-	CTCTGTCTTTCTCTTCCTAAA,ATCTCTGTCTTTCTCTTCCTA,ATCTATCTCTGTCTTTCTCTT	-3,-1,0	5.17e-06,2.61e-07,1.	-
AT5G42520	AT1G61255	-	motif	Chr1:22589628-22589648,Chr1:22589626-22589646	-,-	CACTAACACTCTCTCACTCAC,CTAACACTCTCTCACTCACGC	43,45	1.29e-06,7.33e-06	-
AT5G42520	AT1G61270	-	motif	Chr1:22602207-22602227,Chr1:22602205-22602225,Chr1:22602203-22602223,Chr1:22602201-22602221,Chr1:226	-,-,-,-,-,	TATTCCCTCTCTATCTGTCTC,TTCCCTCTCTATCTGTCTCTC,CCCTCTCTATCTGTCTCTCTA,CTCTCTATCTGTCTCTCTATC,CTCTATCTGTCT	-67,-65,-63,-61,-59,	1.45e-06,6.19e-07,2.	-
AT5G42520	AT1G61310	-	motif	Chr1:22616046-22616066	-	CTCTTCTTCTCTCTTCTTCTT	-103	4.54e-06	-
AT5G42520	AT1G61350	-	motif	Chr1:22633689-22633709,Chr1:22633913-22633933,Chr1:22633915-22633935,Chr1:22633917-22633937,Chr1:226	-,+,+,+,+,	TCCTCTTTTTTTCTCTTTTCC,CAAACTCTCTTCCCCTCTCTC,AACTCTCTTCCCCTCTCTCTC,CTCTCTTCCCCTCTCTCTCTT,CTCTTCCCCTCT	-173,31,33,35,37,39,	8.02e-06,5.12e-06,1.	-
AT5G42520	AT1G61360	-	motif	Chr1:22641953-22641973,Chr1:22641951-22641971	+,+	ATCTCTGTCTCTATCCCTCGT,ATATCTCTGTCTCTATCCCTC	-128,-126	1.8e-06,7.21e-08	-
AT5G42520	AT1G61430	-	motif	Chr1:22668760-22668780,Chr1:22668758-22668778,Chr1:22668756-22668776,Chr1:22668754-22668774,Chr1:226	-,-,-,-,-,	CTCCAAATCTCTCTATCTCTC,CCAAATCTCTCTATCTCTCTC,AAATCTCTCTATCTCTCTCTC,ATCTCTCTATCTCTCTCTCAA,CTCTCTATCTCT	-400,-398,-396,-394,	1.63e-06,4.36e-08,1.	-
AT5G42520	AT1G61450	-	motif	Chr1:22673273-22673293,Chr1:22673275-22673295,Chr1:22673277-22673297,Chr1:22673279-22673299,Chr1:226	-,-,-,-,-,	CTCTCTCTCGCTCGCTCTTGC,CTCTCTCTCTCGCTCGCTCTT,CTCTCTCTCTCTCGCTCGCTC,CTCTCTCTCTCTCTCGCTCGC,GTCTCTCTCTCT	14,16,18,20,22,24,26	7.16e-06,7.73e-07,1.	-
AT5G42520	AT1G61570	-	motif	Chr1:22719477-22719497,Chr1:22719475-22719495,Chr1:22719473-22719493,Chr1:22719471-22719491,Chr1:227	+,+,+,+,+	TTCTCTCTCTCTCTCAAAAGT,TCTTCTCTCTCTCTCTCAAAA,TTTCTTCTCTCTCTCTCTCAA,CATTTCTTCTCTCTCTCTCTC,TCCATTTCTTCT	19,21,23,25,27	3.83e-06,1.12e-06,1.	-
AT5G42520	AT1G61580	-	motif	Chr1:22723578-22723598	+	ATATGTCTCTCACTATGTCAC	-426	6.05e-06	-
AT5G42520	AT1G61700	-	motif	Chr1:22786629-22786649,Chr1:22786631-22786651,Chr1:22786635-22786655,Chr1:22786648-22786668	-,-,-,-	TCCTTACTCTCTCTATCAATT,TTTCCTTACTCTCTCTATCAA,TTAATTTCCTTACTCTCTCTA,GTCTTCCTCTCTCTTAATTTC	-363,-361,-357,-344	2.93e-06,9.8e-06,6.9	-
AT5G42520	AT1G61740	-	motif	Chr1:22801200-22801220,Chr1:22801194-22801214,Chr1:22801188-22801208	-,-,-	ATCTTCTTCTTTCTATTTCTA,TTCTTTCTATTTCTATTTCTA,CTATTTCTATTTCTATTTCTA	-127,-121,-115	4.65e-06,3.37e-06,5.	-
AT5G42520	AT1G61750	-	motif	Chr1:22806301-22806321,Chr1:22806295-22806315,Chr1:22806268-22806288	-,-,-	AAGATGTTCTCTCTCCCTCTT,TTCTCTCTCCCTCTTCATCAA,CTCATCTTCCTTCTCTCTTTT	0,3,30	5.03e-06,3.65e-06,7.	-
AT5G42520	AT1G61780	-	motif	Chr1:22814361-22814381	-	ATCTCTCGTTCTCTCAGATTC	-208	7.13e-06	-
AT5G42520	AT1G61790	-	motif	Chr1:22814361-22814381	-	ATCTCTCGTTCTCTCAGATTC	-9	7.13e-06	-
AT5G42520	AT1G61800	-	motif	Chr1:22824445-22824465,Chr1:22824449-22824469	+,+	CACAAAGTCTCTCTCTCTCTG,AAGTCTCTCTCTCTCTGATAA	5,9	6.53e-07,3.42e-06	-
AT5G42520	AT1G61900	-	motif	Chr1:22885131-22885151,Chr1:22885129-22885149,Chr1:22885127-22885147,Chr1:22885125-22885145,Chr1:228	+,+,+,+,+,	CTCTCTCTCACTCTTTCCATA,ATCTCTCTCTCACTCTTTCCA,CTATCTCTCTCTCACTCTTTC,CTCTATCTCTCTCTCACTCTT,TTCTCTATCTCT	-78,-76,-74,-72,-70,	1.12e-06,1.29e-07,3.	-
AT5G42520	AT1G62030	-	motif	Chr1:22926928-22926948	-	CTCATGTTCTTTATCTCTCTT	-330	1.29e-06	-
AT5G42520	AT1G62270	-	motif	Chr1:23004307-23004327	-	TTCTTTTTTTTTCTTTGTTTC	-172	7.33e-06	-
AT5G42520	AT1G62300	-	motif	Chr1:23019260-23019280,Chr1:23019256-23019276,Chr1:23019254-23019274,Chr1:23019252-23019272,Chr1:230	-,-,-,-,-,	CACAGACTCTTTCTTAATCTC,GACTCTTTCTTAATCTCTCTC,CTCTTTCTTAATCTCTCTCTC,CTTTCTTAATCTCTCTCTCTT,TTCTTAATCTCT	0,3,5,7,9,11,13	8.27e-06,1.61e-06,9.	-
AT5G42520	AT1G62320	-	motif	Chr1:23045247-23045267,Chr1:23045241-23045261	-,-	CTGTTTTTTCTTCCCTCTCTC,TTTCTTCCCTCTCTCTGTTTC	-392,-386	4.27e-06,1.24e-06	-
AT5G42520	AT1G62330	-	motif	Chr1:23046937-23046957	-	CTCACACTCTCTCTCAGTTCT	44	3.69e-06	-
AT5G42520	AT1G62333	-	motif	Chr1:23049945-23049965	-	CTAACCGTTTTTCTCACTCTC	-480	5.24e-06	-
AT5G42520	AT1G62360	-	motif	Chr1:23061720-23061740	+	CATCTTCTCTTTCTCTCACTA	0	3.74e-07	-
AT5G42520	AT1G62450	-	motif	Chr1:23117482-23117502,Chr1:23117480-23117500,Chr1:23117478-23117498,Chr1:23117476-23117496	-,-,-,-	AAAAAACTCTTTCTCTCTCTG,AAAACTCTTTCTCTCTCTGTC,AACTCTTTCTCTCTCTGTCTT,CTCTTTCTCTCTCTGTCTTCT	-112,-110,-108,-106	6.69e-06,3.78e-06,1.	-
AT5G42520	AT1G62520	-	FunTFBS	Chr1:23144439-23144459	-	GTCTCTCTCTCTCTCTTTAAA	27	3.29e-07	0.5303
AT5G42520	AT1G62530	-	motif	Chr1:23148371-23148391	-	CACTAATTCTCAATCTCTCTA	-4	2.75e-06	-
AT5G42520	AT1G62590	-	motif	Chr1:23179224-23179244,Chr1:23179222-23179242	+,+	CTCAATCTCACTCTCACTCCT,TTCTCAATCTCACTCTCACTC	4,6	7.95e-06,2.6e-06	-
AT5G42520	AT1G62600	-	motif	Chr1:23179018-23179038,Chr1:23179222-23179242,Chr1:23179224-23179244	+,+,+	ACCCATTTCTCAATATCTCTC,TTCTCAATCTCACTCTCACTC,CTCAATCTCACTCTCACTCCT	-439,-235,-233	9.38e-06,2.6e-06,7.9	-
AT5G42520	AT1G62670	-	motif	Chr1:23206773-23206793,Chr1:23206771-23206791,Chr1:23206769-23206789,Chr1:23206767-23206787,Chr1:232	-,-,-,-,-,	TCAACATTCACTCTCTCTCTC,AACATTCACTCTCTCTCTCTC,CATTCACTCTCTCTCTCTCTG,TTCACTCTCTCTCTCTCTGCC,CACTCTCTCTCT	-108,-106,-104,-102,	5.15e-06,1.47e-08,2.	-
AT5G42520	AT1G62710	-	motif	Chr1:23226877-23226897,Chr1:23226873-23226893,Chr1:23226871-23226891,Chr1:23226869-23226889	-,-,-,-	CAAAAAGCCTCTCTTTCTCTC,AAGCCTCTCTTTCTCTCTCTT,GCCTCTCTTTCTCTCTCTTTT,CTCTCTTTCTCTCTCTTTTGT	19,23,25,27	8.42e-06,4.82e-08,5.	-
AT5G42520	AT1G62820	-	motif	Chr1:23264381-23264401,Chr1:23264379-23264399	-,-	TTCTCTGATTCTCTCTTTCTC,CTCTGATTCTCTCTTTCTCTA	-32,-30	4.63e-07,2.26e-08	-
AT5G42520	AT1G62870	-	motif	Chr1:23286812-23286832,Chr1:23286810-23286830,Chr1:23286808-23286828,Chr1:23286806-23286826,Chr1:232	-,-,-,-,-,	TCTCCTTCCTCTCTCTGTCTC,TCCTTCCTCTCTCTGTCTCTC,CTTCCTCTCTCTGTCTCTCTC,TCCTCTCTCTGTCTCTCTCTA,CTCTCTCTGTCT	-52,-50,-48,-46,-44,	4.73e-07,4.11e-07,7.	-
AT5G42520	AT1G62900	-	motif	Chr1:23297547-23297567	+	CTGTTTCTCCCTCTTTTTCCT	-153	8.93e-06	-
AT5G42520	AT1G62910	-	motif	Chr1:23298992-23299012,Chr1:23298994-23299014,Chr1:23298996-23299016,Chr1:23298998-23299018,Chr1:232	-,-,-,-,-,	CACTCTCTCTCTCTCTGGAAA,CTCACTCTCTCTCTCTCTGGA,GTCTCACTCTCTCTCTCTCTG,CAGTCTCACTCTCTCTCTCTC,CTCAGTCTCACT	-45,-43,-41,-39,-37,	5.57e-06,1.26e-07,5.	-
AT5G42520	AT1G62914	-	motif	Chr1:23301647-23301667	+	AACTTTTCCTCTCTCTTTTTC	71	7.98e-07	-
AT5G42520	AT1G62950	-	motif	Chr1:23314932-23314952,Chr1:23314934-23314954,Chr1:23314936-23314956,Chr1:23314938-23314958,Chr1:233	-,-,-,-,-,	CTCTGTCTCTCTATATACATC,CTCTCTGTCTCTCTATATACA,CTCTCTCTGTCTCTCTATATA,CTCTCTCTCTGTCTCTCTATA,CTCTCTCTCTCT	-342,-340,-338,-336,	1.71e-06,7.53e-07,1.	-
AT5G42520	AT1G62970	-	motif	Chr1:23323305-23323325	+	TTCTTTCTCTTTCTCTCTCTC	0	9.57e-11	-
AT5G42520	AT1G62990	-	motif	Chr1:23337365-23337385,Chr1:23337367-23337387	+,+	CTCTCTCTCTCTCTTTTTCTA,CTCTCTCTCTCTTTTTCTAAT	0,2	1e-09,6.28e-06	-
AT5G42520	AT1G63110	-	motif	Chr1:23404837-23404857,Chr1:23404839-23404859	-,-	TTTTCTTCTTCTCTCTCTCCG,TCTTTTCTTCTTCTCTCTCTC	16,18	6.63e-06,1.67e-06	-
AT5G42520	AT1G63120	-	motif	Chr1:23410740-23410760,Chr1:23410738-23410758,Chr1:23410736-23410756,Chr1:23410734-23410754,Chr1:234	+,+,+,+,+,	CTCTCTCTCTCTCTGTCTATG,CTCTCTCTCTCTCTCTGTCTA,CTCTCTCTCTCTCTCTCTGTC,TTCTCTCTCTCTCTCTCTCTG,GTTTCTCTCTCT	55,57,59,61,63,65,67	2.38e-07,9.34e-12,4.	-
AT5G42520	AT1G63130	-	motif	Chr1:23412673-23412693,Chr1:23412677-23412697,Chr1:23412695-23412715,Chr1:23412699-23412719,Chr1:234	+,+,+,+,+	ATATCACTCTCACTCTCTCAG,CACTCTCACTCTCTCAGCCTA,CTATGTGAGTCTCTCTCTCTG,GTGAGTCTCTCTCTCTGTTTG,AACCTTTACTCT	-37,-33,-15,-11,12	2.61e-06,2.61e-07,5.	-
AT5G42520	AT1G63150	-	motif	Chr1:23419331-23419351,Chr1:23419333-23419353,Chr1:23419335-23419355,Chr1:23419337-23419357,Chr1:234	-,-,-,-,-,	CACTCTCTCTCTCTCTGGAAA,CTCACTCTCTCTCTCTCTGGA,GTCTCACTCTCTCTCTCTCTG,CAGTCTCACTCTCTCTCTCTC,CTCAGTCTCACT	-45,-43,-41,-39,-37,	5.57e-06,1.26e-07,5.	-
AT5G42520	AT1G63170	-	motif	Chr1:23425393-23425413,Chr1:23425395-23425415,Chr1:23425397-23425417,Chr1:23425399-23425419,Chr1:234	+,+,+,+,+,	TCTTCTTTCTCTTTCTGTCTC,TTCTTTCTCTTTCTGTCTCTC,CTTTCTCTTTCTGTCTCTCTC,TTCTCTTTCTGTCTCTCTCTC,CTCTTTCTGTCT	41,43,45,47,49,51,53	4.31e-06,1.03e-07,1.	-
AT5G42520	AT1G63180	-	motif	Chr1:23429544-23429564,Chr1:23429542-23429562,Chr1:23429540-23429560	-,-,-	AGCTTTCTCTTTCTCTACCTT,CTTTCTCTTTCTCTACCTTTT,TTCTCTTTCTCTACCTTTTTC	39,41,43	8.89e-06,1.33e-06,2.	-
AT5G42520	AT1G63270	-	motif	Chr1:23471678-23471698	+	CTCAATCTATTTCTATCTTCC	-441	8.2e-06	-
AT5G42520	AT1G63390	-	motif	Chr1:23507274-23507294,Chr1:23507270-23507290	-,-	CTCAATCTCACTCTTACTCTC,ATCTCACTCTTACTCTCACTC	-291,-287	1.98e-06,7.8e-08	-
AT5G42520	AT1G63400	-	motif	Chr1:23507270-23507290,Chr1:23507274-23507294	-,-	ATCTCACTCTTACTCTCACTC,CTCAATCTCACTCTTACTCTC	-30,-26	7.8e-08,1.98e-06	-
AT5G42520	AT1G63410	-	FunTFBS	Chr1:23512002-23512022	-	GTCTCTTTGTCTCTCTCTCTT	-5	1.87e-08	0.5019
AT5G42520	AT1G63430	-	motif	Chr1:23522525-23522545,Chr1:23522527-23522547,Chr1:23522529-23522549,Chr1:23522531-23522551,Chr1:235	+,+,+,+,+,	ATCCAAGTCTCTCTCTCTCTC,CCAAGTCTCTCTCTCTCTCTC,AAGTCTCTCTCTCTCTCTCTT,GTCTCTCTCTCTCTCTCTTTC,CTCTCTCTCTCT	28,30,32,34,36,38,40	4.41e-08,8.6e-10,1.0	-
AT5G42520	AT1G63450	-	motif	Chr1:23531381-23531401	-	CTCCTTCTCTATCTTTGTCCT	-8	7.84e-06	-
AT5G42520	AT1G63480	-	motif	Chr1:23542229-23542249,Chr1:23542227-23542247,Chr1:23542225-23542245,Chr1:23542223-23542243,Chr1:235	-,-,-,-,-,	AACTGTTAGTCTCTCTCTCTC,CTGTTAGTCTCTCTCTCTCTC,GTTAGTCTCTCTCTCTCTCTC,TAGTCTCTCTCTCTCTCTCTC,GTCTCTCTCTCT	-92,-90,-88,-86,-84,	4.27e-07,5.95e-09,1.	-
AT5G42520	AT1G63560	-	FunTFBS	Chr1:23573129-23573149	+	TCTTCTTATTCTCTCTCTTTT	35	9.38e-06	0.5312
AT5G42520	AT1G63600	-	motif	Chr1:23581733-23581753,Chr1:23581737-23581757	+,+	TTCTCTCTTTTGCTTTCTTTC,CTCTTTTGCTTTCTTTCTCTT	21,25	8.24e-06,4.04e-07	-
AT5G42520	AT1G63670	-	motif	Chr1:23611038-23611058,Chr1:23611030-23611050	-,-	CTCTCCTCCTTTCTCATTTTC,CTTTCTCATTTTCTCTCATTT	-385,-377	5.12e-06,8.42e-06	-
AT5G42520	AT1G63680	-	motif	Chr1:23614438-23614458,Chr1:23614440-23614460,Chr1:23614483-23614503,Chr1:23614485-23614505,Chr1:236	+,+,+,+,+,	CTTTCTCAGTCTCTCTGTCTC,TTCTCAGTCTCTCTGTCTCCA,CTCACCCAGTCTTTCTCTCTC,CACCCAGTCTTTCTCTCTCTA,CCCAGTCTTTCT	1,3,46,48,50,52	1.16e-07,6.42e-06,7.	-
AT5G42520	AT1G63690	-	motif	Chr1:23618409-23618429,Chr1:23618411-23618431,Chr1:23618413-23618433	+,+,+	TTTCACTCTTCTCTCTCTCTC,TCACTCTTCTCTCTCTCTCGC,ACTCTTCTCTCTCTCTCGCTT	31,33,35	9.54e-06,1.89e-06,7e	-
AT5G42520	AT1G63700	-	motif	Chr1:23629059-23629079	+	CACTCACTCACACTATCACTC	33	9.67e-06	-
AT5G42520	AT1G63730	-	motif	Chr1:23641658-23641678,Chr1:23641660-23641680	+,+	ATCACTTTATATCTCTCTTTC,CACTTTATATCTCTCTTTCTC	-92,-90	2.45e-06,6.33e-06	-
AT5G42520	AT1G63740	-	motif	Chr1:23645256-23645276,Chr1:23645258-23645278	+,+	CCCTCCAGCTCTCTCTTTCTC,CTCCAGCTCTCTCTTTCTCAA	-153,-151	4.65e-06,2.34e-07	-
AT5G42520	AT1G63820	-	motif	Chr1:23684316-23684336,Chr1:23684314-23684334,Chr1:23684312-23684332	+,+,+	TTTTGTTTCTCTCTTTTTCTT,TTTTTTGTTTCTCTCTTTTTC,TTTTTTTTGTTTCTCTCTTTT	31,33,35	4.76e-06,8.35e-06,9.	-
AT5G42520	AT1G63910	-	motif	Chr1:23722219-23722239,Chr1:23722217-23722237,Chr1:23722215-23722235,Chr1:23722213-23722233,Chr1:237	+,+,+,+,+,	TTCTATCTCTCTCTATATACT,ATTTCTATCTCTCTCTATATA,CTATTTCTATCTCTCTCTATA,CTCTATTTCTATCTCTCTCTA,TCCTCTATTTCT	-445,-443,-441,-439,	3.14e-06,8.85e-06,1.	-
AT5G42520	AT1G63990	-	motif	Chr1:23745402-23745422,Chr1:23745400-23745420	-,-	GCCTCTCTGTCTCTCTCAATC,CTCTCTGTCTCTCTCAATCAA	-28,-26	1.4e-07,1.1e-07	-
AT5G42520	AT1G64000	-	motif	Chr1:23747275-23747295,Chr1:23747376-23747396,Chr1:23747380-23747400,Chr1:23747382-23747402,Chr1:237	+,-,-,-,-	CTCATTCTTCTTCTTTCTTTC,CTCTCTCTCTTACTATATATA,CTCTCTCTCTCTCTTACTATA,CTCTCTCTCTCTCTCTTACTA,ATCTCTCTCTCT	-9,72,76,78,80	3.72e-06,5.99e-07,1.	-
AT5G42520	AT1G64140	-	motif	Chr1:23807089-23807109,Chr1:23807087-23807107,Chr1:23807085-23807105	-,-,-	TTATACCTCTCTCGATCTCTC,ATACCTCTCTCGATCTCTCTC,ACCTCTCTCGATCTCTCTCGC	50,52,54	6.91e-06,2.03e-06,2.	-
AT5G42520	AT1G64142	-	motif	Chr1:23807089-23807109,Chr1:23807087-23807107,Chr1:23807085-23807105	-,-,-	TTATACCTCTCTCGATCTCTC,ATACCTCTCTCGATCTCTCTC,ACCTCTCTCGATCTCTCTCGC	50,52,54	6.91e-06,2.03e-06,2.	-
AT5G42520	AT1G64160	-	motif	Chr1:23814003-23814023	+	CAATCTCACTCTCTCATTATC	0	2.56e-06	-
AT5G42520	AT1G64190	-	motif	Chr1:23827043-23827063,Chr1:23827041-23827061	-,-	TCATTTTTCTCTCTCTACCTA,ATTTTTCTCTCTCTACCTAAC	73,75	4.91e-07,5.78e-06	-
AT5G42520	AT1G64220	-	motif	Chr1:23833596-23833616,Chr1:23833592-23833612,Chr1:23833588-23833608,Chr1:23833557-23833577,Chr1:238	+,+,+,+,+,	CTCTCTCTGTCTCTTTCTCAA,AAGGCTCTCTCTGTCTCTTTC,CTCAAAGGCTCTCTCTGTCTC,AAATTTCTCTCTCTTTGTTTA,CTCTCTCTCTCT	-275,-271,-267,-236,	1.81e-08,3.17e-06,1.	-
AT5G42520	AT1G64230	-	motif	Chr1:23833333-23833353,Chr1:23833335-23833355,Chr1:23833337-23833357,Chr1:23833339-23833359,Chr1:238	+,+,+,+,+,	TCAGAACTCTCTCTCTCTCTC,AGAACTCTCTCTCTCTCTCTC,AACTCTCTCTCTCTCTCTCTG,CTCTCTCTCTCTCTCTCTGCT,CTCTCTCTCTCT	-198,-196,-194,-192,	7.39e-08,8.75e-08,5.	-
AT5G42520	AT1G64295	-	motif	Chr1:23860634-23860654	-	ATCTCTTTCTTTCTTTTTTCC	-10	4.63e-06	-
AT5G42520	AT1G64320	-	motif	Chr1:23869114-23869134	-	CTCATCCCCTTTCTCTTTCAA	78	7.19e-06	-
AT5G42520	AT1G64330	-	motif	Chr1:23870894-23870914	+	TCCTCTCTCTCAATTTCTTTT	0	4.37e-06	-
AT5G42520	AT1G64355	-	motif	Chr1:23886077-23886097,Chr1:23886085-23886105,Chr1:23886109-23886129	+,+,+	CTATCTTCTTTTCTTTCTCTC,TTTTCTTTCTCTCCTCCTCAC,CACCAACTCTTTCCTTCTCTC	0,1,25	4.06e-07,9.67e-06,2.	-
AT5G42520	AT1G64440	-	motif	Chr1:23937055-23937075,Chr1:23937057-23937077,Chr1:23937059-23937079,Chr1:23937061-23937081,Chr1:239	+,+,+,+,+,	TTTTGATTCTCTCGCTCTCTC,TTGATTCTCTCGCTCTCTCTT,GATTCTCTCGCTCTCTCTTTC,TTCTCTCGCTCTCTCTTTCTT,CTCTCGCTCTCT	25,27,29,31,33,35	6.31e-06,1.43e-06,3.	-
AT5G42520	AT1G64450	-	motif	Chr1:23942844-23942864	-	TCTACTTTCTCACTCACACTC	0	6.85e-06	-
AT5G42520	AT1G64510	-	motif	Chr1:23956566-23956586	+	CTACATCTCTCTCTCTTCTTT	-311	2.6e-06	-
AT5G42520	AT1G64520	-	motif	Chr1:23956114-23956134	-	ATCATTCTCCCACTCTCTCAG	-252	9.67e-06	-
AT5G42520	AT1G64530	-	motif	Chr1:23959669-23959689,Chr1:23959671-23959691,Chr1:23959673-23959693,Chr1:23959675-23959695,Chr1:239	+,+,+,+,+,	CTCTTATTTCTTCTCTCTCTC,CTTATTTCTTCTCTCTCTCTT,TATTTCTTCTCTCTCTCTTTC,TTTCTTCTCTCTCTCTTTCTG,TCTTCTCTCTCT	8,10,12,14,16,18	5.27e-07,1.24e-06,1.	-
AT5G42520	AT1G64610	-	motif	Chr1:24002023-24002043,Chr1:24002021-24002041	+,+	GTTTTGTTCTCTCTTTCTCTT,TCGTTTTGTTCTCTCTTTCTC	-73,-71	3.64e-06,6.63e-06	-
AT5G42520	AT1G64620	-	motif	Chr1:24007028-24007048	+	TCTTATCTCTCTCTCTTACGA	36	6.88e-06	-
AT5G42520	AT1G64625	-	motif	Chr1:24016610-24016630	-	CTTTGTCTCTCTATATATATA	-13	8.73e-06	-
AT5G42520	AT1G64628	-	motif	Chr1:24019512-24019532,Chr1:24019514-24019534,Chr1:24019516-24019536,Chr1:24019518-24019538,Chr1:240	-,-,-,-,-	TTCTCTCTCTCTCTCGAAACC,ATTTCTCTCTCTCTCTCGAAA,CAATTTCTCTCTCTCTCTCGA,ATCAATTTCTCTCTCTCTCTC,AAATCAATTTCT	22,24,26,28,30	9.8e-06,9.59e-06,9.2	-
AT5G42520	AT1G64630	-	motif	Chr1:24019512-24019532,Chr1:24019514-24019534,Chr1:24019516-24019536,Chr1:24019518-24019538,Chr1:240	-,-,-,-,-	TTCTCTCTCTCTCTCGAAACC,ATTTCTCTCTCTCTCTCGAAA,CAATTTCTCTCTCTCTCTCGA,ATCAATTTCTCTCTCTCTCTC,AAATCAATTTCT	22,24,26,28,30	9.8e-06,9.59e-06,9.2	-
AT5G42520	AT1G64650	-	motif	Chr1:24026468-24026488	+	GCCTTTGCCTCTCTCTAATTC	-47	6.88e-06	-
AT5G42520	AT1G64670	-	motif	Chr1:24033586-24033606,Chr1:24033584-24033604,Chr1:24033582-24033602,Chr1:24033561-24033581,Chr1:240	-,-,-,-,-	CCATCTGTTTTCCTCTCTCTC,ATCTGTTTTCCTCTCTCTCTT,CTGTTTTCCTCTCTCTCTTCA,TTAACTTAATTTCTCTCTCTC,CTTAATTTCTCT	-30,-28,-26,-5,-1	5.39e-06,4.43e-07,4.	-
AT5G42520	AT1G64690	-	motif	Chr1:24038005-24038025	+	CTTTTTTTCTTTCTTTTTCCC	-9	7.43e-06	-
AT5G42520	AT1G64740	-	FunTFBS	Chr1:24050067-24050087	-	CTTCTTCTTCCTCTTTCTCTC	61	1.52e-06	0.6385
AT5G42520	AT1G64780	-	FunTFBS	Chr1:24062584-24062604,Chr1:24062574-24062594,Chr1:24062572-24062592,Chr1:24062570-24062590,Chr1:240	-,-,-,-,-,	AGTACCCTCTCTCTATCTCTC,CTCTATCTCTCCCTCCCTCCC,CTATCTCTCCCTCCCTCCCTC,ATCTCTCCCTCCCTCCCTCTC,CTCTCCCTCCCT	26,36,38,40,42,44	8.16e-06,4.22e-07,3.	0.5146,0.5681,0.575,
AT5G42520	AT1G64800	-	motif	Chr1:24084871-24084891,Chr1:24084873-24084893	-,-	TCATTTCTCTCTCTCCCAACC,TCTCATTTCTCTCTCTCCCAA	-195,-193	4.56e-06,7.43e-06	-
AT5G42520	AT1G64930	-	motif	Chr1:24120944-24120964,Chr1:24120946-24120966,Chr1:24120948-24120968,Chr1:24120950-24120970,Chr1:241	+,+,+,+,+,	ATCTTGGGCTCTCTCTCCCTC,CTTGGGCTCTCTCTCCCTCTC,TGGGCTCTCTCTCCCTCTCTC,GGCTCTCTCTCCCTCTCTCTC,CTCTCTCTCCCT	18,20,22,24,26,28,30	3.62e-07,9.02e-08,1.	-
AT5G42520	AT1G64940	-	motif	Chr1:24123815-24123835,Chr1:24123817-24123837,Chr1:24123819-24123839,Chr1:24123821-24123841	+,+,+,+	CTCGCTCTTCCTCTCTCTCCT,CGCTCTTCCTCTCTCTCCTTG,CTCTTCCTCTCTCTCCTTGTC,CTTCCTCTCTCTCCTTGTCAA	26,28,30,32	2.03e-07,7.36e-06,4.	-
AT5G42520	AT1G64950	-	motif	Chr1:24127605-24127625,Chr1:24127607-24127627,Chr1:24127611-24127631,Chr1:24127613-24127633,Chr1:241	+,+,+,+,+,	ATCTTGGGCTCTCTCTTCCTC,CTTGGGCTCTCTCTTCCTCTC,GGCTCTCTCTTCCTCTCTCTC,CTCTCTCTTCCTCTCTCTCCT,CTCTCTTCCTCT	44,46,50,52,54,56,58	4.48e-06,8.76e-07,6.	-
AT5G42520	AT1G65010	-	motif	Chr1:24149251-24149271,Chr1:24149253-24149273,Chr1:24149255-24149275	-,-,-	CCCTCTCTCTCTCCTTTCTTT,CACCCTCTCTCTCTCCTTTCT,GTCACCCTCTCTCTCTCCTTT	-272,-270,-268	4.25e-06,3.06e-06,4.	-
AT5G42520	AT1G65020	-	motif	Chr1:24157078-24157098	+	CTTCTTCACTCTCCTTCCCTC	-473	8.27e-06	-
AT5G42520	AT1G65032	-	motif	Chr1:24159854-24159874	-	ACACTTGTCTCTCTATCTATA	-269	8.09e-06	-
AT5G42520	AT1G65070	-	motif	Chr1:24176725-24176745	+	CTCCTCTCTTCTCTCCCTCGC	-415	8.65e-06	-
AT5G42520	AT1G65140	-	motif	Chr1:24201517-24201537,Chr1:24201519-24201539,Chr1:24201521-24201541,Chr1:24201523-24201543,Chr1:242	+,+,+,+,+,	CTTCCTCATTTTCTCTCTCTC,TCCTCATTTTCTCTCTCTCTG,CTCATTTTCTCTCTCTCTGTT,CATTTTCTCTCTCTCTGTTTC,TTTTCTCTCTCT	-80,-78,-76,-74,-72,	2.26e-07,2.48e-07,5.	-
AT5G42520	AT1G65150	-	motif	Chr1:24206108-24206128,Chr1:24205739-24205759	+,-	CCCATTTTCTTTCTCTGCCGT,TTCAATCTCTCTCTTTGCTTC	-333,16	6.94e-06,1.38e-06	-
AT5G42520	AT1G65160	-	motif	Chr1:24205739-24205759,Chr1:24206108-24206128	-,+	TTCAATCTCTCTCTTTGCTTC,CCCATTTTCTTTCTCTGCCGT	-465,-96	1.38e-06,6.94e-06	-
AT5G42520	AT1G65260	-	motif	Chr1:24236216-24236236	-	CCATTTTTCTTTCTCTATCCT	-22	2.52e-06	-
AT5G42520	AT1G65310	-	motif	Chr1:24257149-24257169	+	ACTTCCTTCTCTCTTTCTTTT	-47	7.56e-06	-
AT5G42520	AT1G65380	-	motif	Chr1:24286785-24286805	+	CTCTCTGTCTTTATCTTCCAC	-21	4.6e-06	-
AT5G42520	AT1G65430	-	motif	Chr1:24306217-24306237,Chr1:24306215-24306235,Chr1:24306213-24306233	+,+,+	TACTTTCTCTCTCTCTCGTAA,GATACTTTCTCTCTCTCTCGT,TAGATACTTTCTCTCTCTCTC	0,1,3	6.69e-06,2.49e-06,4.	-
AT5G42520	AT1G65450	-	motif	Chr1:24315836-24315856,Chr1:24315838-24315858,Chr1:24315840-24315860,Chr1:24315842-24315862,Chr1:243	-,-,-,-,-,	CTCTCTTTCTCTCTAAGTTAA,CTCTCTCTTTCTCTCTAAGTT,CTCTCTCTCTTTCTCTCTAAG,CTCTCTCTCTCTTTCTCTCTA,TTCTCTCTCTCT	22,24,26,28,30,32,34	2.38e-06,2.45e-06,5.	-
AT5G42520	AT1G65470	-	motif	Chr1:24324518-24324538	-	ACCATCTTCTCTCCCTCCCTT	-454	8.89e-06	-
AT5G42520	AT1G65590	-	motif	Chr1:24385871-24385891,Chr1:24385875-24385895	-,-	AAGTCTCTCTCTCTTTATATA,TTAGAAGTCTCTCTCTCTTTA	-9,-5	7.77e-07,4.89e-06	-
AT5G42520	AT1G65620	-	FunTFBS	Chr1:24398140-24398160	+	CTCACTCTCTCTCTATCTCTA	0	8.37e-11	0.5586
AT5G42520	AT1G65730	-	FunTFBS	Chr1:24442477-24442497	+	TTCTCTCTCTCACTCACACAA	-7	5.02e-07	0.527
AT5G42520	AT1G65760	-	motif	Chr1:24458567-24458587	-	TCTCTTCTCTCTATCTGTTTC	-4	8.77e-06	-
AT5G42520	AT1G65800	-	motif	Chr1:24473143-24473163,Chr1:24473145-24473165,Chr1:24473147-24473167,Chr1:24473149-24473169,Chr1:244	-,-,-,-,-,	CTCTCTCTCTCTCTAGCTAGG,CTCTCTCTCTCTCTCTAGCTA,ATCTCTCTCTCTCTCTCTAGC,TCATCTCTCTCTCTCTCTCTA,TCTCATCTCTCT	22,24,26,28,30,32,34	7.7e-06,1.23e-08,1.0	-
AT5G42520	AT1G65900	-	FunTFBS	Chr1:24518436-24518456,Chr1:24518434-24518454,Chr1:24518432-24518452	-,-,-	TCCACTCTATCTCTCTCCCTC,CACTCTATCTCTCTCCCTCTA,CTCTATCTCTCTCCCTCTATG	31,33,35	2.54e-08,8.09e-08,9.	0.5213,0.632,0.7243
AT5G42520	AT1G65920	-	motif	Chr1:24529296-24529316,Chr1:24529288-24529308	+,+	CTCTCTCTCTCTCTCAGCTCG,TTTGTGTACTCTCTCTCTCTC	-2,0	2.1e-06,1.78e-06	-
AT5G42520	AT1G66040	-	motif	Chr1:24586699-24586719,Chr1:24586697-24586717,Chr1:24586695-24586715,Chr1:24586693-24586713,Chr1:245	-,-,-,-,-	TAACACCTCTCTCTCTATCTC,ACACCTCTCTCTCTATCTCTC,ACCTCTCTCTCTATCTCTCAC,CTCTCTCTCTATCTCTCACAC,CTCTCTCTATCT	-18,-16,-14,-12,-10	8.58e-07,7.52e-09,9.	-
AT5G42520	AT1G66050	-	motif	Chr1:24589490-24589510,Chr1:24589494-24589514,Chr1:24589496-24589516,Chr1:24589498-24589518,Chr1:245	+,+,+,+,+,	ACCATTTTCTCTCTAAATCTC,TTTTCTCTCTAAATCTCTCTC,TTCTCTCTAAATCTCTCTCTC,CTCTCTAAATCTCTCTCTCAC,CTCTAAATCTCT	3,7,9,11,13,15,17,19	1.66e-06,2.29e-06,2.	-
AT5G42520	AT1G66060	-	motif	Chr1:24595821-24595841	+	AACATTTTCTCTCTTACTCAA	-277	9.98e-06	-
AT5G42520	AT1G66080	-	motif	Chr1:24601129-24601149,Chr1:24601127-24601147,Chr1:24601125-24601145	-,-,-	ATTCTTCACCCTCTCTCTTTC,TCTTCACCCTCTCTCTTTCAA,TTCACCCTCTCTCTTTCAATC	8,10,12	5.62e-06,7.26e-06,5.	-
AT5G42520	AT1G66140	-	FunTFBS	Chr1:24621936-24621956	-	AACTCTCTCTGTCTCTCTCTC	48	1.49e-08	0.5149
AT5G42520	AT1G66150	-	motif	Chr1:24631387-24631407,Chr1:24631447-24631467,Chr1:24631449-24631469,Chr1:24631451-24631471,Chr1:246	+,+,+,+,+,	ATCTTCTTCCTTCTCTCTCAA,TCACATTTCTCTCTTTATCTC,ACATTTCTCTCTTTATCTCTC,ATTTCTCTCTTTATCTCTCTG,TTCTCTCTTTAT	-2,38,40,42,44,46	6.19e-06,2.33e-06,2.	-
AT5G42520	AT1G66180	-	motif	Chr1:24647265-24647285	+	CTATGTGTCTCTCTCAACCTC	77	7.29e-07	-
AT5G42520	AT1G66200	-	motif	Chr1:24657664-24657684,Chr1:24657662-24657682,Chr1:24657660-24657680,Chr1:24657658-24657678,Chr1:246	-,-,-,-,-,	CACCTTCTCTCTCTCTCTATC,CCTTCTCTCTCTCTCTATCTC,TTCTCTCTCTCTCTATCTCTG,CTCTCTCTCTCTATCTCTGTA,CTCTCTCTCTAT	0,1,3,5,7,9	1.87e-09,4.2e-10,1.2	-
AT5G42520	AT1G66240	-	motif	Chr1:24687267-24687287,Chr1:24687265-24687285,Chr1:24687263-24687283	-,-,-	CTGCAAGTCTCTCTCTCTTTC,GCAAGTCTCTCTCTCTTTCAA,AAGTCTCTCTCTCTTTCAAGC	45,47,49	4.31e-07,7.56e-06,2.	-
AT5G42520	AT1G66360	-	motif	Chr1:24751415-24751435	-	TCCATTTTCTCTCTTTCTTTA	38	6.06e-07	-
AT5G42520	AT1G66430	-	motif	Chr1:24778289-24778309	+	CACTGTCGCTCTCTCAGCTTC	18	3.5e-06	-
AT5G42520	AT1G66600	-	motif	Chr1:24848048-24848068	+	CTTTGTCTTTTTCTTTCTCTT	-252	1.1e-06	-
AT5G42520	AT1G66650	-	motif	Chr1:24862159-24862179,Chr1:24861830-24861850,Chr1:24861826-24861846,Chr1:24861824-24861844,Chr1:248	+,+,+,+,+,	TGCATTTTCTCTCTCACTTTC,CTCCCTCTCTCTCTCGGCCAC,CCCTCTCCCTCTCTCTCTCGG,CTCCCTCTCCCTCTCTCTCTC,CTCTCCCTCTCC	-338,-9,-5,-3,-1,0	9.67e-06,1.52e-06,7.	-
AT5G42520	AT1G66700	-	motif	Chr1:24874692-24874712	+	ATATCTCTCTCTCTTTTTTCT	46	6.36e-06	-
AT5G42520	AT1G66725	-	motif	Chr1:24883957-24883977,Chr1:24883961-24883981,Chr1:24883963-24883983,Chr1:24883967-24883987,Chr1:248	-,-,-,-,-,	TTATTTTTCTCACTCTCCTTT,CTCTTTATTTTTCTCACTCTC,CTCTCTTTATTTTTCTCACTC,ATCTCTCTCTTTATTTTTCTC,CTATCTCTCTCT	26,30,32,36,38,40,42	5.05e-06,2.1e-06,4.8	-
AT5G42520	AT1G66740	-	motif	Chr1:24892091-24892111	-	TTTTTTTTTTTTCTATCTTTC	-229	8.58e-06	-
AT5G42520	AT1G66795	-	motif	Chr1:24920651-24920671,Chr1:24920653-24920673	+,+	AACTATTTTTTTCTCTCTTTT,CTATTTTTTTCTCTCTTTTTT	-433,-431	3.65e-06,3.14e-06	-
AT5G42520	AT1G66810	-	motif	Chr1:24928869-24928889,Chr1:24928867-24928887,Chr1:24928865-24928885,Chr1:24928836-24928856,Chr1:249	-,-,-,-,-,	TATTATCTTTCTCTCTTTCTT,TTATCTTTCTCTCTTTCTTCT,ATCTTTCTCTCTTTCTTCTTC,CTCTCTGGTTCTCTCTATATA,CTCTGGTTCTCT	-66,-64,-62,-33,-31,	4.02e-06,1.99e-06,8.	-
AT5G42520	AT1G66910	-	motif	Chr1:24963918-24963938,Chr1:24963914-24963934	-,-	ATCAATTTTTCTCTTTCTCTG,ATTTTTCTCTTTCTCTGACCA	8,12	3.42e-06,5.75e-06	-
AT5G42520	AT1G66920	-	motif	Chr1:24967518-24967538	-	CTGTATCTGTCACTATCATTC	0	8.13e-06	-
AT5G42520	AT1G66940	-	motif	Chr1:24974769-24974789,Chr1:24974767-24974787,Chr1:24974765-24974785,Chr1:24974763-24974783,Chr1:249	-,-,-,-,-,	CTTCTTGTCTCTCTTTCTCTC,TCTTGTCTCTCTTTCTCTCTC,TTGTCTCTCTTTCTCTCTCTG,GTCTCTCTTTCTCTCTCTGTA,CTCTCTTTCTCT	2,4,6,8,10,12,14,16,	1.27e-07,8.81e-07,7.	-
AT5G42520	AT1G66950	-	motif	Chr1:24977715-24977735	+	TTCATTTTCTTTCTCAAACTC	-470	2.86e-06	-
AT5G42520	AT1G66970	-	motif	Chr1:24996301-24996321,Chr1:24996297-24996317	-,-	TTTCTTCATTCTCTATCTCTA,TTCATTCTCTATCTCTATTTT	-184,-180	7.73e-06,2.43e-06	-
AT5G42520	AT1G67000	-	motif	Chr1:25007689-25007709,Chr1:25007687-25007707,Chr1:25007685-25007705,Chr1:25007679-25007699	-,-,-,-	TTATGCTTCTTTCTCTCTCTC,ATGCTTCTTTCTCTCTCTCAC,GCTTCTTTCTCTCTCTCACGG,TTCTCTCTCTCACGGTCTCTC	-42,-40,-38,-32	1.85e-07,2.13e-07,6.	-
AT5G42520	AT1G67020	-	motif	Chr1:25013329-25013349	+	TTCTTTTGCTTTCTCTCATTC	-342	1.19e-06	-
AT5G42520	AT1G67030	-	motif	Chr1:25016586-25016606,Chr1:25016588-25016608,Chr1:25016590-25016610,Chr1:25016592-25016612,Chr1:250	+,+,+,+,+,	TTAAATCTGTCTCTCTCTCTC,AAATCTGTCTCTCTCTCTCTC,ATCTGTCTCTCTCTCTCTCTT,CTGTCTCTCTCTCTCTCTTTG,GTCTCTCTCTCT	43,45,47,49,51,53	4.76e-08,3.39e-09,2.	-
AT5G42520	AT1G67050	-	motif	Chr1:25029770-25029790,Chr1:25029766-25029786,Chr1:25029764-25029784,Chr1:25029762-25029782	-,-,-,-	TCAAAATTCTCTCTTTCTCTC,AATTCTCTCTTTCTCTCTTCT,TTCTCTCTTTCTCTCTTCTTC,CTCTCTTTCTCTCTTCTTCGA	0,2,4,6	2.29e-06,1.91e-06,1.	-
AT5G42520	AT1G67060	-	motif	Chr1:25036632-25036652,Chr1:25036634-25036654,Chr1:25036636-25036656,Chr1:25036638-25036658,Chr1:250	+,+,+,+,+,	TCTTTTCTTTTTCTCTTTCTT,TTTTCTTTTTCTCTTTCTTTC,TTCTTTTTCTCTTTCTTTCTC,CTTTTTCTCTTTCTTTCTCCC,TTCTCTTTCTTT	16,18,20,22,26,28,68	7.56e-06,7.93e-07,1.	-
AT5G42520	AT1G67110	-	FunTFBS	Chr1:25065405-25065425,Chr1:25065401-25065421,Chr1:25065397-25065417,Chr1:25065395-25065415,Chr1:250	-,-,-,-,-	ACCAAACCATCTCTTTCTCTC,AACCATCTCTTTCTCTCTTTC,ATCTCTTTCTCTCTTTCTCAA,CTCTTTCTCTCTTTCTCAAAA,CTTTCTCTCTTT	21,25,29,31,33	9.8e-06,8.34e-08,2.4	0.5913,0.5631,0.5076
AT5G42520	AT1G67130	-	motif	Chr1:25100657-25100677,Chr1:25100653-25100673,Chr1:25100651-25100671,Chr1:25100649-25100669,Chr1:251	-,-,-,-,-,	TTGTATTCATATCTCTCTCTC,ATTCATATCTCTCTCTCTTTC,TCATATCTCTCTCTCTTTCTT,ATATCTCTCTCTCTTTCTTCC,ATCTCTCTCTCT	-32,-28,-26,-24,-22,	9.54e-06,8.93e-06,1.	-
AT5G42520	AT1G67140	-	motif	Chr1:25117437-25117457,Chr1:25117435-25117455,Chr1:25117433-25117453,Chr1:25117431-25117451	-,-,-,-	TTCCGACTCTTTCTTTCTCTC,CCGACTCTTTCTTTCTCTCAC,GACTCTTTCTTTCTCTCACAC,CTCTTTCTTTCTCTCACACTA	-14,-12,-10,-8	2.04e-07,5.15e-06,3.	-
AT5G42520	AT1G67230	-	motif	Chr1:25156283-25156303,Chr1:25156277-25156297	+,+	CAATCTCTCTCTCTCTTCTCT,CCTAAGCAATCTCTCTCTCTC	20,26	3.09e-06,7.36e-06	-
AT5G42520	AT1G67260	-	motif	Chr1:25169443-25169463,Chr1:25169441-25169461,Chr1:25169439-25169459,Chr1:25169437-25169457,Chr1:251	-,-,-,-,-,	TACGCTTACTATCTCTCTCTC,CGCTTACTATCTCTCTCTCTC,CTTACTATCTCTCTCTCTCTC,TACTATCTCTCTCTCTCTCTG,CTATCTCTCTCT	-136,-134,-132,-130,	7.18e-07,7.18e-07,6.	-
AT5G42520	AT1G67265	-	FunTFBS	Chr1:25176162-25176182	-	GCATCTCTTTCTCTCCCTTTC	20	4.99e-07	0.5016
AT5G42520	AT1G67340	-	motif	Chr1:25229870-25229890,Chr1:25230256-25230276	+,-	TTTGACCTCTCTCTCCCTTTA,CTCTCTGTGTCTATCTTTTTA	-375,0	8.05e-06,4.09e-06	-
AT5G42520	AT1G67410	-	motif	Chr1:25253599-25253619	-	ATCTCTCACTTTCTTCTTCTT	48	7.7e-06	-
AT5G42520	AT1G67420	-	motif	Chr1:25255250-25255270	+	AACAGTCTCTCTCTATGACAC	18	5.65e-06	-
AT5G42520	AT1G67470	-	motif	Chr1:25271683-25271703,Chr1:25271685-25271705,Chr1:25271687-25271707	-,-,-	ATCTCTCTCCCTCTCTCTCTG,AGATCTCTCTCCCTCTCTCTC,GAAGATCTCTCTCCCTCTCTC	-479,-477,-475	3.47e-09,3.02e-06,7.	-
AT5G42520	AT1G67480	-	FunTFBS	Chr1:25276239-25276259	+	CTGTCTCTTTCTTTCTGTCAA	-35	9.72e-06	0.5221
AT5G42520	AT1G67481	-	motif	Chr1:25279199-25279219	-	CTATCATTCTCACTCACTCAT	0	7e-06	-
AT5G42520	AT1G67510	-	motif	Chr1:25300161-25300181,Chr1:25300155-25300175,Chr1:25300118-25300138,Chr1:25300116-25300136,Chr1:253	-,-,-,-,-,	ATCCTTCTCTCACTTCTTCTC,CTCTCACTTCTTCTCCATCTT,ACACTTCTCCTTCTCTTTCTC,ACTTCTCCTTCTCTTTCTCTT,TTCTCCTTCTCT	3,9,46,48,50,52,54	5.03e-06,6.19e-06,5.	-
AT5G42520	AT1G67530	-	motif	Chr1:25307657-25307677,Chr1:25307659-25307679,Chr1:25307661-25307681,Chr1:25307663-25307683	+,+,+,+	TATTCTCTCTCTCTCTCTCTC,TTCTCTCTCTCTCTCTCTCAC,CTCTCTCTCTCTCTCTCACAT,CTCTCTCTCTCTCTCACATTT	0,1,3,5	3.17e-10,3.55e-11,9.	-
AT5G42520	AT1G67560	-	motif	Chr1:25319871-25319891,Chr1:25319873-25319893,Chr1:25319875-25319895,Chr1:25319877-25319897	+,+,+,+	TATCATCTCTCTCTATCTCTC,TCATCTCTCTCTATCTCTCTC,ATCTCTCTCTATCTCTCTCTT,CTCTCTCTATCTCTCTCTTCA	-8,-6,-4,-2	1.93e-07,4.36e-09,2.	-
AT5G42520	AT1G67580	-	motif	Chr1:25331342-25331362,Chr1:25331340-25331360,Chr1:25331338-25331358,Chr1:25331336-25331356,Chr1:253	-,-,-,-,-,	AAACTTTCTTCTCTCTCTCTC,ACTTTCTTCTCTCTCTCTCTC,TTTCTTCTCTCTCTCTCTCTC,TCTTCTCTCTCTCTCTCTCCG,TTCTCTCTCTCT	17,19,21,23,25,27	1.69e-06,1.14e-07,2.	-
AT5G42520	AT1G67720	-	motif	Chr1:25386386-25386406	+	CACGCTTTCCTTCTTTATCTC	45	2.19e-06	-
AT5G42520	AT1G67730	-	motif	Chr1:25391494-25391514	-	TTTCTTCTGTCTCTCTCCTTT	34	8.39e-06	-
AT5G42520	AT1G67770	-	FunTFBS	Chr1:25407925-25407945,Chr1:25407927-25407947,Chr1:25407929-25407949	-,-,-	TCGTCTCTCTCTACCTCTTTA,TTTCGTCTCTCTCTACCTCTT,TATTTCGTCTCTCTCTACCTC	-98,-96,-94	1.31e-06,1.81e-06,8.	0.5729,0.5561,0.5167
AT5G42520	AT1G67775	-	motif	Chr1:25411957-25411977,Chr1:25411688-25411708	+,+	TTCTCACACTTTCTATATCTT,CACTTTCATTTTCTCTCCTTT	-261,0	2.71e-06,7.26e-06	-
AT5G42520	AT1G67780	-	motif	Chr1:25412821-25412841	-	TTCTCTTTCTCACCCTCAATA	5	2.78e-06	-
AT5G42520	AT1G67785	-	motif	Chr1:25417037-25417057	-	ACTCCTCTCTCTCTCTGTTCT	-53	6.25e-06	-
AT5G42520	AT1G67800	-	motif	Chr1:25423659-25423679,Chr1:25423657-25423677,Chr1:25423655-25423675,Chr1:25423651-25423671	-,-,-,-	ACGTCTCTCTCTCTCTGTGAC,GTCTCTCTCTCTCTGTGACTC,CTCTCTCTCTCTGTGACTCTC,CTCTCTCTGTGACTCTCTCAA	52,54,56,60	4.37e-06,7.41e-07,2.	-
AT5G42520	AT1G67960	-	motif	Chr1:25484264-25484284	-	CTTACTCTGTCTCCGTCTCTC	-2	9.38e-06	-
AT5G42520	AT1G68020	-	motif	Chr1:25497318-25497338,Chr1:25497322-25497342,Chr1:25497324-25497344	+,+,+	ATCTATTCCTTTCTTTCTCTT,ATTCCTTTCTTTCTCTTTCTC,TCCTTTCTTTCTCTTTCTCAT	28,32,34	9.04e-07,5.05e-07,9.	-
AT5G42520	AT1G68060	-	motif	Chr1:25514499-25514519,Chr1:25514461-25514481,Chr1:25514459-25514479	+,-,-	TTGTTTATCTTTCTTTCTCTA,TTAAATCTCACTCTCTCTCTT,AAATCTCACTCTCTCTCTTGT	0,19,21	8.69e-06,2.71e-06,2.	-
AT5G42520	AT1G68090	-	motif	Chr1:25520772-25520792	+	CATTTTTTCTTTCTTCCTCTA	0	3.74e-06	-
AT5G42520	AT1G68100	-	motif	Chr1:25520772-25520792	+	CATTTTTTCTTTCTTCCTCTA	-412	3.74e-06	-
AT5G42520	AT1G68120	-	motif	Chr1:25527535-25527555	-	ACCGTCCCCTTTATCTCTCTC	-1	4.52e-06	-
AT5G42520	AT1G68130	-	FunTFBS	Chr1:25532242-25532262	+	CCCTTTGTTTCTCTCTCTTAA	0	9.57e-07	0.6096
AT5G42520	AT1G68170	-	motif	Chr1:25551794-25551814,Chr1:25551796-25551816,Chr1:25551798-25551818,Chr1:25551800-25551820,Chr1:255	+,+,+,+,+,	TAGCCTATCTCTCTCTTTCTC,GCCTATCTCTCTCTTTCTCTC,CTATCTCTCTCTTTCTCTCTC,ATCTCTCTCTTTCTCTCTCTC,CTCTCTCTTTCT	-108,-106,-104,-102,	4.52e-06,6.65e-09,6.	-
AT5G42520	AT1G68185	-	motif	Chr1:25555972-25555992,Chr1:25555976-25555996,Chr1:25555980-25556000,Chr1:25555982-25556002,Chr1:255	+,+,+,+,+	TTGTCTCCCTTTCTTTGTTTC,CTCCCTTTCTTTGTTTCTTTC,CTTTCTTTGTTTCTTTCTCTC,TTCTTTGTTTCTTTCTCTCTC,CTTTGTTTCTTT	-434,-430,-426,-424,	1.49e-06,6.97e-06,2.	-
AT5G42520	AT1G68200	-	motif	Chr1:25561808-25561828,Chr1:25561812-25561832	+,+	CTTGAAATCTCTCTCTCTCTA,AAATCTCTCTCTCTCTAGCCA	-290,-286	7.19e-06,9.5e-06	-
AT5G42520	AT1G68220	-	motif	Chr1:25570191-25570211,Chr1:25570193-25570213,Chr1:25570290-25570310	-,-,-	TTCTCTTTTTCTCTTTTTTTA,TTTTCTCTTTTTCTCTTTTTT,TCGTGCTTCTTTCTCTCTTTA	-20,-18,59	2.19e-06,6.28e-06,4.	-
AT5G42520	AT1G68320	-	motif	Chr1:25603730-25603750,Chr1:25603732-25603752,Chr1:25603734-25603754,Chr1:25603736-25603756,Chr1:256	+,+,+,+,+,	CTAAAAGTCTATCTCTCTCTC,AAAAGTCTATCTCTCTCTCTC,AAGTCTATCTCTCTCTCTCTG,GTCTATCTCTCTCTCTCTGTA,CTATCTCTCTCT	-92,-90,-88,-86,-84,	1.98e-06,4.04e-07,1.	-
AT5G42520	AT1G68360	-	motif	Chr1:25622449-25622469,Chr1:25622447-25622467,Chr1:25622445-25622465,Chr1:25622441-25622461,Chr1:256	-,-,-,-,-,	ACATATCTCTTTCTTTCTTTC,ATATCTCTTTCTTTCTTTCTA,ATCTCTTTCTTTCTTTCTAAT,CTTTCTTTCTTTCTAATTCTC,TTCTTTCTAATT	-37,-35,-33,-29,-23,	8.23e-07,9.33e-06,2.	-
AT5G42520	AT1G68440	-	motif	Chr1:25658036-25658056,Chr1:25658038-25658058,Chr1:25658040-25658060	+,+,+	TCTTCTTTTTTTCTCTCTTTC,TTCTTTTTTTCTCTCTTTCTC,CTTTTTTTCTCTCTTTCTCAT	3,5,7	9.77e-07,5.22e-08,7.	-
AT5G42520	AT1G68460	-	motif	Chr1:25670140-25670160,Chr1:25670138-25670158	+,+	CTCTCTTTTTGTCTTTCTCAA,ATCTCTCTTTTTGTCTTTCTC	22,24	9.72e-06,3.69e-06	-
AT5G42520	AT1G68470	-	motif	Chr1:25678276-25678296	-	TCATATTTCTCTCTCTCTCTC	0	6.25e-09	-
AT5G42520	AT1G68480	-	FunTFBS	Chr1:25686127-25686147,Chr1:25686123-25686143	+,+	ATCTCTCTCTTTGTTTCTCTC,TCCCATCTCTCTCTTTGTTTC	18,22	3.03e-07,7.14e-07	0.5184,0.6691
AT5G42520	AT1G68500	-	motif	Chr1:25701764-25701784,Chr1:25701766-25701786,Chr1:25701768-25701788	-,-,-	CCTTTTTTCTCTCCCACTCCA,CTCCTTTTTTCTCTCCCACTC,TTCTCCTTTTTTCTCTCCCAC	-219,-217,-215	7e-06,1.82e-07,2.12e	-
AT5G42520	AT1G68510	-	motif	Chr1:25706634-25706654	-	CAACTTCTCTCTCTTACACTT	-228	5.1e-06	-
AT5G42520	AT1G68530	-	motif	Chr1:25714814-25714834,Chr1:25714808-25714828	-,-	ATCCTTCACCTTCCCTCTCTC,CACCTTCCCTCTCTCATCTTC	-7,-1	4.8e-06,6.28e-06	-
AT5G42520	AT1G68550	-	motif	Chr1:25727655-25727675,Chr1:25727653-25727673,Chr1:25727651-25727671,Chr1:25727649-25727669,Chr1:257	+,+,+,+,+	TTCTCTCTCTCTTTTCCTTTC,TTTTCTCTCTCTCTTTTCCTT,TTTTTTCTCTCTCTCTTTTCC,ATTTTTTTCTCTCTCTCTTTT,TCTGATTTTTTT	26,28,30,32,36	2.35e-06,1.09e-06,1.	-
AT5G42520	AT1G68552	-	motif	Chr1:25727655-25727675,Chr1:25727653-25727673,Chr1:25727651-25727671,Chr1:25727649-25727669,Chr1:257	+,+,+,+,+	TTCTCTCTCTCTTTTCCTTTC,TTTTCTCTCTCTCTTTTCCTT,TTTTTTCTCTCTCTCTTTTCC,ATTTTTTTCTCTCTCTCTTTT,TCTGATTTTTTT	26,28,30,32,36	2.35e-06,1.09e-06,1.	-
AT5G42520	AT1G68560	-	motif	Chr1:25737939-25737959,Chr1:25737937-25737957,Chr1:25737935-25737955,Chr1:25737933-25737953,Chr1:257	-,-,-,-,-	AAACCCCTCCATCTCTCTCTC,ACCCCTCCATCTCTCTCTCCT,CCCTCCATCTCTCTCTCCTTC,CTCCATCTCTCTCTCCTTCAT,CCATCTCTCTCT	43,45,47,49,51	6.66e-06,1.61e-06,8.	-
AT5G42520	AT1G68580	-	motif	Chr1:25752790-25752810,Chr1:25752792-25752812,Chr1:25752794-25752814,Chr1:25752796-25752816,Chr1:257	-,-,-,-,-,	CTCTCTCTCTCGCTCTCAATG,CTCTCTCTCTCTCGCTCTCAA,GTCTCTCTCTCTCTCGCTCTC,GGGTCTCTCTCTCTCTCGCTC,TTGGGTCTCTCT	55,57,59,61,63,65,67	9.82e-07,2.21e-08,7.	-
AT5G42520	AT1G68640	-	FunTFBS	Chr1:25772526-25772546	-	ATTTCTTTCTCTCTCTCACAC	0	9.23e-08	0.5027
AT5G42520	AT1G68700	-	motif	Chr1:25792613-25792633,Chr1:25792615-25792635	+,+	CTTCTGTTTTCTCTATCTCTT,TCTGTTTTCTCTATCTCTTTC	-185,-183	7.56e-06,6.48e-06	-
AT5G42520	AT1G68710	-	motif	Chr1:25798715-25798735,Chr1:25798713-25798733,Chr1:25798711-25798731,Chr1:25798709-25798729,Chr1:257	-,-,-,-,-,	ATCTCAGTCTTTGTCTCTCTC,CTCAGTCTTTGTCTCTCTCTT,CAGTCTTTGTCTCTCTCTTTT,GTCTTTGTCTCTCTCTTTTTC,CTTTGTCTCTCT	-458,-456,-454,-452,	2.05e-06,1.43e-06,2.	-
AT5G42520	AT1G68770	-	motif	Chr1:25829723-25829743	+	CCCTCTCTTTTACTCTTTTTT	69	4.44e-06	-
AT5G42520	AT1G68800	-	motif	Chr1:25848703-25848723	-	CCATCTCTCTTTATTTCTATT	-163	4.33e-06	-
AT5G42520	AT1G68810	-	motif	Chr1:25860902-25860922	-	CTATTTCTATTTCTATTTCTA	-201	5.42e-06	-
AT5G42520	AT1G68862	-	motif	Chr1:25889072-25889092,Chr1:25889005-25889025	-,-	TTCTTTTTCTTTCTTTCTTAA,CTGTGTCTCTCTCGCTGTCTT	-48,0	3.31e-06,1.13e-06	-
AT5G42520	AT1G68870	-	motif	Chr1:25889005-25889025,Chr1:25889072-25889092	-,-	CTGTGTCTCTCTCGCTGTCTT,TTCTTTTTCTTTCTTTCTTAA	-56,0	1.13e-06,3.31e-06	-
AT5G42520	AT1G68920	-	motif	Chr1:25914636-25914656	-	CAGTCTTTTTTACTCTCTTTT	-351	8.54e-06	-
AT5G42520	AT1G68945	-	motif	Chr1:25926770-25926790,Chr1:25926774-25926794,Chr1:25926776-25926796,Chr1:25926786-25926806	+,+,+,+	CTGACATTCTTTCCATATCTC,CATTCTTTCCATATCTCTCTC,TTCTTTCCATATCTCTCTCTA,ATCTCTCTCTAGCTACCTCTC	-173,-169,-167,-157	9.89e-06,7.63e-06,9.	-
AT5G42520	AT1G69040	-	motif	Chr1:25957781-25957801	+	CTTTTGCTCCTTCTCTCTCAA	-18	2.99e-06	-
AT5G42520	AT1G69060	-	motif	Chr1:25964364-25964384,Chr1:25964498-25964518	-,+	ACATATTTCTCTCTCACTTTG,CTCAATCTCTCTCTTCTTCTT	-84,30	7.87e-06,8.95e-07	-
AT5G42520	AT1G69080	-	motif	Chr1:25973253-25973273,Chr1:25973249-25973269,Chr1:25973247-25973267,Chr1:25973245-25973265,Chr1:259	+,+,+,+,+,	CTCTCTCTCTCTCGATCTCTC,CTTTCTCTCTCTCTCTCGATC,TTCTTTCTCTCTCTCTCTCGA,CTTTCTTTCTCTCTCTCTCTC,TACTTTCTTTCT	0,2,4,6,8,10,12,14	4.17e-09,1.24e-07,8.	-
AT5G42520	AT1G69150	-	motif	Chr1:25995372-25995392,Chr1:25995368-25995388	-,-	TTTTTTCTCTTTCCTTCTTTC,TTCTCTTTCCTTCTTTCCTTC	-160,-156	4.69e-06,2.2e-06	-
AT5G42520	AT1G69170	-	motif	Chr1:26005088-26005108,Chr1:26005090-26005110,Chr1:26005092-26005112,Chr1:26005094-26005114	-,-,-,-	CCACTTCTCTCTCTCTTTTGC,CTCCACTTCTCTCTCTCTTTT,TTCTCCACTTCTCTCTCTCTT,TCTTCTCCACTTCTCTCTCTC	20,22,24,26	1.43e-06,2.48e-07,7.	-
AT5G42520	AT1G69180	-	motif	Chr1:26009104-26009124,Chr1:26009102-26009122,Chr1:26009100-26009120,Chr1:26009098-26009118,Chr1:260	-,-,-,-,-,	CAATCTGTATCGCTCTCTCTC,ATCTGTATCGCTCTCTCTCTC,CTGTATCGCTCTCTCTCTCTC,GTATCGCTCTCTCTCTCTCTC,ATCGCTCTCTCT	-45,-43,-41,-39,-37,	5.22e-06,3.96e-06,1.	-
AT5G42520	AT1G69220	-	motif	Chr1:26026153-26026173,Chr1:26026149-26026169,Chr1:26026147-26026167,Chr1:26026145-26026165	-,-,-,-	TTGCCTGACTCTCTTTCTCTC,CTGACTCTCTTTCTCTCTCTC,GACTCTCTTTCTCTCTCTCCC,CTCTCTTTCTCTCTCTCCCGG	0,2,4,6	6.56e-07,1.62e-10,1.	-
AT5G42520	AT1G69260	-	motif	Chr1:26039105-26039125	+	TTCTCTTTCTCTGTCTCATCC	57	6.85e-06	-
AT5G42520	AT1G69270	-	motif	Chr1:26043134-26043154,Chr1:26043132-26043152,Chr1:26043130-26043150,Chr1:26043128-26043148,Chr1:260	-,-,-,-,+,	TTTCACTTCTCTCTCTCTCTT,TCACTTCTCTCTCTCTCTTAC,ACTTCTCTCTCTCTCTTACAT,TTCTCTCTCTCTCTTACATTA,CTCTCTCTCTCT	-432,-430,-428,-426,	1.56e-06,4.29e-07,3.	-
AT5G42520	AT1G69300	-	motif	Chr1:26049217-26049237	-	ATCACTCTCTCACCATCACTA	-241	1.96e-06	-
AT5G42520	AT1G69310	-	motif	Chr1:26058191-26058211,Chr1:26058187-26058207,Chr1:26058185-26058205,Chr1:26058096-26058116,Chr1:260	-,-,-,+,-,	CTTCTTTTTTTTCCCTCTCTC,TTTTTTTTCCCTCTCTCTCTT,TTTTTTCCCTCTCTCTCTTGA,GACTCTCTCTCTCTTTGTCTA,TTTTCTTTCTTT	-86,-82,-80,0,72,76,	3.35e-06,3.89e-07,9.	-
AT5G42520	AT1G69320	-	motif	Chr1:26061809-26061829,Chr1:26061813-26061833,Chr1:26061850-26061870,Chr1:26061895-26061915,Chr1:260	+,+,+,+,+,	CCATTTCACTCACTATCTTTC,TTCACTCACTATCTTTCCTTC,TTCCAAGTATCTCTCTCTCTA,TCGAAGATCTCTCTCTCTCTC,GAAGATCTCTCT	-33,-29,0,33,35,37,3	2.92e-06,8.39e-06,2.	-
AT5G42520	AT1G69330	-	motif	Chr1:26065474-26065494,Chr1:26065472-26065492,Chr1:26065470-26065490,Chr1:26065468-26065488,Chr1:260	+,+,+,+,+	CTCTTTTTCTCTCTCTCGTTG,CTCTCTTTTTCTCTCTCTCGT,CTCTCTCTTTTTCTCTCTCTC,GCCTCTCTCTTTTTCTCTCTC,AAGCCTCTCTCT	11,13,15,17,19	1.72e-06,8.73e-09,4.	-
AT5G42520	AT1G69340	-	motif	Chr1:26065466-26065486,Chr1:26065468-26065488,Chr1:26065470-26065490,Chr1:26065472-26065492,Chr1:260	+,+,+,+,+	AAGCCTCTCTCTTTTTCTCTC,GCCTCTCTCTTTTTCTCTCTC,CTCTCTCTTTTTCTCTCTCTC,CTCTCTTTTTCTCTCTCTCGT,CTCTTTTTCTCT	-238,-236,-234,-232,	3.49e-06,2.02e-07,4.	-
AT5G42520	AT1G69360	-	motif	Chr1:26076379-26076399,Chr1:26076362-26076382,Chr1:26076360-26076380,Chr1:26076358-26076378,Chr1:260	-,-,-,-,-,	TCCTTTCTCTCTCTACACCGA,CCGAACTACTCTCTCTCTCTC,GAACTACTCTCTCTCTCTCTC,ACTACTCTCTCTCTCTCTCTC,TACTCTCTCTCT	-125,-108,-106,-104,	6.16e-06,9.67e-07,1.	-
AT5G42520	AT1G69420	-	motif	Chr1:26093156-26093176,Chr1:26093160-26093180,Chr1:26093162-26093182,Chr1:26093164-26093184,Chr1:260	-,-,-,-,-,	CTCTCTGTCTTTCTCCCAGTA,CTCTCTCTCTGTCTTTCTCCC,CTCTCTCTCTCTGTCTTTCTC,TTCTCTCTCTCTCTGTCTTTC,TCTTCTCTCTCT	-20,-16,-14,-12,-10,	6.19e-06,1.19e-07,1.	-
AT5G42520	AT1G69440	-	motif	Chr1:26105145-26105165,Chr1:26105141-26105161,Chr1:26105091-26105111,Chr1:26105089-26105109,Chr1:261	-,-,-,-,-,	CCTCTTTTATCTCTCTCTCTC,TTTTATCTCTCTCTCTCATAA,CTTCTTCTTCTTCTCTCTCTC,TCTTCTTCTTCTCTCTCTCTT,TTCTTCTTCTCT	1,5,55,57,59,61,63	4e-07,1.99e-06,8.86e	-
AT5G42520	AT1G69480	-	motif	Chr1:26117840-26117860,Chr1:26117838-26117858,Chr1:26117836-26117856,Chr1:26117834-26117854,Chr1:261	+,+,+,+,+	CTCTCTCTCTCGCTCTGTTTA,CTCTCTCTCTCTCGCTCTGTT,GCCTCTCTCTCTCTCGCTCTG,ACGCCTCTCTCTCTCTCGCTC,AAACGCCTCTCT	-43,-41,-39,-37,-35	1.32e-07,1.08e-06,4.	-
AT5G42520	AT1G69560	-	motif	Chr1:26157282-26157302,Chr1:26157288-26157308	+,+	CCCTGTCCTTTACTCTTTCTC,CCTTTACTCTTTCTCTGTCCT	-453,-447	3.5e-06,7.46e-06	-
AT5G42520	AT1G69570	-	motif	Chr1:26163420-26163440,Chr1:26163418-26163438,Chr1:26163416-26163436,Chr1:26163414-26163434	-,-,-,-	TTCTACATGTCTCTCTCTCTA,CTACATGTCTCTCTCTCTATT,ACATGTCTCTCTCTCTATTCT,ATGTCTCTCTCTCTATTCTGA	56,58,60,62	7.1e-06,6.02e-07,4.1	-
AT5G42520	AT1G69580	-	motif	Chr1:26171880-26171900	-	CCTTTCCTCTTTCTTTCTTTA	-43	4.63e-06	-
AT5G42520	AT1G69610	-	motif	Chr1:26186763-26186783	+	CAGTTTTTCTTTCTTTCTTTC	-171	6.74e-07	-
AT5G42520	AT1G69620	-	motif	Chr1:26189871-26189891,Chr1:26189873-26189893,Chr1:26189877-26189897	-,-,-	CTCTCTGTCTCACTCACCCTA,TTCTCTCTGTCTCACTCACCC,TCGCTTCTCTCTGTCTCACTC	35,37,41	9.63e-08,2.45e-06,4.	-
AT5G42520	AT1G69630	-	motif	Chr1:26193151-26193171,Chr1:26193149-26193169	+,+	ATGTTTCTCTCTATCTTCATC,ACATGTTTCTCTCTATCTTCA	3,5	6.22e-06,7.77e-06	-
AT5G42520	AT1G69690	-	motif	Chr1:26216216-26216236,Chr1:26216296-26216316,Chr1:26216298-26216318,Chr1:26216300-26216320,Chr1:262	+,+,+,+,+	TTTAATCTCTCTCTCTCTCTC,TATAACCTCTCTATCTCTCTC,TAACCTCTCTATCTCTCTCTA,ACCTCTCTATCTCTCTCTAAG,CTCTATCTCTCT	0,72,74,76,80	4.75e-09,4.08e-06,1.	-
AT5G42520	AT1G69700	-	motif	Chr1:26220273-26220293,Chr1:26220275-26220295,Chr1:26220277-26220297,Chr1:26220279-26220299,Chr1:262	-,-,-,-,-,	CTCTCTCTCTCTTTCACTTAC,CTCTCTCTCTCTCTTTCACTT,CTCTCTCTCTCTCTCTTTCAC,TCCTCTCTCTCTCTCTCTTTC,TTTCCTCTCTCT	35,37,39,41,43,45,47	9.98e-07,7.5e-10,3.2	-
AT5G42520	AT1G69760	-	motif	Chr1:26240708-26240728,Chr1:26240681-26240701,Chr1:26240679-26240699,Chr1:26240638-26240658	-,-,-,-	TAGTCTCCTCCTCTCTCTTTA,CAACGATTTTCTCTCTCTCAC,ACGATTTTCTCTCTCTCACGA,CCATTGTTTTCTCTATCTTTC	0,7,9,50	3.72e-06,7.63e-06,2.	-
AT5G42520	AT1G69770	-	motif	Chr1:26253808-26253828,Chr1:26253749-26253769,Chr1:26253747-26253767	+,+,+	TTTTCTTTCTATATCTATCTA,CCATCTCTTTCTCTCGCTATA,GCCCATCTCTTTCTCTCGCTA	-223,-164,-162	9.59e-06,2.88e-06,6.	-
AT5G42520	AT1G69780	-	FunTFBS	Chr1:26258883-26258903	+	CTCTCTCTCTCTCTCTCAGCC	-36	7.3e-08	0.5181
AT5G42520	AT1G69830	-	motif	Chr1:26293015-26293035,Chr1:26293013-26293033,Chr1:26293011-26293031,Chr1:26293009-26293029,Chr1:262	-,-,-,-,-,	TTCTTTCTTCTGCTCTCTCTC,CTTTCTTCTGCTCTCTCTCTC,TTCTTCTGCTCTCTCTCTCTC,CTTCTGCTCTCTCTCTCTCTC,TCTGCTCTCTCT	18,20,22,24,26,28,30	7.03e-06,2.19e-06,4.	-
AT5G42520	AT1G69850	-	motif	Chr1:26300413-26300433,Chr1:26300411-26300431,Chr1:26300409-26300429,Chr1:26300407-26300427,Chr1:263	+,+,+,+,+,	CTCTTTCTTTCTCTCAAACTT,CTCTCTTTCTTTCTCTCAAAC,CTCTCTCTTTCTTTCTCTCAA,TTCTCTCTCTTTCTTTCTCTC,CATTCTCTCTCT	39,41,43,45,47,49,51	4.63e-07,9.8e-08,3.6	-
AT5G42520	AT1G69880	-	motif	Chr1:26321510-26321530,Chr1:26321514-26321534,Chr1:26321516-26321536,Chr1:26321518-26321538,Chr1:263	-,-,-,-,-	CTCTCTCTCTCTCTAAGCAGA,GTGTCTCTCTCTCTCTCTAAG,GTGTGTCTCTCTCTCTCTCTA,GAGTGTGTCTCTCTCTCTCTC,TTGAGTGTGTCT	31,35,37,39,41	3.15e-06,6.92e-07,3.	-
AT5G42520	AT1G69910	-	motif	Chr1:26330145-26330165	+	ATCTCTTCCTTTCTCTTTTAC	31	2.98e-06	-
AT5G42520	AT1G69920	-	motif	Chr1:26335626-26335646,Chr1:26335624-26335644,Chr1:26335620-26335640	+,+,+	CTTTCTCTTTCACTTTCTCGA,TTCTTTCTCTTTCACTTTCTC,TTACTTCTTTCTCTTTCACTT	-68,-66,-62	2.09e-06,1.12e-06,5.	-
AT5G42520	AT1G69970	-	FunTFBS	Chr1:26354424-26354444,Chr1:26354422-26354442,Chr1:26354420-26354440,Chr1:26354404-26354424	-,-,-,-	TTCTCTCTCTCTCTCCATCTC,CTCTCTCTCTCTCCATCTCCC,CTCTCTCTCTCCATCTCCCTC,CCCTCTCTTTCTCTTGCTTTT	-168,-166,-164,-148	3.82e-10,3.35e-09,9.	0.5334,0.5239,0.5027
AT5G42520	AT1G70000	-	motif	Chr1:26364663-26364683,Chr1:26364661-26364681,Chr1:26364659-26364679	-,-,-	TCCAAAATCTCTCTCTCTCTC,CAAAATCTCTCTCTCTCTCTC,AAATCTCTCTCTCTCTCTCTC	76,78,80	1.82e-06,1.76e-09,1.	-
AT5G42520	AT1G70020	-	FunTFBS	Chr1:26377336-26377356	+	ACACATCTCTCTATCCGTCTC	-14	8.27e-06	0.6496
AT5G42520	AT1G70040	-	motif	Chr1:26380988-26381008,Chr1:26380990-26381010	-,-	TCATTTTTCTCTCTCTTTTTT,TTTCATTTTTCTCTCTCTTTT	-225,-223	2.9e-06,8.27e-06	-
AT5G42520	AT1G70100	-	motif	Chr1:26403093-26403113,Chr1:26403097-26403117,Chr1:26403099-26403119,Chr1:26403101-26403121,Chr1:264	+,+,+,+,+,	CTTCTTCTTTTTCTTCCTCTC,TTCTTTTTCTTCCTCTCTCTC,CTTTTTCTTCCTCTCTCTCTC,TTTTCTTCCTCTCTCTCTCAC,TTCTTCCTCTCT	10,14,16,18,20,22,26	3.72e-06,3.33e-07,3.	-
AT5G42520	AT1G70170	-	motif	Chr1:26423906-26423926	+	TTCTCTCTCTCAAATTCTCTC	32	7.33e-06	-
AT5G42520	AT1G70260	-	motif	Chr1:26459425-26459445,Chr1:26459423-26459443,Chr1:26459421-26459441,Chr1:26459419-26459439,Chr1:264	-,-,-,-,-,	ATCTCCTTACCTCTCTCTTTC,CTCCTTACCTCTCTCTTTCTC,CCTTACCTCTCTCTTTCTCTC,TTACCTCTCTCTTTCTCTCGC,ACCTCTCTCTTT	5,7,9,11,13,15,17	2.66e-06,1.54e-06,9.	-
AT5G42520	AT1G70280	-	motif	Chr1:26468759-26468779,Chr1:26468757-26468777,Chr1:26468755-26468775,Chr1:26468753-26468773,Chr1:264	-,-,-,-,-,	TCACATGACTCTCTCTCTCAC,ACATGACTCTCTCTCTCACTC,ATGACTCTCTCTCTCACTCTT,GACTCTCTCTCTCACTCTTTT,CTCTCTCTCTCA	-53,-51,-49,-47,-45,	9.33e-06,8.91e-08,2.	-
AT5G42520	AT1G70290	-	motif	Chr1:26474701-26474721,Chr1:26474699-26474719,Chr1:26474697-26474717	-,-,-	ATTAATCTCTCTCTCTGTATC,TAATCTCTCTCTCTGTATCTT,ATCTCTCTCTCTGTATCTTCT	65,67,69	6.74e-07,3.52e-06,9.	-
AT5G42520	AT1G70310	-	motif	Chr1:26487395-26487415,Chr1:26487393-26487413,Chr1:26487391-26487411,Chr1:26487389-26487409,Chr1:264	+,+,+,+,-,	GTGTCTCTCTCTCTCTGTGGC,TAGTGTCTCTCTCTCTCTGTG,TTTAGTGTCTCTCTCTCTCTG,GTTTTAGTGTCTCTCTCTCTC,ATCTCTTACTCA	20,22,24,26,51,57,59	4.67e-06,6.36e-06,1.	-
AT5G42520	AT1G70320	-	FunTFBS	Chr1:26501617-26501637	-	GTCTTTCTCTCTCCCTATCAA	-336	7.61e-07	0.5674
AT5G42520	AT1G70400	-	motif	Chr1:26533915-26533935,Chr1:26533913-26533933,Chr1:26533911-26533931	-,-,-	CTTTCCTTCTTTCTCTCTTTT,TTCCTTCTTTCTCTCTTTTTC,CCTTCTTTCTCTCTTTTTCCA	-455,-453,-451	6.35e-07,3.82e-07,2.	-
AT5G42520	AT1G70410	-	motif	Chr1:26538357-26538377,Chr1:26538355-26538375	-,-	ACCTTTCGCTTTCTCTATCCC,CTTTCGCTTTCTCTATCCCAT	-24,-22	1.03e-06,5.81e-06	-
AT5G42520	AT1G70420	-	motif	Chr1:26541132-26541152	-	ATGTATTTTTTTCTCTATTTC	-370	6.36e-06	-
AT5G42520	AT1G70430	-	motif	Chr1:26545125-26545145,Chr1:26545127-26545147	-,-	CTGATTTTTTCTCTCTTTTTC,TTCTGATTTTTTCTCTCTTTT	-269,-267	1.99e-06,5.75e-06	-
AT5G42520	AT1G70440	-	motif	Chr1:26550618-26550638,Chr1:26550616-26550636,Chr1:26550614-26550634,Chr1:26550612-26550632,Chr1:265	-,-,-,-,-,	CACACCGCCACTCTCTCTCTC,CACCGCCACTCTCTCTCTCTC,CCGCCACTCTCTCTCTCTCTC,GCCACTCTCTCTCTCTCTCAC,CACTCTCTCTCT	-98,-96,-94,-92,-90,	4.8e-06,6.13e-08,8.7	-
AT5G42520	AT1G70460	-	motif	Chr1:26555794-26555814	-	TCCTCTTTCTCTCTTACCTTC	-32	6.77e-07	-
AT5G42520	AT1G70490	-	motif	Chr1:26565737-26565757,Chr1:26565731-26565751,Chr1:26565729-26565749,Chr1:26565712-26565732,Chr1:265	-,-,-,-,-	TCGAGTCTCTCTCGCTCTCTC,CTCTCTCGCTCTCTCCGTTTC,CTCTCGCTCTCTCCGTTTCTT,TCTTCGCGGTCTCTCTCTCTC,TTCGCGGTCTCT	53,59,61,78,80	9.28e-07,2.99e-08,6.	-
AT5G42520	AT1G70505	-	motif	Chr1:26570439-26570459,Chr1:26570441-26570461,Chr1:26570445-26570465,Chr1:26570447-26570467,Chr1:265	+,+,+,+,+,	TTCAAGTTTTATCTCTCTCTC,CAAGTTTTATCTCTCTCTCTC,TTTTATCTCTCTCTCTCTCTC,TTATCTCTCTCTCTCTCTCTC,ATCTCTCTCTCT	-188,-186,-182,-180,	3.12e-06,3.78e-07,7.	-
AT5G42520	AT1G70510	-	motif	Chr1:26576491-26576511,Chr1:26576493-26576513,Chr1:26576495-26576515,Chr1:26576497-26576517,Chr1:265	+,+,+,+,+,	TTTCCATTGTCTCTATCTCTC,TCCATTGTCTCTATCTCTCTC,CATTGTCTCTATCTCTCTCTC,TTGTCTCTATCTCTCTCTCTC,GTCTCTATCTCT	5,7,9,11,13,15,17,19	3.21e-06,1.74e-07,4.	-
AT5G42520	AT1G70520	-	motif	Chr1:26587523-26587543,Chr1:26587521-26587541,Chr1:26587519-26587539,Chr1:26587517-26587537,Chr1:265	+,+,+,+,+,	TTCTCTCTCTCTCTCTACTGG,CTTTCTCTCTCTCTCTCTACT,GTCTTTCTCTCTCTCTCTCTA,CTGTCTTTCTCTCTCTCTCTC,TGCTGTCTTTCT	-104,-102,-100,-98,-	8.19e-07,3.68e-08,1.	-
AT5G42520	AT1G70600	-	motif	Chr1:26621632-26621652,Chr1:26621630-26621650	+,+	CTCCCTCCCTTTCTCTCTTTG,TCCTCCCTCCCTTTCTCTCTT	7,9	7.43e-08,6.16e-06	-
AT5G42520	AT1G70610	-	motif	Chr1:26621630-26621650,Chr1:26621632-26621652	+,+	TCCTCCCTCCCTTTCTCTCTT,CTCCCTCCCTTTCTCTCTTTG	-311,-309	6.16e-06,7.43e-08	-
AT5G42520	AT1G70640	-	motif	Chr1:26636140-26636160,Chr1:26636142-26636162,Chr1:26636144-26636164	+,+,+	AAGCCTCTCTCTCTATATATA,GCCTCTCTCTCTATATATATC,CTCTCTCTCTATATATATCGA	-95,-93,-91	2.17e-06,1.63e-06,3.	-
AT5G42520	AT1G70690	-	motif	Chr1:26652054-26652074,Chr1:26652056-26652076,Chr1:26652058-26652078,Chr1:26652060-26652080,Chr1:266	+,+,+,+,+,	AAATCATCTTCTCTCTTTCTC,ATCATCTTCTCTCTTTCTCTA,CATCTTCTCTCTTTCTCTATC,TCTTCTCTCTTTCTCTATCTC,TTCTCTCTTTCT	41,43,45,47,49,51,53	8.65e-06,3.89e-07,7.	-
AT5G42520	AT1G70710	-	motif	Chr1:26662999-26663019	-	CTATCACCTTCTCTCTCTCAC	0	1.39e-07	-
AT5G42520	AT1G70750	-	FunTFBS	Chr1:26683167-26683187	-	AAATCTCTCTATCTCTCTCAA	17	4.63e-07	0.5544
AT5G42520	AT1G70770	-	motif	Chr1:26691229-26691249,Chr1:26691227-26691247,Chr1:26691225-26691245,Chr1:26691223-26691243	+,+,+,+	TTCTCTCTCTCTATCTCCGGC,ACTTCTCTCTCTCTATCTCCG,TTACTTCTCTCTCTCTATCTC,TTTTACTTCTCTCTCTCTATC	28,30,32,34	3.89e-06,7.85e-07,1.	-
AT5G42520	AT1G70830	-	motif	Chr1:26711420-26711440	-	AAAACTCACTCTCTATACCTC	22	5.65e-06	-
AT5G42520	AT1G70895	-	motif	Chr1:26727864-26727884,Chr1:26727866-26727886,Chr1:26727868-26727888,Chr1:26727870-26727890,Chr1:267	-,-,-,-,-,	CTCTCTTTCTCTCTTTGTCTC,CTCTCTCTTTCTCTCTTTGTC,TTCTCTCTCTTTCTCTCTTTG,TTTTCTCTCTCTTTCTCTCTT,CTTTTTCTCTCT	-15,-13,-11,-9,-7,-5	8.27e-10,1.95e-07,1.	-
AT5G42520	AT1G70985	-	motif	Chr1:26765236-26765256,Chr1:26765234-26765254	-,-	TCTTCTCTCTTTCTCTTACAC,TTCTCTCTTTCTCTTACACAA	29,31	3.14e-06,2.7e-06	-
AT5G42520	AT1G71010	-	motif	Chr1:26782785-26782805,Chr1:26782787-26782807,Chr1:26782789-26782809,Chr1:26782791-26782811	-,-,-,-	CTCCTTCTCTCTATATTTTTC,CTCTCCTTCTCTCTATATTTT,ATCTCTCCTTCTCTCTATATT,AAATCTCTCCTTCTCTCTATA	-34,-32,-30,-28	1.54e-06,4.58e-07,4.	-
AT5G42520	AT1G71020	-	motif	Chr1:26793152-26793172,Chr1:26793148-26793168,Chr1:26793146-26793166,Chr1:26793144-26793164,Chr1:267	+,+,+,+,+	CTCTCTCTCTCTCGCTGGCTC,CTCGCTCTCTCTCTCTCGCTG,GACTCGCTCTCTCTCTCTCGC,GTGACTCGCTCTCTCTCTCTC,TTGTGACTCGCT	3,7,9,11,13	1.09e-06,7.48e-08,8.	-
AT5G42520	AT1G71060	-	motif	Chr1:26807330-26807350	+	TCTCTTCTCTTTCTCCTTCTC	-147	5.22e-06	-
AT5G42520	AT1G71110	-	motif	Chr1:26818084-26818104	+	ATAAATCTCTCTCTTCCTCAC	1	2.78e-06	-
AT5G42520	AT1G71150	-	motif	Chr1:26826704-26826724,Chr1:26826708-26826728	-,-	TTCACTTTCTTTCTCTTCATA,CTTCTTCACTTTCTTTCTCTT	-422,-418	3.55e-06,4e-06	-
AT5G42520	AT1G71235	-	motif	Chr1:26854489-26854509,Chr1:26854491-26854511,Chr1:26854493-26854513	+,+,+	TATCCCCTCTCTCTTTCCTTC,TCCCCTCTCTCTTTCCTTCTC,CCCTCTCTCTTTCCTTCTCTG	-50,-48,-46	8.81e-06,4.6e-06,1.6	-
AT5G42520	AT1G71410	-	motif	Chr1:26917689-26917709,Chr1:26917683-26917703,Chr1:26917681-26917701	+,+,+	CTCTCTCTCTTTCTGCAACTT,CCCCACCTCTCTCTCTTTCTG,TCCCCCACCTCTCTCTCTTTC	3,9,11	8.35e-06,8.54e-07,9.	-
AT5G42520	AT1G71440	-	FunTFBS	Chr1:26924815-26924835	+	ACATATCTCTTTCTCTCAATG	-429	8.97e-06	0.5203
AT5G42520	AT1G71460	-	motif	Chr1:26930725-26930745,Chr1:26930723-26930743	+,+	CCGATTCTATCTCTCTCTTTA,GTCCGATTCTATCTCTCTCTT	-409,-407	5.96e-07,6.36e-06	-
AT5G42520	AT1G71470	-	motif	Chr1:26930723-26930743,Chr1:26930725-26930745	+,+	GTCCGATTCTATCTCTCTCTT,CCGATTCTATCTCTCTCTTTA	17,19	6.36e-06,5.96e-07	-
AT5G42520	AT1G71490	-	motif	Chr1:26936061-26936081,Chr1:26936059-26936079,Chr1:26936057-26936077	+,+,+	TACGCTTTCTCTCACTCTCGT,CTTACGCTTTCTCTCACTCTC,CTCTTACGCTTTCTCTCACTC	-236,-234,-232	9.42e-06,1.45e-07,7.	-
AT5G42520	AT1G71500	-	motif	Chr1:26936057-26936077,Chr1:26936059-26936079,Chr1:26936061-26936081	+,+,+	CTCTTACGCTTTCTCTCACTC,CTTACGCTTTCTCTCACTCTC,TACGCTTTCTCTCACTCTCGT	75,77,79	7.34e-08,1.45e-07,9.	-
AT5G42520	AT1G71690	-	motif	Chr1:26947784-26947804	+	CACAATCTCTCTGCATCTCTC	19	8.73e-06	-
AT5G42520	AT1G71700	-	motif	Chr1:26972980-26973000,Chr1:26972982-26973002,Chr1:26972984-26973004,Chr1:26972986-26973006,Chr1:269	+,+,+,+,+	TTAGCTTTCTCTCTCTTTCTT,AGCTTTCTCTCTCTTTCTTTC,CTTTCTCTCTCTTTCTTTCCC,TTCTCTCTCTTTCTTTCCCTT,CTCTCTTTCTTT	-389,-387,-385,-383,	2.82e-07,9e-07,2.4e-	-
AT5G42520	AT1G71750	-	motif	Chr1:26989484-26989504	+	CTCCCTCCTCTTCTATCTCTG	-285	7.29e-06	-
AT5G42520	AT1G71780	-	motif	Chr1:26996605-26996625,Chr1:26996603-26996623	+,+	CTCTCTCCTTCTCCTTCTCCG,ATCTCTCTCCTTCTCCTTCTC	25,27	4.58e-06,2.2e-07	-
AT5G42520	AT1G71790	-	motif	Chr1:26996603-26996623,Chr1:26996605-26996625	+,+	ATCTCTCTCCTTCTCCTTCTC,CTCTCTCCTTCTCCTTCTCCG	-186,-184	2.2e-07,4.58e-06	-
AT5G42520	AT1G71810	-	motif	Chr1:27008121-27008141,Chr1:27008119-27008139,Chr1:27008117-27008137,Chr1:27008115-27008135	+,+,+,+	TACTTTCTCTCTCTCTCGACA,TATACTTTCTCTCTCTCTCGA,TTTATACTTTCTCTCTCTCTC,TCTTTATACTTTCTCTCTCTC	35,37,39,41	8.13e-06,4.31e-07,3.	-
AT5G42520	AT1G71828	-	motif	Chr1:27018322-27018342,Chr1:27018320-27018340,Chr1:27018318-27018338,Chr1:27018316-27018336,Chr1:270	-,-,-,-,-	AAACCACACTCTCTCTCTCAC,ACCACACTCTCTCTCTCACAC,CACACTCTCTCTCTCACACAC,CACTCTCTCTCTCACACACAC,CTCTCTCTCTCA	-7,-5,-3,-1,0	2.29e-06,1.05e-07,4.	-
AT5G42520	AT1G71960	-	motif	Chr1:27088220-27088240,Chr1:27088214-27088234,Chr1:27088212-27088232	-,-,-	CCATTTTCACCTCTCTCTCTC,TCACCTCTCTCTCTCTGTGTT,ACCTCTCTCTCTCTGTGTTTT	8,14,16	2.82e-06,8.85e-06,3.	-
AT5G42520	AT1G71970	-	FunTFBS	Chr1:27093065-27093085	+	CATTATCTCTTTCTTTTTCTT	37	5.67e-06	0.6583
AT5G42520	AT1G71980	-	motif	Chr1:27097978-27097998,Chr1:27097980-27098000,Chr1:27097982-27098002	+,+,+	TCTTTATTCTCTCTCTCTATC,TTTATTCTCTCTCTCTATCTC,TATTCTCTCTCTCTATCTCTT	75,77,79	8.49e-07,2.8e-08,3.3	-
AT5G42520	AT1G72010	-	motif	Chr1:27107626-27107646,Chr1:27107628-27107648,Chr1:27107632-27107652	+,+,+	TCTCTCTTCTCTCTCCCTCTC,TCTCTTCTCTCTCCCTCTCTG,TTCTCTCTCCCTCTCTGTTCT	59,61,65	2.81e-06,2.29e-06,8.	-
AT5G42520	AT1G72080	-	motif	Chr1:27122841-27122861,Chr1:27122839-27122859	-,-	TCATGTCCCTCTCTCTATATA,ATGTCCCTCTCTCTATATATA	-80,-78	1.62e-06,1.43e-06	-
AT5G42520	AT1G72150	-	motif	Chr1:27148365-27148385,Chr1:27148516-27148536,Chr1:27148520-27148540,Chr1:27148522-27148542	-,+,+,+	TCCTCTCTCTTTCTTTTCTCC,TCAAAACTCTCTCCATCTCTC,AACTCTCTCCATCTCTCTTCT,CTCTCTCCATCTCTCTTCTAA	-75,56,60,62	8.93e-06,4.78e-06,8.	-
AT5G42520	AT1G72160	-	motif	Chr1:27155680-27155700,Chr1:27155678-27155698,Chr1:27155676-27155696	-,-,-	TCCACTTTCTTTCTTTCTTTC,CACTTTCTTTCTTTCTTTCTA,CTTTCTTTCTTTCTTTCTATA	-16,-14,-12	3.31e-07,5.42e-06,4.	-
AT5G42520	AT1G72175	-	motif	Chr1:27157666-27157686,Chr1:27157668-27157688,Chr1:27157670-27157690	+,+,+	TTTATTCGCTCTATCTCTCTC,TATTCGCTCTATCTCTCTCCC,TTCGCTCTATCTCTCTCCCAG	-189,-187,-185	1.29e-06,1.42e-06,2.	-
AT5G42520	AT1G72180	-	motif	Chr1:27162852-27162872	+	TCAAATCTCTCTCTCTTTCGT	32	5.12e-06	-
AT5G42520	AT1G72210	-	motif	Chr1:27179644-27179664,Chr1:27179646-27179666,Chr1:27179648-27179668,Chr1:27179650-27179670,Chr1:271	+,+,+,+,+,	CATACACGATCTCTCTCTCTC,TACACGATCTCTCTCTCTCTA,CACGATCTCTCTCTCTCTATA,CGATCTCTCTCTCTCTATATC,ATCTCTCTCTCT	-126,-124,-122,-120,	2.88e-06,8.95e-07,1.	-
AT5G42520	AT1G72250	-	motif	Chr1:27192838-27192858,Chr1:27192846-27192866	+,+	CTATACTTGTTTCTCTCTTTA,GTTTCTCTCTTTATCCTTCTC	0,1	9.09e-06,8.39e-06	-
AT5G42520	AT1G72290	-	motif	Chr1:27215550-27215570,Chr1:27215552-27215572,Chr1:27215554-27215574	+,+,+	CCATCTCTTCTACTCTCCCTC,ATCTCTTCTACTCTCCCTCTC,CTCTTCTACTCTCCCTCTCTA	-219,-217,-215	3.5e-06,4.52e-06,4.8	-
AT5G42520	AT1G72370	-	motif	Chr1:27245158-27245178	+	CTCTCTTCCTTTCTCTTCCGA	-227	1.19e-06	-
AT5G42520	AT1G72390	-	motif	Chr1:27245158-27245178	+	CTCTCTTCCTTTCTCTTCCGA	0	1.19e-06	-
AT5G42520	AT1G72410	-	FunTFBS	Chr1:27257046-27257066	-	CTCTCTCTCTCTCTAAACAGT	15	5.39e-06	0.5101
AT5G42520	AT1G72430	-	motif	Chr1:27265711-27265731,Chr1:27265709-27265729,Chr1:27265707-27265727,Chr1:27265705-27265725,Chr1:272	-,-,-,-,-	TATACGTTCTCTCTCTATCTC,TACGTTCTCTCTCTATCTCAC,CGTTCTCTCTCTATCTCACTC,TTCTCTCTCTATCTCACTCAA,CTCTCTCTATCT	-81,-79,-77,-75,-73	6.77e-07,1.21e-07,1.	-
AT5G42520	AT1G72440	-	motif	Chr1:27273772-27273792	-	CTCTGTCTGCTTCTCTCTTGC	-176	2.18e-06	-
AT5G42520	AT1G72470	-	motif	Chr1:27283714-27283734	+	CACTTTTTGTTTCTTTCTCTG	21	3.59e-06	-
AT5G42520	AT1G72500	-	motif	Chr1:27298607-27298627	-	ATCTCTCTTTCACTTTCTTCA	-51	4.15e-06	-
AT5G42520	AT1G72510	-	motif	Chr1:27303388-27303408	+	TTCGCTCATTCTCTCTTCCTC	22	1.07e-06	-
AT5G42520	AT1G72520	-	motif	Chr1:27308452-27308472,Chr1:27308454-27308474,Chr1:27308456-27308476	+,+,+	TTCCCTTTTGCTCTCTCTTTC,CCCTTTTGCTCTCTCTTTCTC,CTTTTGCTCTCTCTTTCTCAA	-43,-41,-39	3.54e-06,4.76e-08,4.	-
AT5G42520	AT1G72540	-	motif	Chr1:27316835-27316855,Chr1:27316833-27316853,Chr1:27316831-27316851,Chr1:27316829-27316849,Chr1:273	-,-,-,-,-,	TATCACCTCTCTCTTTCTCTC,TCACCTCTCTCTTTCTCTCTC,ACCTCTCTCTTTCTCTCTCTC,CTCTCTCTTTCTCTCTCTCTC,CTCTCTTTCTCT	-166,-164,-162,-160,	2.15e-06,3.31e-07,4.	-
AT5G42520	AT1G72550	-	motif	Chr1:27323938-27323958	-	TCATCTCTCTATCTCTGTCTT	79	4.11e-07	-
AT5G42520	AT1G72570	-	motif	Chr1:27331132-27331152,Chr1:27331138-27331158,Chr1:27331140-27331160,Chr1:27331142-27331162,Chr1:273	-,-,-,-,-,	CCCTCACTCTTTCACATTCTC,CTCTCTCCCTCACTCTTTCAC,TTCTCTCTCCCTCACTCTTTC,GTTTCTCTCTCCCTCACTCTT,AAGTTTCTCTCT	-229,-223,-221,-219,	8.39e-06,6.87e-08,3.	-
AT5G42520	AT1G72660	-	FunTFBS	Chr1:27353291-27353311	+	CTCTCTCTCTCTCTCTCTCTC	-480	4.84e-14	0.6111
AT5G42520	AT1G72670	-	motif	Chr1:27358803-27358823,Chr1:27358782-27358802	-,-	AACTTTCTCTTTCTTCTTCTT,CTCCTTCTTCTTCTCTCTCGA	30,51	7.63e-06,1.53e-06	-
AT5G42520	AT1G72700	-	motif	Chr1:27365896-27365916,Chr1:27365898-27365918,Chr1:27365902-27365922,Chr1:27365904-27365924	-,-,-,-	TTCTCTCTCTCTCTTCAACAA,TCTTCTCTCTCTCTCTTCAAC,TACGTCTTCTCTCTCTCTCTT,TCTACGTCTTCTCTCTCTCTC	0,2,6,8	1.74e-06,4.58e-06,3.	-
AT5G42520	AT1G72770	-	motif	Chr1:27390044-27390064,Chr1:27390046-27390066,Chr1:27390052-27390072	+,+,+	CAATATTCTCTTCTCTCTCTC,ATATTCTCTTCTCTCTCTCTT,TCTTCTCTCTCTCTTTGTTTC	22,24,30	8.97e-06,4.8e-06,3.5	-
AT5G42520	AT1G72810	-	motif	Chr1:27400397-27400417,Chr1:27400395-27400415,Chr1:27400393-27400413,Chr1:27400391-27400411,Chr1:274	-,-,-,-,-	ACTTTACTCTCTCTCTCACTC,TTTACTCTCTCTCTCACTCAT,TACTCTCTCTCTCACTCATAA,CTCTCTCTCTCACTCATAATG,CTCATTCTCTCT	0,2,4,6,29	1.23e-07,6.39e-07,9.	-
AT5G42520	AT1G72820	-	motif	Chr1:27402934-27402954,Chr1:27402940-27402960	+,+	TTTGAGCTCTCTCTCTCTCTT,CTCTCTCTCTCTCTTCTAACA	56,62	2.76e-07,7.33e-06	-
AT5G42520	AT1G72880	-	FunTFBS	Chr1:27426082-27426102,Chr1:27426080-27426100,Chr1:27426046-27426066	-,-,-	TTCAAGCTTTCTCTCTCTACC,CAAGCTTTCTCTCTCTACCAA,CTTTCTTCTCCTCTCTCTCTC	38,40,74	2.45e-06,2.55e-06,2.	0.7634,0.6836,0.5217
AT5G42520	AT1G72960	-	motif	Chr1:27446212-27446232	+	TTCTTTTTCTCACTTTCACTT	-4	1.59e-06	-
AT5G42520	AT1G73050	-	motif	Chr1:27479009-27479029,Chr1:27479007-27479027,Chr1:27479005-27479025,Chr1:27479003-27479023,Chr1:274	-,-,-,-,-,	CATTTTTGCTCTCTCTCTCTC,TTTTTGCTCTCTCTCTCTCTC,TTTGCTCTCTCTCTCTCTCTG,TGCTCTCTCTCTCTCTCTGTG,CTCTCTCTCTCT	-475,-473,-471,-469,	6.24e-08,3.74e-09,2.	-
AT5G42520	AT1G73060	-	motif	Chr1:27478608-27478628,Chr1:27478610-27478630,Chr1:27478612-27478632,Chr1:27478999-27479019,Chr1:274	-,-,-,-,-,	CTCTGTTTCTCTCTCTAACTG,TACTCTGTTTCTCTCTCTAAC,TTTACTCTGTTTCTCTCTCTA,CTCTCTCTCTCTCTGTGTTTA,CTCTCTCTCTCT	-342,-340,-338,29,31	1.08e-07,8.36e-07,2.	-
AT5G42520	AT1G73080	-	FunTFBS	Chr1:27484551-27484571	+	TTTCTTCTGTCTCTTTCTATC	38	5.24e-06	0.5672
AT5G42520	AT1G73100	-	motif	Chr1:27491226-27491246,Chr1:27491228-27491248,Chr1:27491230-27491250,Chr1:27491232-27491252,Chr1:274	+,+,+,+,+	TTGCTTCTTTCACTCTCTCTC,GCTTCTTTCACTCTCTCTCTC,TTCTTTCACTCTCTCTCTCTC,CTTTCACTCTCTCTCTCTCGT,TTCACTCTCTCT	42,44,46,48,50	2.49e-07,1.36e-06,4.	-
AT5G42520	AT1G73210	-	FunTFBS	Chr1:27530936-27530956,Chr1:27530924-27530944,Chr1:27530922-27530942	+,+,+	CTTTCTCTTTCACTCACTCTG,TCTTCTCTTTCTCTTTCTCTT,CTTCTTCTCTTTCTCTTTCTC	0,8,10	1.48e-06,3.14e-07,1.	0.5069,0.5109,0.5048
AT5G42520	AT1G73220	-	motif	Chr1:27537841-27537861,Chr1:27538020-27538040,Chr1:27538247-27538267	+,-,-	AATTTTTTTTTTCTCTTTCTC,CTCTCTCTTTTTCCTTCTTGT,TCCAATTTCTCACTCTCTCTA	-415,-236,-9	9.98e-06,9.59e-06,2.	-
AT5G42520	AT1G73280	-	motif	Chr1:27555740-27555760	-	CTCTTTGTGTTTCTCTGTTTA	-418	2.23e-06	-
AT5G42520	AT1G73360	-	motif	Chr1:27582485-27582505,Chr1:27582483-27582503,Chr1:27582481-27582501,Chr1:27582479-27582499,Chr1:275	-,-,-,-,-	GTTCGGTCCTCTCTCTCTCTC,TCGGTCCTCTCTCTCTCTCTT,GGTCCTCTCTCTCTCTCTTTC,TCCTCTCTCTCTCTCTTTCCC,CTCTCTCTCTCT	16,18,20,22,24	2.31e-06,2.58e-07,3.	-
AT5G42520	AT1G73380	-	motif	Chr1:27589110-27589130,Chr1:27589112-27589132	-,-	GTTTCGCTATCTCTATCTCTC,CTGTTTCGCTATCTCTATCTC	78,80	1.03e-06,3.54e-07	-
AT5G42520	AT1G73400	-	motif	Chr1:27597985-27598005,Chr1:27597987-27598007,Chr1:27597989-27598009,Chr1:27597991-27598011,Chr1:275	+,+,+,+,+,	ATCTTCCAATTTCTCTCTCTC,CTTCCAATTTCTCTCTCTCTC,TCCAATTTCTCTCTCTCTCTC,CAATTTCTCTCTCTCTCTCTC,ATTTCTCTCTCT	-101,-99,-97,-95,-93	1.83e-06,3.83e-06,3.	-
AT5G42520	AT1G73430	-	motif	Chr1:27603723-27603743	+	GCCTTTTTCTCTCTTTTCCTT	68	7.63e-06	-
AT5G42520	AT1G73570	-	motif	Chr1:27651031-27651051	+	TTCACACTCTCACTCTACATC	39	2.81e-06	-
AT5G42520	AT1G73590	-	motif	Chr1:27659230-27659250	-	CTGTTTTTGCCTCTCTCTTTT	-423	3.32e-06	-
AT5G42520	AT1G73600	-	motif	Chr1:27669105-27669125	+	ATCATTTTTTCTCTCTATATA	-27	2.57e-06	-
AT5G42520	AT1G73602	-	motif	Chr1:27670144-27670164	-	AAGTTTTCCTTTCTCTCTTTT	-462	5.67e-06	-
AT5G42520	AT1G73655	-	motif	Chr1:27691948-27691968	+	CAATTGTTTTTTCTTTCTCTC	-134	4.76e-06	-
AT5G42520	AT1G73687	-	motif	Chr1:27713670-27713690,Chr1:27713666-27713686,Chr1:27713664-27713684,Chr1:27713662-27713682,Chr1:277	-,-,-,-,-,	GTGGCCTCTTCTCTCTCTCTC,CCTCTTCTCTCTCTCTCTTTC,TCTTCTCTCTCTCTCTTTCCT,TTCTCTCTCTCTCTTTCCTTC,CTCTCTCTCTCT	-255,-251,-249,-247,	2.89e-06,1.65e-08,5.	-
AT5G42520	AT1G73700	-	motif	Chr1:27719694-27719714,Chr1:27719626-27719646,Chr1:27719624-27719644	+,+,+	AACTATCTCTCTCTTTGTTCC,TCCATTTTCTCTCTGTTTCTC,CTTCCATTTTCTCTCTGTTTC	-46,2,4	2.4e-06,8.58e-06,4.2	-
AT5G42520	AT1G73730	-	motif	Chr1:27732684-27732704,Chr1:27732682-27732702,Chr1:27732680-27732700	+,+,+	ATCTCTCTTTCTGTCTCTCGT,CAATCTCTCTTTCTGTCTCTC,GTCAATCTCTCTTTCTGTCTC	-170,-168,-166	2.35e-06,1.63e-07,2.	-
AT5G42520	AT1G73760	-	motif	Chr1:27741198-27741218,Chr1:27741180-27741200,Chr1:27741178-27741198	-,-,-	CCATTATCCTCTATCTCTCTT,CTTTTGTTTTTTCTCTCTCTC,TTTGTTTTTTCTCTCTCTCAC	0,7,9	4.78e-06,3.64e-07,2.	-
AT5G42520	AT1G73805	-	motif	Chr1:27749216-27749236,Chr1:27749214-27749234,Chr1:27749210-27749230,Chr1:27749208-27749228,Chr1:277	-,-,-,-,-,	TAAGCGCTCTCTCTCTAACTC,AGCGCTCTCTCTCTAACTCTC,CTCTCTCTCTAACTCTCCCTC,CTCTCTCTAACTCTCCCTCTC,CTCTCTAACTCT	-38,-36,-32,-30,-28,	5.99e-07,1.12e-06,8.	-
AT5G42520	AT1G73850	-	motif	Chr1:27767286-27767306,Chr1:27767292-27767312,Chr1:27767343-27767363	+,+,-	CCGAGGTAGTCTCTCTCTCTC,TAGTCTCTCTCTCTCCATTTG,CTCTTTTTCTCTCTTTCTTTT	23,29,80	5.62e-06,2.17e-06,3.	-
AT5G42520	AT1G73860	-	motif	Chr1:27776999-27777019,Chr1:27776830-27776850	-,-	TACATTCGCGCTCTCTCCCTC,TTTTCTCCGTCTCTCTGTTTT	-142,7	8.93e-06,4.6e-06	-
AT5G42520	AT1G73870	-	motif	Chr1:27779160-27779180	+	CAAGGCCTCTCTCTCCATCTC	0	1.78e-06	-
AT5G42520	AT1G73940	-	motif	Chr1:27799554-27799574,Chr1:27799552-27799572,Chr1:27799550-27799570,Chr1:27799548-27799568,Chr1:277	+,+,+,+,+,	CTTTCTCTCTCTCTTCTTCGA,CTCTTTCTCTCTCTCTTCTTC,CTCTCTTTCTCTCTCTCTTCT,CACTCTCTTTCTCTCTCTCTT,CTCACTCTCTTT	22,24,26,28,30,32,34	1.89e-06,9.17e-09,6.	-
AT5G42520	AT1G73950	-	motif	Chr1:27804668-27804688	+	CTTTCGTTTTTTCTCTATTTA	-64	8.02e-06	-
AT5G42520	AT1G73960	-	motif	Chr1:27814690-27814710,Chr1:27814688-27814708,Chr1:27814686-27814706,Chr1:27814684-27814704,Chr1:278	+,+,+,+,+,	CTCTCTCTCTCTCTTTTTGTG,TTCTCTCTCTCTCTCTTTTTG,CTTTCTCTCTCTCTCTCTTTT,TTCTTTCTCTCTCTCTCTCTT,CATTCTTTCTCT	-244,-242,-240,-238,	2.9e-06,3.7e-08,1.39	-
AT5G42520	AT1G73965	-	motif	Chr1:27815715-27815735,Chr1:27815717-27815737,Chr1:27815719-27815739,Chr1:27815721-27815741,Chr1:278	+,+,+,+,+,	TCACATCTCTCTCTTTCTCTT,ACATCTCTCTCTTTCTCTTTC,ATCTCTCTCTTTCTCTTTCCC,CTCTCTCTTTCTCTTTCCCTC,CTCTCTTTCTCT	-62,-60,-58,-56,-54,	4.55e-07,6.02e-07,1.	-
AT5G42520	AT1G73970	-	motif	Chr1:27816866-27816886,Chr1:27816868-27816888	-,-	TTTCCTCTCTCACTCTCTCGT,TATTTCCTCTCTCACTCTCTC	52,54	8.49e-07,4.58e-06	-
AT5G42520	AT1G73980	-	motif	Chr1:27824451-27824471,Chr1:27824449-27824469,Chr1:27824447-27824467,Chr1:27824445-27824465,Chr1:278	-,-,-,-,+	TCGCCATTGTTTCTCTCTCTC,GCCATTGTTTCTCTCTCTCAC,CATTGTTTCTCTCTCTCACCT,TTGTTTCTCTCTCTCACCTGC,CTCAATCTCTTT	-415,-413,-411,-409,	2.27e-06,2.31e-06,1.	-
AT5G42520	AT1G73990	-	motif	Chr1:27824392-27824412,Chr1:27824445-27824465,Chr1:27824447-27824467,Chr1:27824449-27824469,Chr1:278	+,-,-,-,-	CTCAATCTCTTTCTTCTTCAC,TTGTTTCTCTCTCTCACCTGC,CATTGTTTCTCTCTCTCACCT,GCCATTGTTTCTCTCTCTCAC,TCGCCATTGTTT	-21,12,14,16,18	7.29e-06,1.27e-06,1.	-
AT5G42520	AT1G74020	-	motif	Chr1:27837230-27837250,Chr1:27837228-27837248,Chr1:27837226-27837246	-,-,-	CTTCTTCTTCTTCTCTCTCTT,TCTTCTTCTTCTCTCTCTTTC,TTCTTCTTCTCTCTCTTTCAT	67,69,71	3.92e-06,9e-07,2.84e	-
AT5G42520	AT1G74160	-	motif	Chr1:27886182-27886202,Chr1:27886184-27886204,Chr1:27886188-27886208,Chr1:27886360-27886380,Chr1:278	+,+,+,-,-,	CAATGTCTCTCTCTTTTACTC,ATGTCTCTCTCTTTTACTCTA,CTCTCTCTTTTACTCTATTTT,CTCTCTCTCTCTCACTGCTAT,CTCTCTCTCTCT	-224,-222,-218,-46,-	7.25e-07,5.2e-06,1.0	-
AT5G42520	AT1G74310	-	motif	Chr1:27940272-27940292,Chr1:27940270-27940290,Chr1:27940268-27940288,Chr1:27940266-27940286,Chr1:279	-,-,-,-,-,	ACATTTGTTTCTCTCACACTC,ATTTGTTTCTCTCACACTCTC,TTGTTTCTCTCACACTCTCTC,GTTTCTCTCACACTCTCTCTC,TTCTCTCACACT	-82,-80,-78,-76,-74,	5.75e-06,8.42e-06,9.	-
AT5G42520	AT1G74320	-	motif	Chr1:27940258-27940278,Chr1:27940260-27940280,Chr1:27940264-27940284,Chr1:27940266-27940286,Chr1:279	-,-,-,-,-,	CACACTCTCTCTCGAATTCTC,CTCACACTCTCTCTCGAATTC,TTCTCTCACACTCTCTCTCGA,GTTTCTCTCACACTCTCTCTC,TTGTTTCTCTCA	-395,-393,-389,-387,	9.33e-06,6.08e-06,1.	-
AT5G42520	AT1G74370	-	motif	Chr1:27959673-27959693,Chr1:27959671-27959691,Chr1:27959669-27959689,Chr1:27959667-27959687	+,+,+,+	CTTTCTCTTTCTCTTTCCCCG,ATCTTTCTCTTTCTCTTTCCC,AAATCTTTCTCTTTCTCTTTC,ACAAATCTTTCTCTTTCTCTT	-307,-305,-303,-301	4.19e-06,7.3e-08,3.4	-
AT5G42520	AT1G74400	-	motif	Chr1:27963501-27963521,Chr1:27963505-27963525,Chr1:27963507-27963527	-,-,-	CTTCCTCGCTTTCTTTCTCAC,CTCTCTTCCTCGCTTTCTTTC,CTCTCTCTTCCTCGCTTTCTT	-432,-428,-426	2.31e-06,1.32e-06,7.	-
AT5G42520	AT1G74420	-	motif	Chr1:27969925-27969945,Chr1:27969921-27969941	-,-	CTCACACACTCTGTTTCTCTC,CACACTCTGTTTCTCTCAAAC	-46,-42	4.37e-06,3.64e-06	-
AT5G42520	AT1G74470	-	motif	Chr1:27991182-27991202,Chr1:27991184-27991204,Chr1:27991186-27991206,Chr1:27991188-27991208,Chr1:279	-,-,-,-,-	CTCTCTCTCTCTCTCTGTTCT,GTCTCTCTCTCTCTCTCTGTT,GAGTCTCTCTCTCTCTCTCTG,TGGAGTCTCTCTCTCTCTCTC,AATGGAGTCTCT	17,19,21,23,25	1.28e-08,8.04e-08,1.	-
AT5G42520	AT1G74480	-	FunTFBS	Chr1:27994183-27994203	-	TTCTATCTCTCTCACTTTCTT	-5	1.73e-06	0.5312
AT5G42520	AT1G74500	-	motif	Chr1:27998794-27998814,Chr1:27998792-27998812,Chr1:27998790-27998810,Chr1:27998788-27998808,Chr1:279	-,-,-,-,-,	CAACTTTTCTCTATCTATCTC,ACTTTTCTCTATCTATCTCTC,TTTTCTCTATCTATCTCTCTC,TTCTCTATCTATCTCTCTCTC,CTCTATCTATCT	7,9,11,13,15,17,19,2	1.4e-06,5.93e-07,1.9	-
AT5G42520	AT1G74520	-	motif	Chr1:28009239-28009259,Chr1:28009237-28009257	-,-	CAATCATTCGTTCTCTCTCTC,ATCATTCGTTCTCTCTCTCAA	41,43	3.11e-06,1.31e-06	-
AT5G42520	AT1G74630	-	motif	Chr1:28030537-28030557	+	ACCATTGTCTCTCTCTCCTTA	16	7.61e-07	-
AT5G42520	AT1G74670	-	motif	Chr1:28053346-28053366,Chr1:28053348-28053368,Chr1:28053350-28053370	+,+,+	TACACATCTTCTCTCTCTCTC,CACATCTTCTCTCTCTCTCAA,CATCTTCTCTCTCTCTCAAGA	60,62,64	4.5e-07,3.78e-07,5.2	-
AT5G42520	AT1G74720	-	motif	Chr1:28075101-28075121,Chr1:28075103-28075123,Chr1:28075105-28075125,Chr1:28075107-28075127	+,+,+,+	AAAACCTTCTCTCTCTCACTA,AACCTTCTCTCTCTCACTATC,CCTTCTCTCTCTCACTATCTT,TTCTCTCTCTCACTATCTTAA	27,29,31,33	1.32e-06,1.39e-07,1.	-
AT5G42520	AT1G74780	-	motif	Chr1:28095865-28095885	+	CTCTGGCTTTCTCTTTTTTTC	50	1.7e-06	-
AT5G42520	AT1G74790	-	motif	Chr1:28098592-28098612	+	CATCGTCTCTCTCTCTGACAC	-153	2.99e-06	-
AT5G42520	AT1G74800	-	motif	Chr1:28105267-28105287,Chr1:28105265-28105285	+,+	ATCTCGCTCTCTTTTTCTTTA,TTATCTCGCTCTCTTTTTCTT	-155,-153	4.29e-06,1.53e-06	-
AT5G42520	AT1G74820	-	motif	Chr1:28112527-28112547	-	ATCTCTTCTTTTCTCTCAATA	18	3.5e-06	-
AT5G42520	AT1G74870	-	motif	Chr1:28126934-28126954	-	CTCCTTCTATTTCTCAGTCTC	6	1.14e-06	-
AT5G42520	AT1G74890	-	FunTFBS	Chr1:28132832-28132852	-	CCGCTTCTGCCTCTCTCTCTC	-122	2.29e-07	0.5394
AT5G42520	AT1G74940	-	motif	Chr1:28146085-28146105	+	CTCTCTACCTTTCTCCATCTC	26	1.63e-06	-
AT5G42520	AT1G74960	-	motif	Chr1:28156195-28156215,Chr1:28156193-28156213,Chr1:28156191-28156211,Chr1:28156189-28156209,Chr1:281	-,-,-,-,-,	TTGTATCTCTCTCTCTCTCTC,GTATCTCTCTCTCTCTCTCTC,ATCTCTCTCTCTCTCTCTCTG,CTCTCTCTCTCTCTCTCTGTC,CTCTCTCTCTCT	44,46,48,50,52,54,56	1.87e-10,9.27e-11,7.	-
AT5G42520	AT1G75000	-	motif	Chr1:28163559-28163579	+	TTCTCCTCCTCTCATTCTCTC	-71	5.22e-06	-
AT5G42520	AT1G75060	-	motif	Chr1:28183521-28183541,Chr1:28183519-28183539,Chr1:28183517-28183537,Chr1:28183515-28183535,Chr1:281	-,-,-,-,-,	CCTCCTCTGTATCTCTATCTT,TCCTCTGTATCTCTATCTTTC,CTCTGTATCTCTATCTTTCTC,CTGTATCTCTATCTTTCTCTC,GTATCTCTATCT	-18,-16,-14,-12,-10,	7.98e-06,7.77e-07,2.	-
AT5G42520	AT1G75080	-	motif	Chr1:28185011-28185031	-	CACTGGCTCTCTCTTTTTTTT	-473	3.15e-06	-
AT5G42520	AT1G75090	-	motif	Chr1:28189708-28189728,Chr1:28189704-28189724,Chr1:28189702-28189722,Chr1:28189700-28189720,Chr1:281	-,-,-,-,-,	TCTGTTCCATCTCTCTCTCTC,TTCCATCTCTCTCTCTCTTTC,CCATCTCTCTCTCTCTTTCTC,ATCTCTCTCTCTCTTTCTCAC,CTCTCTCTCTCT	0,1,3,5,7,9	1.82e-06,2.27e-09,4.	-
AT5G42520	AT1G75100	-	FunTFBS	Chr1:28193978-28193998	+	CTCTTACACTCTCTTTGTCTT	-178	9.23e-07	0.6057
AT5G42520	AT1G75160	-	motif	Chr1:28209480-28209500	+	CCCTAATCCCCTCTTTCTCTC	43	1.69e-06	-
AT5G42520	AT1G75200	-	motif	Chr1:28224171-28224191,Chr1:28224169-28224189,Chr1:28224167-28224187,Chr1:28224163-28224183,Chr1:282	+,+,+,+,+,	CTCTTTCTCTCTGCTTCTCTA,TCCTCTTTCTCTCTGCTTCTC,CTTCCTCTTTCTCTCTGCTTC,CTCGCTTCCTCTTTCTCTCTG,CTCTCGCTTCCT	-462,-460,-458,-454,	1.77e-06,4.58e-06,7.	-
AT5G42520	AT1G75210	-	motif	Chr1:28223665-28223685,Chr1:28223667-28223687	-,-	CCATTTCTCTCCATCTCTCAC,CCCCATTTCTCTCCATCTCTC	-184,-182	8.81e-06,1.61e-07	-
AT5G42520	AT1G75250	-	motif	Chr1:28245557-28245577	-	AACTCTCTTTTTCTCCTCCTT	-56	8.61e-06	-
AT5G42520	AT1G75295	-	motif	Chr1:28257157-28257177,Chr1:28257149-28257169	-,-	CTGCCACTCTTTCTCAGTTTC,CTTTCTCAGTTTCTCCGTCTC	-6,0	2.28e-06,3.81e-06	-
AT5G42520	AT1G75310	-	motif	Chr1:28260845-28260865,Chr1:28260847-28260867	+,+	TCTCTTCTCTCTCTCTAGCTC,TCTTCTCTCTCTCTAGCTCTG	-139,-137	8.13e-06,8.35e-06	-
AT5G42520	AT1G75330	-	FunTFBS	Chr1:28268323-28268343	-	CACCGGCTCTTTCCTTCTCTT	69	7.63e-06	0.5872
AT5G42520	AT1G75335	-	FunTFBS	Chr1:28268323-28268343	-	CACCGGCTCTTTCCTTCTCTT	-198	7.63e-06	0.5872
AT5G42520	AT1G75370	-	FunTFBS	Chr1:28279851-28279871,Chr1:28279849-28279869	-,-	AATCGCTTCTCTCTCTCTCTC,TCGCTTCTCTCTCTCTCTCGG	27,29	1.07e-06,6.63e-07	0.5135,0.5082
AT5G42520	AT1G75380	-	motif	Chr1:28284012-28284032,Chr1:28284010-28284030,Chr1:28284008-28284028,Chr1:28284006-28284026,Chr1:282	-,-,-,-,-	AAGAATCTCTCTCTATCTCTA,GAATCTCTCTCTATCTCTATC,ATCTCTCTCTATCTCTATCTT,CTCTCTCTATCTCTATCTTCT,CTCTCTATCTCT	13,15,17,19,21	2.01e-07,3.62e-07,2.	-
AT5G42520	AT1G75400	-	motif	Chr1:28296877-28296897,Chr1:28296974-28296994,Chr1:28296976-28296996,Chr1:28296978-28296998,Chr1:282	-,+,+,+,+,	TCCTCTCTTTTTCTTTTCTTC,AAACTGCTTCCTCTCTCTCTC,ACTGCTTCCTCTCTCTCTCTC,TGCTTCCTCTCTCTCTCTCTC,CTTCCTCTCTCT	-22,55,57,59,61,63,6	8.77e-06,5.05e-06,7.	-
AT5G42520	AT1G75410	-	motif	Chr1:28302526-28302546,Chr1:28302524-28302544,Chr1:28302522-28302542,Chr1:28302520-28302540,Chr1:283	-,-,-,-,-	TCTTCTCTTTCTTTCTCTCTC,TTCTCTTTCTTTCTCTCTCTT,CTCTTTCTTTCTCTCTCTTTT,CTTTCTTTCTCTCTCTTTTTG,TTCTTTCTCTCT	57,59,61,63,65	1.34e-06,1.31e-09,5.	-
AT5G42520	AT1G75520	-	FunTFBS	Chr1:28353413-28353433	-	TTTTCTCTCTCTCTCTCTCTT	62	5.76e-10	0.5129
AT5G42520	AT1G75540	-	motif	Chr1:28366025-28366045,Chr1:28366029-28366049,Chr1:28366031-28366051,Chr1:28366033-28366053,Chr1:283	+,+,+,+,+	CTACCACCATCTCTATCTCTC,CACCATCTCTATCTCTCTCTT,CCATCTCTATCTCTCTCTTAA,ATCTCTATCTCTCTCTTAATC,CTCTATCTCTCT	0,2,4,6,8	1.19e-06,8.49e-08,5.	-
AT5G42520	AT1G75580	-	motif	Chr1:28377289-28377309,Chr1:28377291-28377311,Chr1:28377293-28377313,Chr1:28377295-28377315,Chr1:283	+,+,+,+,+	TACCATCCCCCTCTCTCTCTC,CCATCCCCCTCTCTCTCTCTA,ATCCCCCTCTCTCTCTCTACA,CCCCCTCTCTCTCTCTACACA,CCCTCTCTCTCT	-152,-150,-148,-146,	1.45e-07,6.88e-09,2.	-
AT5G42520	AT1G75590	-	motif	Chr1:28383747-28383767	-	CCCTGACATTTTCTTTCTCTC	1	3.14e-06	-
AT5G42520	AT1G75630	-	motif	Chr1:28400578-28400598,Chr1:28400580-28400600,Chr1:28400582-28400602	+,+,+	ATCTATCTCCCTCTCACAATC,CTATCTCCCTCTCACAATCTC,ATCTCCCTCTCACAATCTCTC	34,36,38	1.26e-06,1.82e-06,3.	-
AT5G42520	AT1G75730	-	motif	Chr1:28439731-28439751	+	CGCTTATTCTCTCTCTGTTTC	18	4.6e-06	-
AT5G42520	AT1G75780	-	motif	Chr1:28453677-28453697,Chr1:28453675-28453695,Chr1:28453673-28453693,Chr1:28453671-28453691,Chr1:284	-,-,-,-,-,	TCTCCCGCCTCTCTCTCTCCC,TCCCGCCTCTCTCTCTCCCTC,CCGCCTCTCTCTCTCCCTCTC,GCCTCTCTCTCTCCCTCTCCC,CTCTCTCTCTCC	-37,-35,-33,-31,-29,	8.31e-06,5.03e-08,9.	-
AT5G42520	AT1G75920	-	motif	Chr1:28504386-28504406,Chr1:28504392-28504412	-,-	CTCTCTCTATGTCTCTGTTTC,AATCGTCTCTCTCTATGTCTC	-46,-40	2.03e-06,1.42e-06	-
AT5G42520	AT1G75980	-	motif	Chr1:28524701-28524721,Chr1:28524699-28524719,Chr1:28524697-28524717	+,+,+	CTCGCTCTCTTTCTCCCTGTG,TCCTCGCTCTCTTTCTCCCTG,TCTCCTCGCTCTCTTTCTCCC	-364,-362,-360	3.72e-06,4.13e-06,2.	-
AT5G42520	AT1G76020	-	motif	Chr1:28533884-28533904,Chr1:28533882-28533902,Chr1:28533880-28533900,Chr1:28533878-28533898,Chr1:285	+,+,+,+,+,	CTCTCCCTCTCTCTCTGCTCG,CTCTCTCCCTCTCTCTCTGCT,CCCTCTCTCCCTCTCTCTCTG,CTCCCTCTCTCCCTCTCTCTC,CTCTCCCTCTCT	-317,-315,-313,-311,	2.06e-06,3.31e-07,1.	-
AT5G42520	AT1G76030	-	motif	Chr1:28533553-28533573,Chr1:28533555-28533575,Chr1:28533858-28533878,Chr1:28533860-28533880,Chr1:285	+,+,+,+,+,	CTCACACTTTTTCTCTCTTCC,CACACTTTTTCTCTCTTCCCA,CCATAACTCTCTCTCCCTCTC,ATAACTCTCTCTCCCTCTCTC,AACTCTCTCTCC	-225,-223,60,62,64,6	5.65e-07,4.8e-06,2.5	-
AT5G42520	AT1G76090	-	motif	Chr1:28551699-28551719,Chr1:28551697-28551717,Chr1:28551685-28551705,Chr1:28551683-28551703,Chr1:285	-,-,-,-,-	TAACGTCTCTCTCTATTCCTC,ACGTCTCTCTCTATTCCTCTG,ATTCCTCTGCTTCTCTCTTTC,TCCTCTGCTTCTCTCTTTCTC,CTCTGCTTCTCT	62,64,76,78,80	5.15e-06,5.44e-06,7.	-
AT5G42520	AT1G76110	-	motif	Chr1:28557613-28557633,Chr1:28557611-28557631,Chr1:28557609-28557629	-,-,-	AATTTTCTATCTCTATATCTC,TTTTCTATCTCTATATCTCTC,TTCTATCTCTATATCTCTCTG	-27,-25,-23	5.15e-06,6.85e-06,1.	-
AT5G42520	AT1G76120	-	motif	Chr1:28560941-28560961,Chr1:28560939-28560959,Chr1:28560667-28560687,Chr1:28560665-28560685	-,-,-,-	CTATGTCTTTTTTTCTCTCTT,ATGTCTTTTTTTCTCTCTTTT,CTATAATTTTCTCTCTTTCTT,ATAATTTTCTCTCTTTCTTTT	-468,-466,-194,-192	9.46e-06,9.93e-07,4.	-
AT5G42520	AT1G76130	-	motif	Chr1:28560939-28560959,Chr1:28560941-28560961	-,-	ATGTCTTTTTTTCTCTCTTTT,CTATGTCTTTTTTTCTCTCTT	-322,-320	9.93e-07,9.46e-06	-
AT5G42520	AT1G76135	-	motif	Chr1:28568584-28568604,Chr1:28568651-28568671,Chr1:28568653-28568673,Chr1:28568655-28568675,Chr1:285	+,+,+,+,+,	ATCTGCCTCTTTCTCAATCTC,TAGCTTCTCTCTCTCTCTCTA,GCTTCTCTCTCTCTCTCTATC,TTCTCTCTCTCTCTCTATCTT,CTCTCTCTCTCT	-204,-137,-135,-133,	4.63e-07,1.28e-08,1.	-
AT5G42520	AT1G76160	-	motif	Chr1:28581144-28581164,Chr1:28581142-28581162,Chr1:28581140-28581160,Chr1:28581067-28581087,Chr1:285	-,-,-,+,+,	TTAAATCTCTCTCTCTCTACT,AAATCTCTCTCTCTCTACTCT,ATCTCTCTCTCTCTACTCTTT,GTCTCTCTCTCTCTAACTCTA,TGGTCTCTCTCT	-11,-9,-7,46,48,54	1.8e-06,5.15e-06,3.0	-
AT5G42520	AT1G76240	-	motif	Chr1:28603878-28603898	-	TCTTCTCTCTCTCTCCGCCGA	31	3.59e-06	-
AT5G42520	AT1G76270	-	motif	Chr1:28616722-28616742,Chr1:28616718-28616738	-,-	CTCAATTTCTCTCTCTCTCTG,ATTTCTCTCTCTCTCTGATGA	0,1	7.98e-09,2.27e-06	-
AT5G42520	AT1G76310	-	motif	Chr1:28630478-28630498,Chr1:28630386-28630406	+,+	AAGAGTCTCTCTCTTTATCTT,CTCTCTCTATCTCTATCTCTC	-84,0	3.12e-06,4.46e-10	-
AT5G42520	AT1G76350	-	motif	Chr1:28639298-28639318,Chr1:28639300-28639320	+,+	AAATCTCTTTTTCTCTTACTC,ATCTCTTTTTCTCTTACTCTA	-259,-257	2.32e-06,2.29e-07	-
AT5G42520	AT1G76370	-	motif	Chr1:28650483-28650503	+	GCTTTTCTCTTTCTCTCTTAA	0	6.33e-06	-
AT5G42520	AT1G76380	-	motif	Chr1:28654556-28654576,Chr1:28654554-28654574,Chr1:28654552-28654572,Chr1:28654550-28654570,Chr1:286	+,+,+,+,+,	CTCTCTCTCTCTATTGTTCTC,CTCTCTCTCTCTCTATTGTTC,GTCTCTCTCTCTCTCTATTGT,TTGTCTCTCTCTCTCTCTATT,TCTTGTCTCTCT	4,6,8,10,12,14,16,18	2.61e-06,7.1e-07,1.7	-
AT5G42520	AT1G76410	-	motif	Chr1:28668877-28668897,Chr1:28668879-28668899,Chr1:28668881-28668901,Chr1:28668883-28668903,Chr1:286	+,+,+,+,+,	AAACCACTCTCTCTTTCTCTT,ACCACTCTCTCTTTCTCTTTC,CACTCTCTCTTTCTCTTTCTC,CTCTCTCTTTCTCTTTCTCTA,CTCTCTTTCTCT	29,31,33,35,37,39,41	8.49e-07,3.76e-07,6.	-
AT5G42520	AT1G76420	-	motif	Chr1:28674004-28674024,Chr1:28674002-28674022,Chr1:28674000-28674020,Chr1:28673998-28674018,Chr1:286	-,-,-,-,-	ACTCCATTTTCTCTCTCTATC,TCCATTTTCTCTCTCTATCTC,CATTTTCTCTCTCTATCTCTA,TTTTCTCTCTCTATCTCTATT,TTCTCTCTCTAT	-70,-68,-66,-64,-62	6.81e-06,2.05e-08,1.	-
AT5G42520	AT1G76460	-	motif	Chr1:28689179-28689199,Chr1:28689177-28689197,Chr1:28689175-28689195,Chr1:28689173-28689193,Chr1:286	-,-,-,-,-	AAGTATCTCTTTCTCTCTCTC,GTATCTCTTTCTCTCTCTCTT,ATCTCTTTCTCTCTCTCTTCA,CTCTTTCTCTCTCTCTTCATC,CTTTCTCTCTCT	-58,-56,-54,-52,-50	1.11e-08,1.82e-08,1.	-
AT5G42520	AT1G76510	-	motif	Chr1:28713188-28713208	-	ATATTTCTTTCTCTATCTTTA	-236	7.22e-07	-
AT5G42520	AT1G76530	-	motif	Chr1:28718249-28718269,Chr1:28718253-28718273,Chr1:28718259-28718279,Chr1:28718261-28718281	+,+,+,+	CTTACTCTATATCTCTCCTTC,CTCTATATCTCTCCTTCACTC,ATCTCTCCTTCACTCTTCCTC,CTCTCCTTCACTCTTCCTCTA	36,40,46,48	7e-06,5.29e-06,1.14e	-
AT5G42520	AT1G76540	-	motif	Chr1:28722839-28722859,Chr1:28722837-28722857,Chr1:28722835-28722855,Chr1:28722833-28722853,Chr1:287	-,-,-,-,-,	TTCATTAGCTCTCTCTCTCTC,CATTAGCTCTCTCTCTCTCTC,TTAGCTCTCTCTCTCTCTCTC,AGCTCTCTCTCTCTCTCTCTC,CTCTCTCTCTCT	-318,-316,-314,-312,	1.03e-06,6.29e-09,1.	-
AT5G42520	AT1G76580	-	motif	Chr1:28734283-28734303,Chr1:28734285-28734305	-,-	TTCTTCTTCTCTCTTCCTCTT,TCTTCTTCTTCTCTCTTCCTC	49,51	1.28e-06,7.13e-06	-
AT5G42520	AT1G76600	-	FunTFBS	Chr1:28746927-28746947,Chr1:28746929-28746949	+,+	ATCTCTCTTTCTCTCTACAAA,CTCTCTTTCTCTCTACAAACA	39,41	2.01e-06,9.84e-06	0.5271,0.5372
AT5G42520	AT1G76630	-	motif	Chr1:28759531-28759551	-	CTCTATCTCTTACTCAAACCC	-148	7.66e-06	-
AT5G42520	AT1G76700	-	motif	Chr1:28783192-28783212,Chr1:28783190-28783210	+,+	CTTTCTTTCTATCTATCTTTC,CTCTTTCTTTCTATCTATCTT	36,38	5.13e-07,1.72e-07	-
AT5G42520	AT1G76710	-	motif	Chr1:28792625-28792645,Chr1:28792623-28792643,Chr1:28792621-28792641	-,-,-	TCGTCGCGTTCTCTCTCTCAA,GTCGCGTTCTCTCTCTCAAAC,CGCGTTCTCTCTCTCAAACTC	31,33,35	4e-06,4.78e-06,5.22e	-
AT5G42520	AT1G76790	-	motif	Chr1:28823863-28823883,Chr1:28823861-28823881,Chr1:28823859-28823879	+,+,+	TTCGCTCTCTCTCTCTTAAAT,AATTCGCTCTCTCTCTCTTAA,AAAATTCGCTCTCTCTCTCTT	-190,-188,-186	5.24e-06,1.13e-06,6.	-
AT5G42520	AT1G76800	-	motif	Chr1:28829038-28829058	-	CTCAATTGTTTTCTCTCTCTA	-250	1.12e-06	-
AT5G42520	AT1G76810	-	motif	Chr1:28836590-28836610,Chr1:28836588-28836608,Chr1:28836576-28836596,Chr1:28836554-28836574,Chr1:288	-,-,-,-,-	GTTCTCTACTCTCTCTCTCTC,TCTCTACTCTCTCTCTCTCTC,CTCTCTCTCTCTCTCTCTCTC,GCGCCGCGCTCTCTCTCTCTA,GCCGCGCTCTCT	-4,-2,0,12,14	6.33e-06,7.48e-08,4.	-
AT5G42520	AT1G76880	-	motif	Chr1:28865415-28865435,Chr1:28865417-28865437,Chr1:28865419-28865439,Chr1:28865421-28865441,Chr1:288	+,+,+,+,+,	TAAACTCTCTCTTTCTCTCTC,AACTCTCTCTTTCTCTCTCTC,CTCTCTCTTTCTCTCTCTCTC,CTCTCTTTCTCTCTCTCTCTT,CTCTTTCTCTCT	-65,-63,-61,-59,-57,	4.86e-07,9.22e-11,2.	-
AT5G42520	AT1G76892	-	motif	Chr1:28873285-28873305,Chr1:28873291-28873311,Chr1:28873324-28873344	+,+,+	CATTGTCTCCTTCTCCCTCTT,CTCCTTCTCCCTCTTCTTCTT,CTTCTTCACTCTCTCCTTCTT	14,20,53	3.87e-06,6.28e-06,7.	-
AT5G42520	AT1G76930	-	motif	Chr1:28897024-28897044,Chr1:28896878-28896898	-,+	CTCATTTTCTTTCTTTGTATT,TTGATGCTCTTACTCTCTCCC	-141,0	6.94e-06,5.32e-06	-
AT5G42520	AT1G76950	-	motif	Chr1:28906491-28906511	+	CTTCTTCTTCTTCTCCCTCTC	-12	5.17e-06	-
AT5G42520	AT1G76955	-	motif	Chr1:28919546-28919566,Chr1:28919542-28919562	+,+	ATCTCTCTCTTTCTTATTTTT,AAATATCTCTCTCTTTCTTAT	-1,0	5.37e-06,9.54e-06	-
AT5G42520	AT1G76960	-	motif	Chr1:28920927-28920947,Chr1:28920925-28920945,Chr1:28920923-28920943,Chr1:28920921-28920941	+,+,+,+	CTCTGTCTCTCTCTTTTTTCT,ATCTCTGTCTCTCTCTTTTTT,AAATCTCTGTCTCTCTCTTTT,GTAAATCTCTGTCTCTCTCTT	9,11,13,15	1.72e-06,1.49e-07,2.	-
AT5G42520	AT1G76970	-	motif	Chr1:28925373-28925393	-	TAACATCTCTCTCTCTCTAGA	11	2.9e-06	-
AT5G42520	AT1G76990	-	motif	Chr1:28932206-28932226	-	CTACCCTCTTCTCTTTCTCTA	44	5.57e-06	-
AT5G42520	AT1G77060	-	motif	Chr1:28953852-28953872	+	TTCACTTTTTCTCCATTTCTA	-343	9.76e-06	-
AT5G42520	AT1G77080	-	motif	Chr1:28955527-28955547	+	TACTATTATTTTCTCTATCTC	-90	7.46e-06	-
AT5G42520	AT1G77200	-	motif	Chr1:29005160-29005180,Chr1:29005158-29005178,Chr1:29005156-29005176,Chr1:29005154-29005174,Chr1:290	-,-,-,-,-	CTTCAACTCTCTTTCTCTCTC,TCAACTCTCTTTCTCTCTCTC,AACTCTCTTTCTCTCTCTCTC,CTCTCTTTCTCTCTCTCTCTA,CTCTTTCTCTCT	-69,-67,-65,-63,-61	3.02e-06,4.47e-09,2.	-
AT5G42520	AT1G77210	-	FunTFBS	Chr1:29012070-29012090,Chr1:29012068-29012088	-,-	CTCTCTCTCTCTCTCTCTGAT,CTCTCTCTCTCTCTCTGATCT	6,8	7.52e-08,9.86e-08	0.571,0.6265
AT5G42520	AT1G77250	-	motif	Chr1:29023729-29023749,Chr1:29023725-29023745	+,+	CTCTGTTTCTTTATTTCACAC,CATTCTCTGTTTCTTTATTTC	-255,-251	7.95e-06,7e-06	-
AT5G42520	AT1G77300	-	motif	Chr1:29049278-29049298,Chr1:29049276-29049296	-,-	TCCTTCTCCTCTCTCTATATC,CTTCTCCTCTCTCTATATCTG	4,6	2.55e-06,7.1e-06	-
AT5G42520	AT1G77330	-	motif	Chr1:29064464-29064484,Chr1:29064462-29064482,Chr1:29064460-29064480,Chr1:29064458-29064478,Chr1:290	-,-,-,-,-	ACACATCTGTCTCTCTCTCTC,ACATCTGTCTCTCTCTCTCTC,ATCTGTCTCTCTCTCTCTCTT,CTGTCTCTCTCTCTCTCTTTG,CTCTCTCTCTCT	53,55,57,59,63	1.33e-07,1.91e-09,2.	-
AT5G42520	AT1G77390	-	motif	Chr1:29084217-29084237,Chr1:29084215-29084235,Chr1:29084213-29084233,Chr1:29084211-29084231,Chr1:290	-,-,-,-,-	TTCAAGATCTCTCTCTCTCAC,CAAGATCTCTCTCTCTCACTC,AGATCTCTCTCTCTCACTCTC,ATCTCTCTCTCTCACTCTCGC,CTCTCTCTCTCA	48,50,52,54,56	5.57e-06,2.28e-08,2.	-
AT5G42520	AT1G77400	-	motif	Chr1:29085764-29085784,Chr1:29085766-29085786,Chr1:29085768-29085788,Chr1:29085770-29085790,Chr1:290	+,+,+,+,+,	TCTCATCTCTCTCTCTTTATC,TCATCTCTCTCTCTTTATCAC,ATCTCTCTCTCTTTATCACTC,CTCTCTCTCTTTATCACTCTC,CTCTCTCTTTAT	-27,-25,-23,-21,-19,	2.55e-06,2.49e-07,2.	-
AT5G42520	AT1G77460	-	motif	Chr1:29103608-29103628	+	CTGATCTCTTCTCTTTCTCTC	-5	6.33e-06	-
AT5G42520	AT1G77480	-	motif	Chr1:29117788-29117808,Chr1:29117782-29117802,Chr1:29117690-29117710,Chr1:29117686-29117706	+,+,+,+	CTCTTTCTTCCTCTACATCGC,TCGTTGCTCTTTCTTCCTCTA,GTCTGTTTCTCTCTCCGCCGC,CAATGTCTGTTTCTCTCTCCG	-450,-444,-352,-348	7.56e-06,4.21e-06,3.	-
AT5G42520	AT1G77580	-	FunTFBS	Chr1:29147542-29147562,Chr1:29147540-29147560	-,-	TCTCTCTTCTCTCTCTCTCTC,TCTCTTCTCTCTCTCTCTCTC	22,24	4.46e-07,7.61e-09	0.5007,0.5239
AT5G42520	AT1G77610	-	FunTFBS	Chr1:29165229-29165249,Chr1:29165231-29165251,Chr1:29165233-29165253,Chr1:29165235-29165255	-,-,-,-	ATGACTCTCTCTCTCTCACTC,CTATGACTCTCTCTCTCTCAC,GTCTATGACTCTCTCTCTCTC,CTGTCTATGACTCTCTCTCTC	19,21,23,25	1.48e-09,1.41e-08,5.	0.6374,0.69,0.5519,0
AT5G42520	AT1G77630	-	motif	Chr1:29173457-29173477,Chr1:29173459-29173479,Chr1:29173461-29173481,Chr1:29173463-29173483,Chr1:291	+,+,+,+,+,	GTAACTTTTCCTCTCTCTCTC,AACTTTTCCTCTCTCTCTCTC,CTTTTCCTCTCTCTCTCTCTC,TTTCCTCTCTCTCTCTCTCTA,TCCTCTCTCTCT	0,2,4,6,8,10,12	1.03e-06,4.62e-09,1.	-
AT5G42520	AT1G77660	-	motif	Chr1:29187807-29187827,Chr1:29187803-29187823	-,-	CTCTCTCTCTTTCTCGATCTC,CTCTCTTTCTCGATCTCTCCT	0,2	3.06e-08,3.65e-06	-
AT5G42520	AT1G77690	-	motif	Chr1:29203320-29203340	+	TTCTCTTCTTCTCTCAGTTTC	0	2.06e-06	-
AT5G42520	AT1G77720	-	motif	Chr1:29210128-29210148	+	ATGTCTCTCTCTCATTATCTT	-373	5.47e-06	-
AT5G42520	AT1G77740	-	motif	Chr1:29220352-29220372,Chr1:29220354-29220374,Chr1:29220362-29220382,Chr1:29220366-29220386	+,+,+,+	ATTTCTCTGCTTCTCTCTTTT,TTCTCTGCTTCTCTCTTTTGC,TTCTCTCTTTTGCTCTGTCTC,CTCTTTTGCTCTGTCTCTTTA	-166,-164,-156,-152	8.73e-06,7.63e-06,1.	-
AT5G42520	AT1G77770	-	motif	Chr1:29247994-29248014	-	ATCTCACTTTTTCCCTTTCTC	14	1.78e-06	-
AT5G42520	AT1G77810	-	motif	Chr1:29263020-29263040	-	ATCTCACACTCTCTTTCTTCT	73	6.19e-06	-
AT5G42520	AT1G77850	-	motif	Chr1:29272316-29272336,Chr1:29272318-29272338	+,+	ACATCACGGTCTCTCTCTATA,ATCACGGTCTCTCTCTATAAA	3,5	9.09e-06,7.91e-06	-
AT5G42520	AT1G77855	-	motif	Chr1:29278531-29278551,Chr1:29278529-29278549,Chr1:29278527-29278547,Chr1:29278525-29278545,Chr1:292	-,-,-,-,-,	TTATTATTCTCTTTCTCTCTC,ATTATTCTCTTTCTCTCTCAC,TATTCTCTTTCTCTCTCACTC,TTCTCTTTCTCTCTCACTCTC,CTCTTTCTCTCT	-13,-11,-9,-7,-5,-3,	3.57e-06,3.03e-07,5.	-
AT5G42520	AT1G77870	-	motif	Chr1:29285052-29285072,Chr1:29285056-29285076,Chr1:29285060-29285080	-,-,-	CTTACTCTCTTTCTCAACTTA,GTCTCTTACTCTCTTTCTCAA,TTGGGTCTCTTACTCTCTTTC	-6,-2,0	6.88e-06,1.11e-06,1.	-
AT5G42520	AT1G77932	-	motif	Chr1:29303513-29303533	-	ACGTATTTCTTTCTCTGTATA	0	6.54e-06	-
AT5G42520	AT1G77950	-	motif	Chr1:29306848-29306868,Chr1:29306852-29306872,Chr1:29306854-29306874,Chr1:29306856-29306876,Chr1:293	+,+,+,+,+,	CACCATTTGTAACTCTCTCTC,ATTTGTAACTCTCTCTCTCTC,TTGTAACTCTCTCTCTCTCTC,GTAACTCTCTCTCTCTCTCTC,AACTCTCTCTCT	-89,-85,-83,-81,-79,	9.63e-06,4.44e-06,3e	-
AT5G42520	AT1G78020	-	motif	Chr1:29338695-29338715,Chr1:29338697-29338717,Chr1:29338699-29338719,Chr1:29338701-29338721,Chr1:293	+,+,+,+,+	CCTCTTCCCTCTCTTTATCTC,TCTTCCCTCTCTTTATCTCTC,TTCCCTCTCTTTATCTCTCTC,CCCTCTCTTTATCTCTCTCAA,CTCTCTTTATCT	2,4,6,8,10	9.43e-07,7.23e-06,7.	-
AT5G42520	AT1G78060	-	motif	Chr1:29352904-29352924	-	CTCTGTCACTCTCTTACACTC	0	2.68e-07	-
AT5G42520	AT1G78090	-	motif	Chr1:29373746-29373766,Chr1:29373748-29373768,Chr1:29373750-29373770,Chr1:29373752-29373772,Chr1:293	-,-,-,-,-,	CTCTTTCTCTCTTTTTATTTT,CTCTCTTTCTCTCTTTTTATT,GCCTCTCTTTCTCTCTTTTTA,ATGCCTCTCTTTCTCTCTTTT,TTATGCCTCTCT	-123,-121,-119,-117,	9.54e-06,2.29e-07,4.	-
AT5G42520	AT1G78160	-	FunTFBS	Chr1:29407620-29407640,Chr1:29407622-29407642	+,+	CTCTCTCTCTCTATCTCTCTA,CTCTCTCTCTATCTCTCTAGA	-260,-258	5.26e-11,3.99e-08	0.513,0.5634
AT5G42520	AT1G78190	-	motif	Chr1:29419000-29419020,Chr1:29418998-29419018,Chr1:29418996-29419016,Chr1:29418994-29419014	+,+,+,+	CTCCTTCTCTCTCTCTGCATC,TTCTCCTTCTCTCTCTCTGCA,TTTTCTCCTTCTCTCTCTCTG,TCTTTTCTCCTTCTCTCTCTC	-6,-4,-2,0	3.52e-08,3.91e-06,2.	-
AT5G42520	AT1G78220	-	motif	Chr1:29427158-29427178,Chr1:29427156-29427176	+,+	CAGCTTTTCTCTCTCATTCTC,ATCAGCTTTTCTCTCTCATTC	3,5	1.11e-06,6.72e-06	-
AT5G42520	AT1G78240	-	motif	Chr1:29436670-29436690,Chr1:29436666-29436686,Chr1:29436664-29436684,Chr1:29436662-29436682,Chr1:294	+,+,+,+,+,	TTCTGTCTCTTTCTTCTTCCC,CTCTTTCTGTCTCTTTCTTCT,CTCTCTTTCTGTCTCTTTCTT,ACCTCTCTTTCTGTCTCTTTC,TTACCTCTCTTT	-99,-95,-93,-91,-89,	5.57e-06,1.07e-06,4.	-
AT5G42520	AT1G78250	-	motif	Chr1:29444386-29444406,Chr1:29444384-29444404,Chr1:29444382-29444402,Chr1:29444380-29444400,Chr1:294	+,+,+,+,+	CTCTCTCTCTTTCTCCTCTCT,CTCTCTCTCTCTTTCTCCTCT,AGCTCTCTCTCTCTTTCTCCT,ACAGCTCTCTCTCTCTTTCTC,TTACAGCTCTCT	-376,-374,-372,-370,	4.94e-06,2.15e-06,1.	-
AT5G42520	AT1G78260	-	motif	Chr1:29446906-29446926,Chr1:29446908-29446928,Chr1:29446910-29446930,Chr1:29446912-29446932,Chr1:294	+,+,+,+,+,	CCTTGTCACACTCTCTCTCTC,TTGTCACACTCTCTCTCTCTC,GTCACACTCTCTCTCTCTCTC,CACACTCTCTCTCTCTCTCTC,CACTCTCTCTCT	-59,-57,-55,-53,-51,	2.02e-06,8.03e-09,8.	-
AT5G42520	AT1G78420	-	motif	Chr1:29504460-29504480,Chr1:29504543-29504563,Chr1:29504545-29504565,Chr1:29504547-29504567,Chr1:295	-,+,+,+,+,	CTTTGCTTCTTTCTTCCTCTC,TCATCACCATCTCTCTCTCTC,ATCACCATCTCTCTCTCTCTC,CACCATCTCTCTCTCTCTCTC,CCATCTCTCTCT	-52,11,13,15,17,19,2	5.39e-06,3.58e-07,1.	-
AT5G42520	AT1G78450	-	motif	Chr1:29517863-29517883	-	CTCTCGTTCCTTCTCACCCTT	50	2.3e-06	-
AT5G42520	AT1G78530	-	motif	Chr1:29540778-29540798,Chr1:29540776-29540796,Chr1:29540774-29540794	-,-,-	TACTTTCTTTTTCTATCTATC,CTTTCTTTTTCTATCTATCTC,TTCTTTTTCTATCTATCTCCG	-69,-67,-65	1.08e-06,4.75e-07,8.	-
AT5G42520	AT1G78580	-	motif	Chr1:29560862-29560882,Chr1:29560860-29560880,Chr1:29560858-29560878,Chr1:29560854-29560874,Chr1:295	-,-,-,-,-	AACTCTGCTTCTATCTATCTC,CTCTGCTTCTATCTATCTCTC,CTGCTTCTATCTATCTCTCAC,TTCTATCTATCTCTCACTCTA,ATCTATCTCTCA	30,32,34,38,42	4.63e-06,3e-07,3.08e	-
AT5G42520	AT1G78610	-	motif	Chr1:29572417-29572437,Chr1:29572415-29572435,Chr1:29572413-29572433,Chr1:29572411-29572431,Chr1:295	+,+,+,+,+,	CCCTCTCTCTCTCTGTGTCTT,CTCCCTCTCTCTCTCTGTGTC,TTCTCCCTCTCTCTCTCTGTG,TCTTCTCCCTCTCTCTCTCTG,CCTCTTCTCCCT	-291,-289,-287,-285,	1.25e-07,3.99e-08,7.	-
AT5G42520	AT1G78730	-	motif	Chr1:29609539-29609559,Chr1:29609537-29609557,Chr1:29609535-29609555,Chr1:29609533-29609553,Chr1:296	-,-,-,-,-,	TACTCGCTCTCTCTTTCTTTC,CTCGCTCTCTCTTTCTTTCTA,CGCTCTCTCTTTCTTTCTATC,CTCTCTCTTTCTTTCTATCTA,CTCTCTTTCTTT	-98,-96,-94,-92,-90,	2.41e-08,2.93e-07,4.	-
AT5G42520	AT1G78850	-	motif	Chr1:29643355-29643375,Chr1:29643351-29643371	-,-	CTCTATGCTTCACTCTCTCCA,ATGCTTCACTCTCTCCATCTT	56,60	4.65e-06,5.97e-06	-
AT5G42520	AT1G78860	-	motif	Chr1:29647457-29647477	-	CTCTGTTCTTCACTCTCTCCA	22	2.09e-06	-
AT5G42520	AT1G78880	-	motif	Chr1:29655855-29655875,Chr1:29655853-29655873,Chr1:29655851-29655871,Chr1:29655849-29655869	+,+,+,+	CTCTCTCTCTCTCCTCTTCCA,CTCTCTCTCTCTCTCCTCTTC,CGCTCTCTCTCTCTCTCCTCT,GTCGCTCTCTCTCTCTCTCCT	74,76,78,80	2.04e-06,1.95e-08,1.	-
AT5G42520	AT1G78882	-	motif	Chr1:29655855-29655875,Chr1:29655853-29655873,Chr1:29655851-29655871,Chr1:29655849-29655869	+,+,+,+	CTCTCTCTCTCTCCTCTTCCA,CTCTCTCTCTCTCTCCTCTTC,CGCTCTCTCTCTCTCTCCTCT,GTCGCTCTCTCTCTCTCTCCT	74,76,78,80	2.04e-06,1.95e-08,1.	-
AT5G42520	AT1G78890	-	FunTFBS	Chr1:29656635-29656655	+	TTATCTCCTTCACTTTCTCTC	58	8.76e-07	0.5756
AT5G42520	AT1G78895	-	motif	Chr1:29660260-29660280,Chr1:29660258-29660278,Chr1:29660256-29660276,Chr1:29659966-29659986	+,+,+,-	CTATCCCTCTCTCTCTGATCC,CTCTATCCCTCTCTCTCTGAT,ATCTCTATCCCTCTCTCTCTG,ATCTCTCTCTCTCTCTGATCA	-284,-282,-280,0	1.09e-06,2.18e-06,1.	-
AT5G42520	AT1G78900	-	motif	Chr1:29659966-29659986,Chr1:29659970-29659990,Chr1:29659972-29659992,Chr1:29660256-29660276,Chr1:296	-,-,-,+,+,	ATCTCTCTCTCTCTCTGATCA,GAGAATCTCTCTCTCTCTCTG,TTGAGAATCTCTCTCTCTCTC,ATCTCTATCCCTCTCTCTCTG,CTCTATCCCTCT	-198,-194,-192,72,74	1.98e-07,5.35e-07,3.	-
AT5G42520	AT1G78930	-	motif	Chr1:29681153-29681173	+	CTCTCTTCACCTATCTCTCTT	-396	4.96e-06	-
AT5G42520	AT1G78960	-	motif	Chr1:29696523-29696543,Chr1:29696527-29696547,Chr1:29696529-29696549	+,+,+	TTATCTCTCTTACCCTCTCTC,CTCTCTTACCCTCTCTCCATC,CTCTTACCCTCTCTCCATCTC	53,57,59	1.58e-07,2.7e-07,3.8	-
AT5G42520	AT1G79060	-	motif	Chr1:29741789-29741809,Chr1:29741791-29741811,Chr1:29741793-29741813,Chr1:29741795-29741815	+,+,+,+	TCTCTTTCTTCTCTCTCTCTC,TCTTTCTTCTCTCTCTCTCTC,TTTCTTCTCTCTCTCTCTCGT,TCTTCTCTCTCTCTCTCGTTT	41,43,45,47	1.96e-06,1.03e-07,2.	-
AT5G42520	AT1G79100	-	motif	Chr1:29753205-29753225	-	CTTCTTCTCCTTCTCTGTTTC	-423	4.37e-06	-
AT5G42520	AT1G79130	-	FunTFBS	Chr1:29771272-29771292	+	ATTTATGTCTCTCTGTCTCTA	0	8.2e-06	0.5254
AT5G42520	AT1G79160	-	motif	Chr1:29781016-29781036	+	ACCTTTTTTTTTCTTTCCCTA	-243	4.41e-06	-
AT5G42520	AT1G79180	-	motif	Chr1:29786471-29786491,Chr1:29786473-29786493,Chr1:29786487-29786507,Chr1:29786497-29786517,Chr1:297	-,-,-,-,-	CTCTCACTCCCTCTCTCCTCT,CCCTCTCACTCCCTCTCTCCT,CTCTCTCTCTCACTCCCTCTC,CTTCCCCATTCTCTCTCTCTC,CCCTTCCCCATT	-4,-2,0,2,4	1.01e-06,1.39e-06,1.	-
AT5G42520	AT1G79210	-	motif	Chr1:29798955-29798975	+	TTGGCTGTGTCTCTCTCCATC	-172	3.52e-06	-
AT5G42520	AT1G79220	-	motif	Chr1:29798955-29798975	+	TTGGCTGTGTCTCTCTCCATC	20	3.52e-06	-
AT5G42520	AT1G79270	-	motif	Chr1:29815388-29815408,Chr1:29815390-29815410,Chr1:29815392-29815412,Chr1:29815394-29815414	-,-,-,-	CTGCCTCTCTCTCCATGTATC,CTCTGCCTCTCTCTCCATGTA,GACTCTGCCTCTCTCTCCATG,TTGACTCTGCCTCTCTCTCCA	-98,-96,-94,-92	1.04e-06,6.81e-06,7.	-
AT5G42520	AT1G79360	-	motif	Chr1:29855750-29855770,Chr1:29855748-29855768,Chr1:29855746-29855766	+,+,+	TTCTTTTTCTCTCTTTTTTTG,TTTTCTTTTTCTCTCTTTTTT,TTTTTTCTTTTTCTCTCTTTT	51,53,55	5.34e-06,5.37e-06,1.	-
AT5G42520	AT1G79390	-	motif	Chr1:29864279-29864299,Chr1:29864277-29864297,Chr1:29864275-29864295,Chr1:29864273-29864293,Chr1:298	+,+,+,+,+,	CTCTCTCTCTCTCCGTTCTTC,CTCTCTCTCTCTCTCCGTTCT,ATCTCTCTCTCTCTCTCCGTT,ACATCTCTCTCTCTCTCTCCG,CGACATCTCTCT	22,24,26,28,30,32	7.33e-06,1.21e-07,1.	-
AT5G42520	AT1G79420	-	motif	Chr1:29871380-29871400	+	TCCCTTTTGTCTCTCTCTACA	-58	8.77e-06	-
AT5G42520	AT1G79430	-	FunTFBS	Chr1:29879155-29879175,Chr1:29879153-29879173,Chr1:29879151-29879171	+,+,+	GACTCTCTTTCTCTCTCTGAA,CTGACTCTCTTTCTCTCTCTG,CTCTGACTCTCTTTCTCTCTC	31,33,35	9.42e-06,7.72e-09,5.	0.7099,0.5599,0.5004
AT5G42520	AT1G79460	-	motif	Chr1:29890425-29890445	+	GTATATTTCTCTCTCTGTCGC	33	9.28e-07	-
AT5G42520	AT1G79580	-	FunTFBS	Chr1:29943573-29943593,Chr1:29943571-29943591	-,-	TCATTGCGCTCTCTCTCTTTC,ATTGCGCTCTCTCTCTTTCAT	9,11	6.81e-07,6.11e-06	0.5724,0.691
AT5G42520	AT1G79600	-	FunTFBS	Chr1:29952654-29952674	-	ACAAATATCTCTCTCTCTCTC	16	1.82e-06	0.5072
AT5G42520	AT1G79640	-	FunTFBS	Chr1:29971562-29971582,Chr1:29971560-29971580	-,-	TTGTGACTCTCTCTTTCTCAT,GTGACTCTCTCTTTCTCATTC	18,20	2.38e-06,9.8e-06	0.5678,0.5348
AT5G42520	AT1G79650	-	motif	Chr1:29975259-29975279	+	CTAAAACAGTCTCTCTCTCTA	2	2.98e-06	-
AT5G42520	AT1G79660	-	motif	Chr1:29975921-29975941,Chr1:29975923-29975943	+,+	TAGCAGCTCTTTCTCTCTCAC,GCAGCTCTTTCTCTCTCACCC	58,60	2.89e-06,2.45e-06	-
AT5G42520	AT1G79700	-	motif	Chr1:29993714-29993734	-	AACTATCTGTCTCTCATTTTC	0	5.89e-06	-
AT5G42520	AT1G79720	-	motif	Chr1:29999005-29999025,Chr1:29999001-29999021,Chr1:29998993-29999013	-,-,-	GAATCTCTCTTTCTCTCCTCT,CTCTCTTTCTCTCCTCTCTTC,CTCTCCTCTCTTCTCTCTCGC	20,24,32	9.72e-06,9.67e-06,5.	-
AT5G42520	AT1G79740	-	FunTFBS	Chr1:30006975-30006995	-	GTGAATCTCTTTCTCTCTCGG	25	5.81e-06	0.6028
AT5G42520	AT1G79750	-	motif	Chr1:30011408-30011428,Chr1:30011331-30011351,Chr1:30011329-30011349,Chr1:30011327-30011347,Chr1:300	+,+,+,+,+,	CTTCTTCCTTTTCTATCTCTT,CTCTTCCTATCTCCCTCACAC,CTCTCTTCCTATCTCCCTCAC,TTCTCTCTTCCTATCTCCCTC,CTTTCTCTCTTC	-15,42,44,46,48,50,5	8.16e-06,4.94e-06,3.	-
AT5G42520	AT1G79780	-	motif	Chr1:30015761-30015781,Chr1:30015763-30015783	-,-	CTGTTTCGCTCTCTCTTTTTT,TCCTGTTTCGCTCTCTCTTTT	-92,-90	9.67e-07,5.81e-06	-
AT5G42520	AT1G79810	-	motif	Chr1:30019800-30019820,Chr1:30019802-30019822,Chr1:30019808-30019828	-,-,-	CTCTCTTTGTCTCACACTCAC,TTCTCTCTTTGTCTCACACTC,TTTGTTTTCTCTCTTTGTCTC	56,58,64	4.71e-06,2.29e-06,1.	-
AT5G42520	AT1G79840	-	motif	Chr1:30036655-30036675,Chr1:30036702-30036722,Chr1:30036704-30036724,Chr1:30036706-30036726,Chr1:300	+,+,+,+,+,	TCAACTCTCTCTCTCTCTAGA,ACATATGTCTCTCTCTCTCTC,ATATGTCTCTCTCTCTCTCTC,ATGTCTCTCTCTCTCTCTCTC,GTCTCTCTCTCT	-281,-234,-232,-230,	3.35e-07,1.93e-08,2.	-
AT5G42520	AT1G79860	-	motif	Chr1:30044136-30044156,Chr1:30044134-30044154,Chr1:30044132-30044152,Chr1:30044130-30044150,Chr1:300	-,-,-,-,-,	ATTTGATCCTCTCTCTTTCTC,TTGATCCTCTCTCTTTCTCTC,GATCCTCTCTCTTTCTCTCTC,TCCTCTCTCTTTCTCTCTCTC,CTCTCTCTTTCT	19,21,23,25,27,29,31	3.74e-06,1.61e-07,2.	-
AT5G42520	AT1G79870	-	motif	Chr1:30044775-30044795	-	ATATCTCCTTTTCTCTGTTTT	29	7.98e-06	-
AT5G42520	AT1G79880	-	motif	Chr1:30048858-30048878,Chr1:30048856-30048876,Chr1:30048854-30048874,Chr1:30048852-30048872,Chr1:300	+,+,+,+,-,	CTCTCTCTCTCTTTCTCTCTC,ATCTCTCTCTCTCTTTCTCTC,TGATCTCTCTCTCTCTTTCTC,TTTGATCTCTCTCTCTCTTTC,TTCAATTCCCCT	-480,-478,-476,-474,	5.08e-10,3.32e-11,3.	-
AT5G42520	AT1G79890	-	motif	Chr1:30048382-30048402,Chr1:30048384-30048404,Chr1:30048386-30048406,Chr1:30048388-30048408	-,-,-,-	TCCCCTCTCTCTCTCTCGTCT,ATTCCCCTCTCTCTCTCTCGT,CAATTCCCCTCTCTCTCTCTC,TTCAATTCCCCTCTCTCTCTC	-253,-251,-249,-247	7.98e-06,6.15e-07,1.	-
AT5G42520	AT1G79910	-	FunTFBS	Chr1:30054708-30054728,Chr1:30054940-30054960,Chr1:30054942-30054962	-,-,-	TTATCCACCTCTCTTTCTCTC,TTTGTTATCTCTCTCTCTTTC,GTTTTGTTATCTCTCTCTCTT	-156,56,58	9.25e-06,6.6e-06,9.4	0.6177,0.504,0.572
AT5G42520	AT1G79940	-	motif	Chr1:30069333-30069353	+	CCATATCCTTTTCTCTTTTTC	-183	9.98e-06	-
AT5G42520	AT1G79950	-	motif	Chr1:30073346-30073366,Chr1:30073348-30073368,Chr1:30073350-30073370,Chr1:30073352-30073372,Chr1:300	+,+,+,+,+,	TCCCTTCTCTTTCTTTCTCTC,CCTTCTCTTTCTTTCTCTCTG,TTCTCTTTCTTTCTCTCTGTA,CTCTTTCTTTCTCTCTGTATC,CTTTCTTTCTCT	-214,-212,-210,-208,	3.87e-08,4.96e-06,3.	-
AT5G42520	AT1G80000	-	motif	Chr1:30092999-30093019,Chr1:30093001-30093021,Chr1:30093003-30093023	+,+,+	AATTATCTATCTCTCTATCTA,TTATCTATCTCTCTATCTATC,ATCTATCTCTCTATCTATCTA	75,77,79	3.23e-06,2.11e-06,5.	-
AT5G42520	AT1G80030	-	motif	Chr1:30109375-30109395,Chr1:30109373-30109393,Chr1:30109371-30109391,Chr1:30109369-30109389,Chr1:301	+,+,+,+,+,	CTCTCTCTCTCCCTCTACTTT,CTCTCTCTCTCTCCCTCTACT,CTCTCTCTCTCTCTCCCTCTA,CTCTCTCTCTCTCTCTCCCTC,CGCTCTCTCTCT	-343,-341,-339,-337,	1.15e-06,4.07e-08,8.	-
AT5G42520	AT1G80050	-	motif	Chr1:30113371-30113391,Chr1:30113367-30113387,Chr1:30113365-30113385,Chr1:30113363-30113383,Chr1:301	+,+,+,+,+	TTCTATCTCTATCTCTCATTT,TCCTTTCTATCTCTATCTCTC,CTTCCTTTCTATCTCTATCTC,TTCTTCCTTTCTATCTCTATC,AATTCTTCCTTT	-47,-43,-41,-39,-37	9.33e-07,3.85e-08,3.	-
AT5G42520	AT1G80260	-	motif	Chr1:30175799-30175819,Chr1:30175801-30175821	+,+	CTCTCACAGTCTCTCTCAGTC,CTCACAGTCTCTCTCAGTCAC	14,16	7.91e-06,1.36e-06	-
AT5G42520	AT1G80280	-	motif	Chr1:30186567-30186587	+	AACGTTTCTTTTCTCTCTTTC	0	8.89e-06	-
AT5G42520	AT1G80300	-	motif	Chr1:30191931-30191951,Chr1:30191933-30191953,Chr1:30191935-30191955	-,-,-	CTCTATTTCACTCTCTCCCGC,CTCTCTATTTCACTCTCTCCC,ATCTCTCTATTTCACTCTCTC	75,77,79	1.15e-06,1.48e-06,6.	-
AT5G42520	AT1G80350	-	motif	Chr1:30208140-30208160,Chr1:30208136-30208156,Chr1:30208134-30208154,Chr1:30208130-30208150	+,+,+,+	TTCTTTCTCCCTCTCCGGCTC,CTCCTTCTTTCTCCCTCTCCG,TTCTCCTTCTTTCTCCCTCTC,CAAATTCTCCTTCTTTCTCCC	66,70,72,76	7.8e-06,1.85e-06,3.1	-
AT5G42520	AT1G80360	-	motif	Chr1:30211064-30211084,Chr1:30211062-30211082,Chr1:30211060-30211080,Chr1:30211058-30211078,Chr1:302	-,-,-,-,-,	TTTGACCTCTCTCTCTCTCTT,TGACCTCTCTCTCTCTCTTTT,ACCTCTCTCTCTCTCTTTTTC,CTCTCTCTCTCTCTTTTTCTA,CTCTCTCTCTCT	-261,-259,-257,-255,	4.68e-07,2.78e-06,3.	-
AT5G42520	AT1G80410	-	motif	Chr1:30234915-30234935,Chr1:30234913-30234933,Chr1:30234911-30234931,Chr1:30234909-30234929,Chr1:302	-,-,-,-,-,	CGCCACCTCTATCTCTCTCTC,CCACCTCTATCTCTCTCTCAC,ACCTCTATCTCTCTCTCACCC,CTCTATCTCTCTCTCACCCTA,CTATCTCTCTCT	50,52,54,56,58,60	4.78e-06,1.24e-07,6.	-
AT5G42520	AT1G80420	-	motif	Chr1:30238763-30238783	+	CCCTCTCGCTCACTTTATATA	-228	3.92e-06	-
AT5G42520	AT1G80470	-	motif	Chr1:30256141-30256161,Chr1:30256143-30256163,Chr1:30256145-30256165	+,+,+	ACGTCTTCTCCTCTCTCTCTC,GTCTTCTCCTCTCTCTCTCTC,CTTCTCCTCTCTCTCTCTCTC	75,77,79	7.89e-07,5.09e-08,8.	-
AT5G42520	AT1G80480	-	motif	Chr1:30260673-30260693	+	TCGATTTTTTTTCTCTGTCTC	0	5.34e-06	-
AT5G42520	AT1G80490	-	motif	Chr1:30267065-30267085,Chr1:30267063-30267083,Chr1:30267061-30267081,Chr1:30267059-30267079,Chr1:302	+,+,+,+,+,	CTCTCTCTCTCTCTCTTCAGG,CTCTCTCTCTCTCTCTCTTCA,CTCTCTCTCTCTCTCTCTCTT,CTCTCTCTCTCTCTCTCTCTC,TTCTCTCTCTCT	-27,-25,-23,-21,-19,	7.41e-07,3.13e-10,8.	-
AT5G42520	AT1G80530	-	motif	Chr1:30280314-30280334	+	CAGACTCACTCACTCTCACTT	0	2.4e-06	-
AT5G42520	AT1G80540	-	motif	Chr1:30284280-30284300,Chr1:30284278-30284298	+,+	CTAATTCTCTCTCTTTTTTTG,GTCTAATTCTCTCTCTTTTTT	19,21	7.84e-06,6.25e-06	-
AT5G42520	AT1G80640	-	motif	Chr1:30311644-30311664,Chr1:30311650-30311670	+,+	TCCTCCTCCTCACTCTCTCCA,TCCTCACTCTCTCCACAACTC	-2,0	2.88e-06,8.05e-06	-
AT5G42520	AT1G80660	-	motif	Chr1:30320336-30320356,Chr1:30320334-30320354,Chr1:30320332-30320352,Chr1:30320330-30320350,Chr1:303	+,+,+,+,+	TTATCTCTCTCTCTTTCTTCA,CGTTATCTCTCTCTCTTTCTT,CACGTTATCTCTCTCTCTTTC,GCCACGTTATCTCTCTCTCTT,CTGCCACGTTAT	-139,-137,-135,-133,	2.38e-07,4.6e-06,6.4	-
AT5G42520	AT1G80670	-	motif	Chr1:30323723-30323743	-	TCGTCGCATTCTCTCTCTTCC	37	8.16e-06	-
AT5G42520	AT1G80680	-	motif	Chr1:30323723-30323743	-	TCGTCGCATTCTCTCTCTTCC	-265	8.16e-06	-
AT5G42520	AT1G80830	-	motif	Chr1:30375643-30375663,Chr1:30375641-30375661	+,+	ATCGCCGTCTCTCTCTTCCTA,CCATCGCCGTCTCTCTCTTCC	33,35	2.04e-06,1.94e-06	-
AT5G42520	AT1G80840	-	motif	Chr1:30383602-30383622,Chr1:30383604-30383624	+,+	ACATGCTCCTCTCTCTCTCTT,ATGCTCCTCTCTCTCTCTTCT	-69,-67	2e-06,5.2e-06	-
AT5G42520	AT1G80870	-	FunTFBS	Chr1:30392070-30392090	-	ATCTCTCTCTCTCTCTGTTAT	-43	7.66e-08	0.5983
AT5G42520	AT1G80880	-	motif	Chr1:30397105-30397125	-	TTAGATCCCTCTCTCTCTCGG	-184	3.09e-06	-
AT5G42520	AT1G80890	-	motif	Chr1:30397105-30397125	-	TTAGATCCCTCTCTCTCTCGG	-3	3.09e-06	-
AT5G42520	AT1G80920	-	motif	Chr1:30404692-30404712,Chr1:30404690-30404710	-,-	ATCCCGCTTCCTCTCTTTATC,CCCGCTTCCTCTCTTTATCCA	-2,0	8.39e-06,2.16e-06	-
AT5G42520	AT2G01010	-	motif	Chr2:3636-3656,Chr2:3638-3658	+,+	ACCTCGTCCTTTCTCTCTTTC,CTCGTCCTTTCTCTCTTTCCA	-50,-48	2.47e-07,3.21e-06	-
AT5G42520	AT2G01100	-	motif	Chr2:81477-81497	+	CTAGCGTCCTCTCTCTGTCTT	41	9.52e-07	-
AT5G42520	AT2G01130	-	motif	Chr2:94686-94706	-	ATCTCTCTCCCTCTTTATAGT	-26	8.61e-06	-
AT5G42520	AT2G01190	-	motif	Chr2:114969-114989	+	TACTAACTCTTTCTCTCTCTA	0	4.36e-08	-
AT5G42520	AT2G01200	-	motif	Chr2:117957-117977,Chr2:117959-117979,Chr2:117961-117981,Chr2:117963-117983	+,+,+,+	TCCTTTTTATCTCTCTCTCTA,CTTTTTATCTCTCTCTCTATA,TTTTATCTCTCTCTCTATACA,TTATCTCTCTCTCTATACATG	-40,-38,-36,-34	6.39e-08,1.63e-06,2.	-
AT5G42520	AT2G01210	-	motif	Chr2:121894-121914,Chr2:121892-121912,Chr2:121890-121910,Chr2:121888-121908,Chr2:121886-121906,Chr2:	-,-,-,-,-,	ACAGAGCTCTCTCTCTCTTTC,AGAGCTCTCTCTCTCTTTCTC,AGCTCTCTCTCTCTTTCTCTC,CTCTCTCTCTCTTTCTCTCTA,CTCTCTCTCTTT	-48,-46,-44,-42,-40,	4.53e-07,1.68e-06,2.	-
AT5G42520	AT2G01270	-	motif	Chr2:139364-139384,Chr2:139366-139386,Chr2:139368-139388,Chr2:139370-139390,Chr2:139372-139392,Chr2:	+,+,+,+,+,	TCTTCGCTTCCTCTCTCTATC,TTCGCTTCCTCTCTCTATCTA,CGCTTCCTCTCTCTATCTATC,CTTCCTCTCTCTATCTATCTC,TCCTCTCTCTAT	33,35,37,39,41,43	3.96e-06,3.97e-08,2.	-
AT5G42520	AT2G01275	-	motif	Chr2:144429-144449	-	TTCTTCTTCTTTCTTTCTTTC	75	1.24e-06	-
AT5G42520	AT2G01310	-	motif	Chr2:152680-152700,Chr2:152678-152698,Chr2:152676-152696,Chr2:152674-152694,Chr2:152672-152692,Chr2:	-,-,-,-,-,	TCTCATCTCTCTCTCTATCTC,TCATCTCTCTCTCTATCTCTT,ATCTCTCTCTCTATCTCTTCA,CTCTCTCTCTATCTCTTCATC,CTCTCTCTATCT	-38,-36,-34,-32,-30,	1.22e-07,8.92e-09,8.	-
AT5G42520	AT2G01440	-	motif	Chr2:199249-199269,Chr2:199243-199263	-,-	CTTGTAGTCCCTCTCTCTCTC,GTCCCTCTCTCTCTCACTCTC	-1,0	1.55e-06,1.28e-09	-
AT5G42520	AT2G01480	-	motif	Chr2:216801-216821	+	TACATACACTCTCTTTCTCTC	79	1.14e-06	-
AT5G42520	AT2G01500	-	motif	Chr2:226284-226304	-	GTATATCTCTCTCTATATATA	-92	3.24e-06	-
AT5G42520	AT2G01600	-	motif	Chr2:268826-268846	+	CACTTTCTTCTTCTCTGTTTC	8	2.75e-06	-
AT5G42520	AT2G01630	-	motif	Chr2:282102-282122,Chr2:282100-282120,Chr2:282096-282116,Chr2:282092-282112	-,-,-,-	ATTTTTCACTTTCTATTTCTC,TTTTCACTTTCTATTTCTCTA,CACTTTCTATTTCTCTATATC,TTCTATTTCTCTATATCTATT	1,3,7,11	7.43e-06,7.13e-06,9.	-
AT5G42520	AT2G01660	-	motif	Chr2:292516-292536,Chr2:292514-292534	+,+	TTTTTGTTCTCTCTCTCTCTG,TCTTTTTGTTCTCTCTCTCTC	54,56	4.58e-07,1.38e-06	-
AT5G42520	AT2G01670	-	motif	Chr2:298053-298073	-	CTCCTTCTTCTTCTCCTTCTC	28	6.05e-06	-
AT5G42520	AT2G01720	-	motif	Chr2:320641-320661	+	TTCTTCTTCTCTCTTTGCTTC	-377	6.72e-06	-
AT5G42520	AT2G01770	-	motif	Chr2:336451-336471,Chr2:336439-336459,Chr2:336435-336455	+,+,+	CTCGTTTTTTTTCTTTCTCAA,TTCTCTTTCTCTCTCGTTTTT,TCGATTCTCTTTCTCTCTCGT	-13,-1,0	5.42e-06,6.66e-06,1.	-
AT5G42520	AT2G01800	-	motif	Chr2:345452-345472	+	TACATGCCTTTTCTCTGTCTC	-198	8.61e-06	-
AT5G42520	AT2G01810	-	motif	Chr2:347490-347510,Chr2:347492-347512,Chr2:347494-347514,Chr2:347496-347516,Chr2:347498-347518,Chr2:	+,+,+,+,+,	AACCAATCCTCTCTCTCTCTC,CCAATCCTCTCTCTCTCTCTC,AATCCTCTCTCTCTCTCTCTT,TCCTCTCTCTCTCTCTCTTTT,CTCTCTCTCTCT	-27,-25,-23,-21,-19,	3.6e-07,9.35e-09,2.0	-
AT5G42520	AT2G01820	-	motif	Chr2:360835-360855,Chr2:360833-360853,Chr2:360831-360851,Chr2:360829-360849,Chr2:360689-360709,Chr2:	-,-,-,-,-,	TCTTCTTCGTCTCTCTATCTT,TTCTTCGTCTCTCTATCTTCC,CTTCGTCTCTCTATCTTCCTC,TCGTCTCTCTATCTTCCTCGA,TCCACTCTGTTT	-154,-152,-150,-148,	5.6e-06,3.26e-06,2.6	-
AT5G42520	AT2G01850	-	motif	Chr2:385260-385280,Chr2:385262-385282,Chr2:385264-385284	+,+,+	TTCTTCTCTTCTCTATCTCTC,CTTCTCTTCTCTATCTCTCTT,TCTCTTCTCTATCTCTCTTTA	61,63,65	1.09e-06,4.67e-06,4.	-
AT5G42520	AT2G01860	-	motif	Chr2:388041-388061	+	TTCTTCTTCTCTCTATCTCAA	0	6.95e-07	-
AT5G42520	AT2G01900	-	motif	Chr2:405838-405858,Chr2:405842-405862,Chr2:405846-405866,Chr2:405939-405959,Chr2:405941-405961,Chr2:	+,+,+,+,+,	CTCTTTGTTTCTCCTTATCTC,TTGTTTCTCCTTATCTCCCTC,TTCTCCTTATCTCCCTCCCTT,TAATTTGTCTCTCTCTTTTTC,ATTTGTCTCTCT	-60,-56,-52,21,23,25	1.95e-06,2.98e-06,7.	-
AT5G42520	AT2G01905	-	motif	Chr2:410354-410374,Chr2:410356-410376,Chr2:410358-410378	-,-,-	ATCTCTCTCTCTCTCTGATTT,ACATCTCTCTCTCTCTCTGAT,AGACATCTCTCTCTCTCTCTG	27,29,31	3.97e-08,3.87e-06,7.	-
AT5G42520	AT2G01910	-	motif	Chr2:416987-417007	+	TTATCTTTGTTTCTCTCTTTT	76	1.66e-06	-
AT5G42520	AT2G01913	-	motif	Chr2:422595-422615,Chr2:422593-422613	-,-	CACATTCCTCCTCTCTCTCAT,CATTCCTCCTCTCTCTCATTT	11,13	8.58e-06,8.54e-06	-
AT5G42520	AT2G01930	-	motif	Chr2:428784-428804,Chr2:428782-428802,Chr2:428780-428800,Chr2:428778-428798,Chr2:428776-428796,Chr2:	-,-,-,-,-,	TTCTATCTTTCTTTCTCTTTC,CTATCTTTCTTTCTCTTTCTC,ATCTTTCTTTCTCTTTCTCAA,CTTTCTTTCTCTTTCTCAATC,TTCTTTCTCTTT	35,37,39,41,43,45,47	1.97e-06,1.09e-08,2.	-
AT5G42520	AT2G01940	-	motif	Chr2:432150-432170,Chr2:432152-432172,Chr2:432154-432174,Chr2:432156-432176,Chr2:432158-432178,Chr2:	+,+,+,+,+,	ACACCACCTTCTCTCTCTCTC,ACCACCTTCTCTCTCTCTCTC,CACCTTCTCTCTCTCTCTCTC,CCTTCTCTCTCTCTCTCTCTA,TTCTCTCTCTCT	-105,-103,-101,-99,-	4.94e-07,6.08e-09,5.	-
AT5G42520	AT2G01990	-	motif	Chr2:466763-466783,Chr2:466759-466779,Chr2:466755-466775,Chr2:466753-466773,Chr2:466749-466769	+,+,+,+,+	TTCTTTTTCTTTCTTTTTTTT,TTCTTTCTTTTTCTTTCTTTT,TTCTTTCTTTCTTTTTCTTTC,TCTTCTTTCTTTCTTTTTCTT,CTCTTCTTCTTT	-39,-35,-31,-29,-25	8.27e-06,1.46e-06,8.	-
AT5G42520	AT2G02000	-	motif	Chr2:472336-472356,Chr2:472330-472350,Chr2:472328-472348	+,+,+	TTCTCACTCTCTCTTATTTTT,CCCTTATTCTCACTCTCTCTT,TTCCCTTATTCTCACTCTCTC	-266,-260,-258	6.33e-06,1.26e-07,6.	-
AT5G42520	AT2G02030	-	motif	Chr2:482408-482428,Chr2:482410-482430,Chr2:482414-482434	-,-,-	GTCTTTCTCTCTCTTCTCCTT,TCGTCTTTCTCTCTCTTCTCC,ATTATCGTCTTTCTCTCTCTT	73,75,79	5.97e-06,4.54e-06,9.	-
AT5G42520	AT2G02060	-	motif	Chr2:495480-495500,Chr2:495573-495593,Chr2:495575-495595,Chr2:495579-495599	-,+,+,+	CTGTCTCTTTTTCCATCTATT,CTCTCCTCGTTTCTCTTTCTC,CTCCTCGTTTCTCTTTCTCTC,TCGTTTCTCTTTCTCTCCTCT	-70,3,5,9	6.31e-06,1.32e-06,8.	-
AT5G42520	AT2G02070	-	FunTFBS	Chr2:505479-505499	+	TCTTCTTTCTCTCTCTCACCA	0	4.22e-07	0.5027
AT5G42520	AT2G02080	-	motif	Chr2:521739-521759,Chr2:521737-521757,Chr2:521729-521749,Chr2:521648-521668,Chr2:521646-521666,Chr2:	+,+,+,+,+,	CTCTCTGTCTCTATCATTTTA,CCCTCTCTGTCTCTATCATTT,CTAAGGTCCCCTCTCTGTCTC,ATCTCTTTCTCTCTCTACTGT,ATATCTCTTTCT	-32,-30,-22,39,41,43	2.92e-06,3.07e-07,8.	-
AT5G42520	AT2G02100	-	motif	Chr2:528369-528389,Chr2:528373-528393,Chr2:528375-528395	+,+,+	TTCGAACTCTCTCTTTATCTC,AACTCTCTCTTTATCTCTCTT,CTCTCTCTTTATCTCTCTTGC	19,23,25	3.6e-07,4.73e-08,1.0	-
AT5G42520	AT2G02103	-	motif	Chr2:531710-531730	-	TTGTCTTTCTTTATCTCTTTA	-74	9.88e-07	-
AT5G42520	AT2G02120	-	motif	Chr2:538278-538298,Chr2:538280-538300,Chr2:538293-538313,Chr2:538295-538315	+,+,+,+	CCAACTCTGTCTCTCTCAATT,AACTCTGTCTCTCTCAATTTT,TCAATTTTCTTTCTCTTTCTC,AATTTTCTTTCTCTTTCTCCA	28,30,43,45	1.56e-06,1.96e-06,1.	-
AT5G42520	AT2G02130	-	motif	Chr2:540044-540064,Chr2:540046-540066,Chr2:540048-540068	+,+,+	CGAAATCTCTCTCTATCCCTC,AAATCTCTCTCTATCCCTCTC,ATCTCTCTCTATCCCTCTCAA	45,47,49	3.89e-06,8.44e-08,2.	-
AT5G42520	AT2G02150	-	FunTFBS	Chr2:552544-552564	-	CTTCTTCTTCTTCCCTCTCTC	61	8.85e-06	0.5058
AT5G42520	AT2G02170	-	motif	Chr2:558818-558838,Chr2:558816-558836,Chr2:558814-558834,Chr2:558810-558830	+,+,+,+	CTTTCTTTCTTTCTTTCTCAA,GTCTTTCTTTCTTTCTTTCTC,GTGTCTTTCTTTCTTTCTTTC,CACTGTGTCTTTCTTTCTTTC	-20,-18,-16,-12	4.99e-07,6.88e-06,5.	-
AT5G42520	AT2G02180	-	motif	Chr2:560883-560903	-	CTCTTTTTATTTCTTTCTTTT	19	4.85e-06	-
AT5G42520	AT2G02220	-	motif	Chr2:587362-587382,Chr2:587360-587380,Chr2:587358-587378,Chr2:587356-587376	-,-,-,-	CTCTTCCACTTTCTATCTCTC,CTTCCACTTTCTATCTCTCTC,TCCACTTTCTATCTCTCTCTA,CACTTTCTATCTCTCTCTAGA	-238,-236,-234,-232	1.12e-07,4.63e-07,6.	-
AT5G42520	AT2G02400	-	motif	Chr2:632481-632501,Chr2:632479-632499,Chr2:632477-632497	+,+,+	TTTGTTCTCTCTCTCTATCGC,TTTTTGTTCTCTCTCTCTATC,TTTTTTTGTTCTCTCTCTCTA	74,76,78	3.93e-07,2.92e-07,1.	-
AT5G42520	AT2G02410	-	motif	Chr2:632477-632497,Chr2:632479-632499,Chr2:632481-632501	+,+,+	TTTTTTTGTTCTCTCTCTCTA,TTTTTGTTCTCTCTCTCTATC,TTTGTTCTCTCTCTCTATCGC	-137,-135,-133	1.52e-06,2.92e-07,3.	-
AT5G42520	AT2G02450	-	FunTFBS	Chr2:647797-647817,Chr2:647799-647819,Chr2:647801-647821	+,+,+	CTCTCTTCTTCTCTCTCTTTG,CTCTTCTTCTCTCTCTTTGTC,CTTCTTCTCTCTCTTTGTCTT	-227,-225,-223	1.4e-07,2.89e-06,5.2	0.5533,0.5449,0.5468
AT5G42520	AT2G02540	-	motif	Chr2:683646-683666,Chr2:683648-683668,Chr2:683650-683670,Chr2:683652-683672,Chr2:683654-683674,Chr2:	+,+,+,+,+,	CTGCAATTCTCTCTTTCTCTC,GCAATTCTCTCTTTCTCTCTC,AATTCTCTCTTTCTCTCTCTC,TTCTCTCTTTCTCTCTCTCTC,CTCTCTTTCTCT	0,1,3,5,7,9,11,13,15	2.55e-07,3.26e-06,3.	-
AT5G42520	AT2G02720	-	motif	Chr2:762986-763006,Chr2:762990-763010,Chr2:762992-763012	+,+,+	GTCTTTCATTTTCCCTCTCTC,TTCATTTTCCCTCTCTCTTTC,CATTTTCCCTCTCTCTTTCAA	-5,-1,0	2.37e-06,1.58e-07,2.	-
AT5G42520	AT2G02750	-	motif	Chr2:773688-773708,Chr2:773686-773706,Chr2:773684-773704,Chr2:773680-773700	-,-,-,-	ACATATCTATTTATCTCTCTC,ATATCTATTTATCTCTCTCTC,ATCTATTTATCTCTCTCTCTG,ATTTATCTCTCTCTCTGTGTA	-148,-146,-144,-140	5.97e-06,6.85e-06,3.	-
AT5G42520	AT2G02760	-	motif	Chr2:773684-773704,Chr2:773686-773706,Chr2:773688-773708	-,-,-	ATCTATTTATCTCTCTCTCTG,ATATCTATTTATCTCTCTCTC,ACATATCTATTTATCTCTCTC	0,2,4	3.56e-07,6.85e-06,5.	-
AT5G42520	AT2G02780	-	motif	Chr2:785120-785140,Chr2:785118-785138,Chr2:785116-785136	-,-,-	CTAATGGCTTCTCTCTCTCTC,AATGGCTTCTCTCTCTCTCTC,TGGCTTCTCTCTCTCTCTCGA	-474,-472,-470	1.44e-06,1.28e-06,4.	-
AT5G42520	AT2G02790	-	motif	Chr2:787878-787898,Chr2:787880-787900,Chr2:787884-787904	+,+,+	TTTTGTTTTTATCTCTCTCTC,TTGTTTTTATCTCTCTCTCAC,TTTTATCTCTCTCTCACATTA	-17,-15,-11	1.85e-06,6.66e-07,1.	-
AT5G42520	AT2G02820	-	motif	Chr2:807687-807707,Chr2:807685-807705,Chr2:807655-807675,Chr2:807653-807673,Chr2:807651-807671,Chr2:	+,+,+,+,+,	TGAACTCTCTCTCTCTATCTC,TTTGAACTCTCTCTCTCTATC,CTCTATCTCTCTCCTCCACAT,CTCTCTATCTCTCTCCTCCAC,CTCTCTCTATCT	-479,-477,-447,-445,	5.77e-07,7.14e-07,9.	-
AT5G42520	AT2G02850	-	motif	Chr2:827745-827765,Chr2:827743-827763,Chr2:827739-827759,Chr2:827737-827757	-,-,-,-	TATAGTTTCTCTCTCTTTCTC,TAGTTTCTCTCTCTTTCTCTA,TTCTCTCTCTTTCTCTAAACT,CTCTCTCTTTCTCTAAACTTT	47,49,53,55	1.54e-06,3.37e-08,2.	-
AT5G42520	AT2G02870	-	motif	Chr2:837812-837832,Chr2:837814-837834,Chr2:837816-837836,Chr2:837818-837838	-,-,-,-	TTTTTTCTCTCTCTCTCTCTT,CTTTTTTTCTCTCTCTCTCTC,TTCTTTTTTTCTCTCTCTCTC,AATTCTTTTTTTCTCTCTCTC	0,2,4,6	3.68e-09,4.8e-10,1.8	-
AT5G42520	AT2G02880	-	motif	Chr2:841049-841069	-	CTTTAACTCTTTCTCTTTTTT	-177	7.95e-06	-
AT5G42520	AT2G02950	-	motif	Chr2:856485-856505	+	TTATATTTTTTTCTCTCTTTA	33	3.05e-06	-
AT5G42520	AT2G03040	-	motif	Chr2:893593-893613,Chr2:893591-893611,Chr2:893589-893609,Chr2:893587-893607,Chr2:893585-893605	-,-,-,-,-	AAGATTTTATCTCTCTCTCTC,GATTTTATCTCTCTCTCTCTT,TTTTATCTCTCTCTCTCTTCT,TTATCTCTCTCTCTCTTCTCT,ATCTCTCTCTCT	-21,-19,-17,-15,-13	9.14e-07,9.67e-06,6.	-
AT5G42520	AT2G03050	-	motif	Chr2:901332-901352,Chr2:901181-901201,Chr2:901179-901199,Chr2:901177-901197,Chr2:901175-901195,Chr2:	+,+,+,+,+,	CTTCTTCTCTTTCCTTATCTC,CTGTCTCTATCTCTACCTCTG,CTCTGTCTCTATCTCTACCTC,TTCTCTGTCTCTATCTCTACC,TCTTCTCTGTCT	-386,-235,-233,-231,	5.17e-06,8.02e-07,3.	-
AT5G42520	AT2G03060	-	motif	Chr2:901173-901193,Chr2:901175-901195,Chr2:901177-901197,Chr2:901179-901199,Chr2:901181-901201	+,+,+,+,+	CATCTTCTCTGTCTCTATCTC,TCTTCTCTGTCTCTATCTCTA,TTCTCTGTCTCTATCTCTACC,CTCTGTCTCTATCTCTACCTC,CTGTCTCTATCT	30,32,34,36,38	5.39e-06,1.62e-07,4.	-
AT5G42520	AT2G03090	-	motif	Chr2:918589-918609,Chr2:918587-918607,Chr2:918585-918605,Chr2:918583-918603	-,-,-,-	TCATTCCTTTTTCTCTCACTC,ATTCCTTTTTCTCTCACTCTC,TCCTTTTTCTCTCACTCTCCT,CTTTTTCTCTCACTCTCCTCC	34,36,38,40	3.02e-06,5.13e-07,5.	-
AT5G42520	AT2G03180	-	motif	Chr2:962589-962609,Chr2:962591-962611,Chr2:962593-962613,Chr2:962595-962615,Chr2:962597-962617,Chr2:	-,-,-,-,-,	CTCTCTTTTTCTCTCGCTTTA,CTCTCTCTTTTTCTCTCGCTT,CTCTCTCTCTTTTTCTCTCGC,GCCTCTCTCTCTTTTTCTCTC,CTGCCTCTCTCT	-155,-153,-151,-149,	6.7e-07,2.41e-07,6.7	-
AT5G42520	AT2G03240	-	motif	Chr2:977741-977761	-	ATTTATCTATCTCTATCTCTT	-404	2.1e-06	-
AT5G42520	AT2G03290	-	motif	Chr2:999375-999395,Chr2:999379-999399,Chr2:999381-999401,Chr2:999383-999403,Chr2:999385-999405,Chr2:	+,+,+,+,+,	AAGATTTTATCTCTTTCTCTC,TTTTATCTCTTTCTCTCTCTC,TTATCTCTTTCTCTCTCTCTC,ATCTCTTTCTCTCTCTCTCTT,CTCTTTCTCTCT	-27,-23,-21,-19,-17,	6.63e-06,6.79e-09,4.	-
AT5G42520	AT2G03340	-	motif	Chr2:1017062-1017082	+	TCGTGTTTCTCTCTTTCATTT	66	9.76e-06	-
AT5G42520	AT2G03350	-	motif	Chr2:1021104-1021124,Chr2:1021102-1021122,Chr2:1021098-1021118,Chr2:1021096-1021116,Chr2:1021094-102	+,+,+,+,+,	CTCTCTCTGTCTCTGATTCTC,TTCTCTCTCTGTCTCTGATTC,CTCTTTCTCTCTCTGTCTCTG,CTCTCTTTCTCTCTCTGTCTC,CTCTCTCTTTCT	62,64,68,70,72,74,76	2.4e-06,1.55e-06,8.4	-
AT5G42520	AT2G03380	-	motif	Chr2:1028003-1028023,Chr2:1028296-1028316,Chr2:1028302-1028322	-,+,+	TAGTTTTTGTCTCTTTCACTA,TACGCTCTATCACTCTTTCTC,CTATCACTCTTTCTCCGACTA	-269,4,10	9.54e-06,2.4e-06,1.2	-
AT5G42520	AT2G03410	-	motif	Chr2:1033624-1033644,Chr2:1033626-1033646,Chr2:1033628-1033648	-,-,-	ATGCCTTTCTCTATCTTTTTA,CTATGCCTTTCTCTATCTTTT,ATCTATGCCTTTCTCTATCTT	26,28,30	9.38e-06,4.11e-06,1.	-
AT5G42520	AT2G03480	-	motif	Chr2:1050901-1050921,Chr2:1050903-1050923,Chr2:1050905-1050925,Chr2:1050907-1050927	+,+,+,+	GAATATCTCTCTCTCTATCTT,ATATCTCTCTCTCTATCTTTC,ATCTCTCTCTCTATCTTTCTT,CTCTCTCTCTATCTTTCTTCT	59,61,63,65	3.85e-07,5.2e-09,3.9	-
AT5G42520	AT2G03500	-	FunTFBS	Chr2:1059516-1059536	+	CTCACTCTCTCTCTCTAAAAA	-174	3.07e-07	0.5228
AT5G42520	AT2G03550	-	motif	Chr2:1077045-1077065	+	TAACGTTTCTTTCTATCTCTA	9	4.21e-06	-
AT5G42520	AT2G03640	-	motif	Chr2:1106773-1106793,Chr2:1106769-1106789	-,-	TTCACCTTCCTTCTCTCCTTC,CCTTCCTTCTCTCCTTCACTC	74,78	6.88e-06,4.71e-06	-
AT5G42520	AT2G03670	-	motif	Chr2:1117125-1117145,Chr2:1117129-1117149	+,+	TGAGCTCTCTCTCTCTCACTG,CTCTCTCTCTCTCACTGTTGC	-362,-358	7.56e-06,4.97e-07	-
[truncated: 5,335 more rows]
