# Supplementary material for: Analysis of basic pentacysteine6 transcription factor involved in abiotic stress response in Arabidopsis thaliana
Source: Front Genet. 2023 Apr 17;14:1097381. doi: 10.3389/fgene.2023.1097381 (PMC10150019; doi:10.3389/fgene.2023.1097381)
Supplement: Supplementary file 8 [file Table4.XLSX]

## Sheet: sub_network_blue
TF	Target
AT3G46070	AT1G01070
AT5G42520	AT1G01070
AT1G27730	AT1G01300
AT1G69570	AT1G01300
AT2G01930	AT1G01300
AT2G28810	AT1G01300
AT2G45660	AT1G01300
AT3G03660	AT1G01300
AT3G26790	AT1G01300
AT3G46640	AT1G01300
AT3G50410	AT1G01300
AT3G55370	AT1G01300
AT4G30080	AT1G01300
AT5G02460	AT1G01300
AT5G17430	AT1G01300
AT5G42520	AT1G01300
AT5G62940	AT1G01300
AT5G66940	AT1G01300
AT1G01250	AT1G01360
AT1G12610	AT1G01360
AT1G46768	AT1G01360
AT1G49480	AT1G01360
AT1G51600	AT1G01360
AT1G72050	AT1G01360
AT1G77200	AT1G01360
AT1G77640	AT1G01360
AT2G02080	AT1G01360
AT2G23340	AT1G01360
AT2G31220	AT1G01360
AT2G35700	AT1G01360
AT2G38340	AT1G01360
AT2G44940	AT1G01360
AT3G11020	AT1G01360
AT3G16280	AT1G01360
AT3G60490	AT1G01360
AT4G06746	AT1G01360
AT4G16750	AT1G01360
AT4G25470	AT1G01360
AT4G25480	AT1G01360
AT4G25490	AT1G01360
AT4G28500	AT1G01360
AT4G31060	AT1G01360
AT4G32800	AT1G01360
AT5G25810	AT1G01360
AT5G51990	AT1G01360
AT1G03840	AT1G01420
AT1G14580	AT1G01420
AT1G19850	AT1G01420
AT1G29160	AT1G01420
AT1G29280	AT1G01420
AT1G29860	AT1G01420
AT1G30650	AT1G01420
AT1G49480	AT1G01420
AT1G51700	AT1G01420
AT1G55110	AT1G01420
AT1G69570	AT1G01420
AT1G77200	AT1G01420
AT2G01570	AT1G01420
AT2G03340	AT1G01420
AT2G21900	AT1G01420
AT2G23320	AT1G01420
AT2G24570	AT1G01420
AT2G28810	AT1G01420
AT2G30590	AT1G01420
AT2G38470	AT1G01420
AT2G45660	AT1G01420
AT2G46130	AT1G01420
AT3G01970	AT1G01420
AT3G13810	AT1G01420
AT3G45610	AT1G01420
AT3G47500	AT1G01420
AT3G50410	AT1G01420
AT3G55370	AT1G01420
AT3G56400	AT1G01420
AT4G01250	AT1G01420
AT4G01720	AT1G01420
AT4G18170	AT1G01420
AT4G21030	AT1G01420
AT4G23550	AT1G01420
AT4G24240	AT1G01420
AT4G31550	AT1G01420
AT4G38000	AT1G01420
AT5G02460	AT1G01420
AT5G03150	AT1G01420
AT5G17430	AT1G01420
AT5G18090	AT1G01420
AT5G26170	AT1G01420
AT5G37020	AT1G01420
AT5G41570	AT1G01420
AT5G46350	AT1G01420
AT5G52020	AT1G01420
AT5G52830	AT1G01420
AT5G60130	AT1G01420
AT5G62000	AT1G01420
AT5G62940	AT1G01420
AT5G66940	AT1G01420
AT1G09530	AT1G01830
AT1G10120	AT1G01830
AT1G19350	AT1G01830
AT1G27730	AT1G01830
AT1G28370	AT1G01830
AT1G32150	AT1G01830
AT1G45249	AT1G01830
AT1G49720	AT1G01830
AT1G50640	AT1G01830
AT1G53910	AT1G01830
AT1G72360	AT1G01830
AT1G75390	AT1G01830
AT2G01930	AT1G01830
AT2G04038	AT1G01830
AT2G18160	AT1G01830
AT2G31230	AT1G01830
AT2G35530	AT1G01830
AT2G36270	AT1G01830
AT2G43010	AT1G01830
AT2G44840	AT1G01830
AT3G10800	AT1G01830
AT3G15210	AT1G01830
AT3G23210	AT1G01830
AT3G23220	AT1G01830
AT3G30530	AT1G01830
AT3G56850	AT1G01830
AT3G62420	AT1G01830
AT4G16150	AT1G01830
AT4G17490	AT1G01830
AT4G18450	AT1G01830
AT4G21330	AT1G01830
AT4G24470	AT1G01830
AT4G32730	AT1G01830
AT4G34590	AT1G01830
AT4G36730	AT1G01830
AT4G36930	AT1G01830
AT5G02320	AT1G01830
AT5G11260	AT1G01830
AT5G11510	AT1G01830
AT5G15830	AT1G01830
AT5G17430	AT1G01830
AT5G19790	AT1G01830
AT5G25190	AT1G01830
AT5G28770	AT1G01830
AT5G38800	AT1G01830
AT5G42520	AT1G01830
AT5G44210	AT1G01830
AT5G51190	AT1G01830
AT5G61270	AT1G01830
AT5G61600	AT1G01830
AT5G64750	AT1G01830
AT5G65510	AT1G01830
AT1G51700	AT1G01900
AT1G69570	AT1G01900
AT2G01570	AT1G01900
AT2G45660	AT1G01900
AT3G50410	AT1G01900
AT3G50700	AT1G01900
AT3G55370	AT1G01900
AT5G17430	AT1G01900
AT5G62940	AT1G01900
AT5G66940	AT1G01900
AT1G03800	AT1G01930
AT1G06160	AT1G01930
AT1G21910	AT1G01930
AT1G22810	AT1G01930
AT1G28160	AT1G01930
AT1G28360	AT1G01930
AT1G28370	AT1G01930
AT1G43160	AT1G01930
AT1G44830	AT1G01930
AT1G50640	AT1G01930
AT1G65620	AT1G01930
AT1G68550	AT1G01930
AT1G71450	AT1G01930
AT1G72360	AT1G01930
AT1G75490	AT1G01930
AT1G76870	AT1G01930
AT1G77640	AT1G01930
AT2G02820	AT1G01930
AT2G31230	AT1G01930
AT2G33710	AT1G01930
AT2G36010	AT1G01930
AT2G40220	AT1G01930
AT2G40340	AT1G01930
AT2G44840	AT1G01930
AT3G15210	AT1G01930
AT3G16280	AT1G01930
AT3G16770	AT1G01930
AT3G20310	AT1G01930
AT3G23220	AT1G01930
AT3G23240	AT1G01930
AT3G50260	AT1G01930
AT3G57600	AT1G01930
AT3G58630	AT1G01930
AT4G17490	AT1G01930
AT4G18450	AT1G01930
AT4G23750	AT1G01930
AT4G28140	AT1G01930
AT4G31060	AT1G01930
AT4G36900	AT1G01930
AT5G07310	AT1G01930
AT5G13910	AT1G01930
AT5G18560	AT1G01930
AT5G19790	AT1G01930
AT5G25190	AT1G01930
AT5G25390	AT1G01930
AT5G43410	AT1G01930
AT5G44210	AT1G01930
AT5G47220	AT1G01930
AT5G47230	AT1G01930
AT5G51190	AT1G01930
AT5G61600	AT1G01930
AT5G63090	AT1G01930
AT5G64750	AT1G01930
AT5G65130	AT1G01930
AT5G67000	AT1G01930
AT5G67190	AT1G01930
AT1G03800	AT1G01940
AT1G06160	AT1G01940
AT1G21910	AT1G01940
AT1G22810	AT1G01940
AT1G28160	AT1G01940
AT1G28360	AT1G01940
AT1G28370	AT1G01940
AT1G30210	AT1G01940
AT1G43160	AT1G01940
AT1G44830	AT1G01940
AT1G50640	AT1G01940
AT1G53170	AT1G01940
AT1G53910	AT1G01940
AT1G59750	AT1G01940
AT1G65620	AT1G01940
AT1G68550	AT1G01940
AT1G71450	AT1G01940
AT1G72050	AT1G01940
AT1G72360	AT1G01940
AT1G75490	AT1G01940
AT1G77640	AT1G01940
AT2G02820	AT1G01940
AT2G31230	AT1G01940
AT2G33710	AT1G01940
AT2G36010	AT1G01940
AT2G40220	AT1G01940
AT2G40340	AT1G01940
AT2G44840	AT1G01940
AT2G45420	AT1G01940
AT3G15210	AT1G01940
AT3G16280	AT1G01940
AT3G16770	AT1G01940
AT3G20310	AT1G01940
AT3G23220	AT1G01940
AT3G23240	AT1G01940
AT3G50260	AT1G01940
AT3G57600	AT1G01940
AT3G58630	AT1G01940
AT3G60490	AT1G01940
AT4G17490	AT1G01940
AT4G18450	AT1G01940
AT4G23750	AT1G01940
AT4G27950	AT1G01940
AT4G28140	AT1G01940
AT4G31060	AT1G01940
AT4G34410	AT1G01940
AT4G36900	AT1G01940
AT5G07310	AT1G01940
AT5G13910	AT1G01940
AT5G18450	AT1G01940
AT5G18560	AT1G01940
AT5G19790	AT1G01940
AT5G25190	AT1G01940
AT5G25390	AT1G01940
AT5G43410	AT1G01940
AT5G44210	AT1G01940
AT5G47220	AT1G01940
AT5G47230	AT1G01940
AT5G51190	AT1G01940
AT5G61600	AT1G01940
AT5G63090	AT1G01940
AT5G64750	AT1G01940
AT5G65130	AT1G01940
AT5G67000	AT1G01940
AT5G67190	AT1G01940
AT1G06280	AT1G02090
AT1G18960	AT1G02090
AT1G22810	AT1G02090
AT1G28160	AT1G02090
AT1G28370	AT1G02090
AT1G43160	AT1G02090
AT1G46264	AT1G02090
AT1G49480	AT1G02090
AT1G53170	AT1G02090
AT1G65620	AT1G02090
AT1G68550	AT1G02090
AT1G71450	AT1G02090
AT1G72740	AT1G02090
AT1G75490	AT1G02090
AT2G01570	AT1G02090
AT2G01930	AT1G02090
AT2G15740	AT1G02090
AT2G22300	AT1G02090
AT2G30340	AT1G02090
AT2G31230	AT1G02090
AT2G40340	AT1G02090
AT2G41690	AT1G02090
AT2G45660	AT1G02090
AT3G14180	AT1G02090
AT3G23220	AT1G02090
AT3G24050	AT1G02090
AT4G17490	AT1G02090
AT4G18450	AT1G02090
AT4G18880	AT1G02090
AT4G23750	AT1G02090
AT4G27950	AT1G02090
AT5G07310	AT1G02090
AT5G09410	AT1G02090
AT5G13910	AT1G02090
AT5G18560	AT1G02090
AT5G22990	AT1G02090
AT5G25390	AT1G02090
AT5G42520	AT1G02090
AT5G44210	AT1G02090
AT5G47220	AT1G02090
AT5G47230	AT1G02090
AT5G61600	AT1G02090
AT5G63090	AT1G02090
AT5G65130	AT1G02090
AT1G01060	AT1G02205
AT1G08010	AT1G02205
AT1G08320	AT1G02205
AT1G18330	AT1G02205
AT1G19040	AT1G02205
AT1G22070	AT1G02205
AT1G29160	AT1G02205
AT1G32870	AT1G02205
AT1G34190	AT1G02205
AT1G35560	AT1G02205
AT1G42990	AT1G02205
AT1G65910	AT1G02205
AT1G69690	AT1G02205
AT1G72010	AT1G02205
AT1G75240	AT1G02205
AT1G76870	AT1G02205
AT1G77920	AT1G02205
AT2G21230	AT1G02205
AT2G38880	AT1G02205
AT2G45410	AT1G02205
AT3G03200	AT1G02205
AT3G10480	AT1G02205
AT3G10500	AT1G02205
AT3G12250	AT1G02205
AT3G15170	AT1G02205
AT3G15510	AT1G02205
AT3G45150	AT1G02205
AT3G47500	AT1G02205
AT3G51080	AT1G02205
AT5G06839	AT1G02205
AT5G06950	AT1G02205
AT5G06960	AT1G02205
AT5G08330	AT1G02205
AT5G23280	AT1G02205
AT5G25830	AT1G02205
AT5G51910	AT1G02205
AT5G53950	AT1G02205
AT5G65210	AT1G02205
AT1G29280	AT1G02360
AT1G29860	AT1G02360
AT1G30650	AT1G02360
AT1G49480	AT1G02360
AT1G62300	AT1G02360
AT1G69310	AT1G02360
AT1G69570	AT1G02360
AT1G72050	AT1G02360
AT1G80840	AT1G02360
AT2G01930	AT1G02360
AT2G03340	AT1G02360
AT2G21900	AT1G02360
AT2G23320	AT1G02360
AT2G24570	AT1G02360
AT2G30250	AT1G02360
AT2G30590	AT1G02360
AT2G38470	AT1G02360
AT2G40740	AT1G02360
AT2G45660	AT1G02360
AT2G46130	AT1G02360
AT2G46400	AT1G02360
AT2G47260	AT1G02360
AT3G01970	AT1G02360
AT3G28920	AT1G02360
AT3G55370	AT1G02360
AT3G56400	AT1G02360
AT4G01250	AT1G02360
AT4G01720	AT1G02360
AT4G04450	AT1G02360
AT4G18170	AT1G02360
AT4G22070	AT1G02360
AT4G23550	AT1G02360
AT4G24240	AT1G02360
AT4G26640	AT1G02360
AT4G30080	AT1G02360
AT4G31550	AT1G02360
AT4G31800	AT1G02360
AT4G38910	AT1G02360
AT5G07100	AT1G02360
AT5G13080	AT1G02360
AT5G24110	AT1G02360
AT5G26170	AT1G02360
AT5G39660	AT1G02360
AT5G41570	AT1G02360
AT5G46350	AT1G02360
AT5G52830	AT1G02360
AT5G62940	AT1G02360
AT1G19350	AT1G02700
AT1G32150	AT1G02700
AT1G45249	AT1G02700
AT1G49720	AT1G02700
AT1G59640	AT1G02700
AT1G69010	AT1G02700
AT1G75390	AT1G02700
AT2G02820	AT1G02700
AT2G04038	AT1G02700
AT2G18160	AT1G02700
AT2G20180	AT1G02700
AT2G35530	AT1G02700
AT2G36270	AT1G02700
AT2G46270	AT1G02700
AT3G10800	AT1G02700
AT3G12910	AT1G02700
AT3G23210	AT1G02700
AT3G30530	AT1G02700
AT3G56850	AT1G02700
AT3G62420	AT1G02700
AT4G30080	AT1G02700
AT4G30980	AT1G02700
AT4G33280	AT1G02700
AT4G34000	AT1G02700
AT4G34590	AT1G02700
AT4G36730	AT1G02700
AT4G36900	AT1G02700
AT4G38000	AT1G02700
AT5G02460	AT1G02700
AT5G11260	AT1G02700
AT5G15830	AT1G02700
AT5G28770	AT1G02700
AT5G38800	AT1G02700
AT5G38860	AT1G02700
AT5G45300	AT1G02700
AT5G64220	AT1G02700
AT1G27360	AT1G02850
AT1G35560	AT1G02850
AT1G52890	AT1G02850
AT1G53230	AT1G02850
AT1G67260	AT1G02850
AT1G69490	AT1G02850
AT1G69690	AT1G02850
AT1G71930	AT1G02850
AT1G72010	AT1G02850
AT2G47070	AT1G02850
AT3G04070	AT1G02850
AT3G15500	AT1G02850
AT3G45150	AT1G02850
AT5G08330	AT1G02850
AT5G51910	AT1G02850
AT1G01250	AT1G02890
AT1G03800	AT1G02890
AT1G03840	AT1G02890
AT1G06160	AT1G02890
AT1G06280	AT1G02890
AT1G12630	AT1G02890
AT1G19210	AT1G02890
AT1G21910	AT1G02890
AT1G22810	AT1G02890
AT1G28160	AT1G02890
AT1G28360	AT1G02890
AT1G28370	AT1G02890
AT1G29160	AT1G02890
AT1G36060	AT1G02890
AT1G43160	AT1G02890
AT1G44830	AT1G02890
AT1G46768	AT1G02890
AT1G49480	AT1G02890
AT1G50640	AT1G02890
AT1G51700	AT1G02890
AT1G53170	AT1G02890
AT1G53910	AT1G02890
AT1G64620	AT1G02890
AT1G65620	AT1G02890
AT1G68550	AT1G02890
AT1G69570	AT1G02890
AT1G71450	AT1G02890
AT1G72050	AT1G02890
AT1G72360	AT1G02890
AT1G75490	AT1G02890
AT1G77640	AT1G02890
AT2G01570	AT1G02890
AT2G15740	AT1G02890
AT2G28810	AT1G02890
AT2G30340	AT1G02890
AT2G31230	AT1G02890
AT2G33710	AT1G02890
AT2G35700	AT1G02890
AT2G37590	AT1G02890
AT2G40220	AT1G02890
AT2G40340	AT1G02890
AT2G42430	AT1G02890
AT2G44840	AT1G02890
AT2G45420	AT1G02890
AT2G45660	AT1G02890
AT2G46590	AT1G02890
AT3G10490	AT1G02890
AT3G11020	AT1G02890
AT3G12130	AT1G02890
AT3G15210	AT1G02890
AT3G16770	AT1G02890
AT3G20310	AT1G02890
AT3G23220	AT1G02890
AT3G23240	AT1G02890
AT3G24050	AT1G02890
AT3G24650	AT1G02890
AT3G26620	AT1G02890
AT3G47500	AT1G02890
AT3G50260	AT1G02890
AT3G50410	AT1G02890
AT3G55370	AT1G02890
AT3G57600	AT1G02890
AT4G16750	AT1G02890
AT4G17490	AT1G02890
AT4G18450	AT1G02890
AT4G21030	AT1G02890
AT4G23750	AT1G02890
AT4G24470	AT1G02890
AT4G27950	AT1G02890
AT4G28140	AT1G02890
AT4G31060	AT1G02890
AT4G32730	AT1G02890
AT4G34410	AT1G02890
AT4G36900	AT1G02890
AT4G38000	AT1G02890
AT4G38910	AT1G02890
AT5G02320	AT1G02890
AT5G02460	AT1G02890
AT5G05550	AT1G02890
AT5G07310	AT1G02890
AT5G11510	AT1G02890
AT5G13910	AT1G02890
AT5G17430	AT1G02890
AT5G18450	AT1G02890
AT5G18560	AT1G02890
AT5G19790	AT1G02890
AT5G25190	AT1G02890
AT5G25390	AT1G02890
AT5G25810	AT1G02890
AT5G39760	AT1G02890
AT5G43410	AT1G02890
AT5G44210	AT1G02890
AT5G47220	AT1G02890
AT5G47230	AT1G02890
AT5G51190	AT1G02890
AT5G60850	AT1G02890
AT5G61600	AT1G02890
AT5G62940	AT1G02890
AT5G63090	AT1G02890
AT5G64750	AT1G02890
AT5G65130	AT1G02890
AT5G66730	AT1G02890
AT5G66940	AT1G02890
AT5G67000	AT1G02890
AT5G67190	AT1G02890
AT1G29160	AT1G02900
AT1G49480	AT1G02900
AT1G51600	AT1G02900
AT1G51700	AT1G02900
AT1G69570	AT1G02900
AT1G71450	AT1G02900
AT1G74650	AT1G02900
AT2G01570	AT1G02900
AT2G45660	AT1G02900
AT3G21175	AT1G02900
AT3G24050	AT1G02900
AT3G47500	AT1G02900
AT3G48430	AT1G02900
AT3G55370	AT1G02900
AT4G38000	AT1G02900
AT5G02460	AT1G02900
AT5G13910	AT1G02900
AT5G17430	AT1G02900
AT5G18090	AT1G02900
AT5G37020	AT1G02900
AT5G62000	AT1G02900
AT5G62470	AT1G02900
AT5G62940	AT1G02900
AT5G66940	AT1G02900
AT1G28160	AT1G02920
AT1G28360	AT1G02920
AT1G28370	AT1G02920
AT1G43160	AT1G02920
AT1G46264	AT1G02920
AT1G50640	AT1G02920
AT1G53170	AT1G02920
AT1G66600	AT1G02920
AT1G68550	AT1G02920
AT2G04880	AT1G02920
AT2G33710	AT1G02920
AT2G36010	AT1G02920
AT2G40220	AT1G02920
AT3G02990	AT1G02920
AT3G09735	AT1G02920
AT3G22830	AT1G02920
AT3G24520	AT1G02920
AT4G11660	AT1G02920
AT4G18880	AT1G02920
AT4G24470	AT1G02920
AT5G16820	AT1G02920
AT5G18560	AT1G02920
AT5G22220	AT1G02920
AT5G43840	AT1G02920
AT5G47230	AT1G02920
AT5G56270	AT1G02920
AT5G62020	AT1G02920
AT1G32770	AT1G02980
AT1G46264	AT1G02980
AT1G51220	AT1G02980
AT1G72740	AT1G02980
AT2G01570	AT1G02980
AT2G40340	AT1G02980
AT2G41690	AT1G02980
AT2G45660	AT1G02980
AT2G46400	AT1G02980
AT3G09735	AT1G02980
AT3G22830	AT1G02980
AT3G24520	AT1G02980
AT3G48430	AT1G02980
AT4G11660	AT1G02980
AT4G18880	AT1G02980
AT4G37180	AT1G02980
AT4G38000	AT1G02980
AT4G38910	AT1G02980
AT5G43840	AT1G02980
AT5G67580	AT1G02980
AT1G03800	AT1G03070
AT1G06280	AT1G03070
AT1G09530	AT1G03070
AT1G10120	AT1G03070
AT1G18960	AT1G03070
AT1G19350	AT1G03070
AT1G21910	AT1G03070
AT1G28370	AT1G03070
AT1G32240	AT1G03070
AT1G34180	AT1G03070
AT1G34190	AT1G03070
AT1G43160	AT1G03070
AT1G44830	AT1G03070
AT1G45249	AT1G03070
AT1G46264	AT1G03070
AT1G49720	AT1G03070
AT1G53170	AT1G03070
AT1G53910	AT1G03070
AT1G59640	AT1G03070
AT1G65620	AT1G03070
AT1G68200	AT1G03070
AT1G68550	AT1G03070
AT1G71450	AT1G03070
AT1G72050	AT1G03070
AT1G74480	AT1G03070
AT1G75490	AT1G03070
AT1G76420	AT1G03070
AT2G18060	AT1G03070
AT2G18300	AT1G03070
AT2G23290	AT1G03070
AT2G24260	AT1G03070
AT2G30340	AT1G03070
AT2G31230	AT1G03070
AT2G33710	AT1G03070
AT2G35530	AT1G03070
AT2G36270	AT1G03070
AT2G40340	AT1G03070
AT2G42430	AT1G03070
AT2G43010	AT1G03070
AT2G45410	AT1G03070
AT2G45420	AT1G03070
AT3G02990	AT1G03070
AT3G03200	AT1G03070
AT3G09230	AT1G03070
AT3G09735	AT1G03070
AT3G10800	AT1G03070
AT3G15170	AT1G03070
AT3G15510	AT1G03070
AT3G20310	AT1G03070
AT3G22830	AT1G03070
AT3G23210	AT1G03070
AT3G23220	AT1G03070
AT3G23240	AT1G03070
AT3G24050	AT1G03070
AT3G26620	AT1G03070
AT3G48160	AT1G03070
AT3G50060	AT1G03070
AT3G56850	AT1G03070
AT3G59060	AT1G03070
AT4G11660	AT1G03070
AT4G14410	AT1G03070
AT4G17490	AT1G03070
AT4G18450	AT1G03070
AT4G18880	AT1G03070
AT4G27950	AT1G03070
AT4G36730	AT1G03070
AT4G36930	AT1G03070
AT5G05550	AT1G03070
AT5G07310	AT1G03070
AT5G13910	AT1G03070
AT5G16820	AT1G03070
AT5G18450	AT1G03070
AT5G18560	AT1G03070
AT5G19790	AT1G03070
AT5G25190	AT1G03070
AT5G25390	AT1G03070
AT5G28770	AT1G03070
AT5G39820	AT1G03070
AT5G43840	AT1G03070
AT5G44210	AT1G03070
AT5G46760	AT1G03070
AT5G47220	AT1G03070
AT5G47230	AT1G03070
AT5G49300	AT1G03070
AT5G51190	AT1G03070
AT5G53950	AT1G03070
AT5G61270	AT1G03070
AT5G61600	AT1G03070
AT5G63090	AT1G03070
AT5G64750	AT1G03070
AT5G65130	AT1G03070
AT5G67000	AT1G03070
AT5G67300	AT1G03070
AT1G03800	AT1G03180
AT1G21910	AT1G03180
AT1G24260	AT1G03180
AT1G28160	AT1G03180
AT1G28370	AT1G03180
AT1G50640	AT1G03180
AT1G53170	AT1G03180
AT1G68550	AT1G03180
AT1G69120	AT1G03180
AT1G75080	AT1G03180
AT1G75490	AT1G03180
AT1G77080	AT1G03180
AT1G78700	AT1G03180
AT2G01570	AT1G03180
AT2G01930	AT1G03180
AT2G20180	AT1G03180
AT2G27300	AT1G03180
AT2G31230	AT1G03180
AT2G33710	AT1G03180
AT2G45660	AT1G03180
AT3G02990	AT1G03180
AT3G09735	AT1G03180
AT3G20310	AT1G03180
AT3G22830	AT1G03180
AT3G28910	AT1G03180
AT3G47600	AT1G03180
AT3G54340	AT1G03180
AT3G57600	AT1G03180
AT4G28140	AT1G03180
AT4G34000	AT1G03180
AT4G36780	AT1G03180
AT4G38910	AT1G03180
AT5G10510	AT1G03180
AT5G13910	AT1G03180
AT5G17430	AT1G03180
AT5G18560	AT1G03180
AT5G20240	AT1G03180
AT5G44210	AT1G03180
AT5G47220	AT1G03180
AT5G47230	AT1G03180
AT5G61600	AT1G03180
AT5G64750	AT1G03180
AT5G65130	AT1G03180
AT5G65510	AT1G03180
AT1G29160	AT1G03380
AT1G49480	AT1G03380
AT1G51700	AT1G03380
AT1G64620	AT1G03380
AT1G66420	AT1G03380
AT1G69570	AT1G03380
AT1G74480	AT1G03380
AT2G01930	AT1G03380
AT2G18380	AT1G03380
AT2G28810	AT1G03380
AT2G37590	AT1G03380
AT2G45660	AT1G03380
AT3G13810	AT1G03380
AT3G45610	AT1G03380
AT3G50410	AT1G03380
AT3G55370	AT1G03380
AT4G36620	AT1G03380
AT4G38000	AT1G03380
AT5G02460	AT1G03380
AT5G14960	AT1G03380
AT5G17430	AT1G03380
AT5G62940	AT1G03380
AT5G66940	AT1G03380
AT1G29160	AT1G03970
AT1G51700	AT1G03970
AT1G72050	AT1G03970
AT1G75240	AT1G03970
AT2G01930	AT1G03970
AT2G45660	AT1G03970
AT3G21175	AT1G03970
AT3G22170	AT1G03970
AT3G28920	AT1G03970
AT3G55370	AT1G03970
AT4G15090	AT1G03970
AT4G16150	AT1G03970
AT5G02460	AT1G03970
AT5G08070	AT1G03970
AT5G09410	AT1G03970
AT5G17430	AT1G03970
AT5G42520	AT1G03970
AT5G66940	AT1G03970
AT1G08010	AT1G04010
AT1G18960	AT1G04010
AT1G49720	AT1G04010
AT1G51700	AT1G04010
AT1G65620	AT1G04010
AT1G72050	AT1G04010
AT2G01930	AT1G04010
AT2G28810	AT1G04010
AT2G46770	AT1G04010
AT3G45170	AT1G04010
AT3G48160	AT1G04010
AT3G50410	AT1G04010
AT4G18890	AT1G04010
AT4G32890	AT1G04010
AT4G34000	AT1G04010
AT4G38000	AT1G04010
AT4G38910	AT1G04010
AT5G02460	AT1G04010
AT5G17430	AT1G04010
AT5G18090	AT1G04010
AT5G25830	AT1G04010
AT5G42520	AT1G04010
AT5G66940	AT1G04010
AT5G67450	AT1G04010
AT1G13450	AT1G04120
AT2G03500	AT1G04120
AT2G20180	AT1G04120
AT2G20400	AT1G04120
AT2G45190	AT1G04120
AT4G27950	AT1G04120
AT5G01380	AT1G04120
AT5G29000	AT1G04120
AT5G45580	AT1G04120
AT1G19210	AT1G04130
AT1G25340	AT1G04130
AT1G27730	AT1G04130
AT1G35560	AT1G04130
AT1G36060	AT1G04130
AT1G65620	AT1G04130
AT1G67260	AT1G04130
AT1G71450	AT1G04130
AT1G72050	AT1G04130
AT1G74480	AT1G04130
AT1G74930	AT1G04130
AT1G78080	AT1G04130
AT2G01570	AT1G04130
AT2G23340	AT1G04130
AT2G30340	AT1G04130
AT2G42200	AT1G04130
AT2G45660	AT1G04130
AT3G06490	AT1G04130
AT3G13810	AT1G04130
AT3G24520	AT1G04130
AT4G06746	AT1G04130
AT4G25480	AT1G04130
AT4G38910	AT1G04130
AT5G13910	AT1G04130
AT5G42520	AT1G04130
AT5G44210	AT1G04130
AT5G61600	AT1G04130
AT5G62020	AT1G04130
AT5G63090	AT1G04130
AT5G67450	AT1G04130
AT1G12630	AT1G04240
AT2G01930	AT1G04240
AT2G35700	AT1G04240
AT2G44940	AT1G04240
AT3G03200	AT1G04240
AT3G10500	AT1G04240
AT3G15170	AT1G04240
AT3G15510	AT1G04240
AT3G16280	AT1G04240
AT3G48430	AT1G04240
AT3G55370	AT1G04240
AT4G24020	AT1G04240
AT4G38910	AT1G04240
AT5G42520	AT1G04240
AT5G52020	AT1G04240
AT1G19790	AT1G04660
AT1G20640	AT1G04660
AT1G49480	AT1G04660
AT1G72050	AT1G04660
AT2G01930	AT1G04660
AT2G01940	AT1G04660
AT2G36610	AT1G04660
AT2G45660	AT1G04660
AT3G13810	AT1G04660
AT3G50410	AT1G04660
AT5G17430	AT1G04660
AT5G25390	AT1G04660
AT1G29160	AT1G04980
AT1G51700	AT1G04980
AT1G64620	AT1G04980
AT1G69570	AT1G04980
AT1G72050	AT1G04980
AT1G75390	AT1G04980
AT2G01570	AT1G04980
AT2G01930	AT1G04980
AT2G04038	AT1G04980
AT2G18160	AT1G04980
AT2G28810	AT1G04980
AT2G45660	AT1G04980
AT3G23250	AT1G04980
AT3G30530	AT1G04980
AT3G45610	AT1G04980
AT3G46090	AT1G04980
AT3G48430	AT1G04980
AT3G50410	AT1G04980
AT3G55370	AT1G04980
AT3G62420	AT1G04980
AT4G21030	AT1G04980
AT4G34590	AT1G04980
AT4G36620	AT1G04980
AT5G02460	AT1G04980
AT5G10030	AT1G04980
AT5G11260	AT1G04980
AT5G15830	AT1G04980
AT5G17430	AT1G04980
AT5G28770	AT1G04980
AT5G38800	AT1G04980
AT5G62940	AT1G04980
AT5G66940	AT1G04980
AT1G14687	AT1G05170
AT1G17950	AT1G05170
AT1G49480	AT1G05170
AT1G69560	AT1G05170
AT2G01570	AT1G05170
AT3G50060	AT1G05170
AT4G21030	AT1G05170
AT4G32730	AT1G05170
AT4G33280	AT1G05170
AT4G37260	AT1G05170
AT5G02320	AT1G05170
AT5G03150	AT1G05170
AT5G11510	AT1G05170
AT5G14960	AT1G05170
AT1G03840	AT1G05300
AT1G51700	AT1G05300
AT1G55110	AT1G05300
AT2G02070	AT1G05300
AT2G02080	AT1G05300
AT2G28810	AT1G05300
AT3G06740	AT1G05300
AT3G13810	AT1G05300
AT3G21175	AT1G05300
AT3G22780	AT1G05300
AT3G55370	AT1G05300
AT4G14770	AT1G05300
AT5G03150	AT1G05300
AT5G49300	AT1G05300
AT5G66730	AT1G05300
AT5G66940	AT1G05300
AT1G03840	AT1G05575
AT1G14580	AT1G05575
AT1G29280	AT1G05575
AT1G29860	AT1G05575
AT1G30650	AT1G05575
AT1G55110	AT1G05575
AT1G62300	AT1G05575
AT1G69310	AT1G05575
AT1G80840	AT1G05575
AT2G01570	AT1G05575
AT2G01940	AT1G05575
AT2G02070	AT1G05575
AT2G02080	AT1G05575
AT2G03340	AT1G05575
AT2G21900	AT1G05575
AT2G23320	AT1G05575
AT2G24570	AT1G05575
AT2G25000	AT1G05575
AT2G30250	AT1G05575
AT2G30590	AT1G05575
AT2G38470	AT1G05575
AT2G40740	AT1G05575
AT2G46130	AT1G05575
AT2G46400	AT1G05575
AT2G47260	AT1G05575
AT3G01970	AT1G05575
AT3G13810	AT1G05575
AT3G56400	AT1G05575
AT4G01250	AT1G05575
AT4G01720	AT1G05575
AT4G18170	AT1G05575
AT4G21030	AT1G05575
AT4G22070	AT1G05575
AT4G23550	AT1G05575
AT4G24240	AT1G05575
AT4G26640	AT1G05575
AT4G31550	AT1G05575
AT4G31800	AT1G05575
AT5G03150	AT1G05575
AT5G07100	AT1G05575
AT5G13080	AT1G05575
AT5G24110	AT1G05575
AT5G26170	AT1G05575
AT5G41570	AT1G05575
AT5G46350	AT1G05575
AT5G52830	AT1G05575
AT5G66730	AT1G05575
AT1G28300	AT1G05710
AT2G01570	AT1G05710
AT2G01930	AT1G05710
AT2G41690	AT1G05710
AT2G45420	AT1G05710
AT2G45660	AT1G05710
AT3G50410	AT1G05710
AT4G38000	AT1G05710
AT4G38910	AT1G05710
AT5G02460	AT1G05710
AT5G17430	AT1G05710
AT5G42520	AT1G05710
AT5G60130	AT1G05710
AT1G01250	AT1G05850
AT1G12630	AT1G05850
AT1G19210	AT1G05850
AT1G19850	AT1G05850
AT1G21910	AT1G05850
AT1G22810	AT1G05850
AT1G29160	AT1G05850
AT1G30210	AT1G05850
AT1G35560	AT1G05850
AT1G36060	AT1G05850
AT1G44830	AT1G05850
AT1G46768	AT1G05850
AT1G53230	AT1G05850
AT1G59750	AT1G05850
AT1G65620	AT1G05850
AT1G67260	AT1G05850
AT1G69690	AT1G05850
AT1G72010	AT1G05850
AT1G72050	AT1G05850
AT1G77200	AT1G05850
AT1G77640	AT1G05850
AT2G01570	AT1G05850
AT2G01930	AT1G05850
AT2G23340	AT1G05850
AT2G27300	AT1G05850
AT2G31220	AT1G05850
AT2G35700	AT1G05850
AT2G40340	AT1G05850
AT2G42430	AT1G05850
AT2G44940	AT1G05850
AT2G45410	AT1G05850
AT2G45660	AT1G05850
AT2G45680	AT1G05850
AT3G02150	AT1G05850
AT3G11020	AT1G05850
AT3G12250	AT1G05850
AT3G15030	AT1G05850
AT3G16280	AT1G05850
AT3G27010	AT1G05850
AT3G45150	AT1G05850
AT3G47620	AT1G05850
AT3G50260	AT1G05850
AT3G57600	AT1G05850
AT3G60490	AT1G05850
AT4G06746	AT1G05850
AT4G16750	AT1G05850
AT4G24470	AT1G05850
AT4G25490	AT1G05850
AT4G28140	AT1G05850
AT4G31060	AT1G05850
AT4G32800	AT1G05850
AT4G37260	AT1G05850
AT4G38910	AT1G05850
AT5G06100	AT1G05850
AT5G06839	AT1G05850
AT5G08070	AT1G05850
AT5G08330	AT1G05850
AT5G17430	AT1G05850
AT5G23280	AT1G05850
AT5G25810	AT1G05850
AT5G42520	AT1G05850
AT5G51910	AT1G05850
AT5G52020	AT1G05850
AT5G65510	AT1G05850
AT5G67190	AT1G05850
AT1G06850	AT1G06180
AT1G24260	AT1G06180
AT1G51700	AT1G06180
AT1G72050	AT1G06180
AT2G01570	AT1G06180
AT2G01930	AT1G06180
AT2G28810	AT1G06180
AT2G45660	AT1G06180
AT3G50410	AT1G06180
AT3G54340	AT1G06180
AT3G57230	AT1G06180
AT4G18960	AT1G06180
AT4G21030	AT1G06180
AT4G38000	AT1G06180
AT5G02460	AT1G06180
AT5G10140	AT1G06180
AT5G20240	AT1G06180
AT5G42520	AT1G06180
AT5G66940	AT1G06180
AT1G12630	AT1G06760
AT2G40340	AT1G06760
AT3G20310	AT1G06760
AT5G06100	AT1G06760
AT5G19790	AT1G06760
AT5G42520	AT1G06760
AT5G49300	AT1G06760
AT1G08010	AT1G07090
AT1G09530	AT1G07090
AT1G10120	AT1G07090
AT1G49480	AT1G07090
AT1G51700	AT1G07090
AT1G69570	AT1G07090
AT1G72050	AT1G07090
AT1G72740	AT1G07090
AT2G01570	AT1G07090
AT2G01930	AT1G07090
AT2G01940	AT1G07090
AT2G28810	AT1G07090
AT2G42280	AT1G07090
AT2G43010	AT1G07090
AT2G45660	AT1G07090
AT3G13810	AT1G07090
AT3G45170	AT1G07090
AT3G48430	AT1G07090
AT3G50410	AT1G07090
AT3G55370	AT1G07090
AT3G59060	AT1G07090
AT4G00050	AT1G07090
AT4G38910	AT1G07090
AT5G02460	AT1G07090
AT5G17430	AT1G07090
AT5G20240	AT1G07090
AT5G25830	AT1G07090
AT5G38860	AT1G07090
AT5G42520	AT1G07090
AT5G66940	AT1G07090
AT5G67580	AT1G07090
AT1G46264	AT1G07350
AT2G28810	AT1G07350
AT2G41690	AT1G07350
AT3G02990	AT1G07350
AT3G09735	AT1G07350
AT3G14180	AT1G07350
AT3G22830	AT1G07350
AT3G24520	AT1G07350
AT3G50410	AT1G07350
AT4G11660	AT1G07350
AT4G18880	AT1G07350
AT4G37750	AT1G07350
AT5G05550	AT1G07350
AT5G16820	AT1G07350
AT5G18830	AT1G07350
AT5G43840	AT1G07350
AT5G62020	AT1G07350
AT1G15720	AT1G07360
AT1G18960	AT1G07360
AT1G46264	AT1G07360
AT1G72740	AT1G07360
AT2G38340	AT1G07360
AT3G02990	AT1G07360
AT3G09735	AT1G07360
AT3G11020	AT1G07360
AT3G22830	AT1G07360
AT3G24520	AT1G07360
AT3G48160	AT1G07360
AT4G11660	AT1G07360
AT4G18880	AT1G07360
AT5G16820	AT1G07360
AT5G19790	AT1G07360
AT5G43840	AT1G07360
AT5G62020	AT1G07360
AT5G67580	AT1G07360
AT1G28300	AT1G07390
AT1G49480	AT1G07390
AT1G72050	AT1G07390
AT1G74480	AT1G07390
AT2G01570	AT1G07390
AT2G45660	AT1G07390
AT3G08500	AT1G07390
AT3G48430	AT1G07390
AT3G49690	AT1G07390
AT4G01680	AT1G07390
AT4G33280	AT1G07390
AT4G38000	AT1G07390
AT4G38910	AT1G07390
AT5G17430	AT1G07390
AT5G18450	AT1G07390
AT5G62470	AT1G07390
AT1G01260	AT1G07500
AT1G02230	AT1G07500
AT1G02250	AT1G07500
AT1G09530	AT1G07500
AT1G19040	AT1G07500
AT1G19350	AT1G07500
AT1G28470	AT1G07500
AT1G32870	AT1G07500
AT1G34180	AT1G07500
AT1G34190	AT1G07500
AT1G59640	AT1G07500
AT1G65910	AT1G07500
AT1G75080	AT1G07500
AT1G76870	AT1G07500
AT2G18300	AT1G07500
AT2G24260	AT1G07500
AT2G43010	AT1G07500
AT3G03200	AT1G07500
AT3G10480	AT1G07500
AT3G10490	AT1G07500
AT3G10500	AT1G07500
AT3G15510	AT1G07500
AT3G21175	AT1G07500
AT3G23210	AT1G07500
AT3G23690	AT1G07500
AT3G28910	AT1G07500
AT3G46640	AT1G07500
AT3G58630	AT1G07500
AT4G00050	AT1G07500
AT4G14410	AT1G07500
AT4G17880	AT1G07500
AT4G17980	AT1G07500
AT4G18880	AT1G07500
AT4G27950	AT1G07500
AT4G28500	AT1G07500
AT4G29230	AT1G07500
AT4G30980	AT1G07500
AT4G36160	AT1G07500
AT4G36730	AT1G07500
AT4G36930	AT1G07500
AT5G46590	AT1G07500
AT5G46760	AT1G07500
AT5G58080	AT1G07500
AT5G61270	AT1G07500
AT5G64060	AT1G07500
AT5G66300	AT1G07500
AT1G12260	AT1G07630
AT1G28470	AT1G07630
AT1G32510	AT1G07630
AT1G34180	AT1G07630
AT1G42990	AT1G07630
AT1G54330	AT1G07630
AT1G65910	AT1G07630
AT1G69570	AT1G07630
AT1G76420	AT1G07630
AT1G79580	AT1G07630
AT2G01570	AT1G07630
AT2G01930	AT1G07630
AT2G18060	AT1G07630
AT2G24430	AT1G07630
AT2G40740	AT1G07630
AT2G45660	AT1G07630
AT2G46770	AT1G07630
AT2G47260	AT1G07630
AT3G04060	AT1G07630
AT3G10490	AT1G07630
AT3G17730	AT1G07630
AT3G23210	AT1G07630
AT3G55370	AT1G07630
AT3G56400	AT1G07630
AT4G01250	AT1G07630
AT4G01550	AT1G07630
AT4G01720	AT1G07630
AT4G04450	AT1G07630
AT4G10350	AT1G07630
AT4G17980	AT1G07630
AT4G24240	AT1G07630
AT4G26640	AT1G07630
AT4G28500	AT1G07630
AT4G29230	AT1G07630
AT4G31550	AT1G07630
AT4G33280	AT1G07630
AT4G36160	AT1G07630
AT4G38000	AT1G07630
AT4G38910	AT1G07630
AT5G07680	AT1G07630
AT5G13180	AT1G07630
AT5G17430	AT1G07630
AT5G18270	AT1G07630
AT5G22570	AT1G07630
AT5G24110	AT1G07630
AT5G39610	AT1G07630
AT5G42520	AT1G07630
AT5G46590	AT1G07630
AT5G52830	AT1G07630
AT5G53950	AT1G07630
AT5G62380	AT1G07630
AT5G66940	AT1G07630
AT1G69780	AT1G07650
AT1G72050	AT1G07650
AT2G01930	AT1G07650
AT2G02540	AT1G07650
AT2G38880	AT1G07650
AT3G01220	AT1G07650
AT3G01470	AT1G07650
AT4G27950	AT1G07650
AT4G36740	AT1G07650
AT4G38910	AT1G07650
AT5G03790	AT1G07650
AT5G25390	AT1G07650
AT5G42520	AT1G07650
AT5G66700	AT1G07650
AT2G01570	AT1G07720
AT2G01930	AT1G07720
AT3G26790	AT1G07720
AT1G69570	AT1G08230
AT1G72050	AT1G08230
AT2G01570	AT1G08230
AT2G01930	AT1G08230
AT2G45660	AT1G08230
AT4G38910	AT1G08230
AT5G17430	AT1G08230
AT5G42520	AT1G08230
AT1G06180	AT1G08250
AT1G08810	AT1G08250
AT1G09540	AT1G08250
AT1G16490	AT1G08250
AT1G18570	AT1G08250
AT1G22640	AT1G08250
AT1G34670	AT1G08250
AT1G76870	AT1G08250
AT1G79180	AT1G08250
AT2G18380	AT1G08250
AT3G02940	AT1G08250
AT3G08500	AT1G08250
AT3G12720	AT1G08250
AT3G12820	AT1G08250
AT3G23250	AT1G08250
AT3G28910	AT1G08250
AT3G47600	AT1G08250
AT3G48160	AT1G08250
AT3G49690	AT1G08250
AT3G61250	AT1G08250
AT4G01680	AT1G08250
AT4G05100	AT1G08250
AT4G17785	AT1G08250
AT4G28110	AT1G08250
AT4G36620	AT1G08250
AT4G38620	AT1G08250
AT5G10280	AT1G08250
AT5G12870	AT1G08250
AT5G14340	AT1G08250
AT5G16600	AT1G08250
AT5G49330	AT1G08250
AT5G54230	AT1G08250
AT5G62320	AT1G08250
AT1G06160	AT1G08410
AT1G19210	AT1G08410
AT1G22810	AT1G08410
AT1G27730	AT1G08410
AT1G28160	AT1G08410
AT1G28370	AT1G08410
AT1G29160	AT1G08410
AT1G36060	AT1G08410
AT1G43160	AT1G08410
AT1G44830	AT1G08410
AT1G46768	AT1G08410
AT1G50640	AT1G08410
AT1G51220	AT1G08410
AT1G51700	AT1G08410
AT1G53170	AT1G08410
AT1G53910	AT1G08410
AT1G64620	AT1G08410
AT1G69570	AT1G08410
AT1G71450	AT1G08410
AT1G72360	AT1G08410
AT1G75490	AT1G08410
AT1G77640	AT1G08410
AT2G02820	AT1G08410
AT2G23340	AT1G08410
AT2G31230	AT1G08410
AT2G33710	AT1G08410
AT2G35700	AT1G08410
AT2G37590	AT1G08410
AT2G40340	AT1G08410
AT2G44840	AT1G08410
AT2G44940	AT1G08410
AT3G11020	AT1G08410
AT3G15210	AT1G08410
AT3G23220	AT1G08410
AT3G23240	AT1G08410
AT3G45610	AT1G08410
AT3G46070	AT1G08410
AT3G47500	AT1G08410
AT3G48160	AT1G08410
AT3G50260	AT1G08410
AT3G55370	AT1G08410
AT3G57600	AT1G08410
AT4G15090	AT1G08410
AT4G16750	AT1G08410
AT4G17490	AT1G08410
AT4G18450	AT1G08410
AT4G23750	AT1G08410
AT4G25480	AT1G08410
AT4G25490	AT1G08410
AT4G28140	AT1G08410
AT4G31060	AT1G08410
AT4G32890	AT1G08410
AT4G34410	AT1G08410
AT5G07310	AT1G08410
AT5G13910	AT1G08410
AT5G18450	AT1G08410
AT5G18560	AT1G08410
AT5G25190	AT1G08410
AT5G25390	AT1G08410
AT5G43410	AT1G08410
AT5G44210	AT1G08410
AT5G47220	AT1G08410
AT5G51190	AT1G08410
AT5G60130	AT1G08410
AT5G61600	AT1G08410
AT5G62940	AT1G08410
AT5G63090	AT1G08410
AT5G64220	AT1G08410
AT5G64750	AT1G08410
AT5G65130	AT1G08410
AT5G66940	AT1G08410
AT5G67190	AT1G08410
AT1G08810	AT1G08550
AT1G09540	AT1G08550
AT1G65620	AT1G08550
AT1G71450	AT1G08550
AT1G72050	AT1G08550
AT2G01930	AT1G08550
AT2G40340	AT1G08550
AT2G45190	AT1G08550
AT3G20310	AT1G08550
AT3G46070	AT1G08550
AT3G47600	AT1G08550
AT4G01500	AT1G08550
AT4G01680	AT1G08550
AT4G27950	AT1G08550
AT4G38910	AT1G08550
AT5G07310	AT1G08550
AT5G13910	AT1G08550
AT5G18450	AT1G08550
AT5G25190	AT1G08550
AT5G25390	AT1G08550
AT5G42520	AT1G08550
AT5G44210	AT1G08550
AT5G47230	AT1G08550
AT5G63090	AT1G08550
AT5G65130	AT1G08550
AT1G19000	AT1G08570
AT1G49010	AT1G08570
AT1G49720	AT1G08570
AT1G66420	AT1G08570
AT1G66600	AT1G08570
AT1G69570	AT1G08570
AT1G70000	AT1G08570
AT1G74840	AT1G08570
AT2G28810	AT1G08570
AT2G38090	AT1G08570
AT2G45660	AT1G08570
AT3G10580	AT1G08570
AT3G11280	AT1G08570
AT3G50410	AT1G08570
AT3G55370	AT1G08570
AT4G00250	AT1G08570
AT4G21030	AT1G08570
AT4G24470	AT1G08570
AT4G38000	AT1G08570
AT5G02460	AT1G08570
AT5G04760	AT1G08570
AT5G08520	AT1G08570
AT5G47390	AT1G08570
AT5G56840	AT1G08570
AT5G58900	AT1G08570
AT5G61620	AT1G08570
AT5G66940	AT1G08570
AT1G51700	AT1G09070
AT2G01930	AT1G09070
AT2G22300	AT1G09070
AT2G38340	AT1G09070
AT2G45650	AT1G09070
AT3G14180	AT1G09070
AT3G25990	AT1G09070
AT3G58630	AT1G09070
AT3G61120	AT1G09070
AT4G16150	AT1G09070
AT5G02460	AT1G09070
AT5G66940	AT1G09070
AT1G32150	AT1G09080
AT1G32510	AT1G09080
AT1G45249	AT1G09080
AT1G49720	AT1G09080
AT1G52880	AT1G09080
AT1G54330	AT1G09080
AT1G69490	AT1G09080
AT1G75390	AT1G09080
AT2G04038	AT1G09080
AT2G18160	AT1G09080
AT2G24430	AT1G09080
AT2G35530	AT1G09080
AT2G36010	AT1G09080
AT2G36270	AT1G09080
AT2G46270	AT1G09080
AT3G04060	AT1G09080
AT3G10490	AT1G09080
AT3G24050	AT1G09080
AT3G30530	AT1G09080
AT3G50700	AT1G09080
AT3G56850	AT1G09080
AT3G62420	AT1G09080
AT4G21330	AT1G09080
AT4G34590	AT1G09080
AT5G07680	AT1G09080
AT5G08130	AT1G09080
AT5G13180	AT1G09080
AT5G15830	AT1G09080
AT5G18270	AT1G09080
AT5G22220	AT1G09080
AT1G06160	AT1G09090
AT1G25550	AT1G09090
AT1G53910	AT1G09090
AT2G44840	AT1G09090
AT3G04030	AT1G09090
AT4G23750	AT1G09090
AT4G37180	AT1G09090
AT5G43410	AT1G09090
AT5G45580	AT1G09090
AT1G19210	AT1G09140
AT1G28160	AT1G09140
AT1G43160	AT1G09140
AT1G51600	AT1G09140
AT1G72050	AT1G09140
AT1G74930	AT1G09140
AT1G78080	AT1G09140
AT2G18380	AT1G09140
AT2G38300	AT1G09140
AT2G45660	AT1G09140
AT3G22830	AT1G09140
AT3G48430	AT1G09140
AT4G00270	AT1G09140
AT4G11660	AT1G09140
AT5G13910	AT1G09140
AT5G18560	AT1G09140
AT5G44210	AT1G09140
AT5G60120	AT1G09140
AT5G61850	AT1G09140
AT5G64750	AT1G09140
AT2G01570	AT1G09160
AT2G22300	AT1G09160
AT3G50410	AT1G09160
AT4G38910	AT1G09160
AT5G09410	AT1G09160
AT5G17430	AT1G09160
AT5G66940	AT1G09160
AT1G69570	AT1G09250
AT2G01570	AT1G09250
AT2G01930	AT1G09250
AT2G03340	AT1G09250
AT2G21900	AT1G09250
AT2G30250	AT1G09250
AT2G38470	AT1G09250
AT2G45660	AT1G09250
AT3G46070	AT1G09250
AT3G55370	AT1G09250
AT4G21030	AT1G09250
AT4G24020	AT1G09250
AT4G38910	AT1G09250
AT5G17430	AT1G09250
AT5G42520	AT1G09250
AT5G62940	AT1G09250
AT5G66940	AT1G09250
AT1G06180	AT1G09560
AT1G16490	AT1G09560
AT1G18570	AT1G09560
AT1G18960	AT1G09560
AT1G22810	AT1G09560
AT1G29280	AT1G09560
AT1G29860	AT1G09560
AT1G30650	AT1G09560
AT1G44830	AT1G09560
AT1G51700	AT1G09560
AT1G62300	AT1G09560
AT1G68550	AT1G09560
AT1G69310	AT1G09560
AT1G71450	AT1G09560
AT1G72050	AT1G09560
AT1G72360	AT1G09560
AT1G75490	AT1G09560
AT1G77640	AT1G09560
AT1G79180	AT1G09560
AT1G80840	AT1G09560
AT2G01930	AT1G09560
AT2G02820	AT1G09560
AT2G03340	AT1G09560
AT2G21900	AT1G09560
AT2G23320	AT1G09560
AT2G30250	AT1G09560
AT2G30590	AT1G09560
AT2G38470	AT1G09560
AT2G40340	AT1G09560
AT2G40740	AT1G09560
AT2G44745	AT1G09560
AT2G46130	AT1G09560
AT2G46400	AT1G09560
AT3G01970	AT1G09560
AT3G08500	AT1G09560
AT3G20310	AT1G09560
AT3G22170	AT1G09560
AT3G23220	AT1G09560
AT3G23250	AT1G09560
AT3G24050	AT1G09560
AT3G47620	AT1G09560
AT3G50260	AT1G09560
AT3G56400	AT1G09560
AT3G57600	AT1G09560
AT4G01250	AT1G09560
AT4G01680	AT1G09560
AT4G04450	AT1G09560
AT4G15090	AT1G09560
AT4G17490	AT1G09560
AT4G18170	AT1G09560
AT4G22070	AT1G09560
AT4G23550	AT1G09560
AT4G24240	AT1G09560
AT4G26640	AT1G09560
AT4G27950	AT1G09560
AT4G31550	AT1G09560
AT4G31800	AT1G09560
AT4G38910	AT1G09560
AT5G07100	AT1G09560
AT5G07310	AT1G09560
AT5G09410	AT1G09560
AT5G13080	AT1G09560
AT5G13910	AT1G09560
AT5G16600	AT1G09560
AT5G17430	AT1G09560
AT5G18450	AT1G09560
AT5G24110	AT1G09560
AT5G25190	AT1G09560
AT5G25390	AT1G09560
AT5G41570	AT1G09560
AT5G44210	AT1G09560
AT5G46350	AT1G09560
AT5G47230	AT1G09560
AT5G51190	AT1G09560
AT5G52830	AT1G09560
AT5G60130	AT1G09560
AT5G62320	AT1G09560
AT5G65130	AT1G09560
AT1G06180	AT1G09780
AT1G09540	AT1G09780
AT1G14580	AT1G09780
AT1G16490	AT1G09780
AT1G18570	AT1G09780
AT1G19040	AT1G09780
AT1G28470	AT1G09780
AT1G32240	AT1G09780
AT1G32870	AT1G09780
AT1G34180	AT1G09780
AT1G34190	AT1G09780
AT1G35460	AT1G09780
AT1G49480	AT1G09780
AT1G51140	AT1G09780
AT1G53170	AT1G09780
AT1G65910	AT1G09780
AT1G69570	AT1G09780
AT1G72050	AT1G09780
AT1G76420	AT1G09780
AT1G79180	AT1G09780
AT2G01060	AT1G09780
AT2G01570	AT1G09780
AT2G02080	AT1G09780
AT2G03500	AT1G09780
AT2G03710	AT1G09780
AT2G18060	AT1G09780
AT2G20400	AT1G09780
AT2G24430	AT1G09780
AT2G40260	AT1G09780
AT2G42280	AT1G09780
AT2G45660	AT1G09780
AT2G46770	AT1G09780
AT3G03200	AT1G09780
AT3G04030	AT1G09780
AT3G10480	AT1G09780
AT3G10500	AT1G09780
AT3G12730	AT1G09780
AT3G13810	AT1G09780
AT3G15170	AT1G09780
AT3G15510	AT1G09780
AT3G17730	AT1G09780
AT3G18400	AT1G09780
AT3G20310	AT1G09780
AT3G23250	AT1G09780
AT3G45170	AT1G09780
AT3G49690	AT1G09780
AT3G54340	AT1G09780
AT3G55370	AT1G09780
AT3G61250	AT1G09780
AT4G01550	AT1G09780
AT4G01680	AT1G09780
AT4G17980	AT1G09780
AT4G18960	AT1G09780
AT4G28500	AT1G09780
AT4G29230	AT1G09780
AT5G03150	AT1G09780
AT5G16600	AT1G09780
AT5G17430	AT1G09780
AT5G18450	AT1G09780
AT5G29000	AT1G09780
AT5G39610	AT1G09780
AT5G45580	AT1G09780
AT5G46590	AT1G09780
AT5G47230	AT1G09780
AT5G53950	AT1G09780
AT5G66300	AT1G09780
AT1G01250	AT1G09950
AT1G12610	AT1G09950
AT1G12630	AT1G09950
AT1G19850	AT1G09950
AT1G21910	AT1G09950
AT1G22810	AT1G09950
AT1G36060	AT1G09950
AT1G46768	AT1G09950
AT1G49480	AT1G09950
AT1G53910	AT1G09950
AT1G59750	AT1G09950
AT1G77200	AT1G09950
AT1G77640	AT1G09950
AT2G23340	AT1G09950
AT2G31220	AT1G09950
AT2G33860	AT1G09950
AT2G35700	AT1G09950
AT2G44840	AT1G09950
AT2G44940	AT1G09950
AT3G11020	AT1G09950
AT3G15210	AT1G09950
AT3G16280	AT1G09950
AT3G60490	AT1G09950
AT4G06746	AT1G09950
AT4G16750	AT1G09950
AT4G25470	AT1G09950
AT4G25480	AT1G09950
AT4G25490	AT1G09950
AT4G31060	AT1G09950
AT4G32800	AT1G09950
AT5G25810	AT1G09950
AT5G43410	AT1G09950
AT5G51990	AT1G09950
AT5G52020	AT1G09950
AT5G62000	AT1G09950
AT5G64750	AT1G09950
AT1G18960	AT1G10050
AT1G32510	AT1G10050
AT1G49480	AT1G10050
AT2G01570	AT1G10050
AT2G01930	AT1G10050
AT2G21900	AT1G10050
AT2G43000	AT1G10050
AT2G45660	AT1G10050
AT3G01970	AT1G10050
AT3G06740	AT1G10050
AT3G12910	AT1G10050
AT3G21175	AT1G10050
AT3G54340	AT1G10050
AT3G55370	AT1G10050
AT3G57230	AT1G10050
AT4G18960	AT1G10050
AT4G31920	AT1G10050
AT5G17430	AT1G10050
AT5G20240	AT1G10050
AT5G26170	AT1G10050
AT5G39820	AT1G10050
AT5G46590	AT1G10050
AT5G49300	AT1G10050
AT5G56270	AT1G10050
AT5G65410	AT1G10050
AT1G06180	AT1G10170
AT1G09540	AT1G10170
AT1G51700	AT1G10170
AT3G28910	AT1G10170
AT4G01680	AT1G10170
AT5G60130	AT1G10170
AT5G62470	AT1G10170
AT1G18330	AT1G10230
AT1G28360	AT1G10230
AT1G46264	AT1G10230
AT2G01570	AT1G10230
AT2G40340	AT1G10230
AT3G02990	AT1G10230
AT3G09735	AT1G10230
AT3G10113	AT1G10230
AT3G14180	AT1G10230
AT3G22830	AT1G10230
AT3G24520	AT1G10230
AT3G28910	AT1G10230
AT3G58630	AT1G10230
AT4G01280	AT1G10230
AT4G11660	AT1G10230
AT4G18880	AT1G10230
AT5G02840	AT1G10230
AT5G05550	AT1G10230
AT5G13910	AT1G10230
AT5G16820	AT1G10230
AT5G17300	AT1G10230
AT5G19790	AT1G10230
AT5G25390	AT1G10230
AT5G43410	AT1G10230
AT5G43840	AT1G10230
AT5G44210	AT1G10230
AT5G52660	AT1G10230
AT5G62020	AT1G10230
AT5G64750	AT1G10230
AT1G03800	AT1G10370
AT1G06180	AT1G10370
AT1G16490	AT1G10370
AT1G18570	AT1G10370
AT1G19350	AT1G10370
AT1G21910	AT1G10370
AT1G22640	AT1G10370
AT1G22810	AT1G10370
AT1G28160	AT1G10370
AT1G28370	AT1G10370
AT1G34670	AT1G10370
AT1G36060	AT1G10370
AT1G43160	AT1G10370
AT1G44830	AT1G10370
AT1G46768	AT1G10370
AT1G50640	AT1G10370
AT1G53170	AT1G10370
AT1G68550	AT1G10370
AT1G77640	AT1G10370
AT1G78700	AT1G10370
AT1G79180	AT1G10370
AT2G20180	AT1G10370
AT2G33710	AT1G10370
AT2G38340	AT1G10370
AT2G40340	AT1G10370
AT3G11020	AT1G10370
AT3G12720	AT1G10370
AT3G12820	AT1G10370
AT3G20310	AT1G10370
AT3G23210	AT1G10370
AT3G23220	AT1G10370
AT3G23250	AT1G10370
AT3G48430	AT1G10370
AT3G49690	AT1G10370
AT3G50260	AT1G10370
AT3G57600	AT1G10370
AT3G58630	AT1G10370
AT3G61250	AT1G10370
AT4G16150	AT1G10370
AT4G17785	AT1G10370
AT4G18890	AT1G10370
AT4G27950	AT1G10370
AT4G31060	AT1G10370
AT4G34000	AT1G10370
AT4G36780	AT1G10370
AT4G38620	AT1G10370
AT5G01380	AT1G10370
AT5G10280	AT1G10370
AT5G13910	AT1G10370
AT5G14340	AT1G10370
AT5G16600	AT1G10370
AT5G18560	AT1G10370
AT5G44210	AT1G10370
AT5G45300	AT1G10370
AT5G47220	AT1G10370
AT5G47230	AT1G10370
AT5G62320	AT1G10370
AT5G64750	AT1G10370
AT5G65130	AT1G10370
AT5G67190	AT1G10370
AT1G19000	AT1G10740
AT1G49010	AT1G10740
AT1G65620	AT1G10740
AT1G66420	AT1G10740
AT1G70000	AT1G10740
AT1G74840	AT1G10740
AT2G38090	AT1G10740
AT3G04030	AT1G10740
AT3G10580	AT1G10740
AT3G11280	AT1G10740
AT3G23250	AT1G10740
AT3G24520	AT1G10740
AT3G25990	AT1G10740
AT4G00250	AT1G10740
AT5G04760	AT1G10740
AT5G08520	AT1G10740
AT5G13910	AT1G10740
AT5G25190	AT1G10740
AT5G47390	AT1G10740
AT5G56840	AT1G10740
AT5G58900	AT1G10740
AT5G61620	AT1G10740
AT2G45660	AT1G11190
AT4G00270	AT1G11190
AT4G28110	AT1G11190
AT5G60130	AT1G11190
AT1G19790	AT1G11320
AT1G25550	AT1G11320
AT1G46264	AT1G11320
AT1G72740	AT1G11320
AT1G76870	AT1G11320
AT2G23290	AT1G11320
AT2G28810	AT1G11320
AT2G32460	AT1G11320
AT2G33550	AT1G11320
AT2G41690	AT1G11320
AT3G02990	AT1G11320
AT3G09735	AT1G11320
AT3G22830	AT1G11320
AT3G24520	AT1G11320
AT4G11660	AT1G11320
AT4G18880	AT1G11320
AT5G01900	AT1G11320
AT5G02460	AT1G11320
AT5G06100	AT1G11320
AT5G16820	AT1G11320
AT5G43840	AT1G11320
AT5G62020	AT1G11320
AT5G67580	AT1G11320
AT1G27730	AT1G11330
AT1G69570	AT1G11330
AT2G01930	AT1G11330
AT4G16150	AT1G11330
AT5G26170	AT1G11330
AT5G67450	AT1G11330
AT1G62300	AT1G11580
AT2G20110	AT1G11580
AT4G22070	AT1G11580
AT4G24020	AT1G11580
AT1G49480	AT1G11660
AT1G51600	AT1G11660
AT1G72050	AT1G11660
AT2G01930	AT1G11660
AT3G06740	AT1G11660
AT3G09600	AT1G11660
AT3G10113	AT1G11660
AT3G22780	AT1G11660
AT4G01280	AT1G11660
AT4G14770	AT1G11660
AT4G36620	AT1G11660
AT5G02840	AT1G11660
AT5G17300	AT1G11660
AT5G52660	AT1G11660
AT1G34180	AT1G11670
AT1G49720	AT1G11670
AT1G51700	AT1G11670
AT1G69570	AT1G11670
AT2G01570	AT1G11670
AT2G01930	AT1G11670
AT2G18060	AT1G11670
AT2G45660	AT1G11670
AT3G55370	AT1G11670
AT4G38910	AT1G11670
AT5G17430	AT1G11670
AT5G42520	AT1G11670
AT2G17950	AT1G12090
AT2G46680	AT1G12090
AT1G09540	AT1G12650
AT1G18960	AT1G12650
AT1G72050	AT1G12650
AT1G79180	AT1G12650
AT2G01570	AT1G12650
AT2G31230	AT1G12650
AT3G08500	AT1G12650
AT3G48430	AT1G12650
AT4G01500	AT1G12650
AT4G01680	AT1G12650
AT4G17490	AT1G12650
AT4G18450	AT1G12650
AT4G24470	AT1G12650
AT5G04410	AT1G12650
AT5G05090	AT1G12650
AT5G19790	AT1G12650
AT5G40330	AT1G12650
AT5G47220	AT1G12650
AT5G61600	AT1G12650
AT5G63090	AT1G12650
AT5G67580	AT1G12650
AT1G03800	AT1G12845
AT1G21910	AT1G12845
AT1G49480	AT1G12845
AT1G65620	AT1G12845
AT1G69570	AT1G12845
AT1G71450	AT1G12845
AT1G75490	AT1G12845
AT2G20570	AT1G12845
AT3G20310	AT1G12845
AT3G57600	AT1G12845
AT4G18450	AT1G12845
AT4G28140	AT1G12845
AT5G17430	AT1G12845
AT5G18450	AT1G12845
AT5G25190	AT1G12845
AT5G25390	AT1G12845
AT5G47220	AT1G12845
[truncated: 33,366 more rows]
