# Supplementary material for: Analysis of basic pentacysteine6 transcription factor involved in abiotic stress response in Arabidopsis thaliana
Source: Front Genet. 2023 Apr 17;14:1097381. doi: 10.3389/fgene.2023.1097381 (PMC10150019; doi:10.3389/fgene.2023.1097381)
Supplement: Supplementary file 9 [file Table1.XLSX]

## Sheet: Sheet1
Genesymbol	GSM74896	GSM74897	GSM74898	GSM74899	GSM74900	GSM74901	GSM315972	GSM315973	GSM407341	GSM407342	GSM489008	GSM489009	GSM489010	GSM955987	GSM955988	GSM955989	GSM955990	GSM958481	GSM958482	GSM958483	GSM1028231	GSM1028232	GSM1071671	GSM1071672	GSM1071673	GSM1071695	GSM1071696	GSM1071697	GSM1088442	GSM1088443	GSM1289223	GSM1289224	GSM1289225	GSM1348268	GSM1348269	GSM1547619	GSM1547628	GSM1875148	GSM1875150	GSM1875152	GSM1875154	GSM2109730	GSM2109731	GSM2109732	GSM2769926	GSM2769927	GSM2769928	GSM2769929	GSM2769930
HSP17.4	6.02459	6.04439	4.67807	5.97728	5.73064	6.03782	15.1299	15.2185	15.5235	15.4627	13.4759	13.426	13.5424	3.33853	3.41231	3.37633	3.39641	6.8212	6.51249	6.62186	1.76851	1.94779	2.89	2.89	2.89	2.21	2.21	2.21	13.0128	13.0379	6.82	5.64	6.18	2.13	2.13	13.552	14.0589	14.52	14.24	12.17	10.36	10.7529	8.11336	9.05419	4.80344	9.17243	14.1045	14.0776	14.2587
AT-HSP17.6A	4.88264	5.55766	5.49825	5.59395	6.5744	7.02015	14.9735	14.876	15.1228	15.1748	12.996	13.1596	13.1536	2.54681	2.52035	5.48534	2.91405	3.81955	3.17898	3.98974	1.26645	1.5047	2.21	2.21	2.21	2.2	2.2	2.2	12.6966	12.3581	5.92	4.41	5.08	2.15	2.15	14.1008	14.329	12.61	12.26	10.26	8.47	9.67042	8.0619	8.53622	4.12018	9.34633	13.3301	13.4273	13.5021
AT5G51440	6.66818	5.79181	2.45943	6.10224	5.89239	5.41616	14.0874	14.1039	14.4607	14.9099	11.9459	11.8366	11.8005	2.96432	3.05352	5.12415	3.46083	3.47206	3.17162	3.51668	3.12515	2.59283	2.17	2.17	2.36	2.2	2.2	2.2	11.8714	11.7284	8.54	7.68	8.16	2.13	2.17	10.0711	10.7255	13.46	13.16	10.23	9.49	10.2182	8.8165	10.219	4.2977	6.351	12.7462	12.8576	12.8475
AT1G52560	0.765535	4.91648	3.15381	3.91648	5.57592	5.44294	14.3539	14.2729	15.0736	15.0741	12.0516	11.9167	12.0936	2.48673	2.69487	2.41518	2.88306	3.10637	2.72951	3.30217	1.40209	0.975945	2.17	2.17	2.17	2.22	2.22	2.22	12.2399	12.0682	5.54	4.55	4.69	2.45	3.35	8.34474	8.91049	14.52	13.9	11.84	8.73	9.16462	5.75549	6.9676	4.15703	6.06091	12.9121	12.9409	13.0682
HSP18.2	6.46271	6.56986	6.29829	6.58646	6.73877	6.9472	14.7797	14.7581	14.6905	14.6125	13.1788	13.2189	13.4219	3.2483	3.72018	3.54641	3.70889	6.78827	6.81114	7.3026	2.06851	2.1103	2.4	2.4	2.4	2.23	2.23	2.23	12.1979	12.5268	6.61	6.71	6.57	5.08	4.85	9.39339	9.41701	14.36	14.35	13.43	11.92	6.79612	5.67377	6.04103	6.02472	9.27836	13.4862	13.6102	13.6483
BGL2	5.50462	9.15305	8.32057	7.77083	6.97499	8.13853	5.58496	3.08746	2.8679	2.926	7.45827	8.20315	6.04045	5.28098	6.51701	7.38405	4.83768	2.53029	2.75313	2.59235	1.56702	1.65368	8.35	8.92	7.25	11.43	12.02	11.69	3.1794	2.86215	12.26	12.1	11.8	6.24	6.65	3.70044	1.1375	2	2	2	2	11.8681	12.5346	12.6699	3.88819	3.3714	3.56523	3.61852	4.36565
AT4G23493	5.79181	5.69488	5.80993	6.29462	5.8505	6.16993	10.9495	10.6948	12.0891	12.0447	9.88557	9.78908	9.8213	2.97136	3.01781	2.73998	3.19268	3.87481	3.65031	3.71623	1.48385	1.42828	2.17	2.17	2.17	2.2	2.2	2.2	8.65766	8.46384	5.57	5.55	5.4	2.13	2.13	8.45656	9.65374	12.86	12.51	11.52	10.53	5.95419	5.18124	3.63048	6.00564	7.6135	9.37929	9.13567	9.27603
NAD5C	6.90569	7.13237	6.55612	6.61912	7.03892	7.17692	12.0077	11.9864	11.708	12.0383	9.91254	9.99615	9.84847	3.08337	2.89561	2.80509	3.19501	5.35737	5.65962	5.44693	1.46616	1.46622	2.6	2.6	2.6	2.61	2.61	2.61	8.55123	9.06956	5.36	5.34	5.42	2.63	2.63	8.01402	6.80478	11.72	10.04	8.61	6.25	5.86894	5.07212	5.29988	4.61491	4.54577	9.38104	9.57346	10.7811
AT4G39675	9.36129	9.16992	8.26256	9.23697	9.27845	8.2817	10.6629	10.2318	6.40088	6.28355	9.84636	10.2775	10.3385	4.2741	4.34008	3.10558	3.3243	5.09079	5.08164	5.07284	2.19361	2.16833	2.59	2.59	2.59	2.2	2.2	2.2	8.31634	8.19977	5.46	5.35	6.14	2.43	2.43	9.24055	9.14109	13.49	12.79	12.11	12.57	6.21309	8.22473	5.94172	10.1315	8.28229	10.6947	9.69009	9.92425
ATHSP23.6-MITO	3.7761	2.82782	2.8679	4.97269	2.51096	2.3505	14.5949	14.6225	14.8989	14.9628	13.3557	13.297	13.3557	3.10147	3.0367	3.04784	2.77884	3.62756	3.74118	3.60796	1.33675	1.17609	2.17	2.17	2.17	2.2	2.2	2.2	12.6311	12.701	5.24	5.3	4.98	2.97	2.97	12.0481	12.2038	14.28	12.82	10.48	8.01	7.08504	6.42618	6.34739	3.72207	5.23191	13.5706	13.5311	13.4708
ORA47	7.6837	8.87928	6.55152	7.37851	6.12928	6.47573	7.87652	7.93664	2.37851	2.48543	4.84524	5.1863	5.08141	2.7134	2.81673	2.75617	2.88562	5.16906	5.36252	4.5204	7.85911	8.16144	2.34	2.93	2.34	2.3	2.3	2.3	3.80611	4.26669	7.79	8.17	7.6	2.18	2.18	10.1684	10.2959	2	2	2	2	9.24617	9.8732	9.8223	4.04303	4.26379	5.91445	6.07672	6.06295
MLP329	10.0397	10.8	9.29715	10.0258	8.04821	8.12153	12.7988	12.5309	12.5753	13.0612	4.14635	4.17148	4.5205	7.1154	6.89907	7.00566	7.9531	8.73177	8.9567	8.98288	6.21106	5.64557	4.44	4.44	4.44	2.56	2.6	2.56	9.9951	8.94477	4.51	4.06	4.44	5.95	5.86	10.6188	10.6706	11.62	9.92	12.09	12.47	8.52278	9.94932	9.02698	11.0169	9.43837	9.96825	9.94775	9.9017
AT5G10760	6.50144	8.20065	7.62717	7.82972	7.48301	7.93487	4.21723	3.21723	2.16993	2.16993	4.79764	5.31001	4.8364	4.02632	4.63004	5.72601	3.80774	2.35267	2.90072	2.64029	1.92732	1.53963	8.21	9.04	8.88	10.49	11.77	11.02	2.37761	2.61673	11.31	10.96	10.42	5.64	5.43	3.926	0.263034	2	2	2	2	7.99475	10.1617	9.61659	3.81323	3.67608	3.29667	3.42083	3.85742
LURP1	6.09592	8.42543	9.23984	8.16792	6.43962	7.88142	5.83036	4.53605	2	2.07039	5.22874	6.47813	6.26891	3.62682	4.11277	5.59251	4.69514	2.81759	2.85213	2.95228	3.06173	2.70994	7.72	7.9	7.26	10.92	11.63	10.65	3.05987	3.08636	11.53	11.7	11.92	8.83	8.72	2.98185	5.54535	2	2	2	2	9.518	11.1984	11.0751	4.33541	3.48677	4.05295	3.74277	5.08994
AT5G07330	5.0268	4.9542	3.01792	5.55152	6.77742	5.76818	11.9319	11.8294	13.5775	13.5931	10.947	10.9429	11.1034	3.41135	3.43866	3.05898	3.32927	7.40944	7.56508	7.76739	4.51015	4.13884	2.17	2.17	2.17	2.2	2.2	2.2	9.8226	9.75516	5.23	5.45	5.11	2.13	2.13	8.34784	9.0359	12.18	11.32	8.99	3.21	5.53363	5.25769	5.53352	4.40783	4.75175	10.8335	10.5637	10.9387
FAMT	6.50462	7.41278	5.31107	7.55842	5.49506	6.52199	5.82018	5.23266	3.89724	4.09592	7.12628	8.05572	7.26358	4.0632	4.35375	3.30746	2.67817	2.65865	2.73644	2.98841	4.47113	4.30855	8.94	9.21	9.56	8.51	8.34	8.08	2.86104	2.39298	9.78	9.08	8.92	5.25	4.32	11.3405	11.6819	2	2	2	2	12.2585	12.0486	12.7358	2.95909	3.14564	2.9905	3.08487	2.96521
PRP3	7.23649	9.82893	9.42438	8.58233	7.47005	8.97928	9.69401	9.66888	5.8505	6.43296	3.42794	3.53949	3.79855	7.28078	6.60162	7.07408	6.22694	8.43132	8.34787	8.65595	1.29131	1.61811	2.18	2.18	2.18	2.2	2.2	2.2	6.5361	6.14232	5.41	5.04	5.13	6.91	6.5	5.96809	2.67807	7.28	5.67	8.75	7.84	8.97993	9.94767	8.69107	8.66023	7.78362	5.66006	5.98795	5.32508
AT4G17250	5.91169	6.27612	5.82273	6.18785	2.65535	5.79181	11.0961	11.1744	9.90388	9.31786	8.26541	8.41481	7.97321	2.62793	2.77417	2.47132	2.71367	3.13279	3.54768	3.14548	2.00886	2.08179	2.27	2.24	2.27	2.31	2.7	2.31	9.04721	9.1696	7.19	7.02	7.04	2.13	2.13	7.27333	8.78692	7.35	3.95	2.13	2.01	5.35682	3.90697	6.20926	3.47239	3.72991	7.27343	7.31657	8.80157
MIOX2	6.89724	7.07361	8.21675	6.89239	7.52904	6.80735	9.19746	9.72843	3	3.62059	3.85392	3.81054	3.99497	3.15858	2.91591	3.54778	3.59829	4.20841	4.149	4.07323	6.8916	6.08924	2.71	2.6	2.71	2.26	2.26	2.26	9.227	7.39039	7.6	7.17	5.97	4.35	4.6	8.25692	8.42878	11.98	13.34	13.65	13.14	10.9451	10.664	11.4169	6.34725	5.83992	6.78011	5.97063	4.68485
HSFA7A	5.70598	5.67807	6.81378	6.1819	5.95652	5.45286	12.5098	12.4328	11.5308	12.0946	7.85945	7.56241	7.3944	2.45821	2.73321	3.44471	3.69487	2.57203	3.15423	2.80817	4.67099	4.15024	2.3	2.3	2.3	2.36	2.36	2.36	11.1208	10.7689	4.77	4.93	5.06	3.05	2.65	10.0949	10.0341	11.43	7.29	6.54	6.11	6.54077	5.54534	5.61765	6.85785	6.92155	11.555	11.2111	11.6941
AT1G71000	1.26303	4.10434	5.0268	5.00899	9.66178	9.31084	14.1069	14.0714	14.118	14.0543	9.85382	9.60448	9.27407	5.17822	5.54938	2.94171	2.70706	2.65483	2.65993	2.81521	2.4493	2.90272	2.33	2.54	3.45	2.2	2.2	2.2	11.6373	11.0934	5.85	4.63	4.8	3.51	2.55	9.51905	7.77413	13.26	10.8	2.15	2	6.22562	3.99299	4.50287	3.18028	3.04955	12.1767	12.0663	11.8711
nad6	6.58045	6.90929	6.56834	6.90328	7.32912	7.25172	12.9238	13.1249	11.4784	12.3093	10.2343	10.5805	10.7076	2.87378	2.99849	2.68483	4.25692	3.39248	3.36176	3.37626	1.14678	1.19801	2.59	2.77	2.59	2.2	2.2	2.2	9.84664	9.82266	4.54	4.64	4.65	2.13	2.13	7.34696	6.9542	10.3	8.17	2.45	2.08	5.64914	5.43569	5.90446	3.85173	3.9658	10.1778	10.9895	11.0687
ANAC055	7.0045	7.7807	6.9472	7.78463	8.44874	7.85487	8.93958	8.80993	3.74416	5.39575	6.14446	6.5171	5.51479	4.45771	4.32501	3.07856	2.92007	3.21988	3.48266	3.02659	9.47611	9.22075	4.73	4.7	4.79	3.17	3.27	3.5	5.33771	4.42584	10.33	9.91	8.77	4.15	4.15	12.2902	13.7584	2.97	2.32	2.06	2	11.0526	9.24208	10.8048	5.09793	4.92663	7.66604	5.61453	6.44594
JRG21	7.02015	5.1819	5.14568	5.63227	6.70874	5.65535	5.87036	4.39917	2.1375	2.20163	6.76494	7.57407	6.00979	2.71352	2.76261	2.72431	3.10874	2.87629	2.94573	2.8971	6.72192	6.78314	7.29	8.6	7.6	2.72	5.07	2.24	3.58756	3.14576	11.19	10.52	9.95	2.13	2.13	10.6589	12.6871	2	2	2.3	2	12.7724	11.2787	11.9584	3.41334	3.30568	3.85211	3.41378	4.05484
AT1G76960	7.88387	8.86851	3.12102	8.35403	6.51885	6.94953	5.59096	4.59694	2.23266	2.32193	8.46763	9.14379	8.10343	4.95311	4.82502	3.67808	4.30822	5.31442	5.44907	4.53348	0.853622	0.939002	6.96	7.71	7.31	9.27	10.07	9.17	4.49981	3.74715	11.78	11.76	11.81	8.13	7.96	7.6851	-0.321928	2	2	2	2	9.19338	9.46213	9.91469	7.65366	4.35066	7.05796	6.67099	7.04952
AT5G50760	8.28771	8.60733	7.90268	8.49426	7.51017	6.80478	10.2852	10.092	4.78136	5.87036	4.39574	4.47619	4.03165	5.58528	5.30112	5.926	6.46297	6.53507	6.6096	6.66636	4.60542	4.86636	2.95	3	2.95	2.2	2.2	2.2	8.39878	7.95673	10.3	10.33	8.75	5.08	5.13	9.7096	9.64494	8.85	9.73	9.7	9.06	11.0833	8.78856	10.0583	9.74086	7.88477	7.40431	8.72479	8.10285
AT5G39520	7.16993	8.0954	7.08428	7.50541	7.2854	6.84172	7.90749	6.97154	2.23266	2.40599	7.78451	7.84664	5.87712	3.04768	3.14831	2.91439	3.09674	3.04903	2.96622	3.04461	5.71917	5.61055	4.48	6.4	4.83	6.93	7.3	4.82	3.72303	3.3668	10.71	10.8	10.96	3.43	3.26	7.44874	12.3451	2	2	2	2	8.15253	4.869	8.24145	6.15565	4.10134	6.06404	5.29517	5.10689
AT1G52070	9.70598	9.11868	8.67455	8.49705	9.47735	8.66995	10.4876	10.2932	7.92125	7.85798	3.50629	3.36557	3.60359	5.68511	5.84593	5.33947	4.50495	5.60204	5.72502	5.64982	2.83667	4.87226	2.17	2.17	2.17	2.2	2.2	2.2	7.855	7.68841	4.41	4.33	4.41	6.93	7.05	5.65821	5.14568	10.86	9.96	11.36	10.88	7.53874	9.03141	7.07043	8.93182	6.00795	8.02146	9.63662	8.16281
AT1G33055	4.92125	6.13134	5.91409	3.96347	2.3505	2.63227	9.21237	9.31673	8.47614	8.53955	8.07476	8.19585	8.43971	2.67556	2.74445	2.73023	2.99298	3.93593	4.12418	3.76872	5.38556	4.83832	3.47	3.47	3.47	2.2	2.2	2.2	7.40625	7.01254	5.56	5.66	5.39	4.69	4.74	11.228	8.69836	7.82	7.95	7.82	6.46	5.19439	7.88788	6.43351	6.70759	6.58337	8.14784	6.82867	7.79278
nad5	6.06609	6.12722	5.45615	5.82273	6.14771	5.53294	11.6528	11.9243	12.0346	12.0575	9.28444	9.37886	9.39305	2.68264	2.38562	2.6224	2.51794	2.76455	2.75716	3.03823	1.08763	0.866037	2.17	2.17	2.17	2.2	2.2	2.2	8.28023	8.22551	4.09	4.19	3.91	2.13	2.13	6.67525	5.46271	10.98	9.07	4.52	2.02	5.23448	5.21124	4.46028	3.82395	4.24132	9.60196	9.71723	10.485
AT3G20370	9.47654	9.98399	9.69888	9.59991	8.74685	8.51017	9.07307	9.27984	10.5956	10.7263	3.64676	3.48084	3.49495	7.4157	7.48846	6.64852	6.89219	9.73934	9.88724	9.82141	5.88158	5.74636	3.39	3.23	3.48	2.21	2.21	2.21	7.46572	7.1326	5.35	5.7	5.25	6.57	6.61	9.06636	8.08215	6.31	6.9	9.8	9.82	10.8191	11.329	10.495	9.97014	10.1414	7.20458	7.84163	7.33205
AT4G26010	8.01123	9.88829	9.85315	8.60844	7.04985	8.51215	11.4676	11.456	7.56834	8.0917	3.97938	3.78182	3.98739	6.8662	6.89708	6.14866	3.60356	7.49119	7.58599	7.78077	1.35413	1.76206	2.45	2.45	2.52	2.77	2.77	2.77	9.02219	9.03996	4.83	4.98	4.84	6.47	6.56	4.93074	5.1416	10.15	9.03	10.74	10.12	8.19285	9.37174	8.48841	8.68924	8.2273	7.35847	8.17729	7.65998
AT2G46750	8.17542	8.41405	8.385	7.3345	7.78136	7.82464	8.11218	8.02846	2.90689	2.926	3.604	3.44553	3.73341	5.02779	5.08727	4.17685	4.65397	4.68543	4.8709	4.74766	2.64265	2.21888	2.21	2.21	2.24	2.2	2.2	2.2	5.66083	4.59065	5.5	5.24	5.13	3.75	3.54	9.34518	9.25385	3.99	7.28	8.12	7.75	8.74794	8.33384	8.61397	8.22676	5.59393	6.15885	5.78124	6.20397
AT5G38020	8.06555	9.01876	8.28123	8.76122	7.3966	7.18587	7.42878	7.45779	9.47917	9.73657	3.73045	3.90914	4.03549	5.37689	4.95675	3.93154	4.0944	8.53731	8.59569	8.66933	3.67466	3.54583	2.35	2.35	2.41	2.2	2.2	2.2	4.50197	5.74205	6.33	6.28	6.28	6.4	6.03	6.74147	6.92006	3.05	2.18	6.27	7.1	8.36675	8.68457	8.39435	6.86503	6.36441	5.25593	4.76205	5.2624
ATGSTU22	7.67878	7.6014	7.69905	6.77083	8.92422	8.25456	8.40642	8.2738	3.76553	3.33628	3.83884	3.61363	3.81726	5.93011	5.75661	6.58571	6.61648	6.94827	7.49403	7.68832	2.75126	2.63554	2.29	2.29	2.29	2.2	2.2	2.2	6.33737	5.42102	6.08	5.66	5.42	9.21	9.25	8.51649	9.03672	9.18	9.91	9.73	8.39	9.07724	8.39723	9.13083	8.70974	6.54397	6.72616	7.86896	7.00175
ATGSTF14	9.32328	9.17293	9.51728	9.14644	8.69592	8.77017	8.15178	7.91528	2.23266	2.26303	3.67389	3.58706	3.61229	3.10811	2.66191	2.71583	3.08041	3.1125	3.03025	3.27181	1.2456	1.23288	2.17	2.19	2.29	2.28	2.28	2.28	5.12903	3.91964	4.33	4.31	4.53	6.76	7.1	7.33896	4.90207	7.25	7.94	8.15	8.55	4.73501	6.67034	5.99617	8.69737	6.11579	6.82681	7.39922	6.67859
CRK4	6.46434	7.08746	6.24031	6.63081	5.97039	6.3345	5.10434	3.40599	2.29278	2.45943	6.87114	7.15453	7.14766	3.16273	3.55457	3.74122	3.62148	2.8146	2.88618	2.85192	1.02097	0.970251	7.82	9.29	7.95	9.37	10.47	9.13	2.50724	2.65526	8.94	9.52	8.89	4.03	3.91	4.926	1.32193	2	2	2	2	5.07007	8.76197	7.57789	3.57591	3.46272	3.46772	3.25864	3.62235
PR1	6.9331	8.77676	10.7908	7.21043	6.6893	8.03067	6.96116	6.03122	2.29278	2.43296	7.30768	7.67892	6.89284	6.09212	6.50605	7.43215	5.72167	3.38732	3.59483	3.54711	3.63148	3.66985	7.22	9.34	7.58	13.46	14.02	13.09	4.55782	4.48175	13.36	13.4	13.26	6.71	6.63	6.49506	6.69349	2	2	2	2	12.0146	11.665	12.8771	6.55838	5.56279	5.78266	5.35852	6.0589
AT3G55580	7.02459	6.27612	11.188	9.1205	11.8827	12.0578	4.91169	2.82782	2.51096	2.3505	5.72849	4.73803	5.45212	6.99267	7.57369	6.7312	5.95429	2.97537	3.15152	2.93581	2.10371	2.67324	10.11	9.98	9.22	8.13	7.42	8.6	3.28051	3.94611	5.5	5.28	5.31	7.53	7.17	3.56072	10.6889	2	2	2	2	4.19253	3.93657	3.83561	4.08187	3.84646	4.85594	4.40285	4.1796
HSP21	2.10434	2.29278	2.23266	2.29278	2.37851	3.23266	14.6096	14.434	15.0978	14.9631	13.2616	13.3967	13.3518	2.59857	2.70169	2.59694	2.84356	3.6542	3.59229	3.11531	1.46645	1.15299	2.17	2.17	2.17	2.2	2.2	2.2	12.153	12.0227	5.63	5.07	4.78	2.13	2.13	7.83983	7.96405	14	14.62	13.58	10.85	6.12632	4.2496	6.23563	3.40586	6.79687	13.1041	13.1256	13.0763
PDF2.5	7.5812	8.05148	8.25597	8.0677	7.73877	7.90689	8.45902	8.37417	5.66106	5.76553	3.26698	3.21683	3.20586	4.22352	4.19335	3.2988	4.86778	4.48118	4.53165	4.27495	2.69395	2.4138	2.17	2.17	2.17	2.2	2.2	2.2	6.46237	6.8394	4.13	4.23	4.09	6.95	6.71	5.78136	1.58496	7.61	8.7	8.47	7.75	8.25877	8.80232	7.83813	9.48512	6.77635	7.08193	7.702	7.29597
PRR2	8.91946	9.40365	9.39232	8.92333	8.50104	8.54612	10.4275	10.4068	9.38219	10.0888	3.45336	3.48881	3.58487	5.91754	5.96736	6.60328	6.6964	7.03065	7.3142	7.28074	3.2943	3.53173	3.19	3.19	3.19	3	3	3.22	8.29204	7.6717	4.94	4.65	4.95	7.11	6.77	7.93664	8.09645	9.83	10.22	10.12	10.03	8.88859	9.03806	8.48513	9.06601	8.23269	7.44913	8.53552	7.60215
AIR1	9.23362	10.0711	9.35028	9.97757	9.85565	9.55363	7.36107	7.44708	11.8991	12.207	3.7165	3.61184	3.74429	7.16686	6.41944	5.93993	6.32061	8.1923	8.17028	8.57442	2.5149	2.31101	4.84	4.21	4.4	4.26	4.26	4.26	4.5102	4.84832	5.52	5.03	5.46	6.11	5.86	7.94134	8.16641	8.52	6.47	10.39	10.96	11.2298	12.7194	11.6135	8.67	7.86928	4.92944	4.82345	4.39095
ATTIM17-1	5.19771	5.63807	5.17393	5.49185	1.72247	4.53605	7.58871	7.37069	2	2.07039	7.87979	8.20788	7.47771	2.86654	2.85548	2.5156	2.84414	2.81531	2.85929	2.73637	2.31757	1.45999	3.8	3.8	3.8	2.2	2.2	2.2	4.25997	3.86914	8.37	7.86	7.95	2.13	2.13	7.40344	7.56301	2.08	3.78	2	2	8.26175	8.42465	9.08001	4.50402	5.0938	5.96525	4.68583	5.62843
NAI2	10.679	10.8909	10.6976	10.4824	9.69453	10.1104	10.1425	10.3394	10.7911	10.9859	4.96143	4.22511	4.45412	8.05876	7.53723	6.50845	4.85225	9.86419	9.57438	10.0439	6.99619	6.43423	3.92	3.91	4.03	2.2	2.2	2.2	7.65914	7.72232	6.03	6.22	6.91	7.47	6.88	10.9531	10.6212	9.63	9.79	11.92	11.97	11.6999	12.248	11.5048	10.1014	10.1546	8.27932	8.10273	8.26937
AT5G05220	6.3147	6.0917	6.29646	5.07468	10.6309	9.85237	9.38651	9.24389	9.85206	9.85034	5.35985	5.87161	4.94636	4.17859	5.02341	2.86773	3.08992	3.76685	3.67307	3.58381	3.39766	4.53953	3.51	2.44	4.18	2.2	2.2	2.2	6.51743	6.49334	9.2	6.66	6.12	2.52	3.11	7.69209	9.14057	9.88	7.15	2.12	2.09	8.4864	5.41912	7.46389	3.49537	3.94497	7.86499	8.22615	7.52347
AT4G11290	7.28355	8.10276	8.62826	7.70529	5.91169	7.25172	7.99944	8.05745	8.06878	7.92303	3.83485	4.1294	4.18984	2.96825	2.91849	2.90797	2.99912	5.96317	5.93291	5.90563	1.82507	1.84146	2.27	2.25	2.25	2.2	2.2	2.2	6.08791	5.03284	6.24	6.4	5.53	2.93	3.18	5.52669	2.1375	7.11	10.28	9.05	9.55	6.74948	9.01124	7.5917	7.9713	6.4368	5.66826	7.14448	5.47288
AT1G53180	7.98242	8.30606	7.46025	7.2384	5.88509	5.96347	9.77956	9.54303	9.77232	9.93221	4.57059	4.28439	4.42228	3.0362	3.05057	3.65886	4.0944	4.57288	4.68884	4.74555	4.82965	4.68217	2.21	2.21	2.21	2.2	2.2	2.2	7.38372	7.75072	4.9	4.61	4.66	3.62	3.5	9.90509	10.4088	10.14	9.39	8.28	7.66	7.90421	7.63401	7.069	6.53887	6.16991	8.41059	8.24604	8.17033
AT4G12410	2.10434	4.72247	6.46271	2.96347	5.38543	2.07039	10.5223	10.4755	10.4114	10.5766	7.1169	7.14712	6.47709	2.96885	2.81722	2.73698	2.55105	3.79104	3.91525	3.68052	2.87543	3.45045	2.53	2.53	2.78	2.44	2.44	2.44	8.58804	8.2309	5.22	4.48	4.79	2.43	2.68	5.56377	4.81762	8.01	6.68	6.95	6.81	6.97051	6.449	7.27324	4.14146	4.62618	8.69901	8.4839	8.406
AT4G30170	9.92541	10.2771	10.3866	9.69957	9.4132	9.22255	10.4426	10.2698	10.2582	9.99223	3.5477	3.66585	3.61924	6.93259	7.20279	7.22499	7.41628	8.56914	8.70795	8.84342	3.93552	4.46658	2.31	2.31	2.31	2.2	2.2	2.2	7.82703	7.86182	4.23	4.07	4.12	8.05	8.25	9.08401	7.21529	10.48	9.99	10.59	10.46	10.2551	10.6808	9.85273	11.2696	8.93759	8.25329	9.17287	8.30921
AT3G46280	8.6014	7.39232	7.39489	6.93428	6.66676	7.03452	7.42291	7.26585	5.98413	4.40599	3.7012	3.6391	3.38992	2.83735	2.69199	2.51794	3.13238	4.96996	5.00714	5.14912	2.50662	3.04831	2.17	2.17	2.17	2.2	2.2	2.2	5.0511	4.32809	7.3	5.66	5.25	4.06	4.06	8.97241	10.3317	8.13	8.42	7.91	7.8	8.36344	8.72676	8.94073	7.08529	6.6449	5.7407	6.18456	5.60002
ArthMp108	6.25172	6.17792	6.27984	6.56529	6.67243	6.36982	8.22738	8.20848	8.56986	8.49065	6.78681	6.68949	6.8952	2.62551	2.56515	2.58635	3.15925	2.99138	2.88016	2.80055	1.18175	1.45176	2.19	2.19	2.8	2.2	2.2	2.2	5.73109	6.12623	5.23	5.33	5.39	2.13	2.13	5.96809	5.23266	6.79	2.05	2	2	4.99316	4.64146	4.96843	4.14362	4.50051	7.39085	7.37059	8.00445
AT2G32020	7.45204	7.23458	8.52121	7.47573	8.23601	7.77939	7.11166	6.97269	3.24793	3.10434	4.62217	4.46725	4.90324	4.71066	4.7291	5.28469	5.18417	3.40915	3.46215	3.45659	4.95382	4.07109	2.19	2.19	2.19	2.2	2.2	2.2	3.97819	4.7054	9.4	7.81	6.76	2.65	4.28	6.76553	9.13237	7.49	8.12	8	7.16	11.5915	10.3643	11.8494	4.84206	4.27077	4.83484	4.88411	4.98128
AT3G25930	7.88325	8.13597	8.20994	7.7286	7.65392	7.47573	10.0056	10.3697	8.83668	9.82766	3.1616	3.10847	3.0228	5.42611	5.72687	5.88806	5.29869	4.9755	4.56555	5.11137	1.43098	1.39364	2.17	2.17	2.17	2.23	2.23	2.23	7.25577	6.72434	3.65	3.78	3.7	5.4	5.64	6.95884	6.16591	7.88	7.74	8.06	7.53	7.79206	8.50421	7.43495	8.77081	7.09601	6.44251	7.9211	6.74143
AT1G44830	8.64458	8.42333	7.88448	7.98185	7.20555	7.05202	7.53993	7.10119	3.33628	3.36457	4.2036	4.13957	4.18802	3.51771	3.10761	2.91057	3.65127	3.36123	3.19871	3.11399	1.68419	1.79958	2.17	2.17	2.17	2.2	2.2	2.2	6.30217	5.66643	7.33	6.65	6.26	3.05	2.7	6.30378	6.03342	2.01	2.06	2.02	2.01	9.02553	8.99831	10.0375	5.45913	5.5894	4.88258	5.23732	4.74799
AT1G65500	8.33271	7.41954	8.01402	7.31198	8.507	7.45697	2	6.42962	7.14262	4.91648	7.26386	7.72149	7.13471	3.23334	3.30317	2.90584	3.86172	3.43061	4.0961	3.66865	5.39448	4.73235	4.32	5.81	4.78	8.2	8.84	7.04	3.51619	3.39357	10.23	9.66	9.3	5.1	5.1	7.11374	9.04166	5.96	7.4	8.46	9.49	10.3566	9.94055	10.6374	4.32501	7.10437	4.82797	4.223	4.5184
AT5G24230	7.04985	6.84298	6.78398	6.96116	6.11061	6.53761	6.57289	7.21529	2.20163	2	4.17099	4.22561	4.5621	3.03167	2.88335	3.11285	3.34525	3.37357	3.68285	3.47134	1.53616	1.30793	2.17	2.17	2.18	2.2	2.2	2.2	4.0798	4.28582	6.03	5.98	5.97	2.13	2.13	6.24982	6.25739	2	2	2	2	5.85432	6.38303	6.20014	4.94236	4.83267	4.7013	4.90729	4.8292
BGLU19	6.23458	6.60585	3.36457	6.69905	7.02569	6.10852	6.33807	6.61912	6.03342	7.54767	3.90993	3.66656	3.47066	5.79356	5.28277	3.81072	3.29907	9.42424	9.2815	9.35782	1.27952	1.26444	2.17	2.17	2.17	2.2	2.2	2.2	3.02437	4.88902	5.22	5.65	5.29	2.13	2.13	7.06286	6.96232	2	2	2.01	2	3.08418	1.30957	0.913462	4.63767	3.8809	4.62808	3.67712	4.20123
CYP710A1	6.67666	7.67313	6.76288	7.02791	6.85922	6.67525	7.27891	7.7662	6.23841	6.04658	5.46147	5.59307	4.26122	3.13454	3.1187	3.21253	3.74255	5.41109	5.35212	5.42284	2.10336	2.71977	2.41	2.42	2.41	2.2	2.2	2.2	4.78275	4.48697	10.3	10.13	9.1	3.01	3.01	7.73539	7.92778	2	2.01	2.01	2	11.3363	8.69376	10.8128	5.5062	4.89938	4.53474	4.62099	4.77653
AT5G02170	6.45286	7.16491	6.9507	7.2114	6.77347	6.44791	7.05745	6.41785	7.21917	7.70943	4.65038	4.4613	4.22149	3.00864	2.85548	2.87658	3.07557	4.00335	4.04768	4.22607	5.43036	5.45449	2.17	2.18	2.17	2.2	2.2	2.4	4.32834	3.48785	6.22	5.88	5.41	2.13	2.13	9.50997	10.9783	2.09	2	2	2	7.74859	8.06176	7.85334	4.52038	4.2476	5.0478	4.51428	4.4114
ZIP3	7.47411	7.73403	7.88448	7.77808	7.12722	7.22014	6.94251	7.2854	5.53916	5.86542	3.70295	3.73003	3.71393	4.20035	4.07527	3.87812	3.73453	6.376	6.32794	6.25556	1.28585	1.33913	2.22	2.17	2.17	2.2	2.2	2.2	4.64813	4.31735	4.82	4.89	4.94	4.32	4.17	6.88264	5.38543	2.07	2	2.11	2.12	7.23274	7.59849	7.42821	7.64489	5.87405	4.3723	5.39623	4.02829
AT3G29250	6.91289	8.42585	6.36807	7.28633	5.64674	4.00899	7.77281	7.83479	10.6046	10.3431	4.32637	4.69356	4.31064	5.24167	5.35828	3.70729	4.35284	7.38394	7.46339	7.60538	2.99656	2.43	2.69	2.74	2.54	2.2	2.2	2.2	6.35725	6.88395	9.91	8.21	8.84	3.23	3.49	6.32912	6.96116	7.95	5.62	8.78	9.02	11.8226	11.0305	12.0178	7.47689	6.91591	6.56077	6.91985	6.26887
AT2G43610	9.26068	8.99774	9.00871	8.72894	9.0864	8.28494	8.38024	7.49426	7.11686	4.24793	4.51304	4.06448	4.40056	5.56984	5.81396	5.45355	3.88835	6.44324	6.4571	6.35193	4.23542	4.41282	4.04	4.04	4.04	2.2	2.2	2.2	6.11057	5.60461	6.54	6	5.81	5.17	5.62	7.24603	6.46271	11.66	12.64	12.83	12.04	10.2474	10.5268	9.70043	8.94654	6.55549	7.71416	7.47207	7.12162
AT2G23540	8.24698	8.6489	8.38716	8.46801	7.73064	8.09117	8.48945	8.78823	6.08108	6.53138	3.36541	3.28306	3.36541	5.88624	6.30101	7.05022	6.26223	8.14887	7.9672	7.88551	1.47931	1.48094	2.23	2.29	2.41	2.2	2.2	2.2	6.19117	6.14576	4.6	4	4.35	8.25	7.87	7.98812	5.79961	8.33	9.66	10.29	8.94	8.00142	8.69847	7.48996	9.43835	7.01839	5.79371	8.03993	6.54211
SAP10	6.0268	5.8125	5.67807	6.42626	7.29186	7.16993	11.0835	10.8849	9.81089	9.43212	4.4713	4.36316	4.3849	3.32452	3.52492	3.17262	3.71248	3.20582	3.63567	3.01993	2.09469	2.11321	3.32	2.88	2.88	2.35	2.35	2.35	9.37786	8.32252	5.58	5.64	5.45	2.65	2.65	5.97499	6.10643	9.42	6.85	2.23	2.19	7.10817	5.1775	6.50059	4.05195	4.34301	9.97001	10.3463	10.026
AT5G52050	8.08958	8.93546	6.56529	9.26772	6.11894	5.74685	7.55536	7.3637	2.51096	2.26303	4.69552	4.50547	4.2267	2.76484	3.00496	3.23349	2.76516	3.55506	3.88313	3.94492	4.17996	4.86048	2.7	2.94	3.82	2.22	2.37	2.22	4.61902	4.49305	8.15	7.08	7.32	2.13	2.13	9.67507	9.59246	2.98	2.83	2.96	2.55	10.9625	9.48702	10.5628	4.74547	5.99392	6.69412	5.59632	6.26981
CML37	5.48864	6.29829	5.48543	6.77873	6.80349	7.00225	8.06447	8.30469	8.91049	8.78005	3.27807	3.55331	3.43463	2.8272	2.98785	2.82596	2.60156	2.70069	2.84881	2.80992	1.67742	1.84933	3.69	3.69	4.08	4.11	4.25	3.25	5.70938	4.91555	7.72	7.08	6.77	2.13	2.13	6.42794	6.52356	10.58	8.03	4.02	4.8	9.59669	8.13831	8.95572	3.23939	3.40921	6.99063	5.92772	6.84045
PDF1.4	8.05853	6.22882	5.88753	6.6851	6.89966	5.79442	7.6014	7.25739	7.61324	5.64097	7.95675	8.23058	7.2874	2.91438	2.95	3.00306	3.19779	3.29536	3.24826	3.09482	6.6407	5.63632	3.95	4.33	4.34	2.25	2.25	2.25	4.17754	3.4991	8.49	8.33	9.44	2.26	2.55	7.69	9.18463	7.81	8.09	10.81	9.66	7.48276	7.1485	7.57356	4.43027	6.40813	5.43363	5.27072	4.34078
AT5G62210	8.62278	8.80284	8.99067	8.54458	9.08028	9.2731	2.20163	3.45943	5.57894	5.80478	4.48948	4.86341	4.34709	8.43324	8.81574	9.82452	7.55609	6.97341	6.67411	6.63892	2.05603	2.24986	10.21	9.86	9.19	2.2	2.2	2.2	3.73465	5.42869	6.11	6.74	6.04	10.98	11.1	1	2.3505	7.22	7.97	8.11	7.64	7.36014	7.95863	5.84954	5.81644	5.91105	4.83207	4.82532	4.46525
AT1G23840	6.41447	6.98868	6.92362	6.79051	6.56224	6.75622	5.71149	5.76818	2.03562	2.10434	6.4344	6.6962	6.28812	2.81231	2.77645	3.00089	2.70693	2.95013	3.01439	3.05897	2.29729	2.11205	5.19	4.48	4.74	5.94	6.17	5.5	3.69625	3.04495	8.02	7.87	8.01	2.77	2.61	5.85798	6.74147	2	2	2	2	6.35073	6.99133	7.2749	4.25365	4.0372	4.33002	3.68577	4.13295
AT5G10580	9.67525	9.22424	9.22978	9.05637	9.55842	9.12309	8.00619	7.8802	4.08746	3.76553	3.83299	3.83235	3.97098	6.44778	6.4471	7.01805	7.43936	7.51331	7.49817	7.46896	2.78189	2.8197	2.21	2.21	2.21	2.2	2.2	2.2	5.4794	5.40297	5.81	5.81	6.02	6.89	6.84	7.99605	7.17792	10.08	11.16	10.93	10.92	8.20527	9.4019	8.58637	8.24637	6.73917	5.96373	6.64564	5.83899
AT1G78720	6.926	7.09698	7.12205	6.76686	7.31107	7.1918	6.25739	6.64818	1.88752	2	4.10409	4.00159	4.03109	3.05943	2.80293	2.75978	3.13612	3.55471	3.55162	3.3955	1.36989	1.31848	2.23	2.17	2.17	2.2	2.2	2.25	3.63319	4.10966	6.26	6.41	6.12	2.13	2.13	6.77215	7.01235	2	2	2.01	2	5.36608	4.93981	6.05321	4.53838	4.50238	5.20344	5.16303	4.99744
AT1G30870	7.63735	9.27496	9.55766	8.20604	7.30287	8.39618	8.55344	8.87958	2.65535	2.90689	3.86684	3.94285	3.99505	6.77644	7.04439	6.38878	6.72777	8.13301	8.25178	8.38073	1.91653	2.24953	2.36	2.36	2.92	2.2	2.2	2.2	6.43278	5.99447	5.59	5.51	5.54	5.6	5.67	6.30561	5.33271	7.2	7.67	8.95	8.54	9.6183	10.2409	9.11917	8.25391	7.60558	5.53232	6.42681	5.38649
AT1G02620	6.36457	6.91886	6.41109	7.00562	6.82528	6.64097	6.60288	6.00675	2.26303	2.3505	4.95507	4.84296	5.34024	3.33808	3.06667	3.25617	3.22703	3.77235	3.66223	3.69665	2.14837	1.90658	2.17	2.17	2.17	2.22	2.22	2.22	4.0341	4.07847	6.71	6.81	6.54	2.13	2.13	6.98868	6.8802	2	2	2.07	2	4.40833	4.8637	5.49473	4.71699	4.51439	4.64817	4.76342	4.88324
AT1G15040	3.99095	7.19377	7.27053	6.49025	8.53683	7.893	8.4475	8.9678	3.91648	3.54844	3.97672	4.0863	4.03543	3.6792	3.29196	3.35807	3.95301	3.99935	4.17391	3.95993	7.58884	7.58433	2.24	2.24	2.24	2.2	2.2	2.2	6.94365	6.33925	7.72	7.84	7.32	2.89	2.89	8.95594	9.08958	5.86	6.71	5.69	5.85	6.50638	8.21632	7.83871	6.38587	6.624	7.19981	5.87546	5.55581
RHS13	7.66463	9.54709	9.54032	8.73234	7.35667	8.70079	10.7136	10.8413	6.39403	7.04221	3.70763	3.73307	4.02587	7.11477	7.21724	6.84366	6.9974	7.59514	7.61936	7.57487	2.42151	2.1627	2.17	2.17	2.17	2.2	2.2	2.2	7.75666	7.23098	5.22	5.72	5.15	5.89	6.27	6.14568	4.70598	9.79	8.43	9.96	9.44	9.00705	10.4129	8.80873	9.32485	8.9845	7.19712	7.98363	7.29198
THA1	6.57592	6.39403	6.49985	6.38888	6.38716	6.44128	10.0577	9.91573	2.10434	2.23266	4.29153	4.01009	4.0428	3.16891	3.12303	3.39668	3.45773	3.63275	3.56062	4.03659	4.70529	3.5198	3.13	3.26	3.26	2.29	2.29	2.29	7.19934	5.8964	7.21	6.36	6.72	5.77	4.49	8.08693	11.1422	2	2	2	2	7.28336	5.90397	6.37926	3.94671	4.28793	6.81902	5.84871	5.17075
AT2G28400	7.14262	7.92244	8.71596	7.8392	9.41849	9.57251	6.73471	6.45615	3.80735	3	6.78839	7.84784	6.30789	3.59415	4.051	3.5244	3.08756	4.5808	4.84583	4.87742	5.69269	6.05451	5.14	5.34	5.57	5.8	6.06	4.81	4.39163	4.50104	10.07	9.47	8.89	4.39	2.93	8.91019	10.8178	2.02	2.02	2.02	2.02	10.6315	9.67546	10.7136	5.34784	5.5722	5.64427	4.70852	6.0415
AT3G08800	6.76553	6.71562	6.64818	6.50462	6.47573	6.01346	4.47249	5.35403	2.10434	2.1375	4.34225	4.26153	4.18902	2.58239	2.93	2.87707	3.16161	3.82837	3.77187	3.8448	2.07316	1.86755	2.19	2.19	2.19	2.2	2.2	2.2	3.61128	3.39357	6.45	6.32	6.16	2.37	2.37	7.32553	6.79701	2.18	2.19	2.03	2.14	5.80188	6.13251	5.87011	5.18913	4.69398	4.94128	5.05281	5.00572
AT5G54370	8.7445	8.37721	8.17143	7.72996	8.30834	7.40514	5.71425	6.27426	2.7866	2.80735	3.22509	3.05062	3.44057	5.37886	5.27249	4.92119	4.9214	6.9066	6.92	7.26791	2.67561	3.94882	2.17	2.17	2.17	2.2	2.2	2.2	3.22918	2.96853	4.06	4.14	4.24	5.15	5.05	5.44626	4.926	3.21	7.29	10.65	10.06	7.57501	9.24703	8.15286	7.74176	5.72715	3.81397	3.98665	3.66837
PDR7	8.54574	8.76487	9.13981	8.35579	7.82972	7.25927	8.0045	7.76288	6.30561	6.07895	3.58283	3.37651	3.31543	4.209	3.48358	3.99068	4.62263	6.94811	7.09451	7.07182	3.77861	3.10029	2.17	2.17	2.17	2.2	2.2	2.2	4.77493	5.2563	5.03	5.17	5.22	6.06	5.75	9.76371	8.48784	7.44	6.99	7.44	7.17	7.2908	9.15233	7.88459	8.17891	6.10833	6.25272	6.98399	6.58261
AtUGT85A3	6.42794	6.12722	6.33628	5.82018	6.17393	5.42291	5.4363	5.85549	1.96347	2.03562	4.90104	4.63552	4.6925	2.5632	2.88671	2.74208	2.79952	3.26411	3.71781	3.57874	1.80587	1.82718	2.17	2.17	2.17	2.2	2.2	2.2	4.06914	3.87319	6.9	6.23	7.11	2.13	2.13	6.66676	7.93723	2.25	2.55	2.26	2.25	7.67506	6.64277	7.55087	4.26176	4.14543	4.65838	4.3929	4.39653
AT1G52180	7.22689	6.81121	7.28817	6.37851	6.2891	6.43129	6.38716	6.57743	2.16993	2.23266	4.05279	4.0502	4.18417	2.663	2.80651	2.48219	3.16571	2.92426	3.41269	3.00578	1.463	1.26464	2.32	2.32	2.36	2.23	2.32	2.29	4.33165	4.17789	6.39	6.27	6.22	2.26	2.25	6	6.3345	2	2	2	2	6.25079	5.91288	6.20209	4.45436	4.95648	4.82655	4.83135	4.4513
AT5G53680	4.3147	5.14975	5.72247	5.29646	5.2555	4.43296	10.1826	10.201	12.0405	12.0017	6.37153	6.43748	6.64664	2.66954	2.5633	2.58723	2.57181	2.37699	2.7658	2.61262	1.09206	0.733337	2.21	2.17	2.21	2.2	2.2	2.2	8.34611	8.17488	4.14	4.2	4.07	2.16	2.16	4.79181	5.17393	8.31	5.62	2	2	1.30442	1.85406	2.27605	3.30679	3.4511	9.10073	9.0886	9.03741
ATGSTU25	8.19967	7.31651	8.26162	7.43962	9.04712	8.72315	8.27053	7.90147	5.33985	4.45286	3.28405	3.231	3.37215	6.24059	6.56366	8.22938	7.1147	6.9736	7.09409	7.17385	2.82508	2.92937	2.51	2.51	2.61	2.2	2.2	2.2	7.76463	5.79991	6.67	5.57	5.68	9.75	9.5	6.48864	6.01569	6.5	8.51	8.82	6.46	11.2946	10.0082	10.6235	8.80783	6.65167	7.54221	8.53285	7.44635
HEC1	10.2426	9.75489	6.66959	8.90147	4.24793	5.46923	9.25692	8.53372	9.68001	9.52278	3.58197	3.59634	3.85428	2.77697	2.76645	2.56053	2.8795	3.15408	3.2262	3.06609	4.46061	3.95118	2.17	2.17	2.17	2.2	2.2	2.2	7.77768	6.71067	4.95	4.81	4.62	2.19	2.19	7.67101	8.54728	11.01	9.01	9.6	9.21	3.86041	4.21997	4.59948	4.99079	6.18199	6.28679	7.22459	5.5865
ENODL16	6.3906	5.8125	6.73335	6.40259	6.37851	2.70044	7.53761	7.54689	8.25314	8.53566	6.74655	7.11453	6.81703	3.02225	2.72493	2.74911	2.9986	3.30728	3.35576	3.17051	1.16614	1.39533	2.39	2.39	2.39	2.32	2.32	2.32	4.92375	5.24723	4.3	4.18	4.18	2.48	2.48	5.42962	5.87774	10.01	8.54	8.31	7.64	5.55559	6.14335	6.05868	4.33663	4.01473	6.61181	6.98915	6.6049
44807	6.05094	6.96232	5.62936	6.79442	6.58195	6.76686	7.20065	9.16289	2.1375	2.29278	3.70018	3.82668	3.92692	3.16273	3.0826	2.66397	3.31496	3.05092	3.23272	3.02392	3.08096	3.91679	2.17	2.17	2.17	2.2	2.2	2.2	4.04187	3.72709	4.28	3.97	4.05	2.13	2.13	7.808	6.88142	6.75	6.91	8.88	10.41	0.149454	5.43683	4.09094	5.73042	8.72502	5.69419	4.8806	6.07683
AT5G24130	7.42543	6.30925	7.01123	7.21917	7.21917	7.21043	6.04439	6.32373	2.37851	4.45943	4.1162	4.38457	4.47259	3.59448	3.64698	3.23834	3.80466	4.96877	4.92617	5.02348	2.43979	2.11271	2.17	2.17	2.26	2.26	2.26	2.26	3.97973	4.32719	6.68	6.58	6.42	2.13	2.13	6.62936	6.38716	2	2	2	2	5.82196	4.77089	5.30024	3.98379	4.3357	4.89676	5.02061	4.3364
AERO2	7.30834	7.47897	7.25172	7.507	7.44377	7.47492	6.33985	6.58195	2.51096	2.56072	4.26562	4.19748	4.07918	3.38275	3.17445	3.18768	2.84262	4.08224	4.04638	4.03009	2.56775	2.33051	3.68	3.46	3.47	2.88	3.07	2.71	4.79167	4.88293	7.5	7.47	7.52	3.1	3.1	7.24127	7.17293	9.2	9.22	9.04	9.31	7.5798	7.29263	7.06027	5.86015	5.65347	5.62418	5.90287	5.79598
PUB18	6.81506	7.24793	7.50303	7.38111	7.26209	7.66178	5.1127	5.64962	2.45943	2.32193	4.27163	3.93072	4.41591	3.44123	3.30502	3.20058	2.99882	4.50477	4.60563	4.34656	2.80556	2.98129	2.76	2.76	2.76	2.53	2.53	2.53	4.60841	4.26272	7.18	6.86	6.57	3.67	3.67	8.41996	9.2148	2.5	2.5	2.5	2.15	6.87665	7.2044	7.26874	5.28097	4.98248	5.46988	5.46368	5.46368
SPT	7.54612	7.25644	7.1819	7.91289	7.77873	7.61692	7.83289	8.03507	7.60881	7.824	3.65177	3.49453	3.60112	3.37108	3.23723	3.07715	2.95947	4.35428	4.08236	4.33559	2.94561	3.01511	3.47	3.17	3.17	2.24	2.24	2.24	5.03542	3.51877	5.52	5.66	5.51	5.56	5.17	7.51333	6.83794	8.89	8.49	8.26	8.49	7.2714	6.65501	7.01265	5.2083	4.52604	4.77323	5.36554	4.59962
AT4G28140	7.02569	7.06286	6.3505	8.39618	8.40429	7.14057	6.33807	6.70044	2.848	3.49825	4.75357	6.22139	5.256	2.72031	2.80418	2.60267	2.84144	2.84078	2.83334	2.7251	6.1128	6.08599	3.4	3.6	4.09	2.77	2.75	2.88	3.9823	4.23521	6.28	5.4	5.7	2.53	2.53	6.8716	8.19476	5.31	2.01	2	2	7.34709	5.73585	7.05736	4.12369	3.9167	6.47324	4.3779	5.88822
FTSH6	4.2854	2.926	2.58496	4.44626	5.70874	2.53605	8.16491	8.39103	9.08454	8.53489	7.64124	7.60675	7.30183	2.97987	3.17317	2.67116	2.75075	3.68085	3.76127	4.04768	2.03835	1.63873	2.17	2.17	2.17	2.2	2.2	2.2	5.9221	5.87963	5.39	5	4.96	2.13	2.13	6.2211	5.70321	6.49	7.13	5.18	2.01	3.27975	1.25109	2.11973	3.64703	3.57665	7.13886	6.95547	7.07675
AT1G12790	7.16289	6.77347	6.24603	7.03782	6.45943	6.23649	7.40939	7.32823	3.98185	4.04439	4.66032	4.66032	4.66032	2.91117	2.88184	2.66014	2.70466	3.4116	3.43743	3.60145	1.40391	1.63232	2.26	2.25	2.25	2.4	2.27	3.48	4.76277	4.13531	6.42	6.63	6.43	2.85	2.85	8.09329	8.71046	8.86	8.58	8.72	8.41	6.70191	6.30966	5.77389	4.71474	4.48381	5.39884	4.87379	5.30904
AT2G01300	7.69627	7.88813	6.25172	7.62278	6.8009	7.1809	4.53605	6.42962	2.58496	2.26303	4.28051	4.41724	4.57707	2.58539	2.64188	2.42336	2.97278	3.55124	4.15442	3.53417	1.4752	1.11371	2.17	2.17	2.17	2.2	2.2	2.2	3.79357	4.02745	6.42	5.59	5.39	2.13	2.13	6.71699	7.08852	2.43	2.31	2.56	2.51	7.89608	6.71032	9.14897	4.14642	4.17084	4.63136	3.97331	4.14186
AT5G63560	7.85985	8.17842	8.25644	8.02901	7.55919	7.78202	7.33181	7.34163	4.848	4.66676	3.54776	3.85242	3.83994	4.70082	4.35543	4.17756	4.15653	7.82099	7.99428	7.87925	2.86119	2.44005	2.18	2.18	2.18	2.2	2.2	2.2	6.30923	5.76504	5.45	5.44	5.52	6.18	5.66	7.97671	7.18686	6.93	8.15	8.01	7.92	7.47731	7.97598	8.01214	7.50351	6.05362	6.25637	6.62925	6.18327
AT2G48080	7.30195	7.20945	6.93899	7.04111	6.67807	6.66959	5.88509	6.80219	2.65535	3.67807	3.82259	3.66239	3.76447	3.29408	3.11801	3.24199	3.33731	5.91492	5.63113	5.86332	1.36365	1.17633	2.17	2.17	2.17	2.2	2.2	2.2	3.6246	3.93403	5.64	5.51	5.17	6.07	5.64	5.87283	6.33985	2.07	2.03	2.04	2.02	6.28883	5.77603	6.25724	4.61204	4.31477	4.20994	4.36827	4.04104
AT5G42180	7.79701	7.75489	7.55459	7.67525	7.81634	7.39917	7.60659	7.55536	8.24603	7.88874	3.78619	3.75271	3.86854	5.81022	5.73154	5.49364	5.64147	7.45568	7.52412	7.6641	2.0014	2.04721	2.35	2.17	2.23	2.2	2.2	2.2	5.67078	5.13486	4.87	4.81	4.61	4.95	4.76	6.87529	5.43962	4.14	7.85	7.95	7.68	7.18452	7.85173	6.6898	8.71474	6.1206	5.16105	5.82509	5.31473
DOG1	7.65964	7.34252	6.34518	7.45039	7.64097	7.67172	7.05094	6.98071	1.80736	1.88752	4.02491	4.01429	3.88111	3.3287	3.70849	3.05158	3.09366	3.49505	3.40781	3.23385	1.87584	1.80826	2.44	2.44	2.44	2.2	2.2	2.21	5.52821	4.49487	6.15	6.12	6.01	2.13	2.13	1.20163	6.83162	2	2	2	2.25	0.867541	1.68515	1.7056	5.75496	5.0719	6.96968	5.79223	6.4769
ORP4C	8.68615	8.07682	7.07253	7.21529	5.96116	5.46271	9.22641	9.22713	8.65141	8.69453	3.75934	3.52738	3.53517	2.81287	2.9453	2.42724	2.63606	3.17554	3.18082	2.72179	4.02413	4.00398	3.04	3.21	3.04	2.23	2.2	2.2	7.1243	6.68357	5.26	4.85	5.02	3.52	3.52	6.42626	8.23649	8.25	6.53	7.99	8.04	4.21499	5.49417	6.036	5.5901	7.83817	6.92356	6.97779	6.7726
AT2G21820	5.76818	5.62644	5.0045	5.49185	8.43796	7.34784	8.85518	8.78953	11.575	11.8716	7.51763	7.83212	7.86142	3.63388	3.78456	3.28	3.12814	6.44548	6.63038	6.66677	1.84707	2.22292	2.45	2.45	3.19	2.99	2.99	2.96	5.51083	5.65396	6.37	4.56	4.55	3.76	3.76	7.30378	10.2985	4.22	2.61	2.42	2.42	7.2925	5.22324	6.55508	4.50138	4.31852	6.57478	5.85188	7.04622
MRN1	2.848	8.15228	2.65535	5.12102	2.98185	3.76553	1.848	1.926	11.258	11.6156	4.09845	3.7986	4.02754	5.63879	5.19866	3.9515	3.53968	7.38919	7.6109	7.32909	1.92297	1.63011	2.17	2.17	2.17	2.3	2.72	2.3	4.18981	5.27293	6.1	6.16	5.63	2.13	2.13	2.90689	7.73268	2	2	2	2	7.74771	8.72751	7.25067	4.18658	4.05173	4.54657	4.40971	4.13329
HDG4	6.90207	6.37851	6.74551	5.46923	6.24982	6.63372	4.94953	5.66107	1.76554	1.80736	4.17803	4.15559	4.21101	3.10199	2.81543	2.78354	3.33727	3.06926	3.19221	3.04884	1.45421	1.53391	2.17	2.17	2.18	2.2	2.2	2.2	4.62021	3.97277	6.74	6.77	6.58	2.13	2.13	6.32733	6.5744	2	2	2	2	1.86658	4.47689	6.13749	4.16073	3.9464	4.40797	4.4061	4.18991
AT1G61590	7.11894	8.10696	6.42122	6.62498	5.2817	5.2891	8.88661	8.96	5.34341	7.98584	3.51699	3.66072	3.50192	3.26683	3.29247	3.15971	2.90986	4.6855	4.8182	5.05418	1.88185	2.15096	2.32	2.19	2.19	2.2	2.2	2.2	6.6826	5.98203	4.51	4.52	4.3	3.49	2.19	7.86233	7.22978	7.25	6.79	7.21	6.36	5.55492	6.71301	4.56864	8.13537	5.82728	6.61367	7.87288	6.81085
PLDP2	6.44791	7.55842	6.23649	7.40429	5.98185	7.04876	5.83542	6.31288	9.29301	8.81314	4.20773	4.31643	4.0759	3.23903	3.87754	4.5402	3.9917	3.45829	3.33716	3.45583	2.81637	2.99722	2.63	2.28	2.86	2.22	2.29	2.3	3.55118	4.19744	8.05	8.49	7.07	2.53	2.53	7.02569	9.4545	6.22	5.11	5.47	5.82	8.31368	8.57152	8.76597	4.91034	5.4126	5.55588	4.71052	5.27881
AT2G16005	6.02015	7.61029	6.17193	7.34341	6.66959	6.80864	5.34696	6.40429	8.90689	9.328	3.60619	3.80767	3.99747	5.72623	5.52506	4.47976	4.25739	10.0902	10.2134	10.5921	1.26671	1.20779	2.17	2.17	2.17	2.2	2.2	2.2	3.34158	3.14091	5.73	5.57	5.49	4.69	3.61	6.36107	7.65033	2	2	2	2	7.88113	8.13837	7.61219	3.65747	4.85934	3.82745	4.13141	3.94377
GPAT2	7.02791	6.90929	6.49346	6.88753	7.69279	6.58946	6.15178	6.06393	2.1375	2.16993	6.49543	6.50305	5.51891	3.4631	3.39819	3.60174	3.44398	5.56784	5.48419	5.501	1.71821	1.65009	4.02	4.05	4.24	3.52	3.46	4.05	2.93517	3.26017	8.59	8.95	8.24	2.37	2.88	6.81762	7.79896	2	2	2	2	8.26003	5.83731	7.17027	4.27004	3.87306	4.36538	3.70742	4.17617
PLP1	6.24603	7.19279	7.12928	6.03342	6.4446	5.80478	7.25927	7.40514	6.00225	6.51412	3.06033	3.1549	3.11889	3.42623	2.98785	3.54678	3.35434	4.54713	4.71725	4.98861	1.00476	1.35031	2.17	2.17	2.17	2.2	2.2	2.2	4.4469	3.75202	4.02	3.82	3.85	3.3	3.08	5.79442	6.43296	7.97	7.98	9.61	9.05	7.43166	8.07272	6.66522	5.32448	4.2114	3.54775	3.38725	4.02964
ArthMp002	5.6837	6.33092	6.84298	6.70183	6.49985	6.45779	6.90929	7.31198	7.4446	7.224	5.1103	5.09843	4.97314	2.86177	2.87154	2.87616	3.2936	2.94938	3.10942	2.95306	1.6616	1.48927	2.37	2.37	2.48	2.2	2.2	2.2	4.29008	4.91693	6.1	5.82	6.06	2.13	2.13	5.4822	5.40599	2	2	2	2	3.70592	1.95054	5.03558	3.63055	4.08766	4.7968	4.79844	6.74062
AT5G62340	8.36851	8.37981	8.1267	8.38327	8.43713	8.29829	7.69975	7.6014	5.25172	3.37851	3.38034	3.37705	3.4784	5.20006	4.88796	3.55048	3.62926	5.68784	5.782	5.85356	2.53283	2.54505	2.17	2.17	2.17	2.2	2.2	2.2	5.61253	5.49999	5.05	5.09	5.1	3.83	3.58	6.1334	5.34696	6.39	7.61	9.43	8.13	5.78683	7.28871	6.21078	8.75148	6.16867	6.54339	6.52409	5.97925
AT1G30750	7.78594	8.26162	7.61618	7.60733	7.27519	7.03012	8.06985	8.34296	7.53605	7.86728	3.44335	3.6241	3.73319	5.14983	4.74131	4.4852	5.35267	6.93956	7.22452	7.53507	2.71146	2.24374	2.69	2.2	2.2	2.2	2.2	2.2	6.61395	5.59262	5.88	5.77	5.44	3.93	4.48	6.70044	6.39403	5.41	6.3	5.75	5.34	7.70872	8.32216	7.18095	8.59659	6.27979	6.02076	6.99964	6.77313
AT4G07820	8.6268	8.49546	8.1814	8.09751	8.30195	8.2588	6.90328	7.34696	7.77017	6.93192	3.94202	3.79389	3.93139	2.84057	2.87088	2.78717	2.98152	3.49221	3.40939	3.52364	1.09596	1.09596	2.26	2.26	2.26	2.21	2.21	2.21	4.52127	4.18362	6.43	6.3	6.4	2.92	3.59	6.00899	5.8802	4.92	2.74	3.44	5.23	7.86898	8.6787	7.97305	7.32723	6.71689	6.09571	6.17829	5.68219
AT1G55290	7.11582	6.69209	6.4822	6.84674	7.08321	6.1334	6.83794	6.46107	1.76554	1.848	4.22039	4.00201	4.18845	3.01897	3.21529	2.9615	3.38812	3.67573	3.86769	3.64594	2.22445	1.9505	2.17	2.17	2.17	2.2	2.2	2.2	5.01798	4.99113	6.8	6.8	6.84	2.32	2.32	7.53838	7.60214	3.93	2	2	2	5.16905	5.76195	5.7123	4.99362	4.80454	5.12928	5.08582	4.69814
AT1G67060	8.52199	8.37678	8.62607	8.58421	8.32057	7.92719	8.98328	8.7364	6.43296	6.15178	5.5459	5.38253	5.35183	5.00053	5.13798	4.55464	4.46123	4.93806	5.23904	5.05221	3.32605	3.19158	4.19	3.73	3.71	3.38	3.43	3.38	6.93096	6.51327	8.6	8.38	8.44	4.17	4.17	8.99718	9.61121	5.72	5.96	5.13	5.14	8.72549	8.19078	8.46571	7.16967	7.05937	7.20249	7.02091	7.26761
AT5G44550	8.47857	8.38198	8.61471	8.67349	8.08162	7.98242	7.3336	7.62863	5.78921	5.55765	3.35367	3.62669	3.6427	4.57175	4.88284	5.06166	4.55623	7.1682	7.31505	7.13786	1.31131	1.96563	2.23	2.23	2.23	2.2	2.2	2.2	5.72192	6.07722	4.54	4.72	4.61	6.87	6.72	6.30561	5.22882	5.08	8.07	9.24	7.96	6.38392	7.74079	5.54129	7.39983	5.79835	5.32756	6.50668	5.69448
AT3G55840	6.75489	5.00899	5.14975	6.99095	7.63372	7.26585	6.61765	5.82273	2.70044	2.43296	4.7679	4.92302	5.03886	3.01432	3.06631	2.80239	3.17296	3.5353	3.24029	3.45659	3.87266	3.74244	2.18	2.4	2.26	2.24	2.24	2.35	3.80474	3.78227	6.45	6.29	5.74	2.13	2.13	8.37547	9.037	6.73	3.79	2.58	2.58	7.92551	6.89153	7.79144	4.25301	4.3413	5.9851	4.98018	5.67812
AT5G38820	7.59694	7.78529	7.78267	7.6359	7.53916	7.06609	6.1334	6.41447	2.03562	2.1375	4.17892	4.32226	4.23639	3.1473	2.982	2.80509	3.24444	3.77939	4.32192	3.72228	1.80751	1.55784	2.31	2.31	2.68	2.36	2.36	2.36	3.68808	3.90273	6.55	6.51	6.28	2.32	2.33	6.27612	6.65392	2	2	2	2	5.92159	5.91706	6.36822	4.02823	4.42632	4.26093	4.45453	4.07309
AT5G66390	7.90268	8.32463	7.99209	7.95942	8.37808	8.16088	8.74416	8.90839	8.26068	8.39746	3.62005	3.39238	3.38296	6.59341	6.50084	7.14766	6.09686	7.6409	7.72935	8.0135	2.45973	2.4266	2.17	2.17	2.17	2.2	2.2	2.2	7.15609	4.86521	4.03	4.02	3.94	6.63	5.99	7.26115	6.20555	7.11	10.12	9.41	9.09	7.43987	8.29748	7.44757	8.68204	5.52262	6.48819	7.77628	6.66589
AT1G11270	6.72792	5.50144	3.53605	5.77347	5.2891	3.1375	7.6844	8.25833	4.59096	4.82782	5.0951	5.33428	5.41488	3.41213	3.34507	3.1496	4.2025	4.03753	4.21849	4.29927	3.28912	3.02103	2.17	2.17	2.17	2.2	2.2	2.2	6.79528	4.82353	7.24	7.21	7.2	3.4	3.3	8.47005	8.14364	11.84	8.79	3.67	4.21	6.89217	7.03792	6.91049	5.24048	5.15911	6.73127	7.29334	7.47133
AT4G29270	9.01207	9.64259	7.94603	9.02763	8.0129	8.41785	7.6872	7.73742	11.1777	11.0965	4.21613	4.25048	4.34186	5.94682	5.94364	5.46708	4.56742	7.39182	7.28498	7.69302	3.13933	3.37927	2.17	2.17	2.18	2.26	2.26	2.26	5.91707	5.97763	5.48	5.66	5.28	6.1	6.47	8.4271	8.33628	3.66	3.69	5.44	6.71	8.66547	9.078	7.97832	7.79009	6.94375	6.0155	5.47796	5.40528
AT3G19090	6.62936	6.79181	6.88264	6.89845	6.63227	6.58346	6.47411	6.52826	2.20163	2.23266	4.35017	4.78633	5.14923	3.54806	3.52486	3.30732	4.96753	3.62864	3.62864	3.44381	1.89973	1.65444	2.29	2.29	2.8	2.62	2.62	2.62	4.66833	4.20733	6.5	6.51	6.53	2.44	2.52	5.78398	6.52826	2	2	2	2	5.33309	5.16269	5.66998	5.11508	5.01313	5.73402	5.58144	5.35551
AT1G64110	7.25172	7.10957	5.45615	7.12722	8.64133	7.26959	6.36807	6.40599	7.64961	8.23074	3.47015	3.36404	3.5058	5.55351	5.48537	4.98261	4.62819	7.97302	7.96511	7.90002	2.33621	1.90895	2.17	2.17	2.17	2.2	2.22	2.2	3.64361	3.44005	5.79	4.99	4.68	2.14	2.14	6.32912	6.58796	2.9	3.25	2.85	2.59	7.80383	6.19576	6.53826	4.57845	3.6777	4.98514	4.37447	4.48085
ArthMp096	6.16792	5.64962	5.92837	6.54535	6.47735	6.93546	8.70217	8.84455	8.69244	8.08215	6.46152	6.4713	6.50601	2.91497	3.2281	2.90109	3.00872	3.0482	2.96382	3.20389	1.19064	1.27698	2.43	2.43	2.43	2.21	2.2	2.2	5.83103	6.45254	5.53	5.25	5.55	2.13	2.65	4.9542	4.48543	5.92	2	2	2	4.18244	4.26075	5.34312	4.38311	4.09756	6.64987	6.72628	8.57117
HAK5	6.84674	7.80993	6.8802	6.61912	6.58796	7.15076	6.89603	6.66391	2.3505	2.40599	3.74622	3.74622	3.86805	3.0625	3.38508	3.37631	4.39604	3.49266	3.49387	3.16599	1.3218	1.10328	2.17	2.17	2.17	2.2	2.2	2.2	4.6425	4.27687	5.48	5.2	5.06	2.13	2.13	8.46842	6.93782	2	2	2	2	6.18514	5.763	6.45103	4.96595	4.16596	4.18137	5.1967	4.59067
PRMT7	7.69836	7.74349	7.47492	7.66463	7.12516	7.17792	5.79181	7.0268	2.48543	2.23266	4.9687	4.50072	4.69581	3.44356	3.43609	3.51981	4.16602	4.80135	4.29137	4.28108	3.20127	3.20894	3.46	3.23	3.4	2.48	2.5	2.51	5.44886	5.54311	7.16	7.25	6.71	4.5	3.74	8.04056	7.32733	2.01	2.01	2.01	2.01	7.2779	7.15342	7.69006	5.99012	6.26942	6.54054	6.38254	6.30647
MYB113	6.82782	7.35931	6.87774	7.52199	7.12619	7.26397	4.39917	6.48382	2.43296	2.53605	6.18104	5.90845	6.03527	3.68202	3.39312	3.25694	3.66846	3.5949	3.47759	3.46562	1.86491	2.07102	3.52	3.22	3.42	2.91	2.76	2.91	4.89674	5.2269	7.15	7.52	6.85	2.67	3.24	5.9472	6.28725	2	2	2	2	7.31844	8.85619	9.3834	4.59415	5.22239	5.22239	5.37693	5.2931
LAS1	5.71699	3.59694	6.07468	5.8505	5.81506	5.66959	5.37156	4.88264	2.1375	2.16993	4.60201	4.29362	4.38886	3.04636	2.90913	2.78583	3.32651	3.16828	3.52456	2.91131	1.88546	1.79378	2.17	2.17	2.17	2.2	2.2	2.2	3.9275	3.85776	7.47	7.62	7.11	2.13	2.13	5.05311	5.45943	2	2	2	2	9.02454	8.35334	8.87831	3.93484	4.07146	4.10464	4.11336	3.58831
AT5G37690	8.42501	8.56986	8.34074	8.38716	7.16189	7.35667	7.4822	7.5932	6.24031	5.77873	4.0317	3.91963	4.04575	4.05114	3.85344	4.51241	4.60683	6.60124	6.45708	6.30396	1.40374	1.07905	2.36	2.32	2.36	2.2	2.2	2.2	4.05347	4.86568	5.8	5.8	5.32	5.96	6.08	8.36982	5.86542	3.15	8.44	9.85	8.26	6.85044	8.09778	6.77859	7.75838	5.68099	4.8913	6.31231	5.34347
AT-HSFA7B	5.23649	5.06609	2.7866	2.63227	2.60881	3.3505	11.6454	11.4908	13.1385	12.9098	6.8231	5.83542	6.35668	2.80598	2.81953	2.82142	3.00144	3.00791	3.20767	2.74591	1.32141	1.04854	2.17	2.17	2.34	2.2	2.2	2.2	10.16	10.5175	4.56	4.37	4.55	2.13	2.13	5.26679	6.19574	6.23	2.01	2	2	5.41738	1.91569	4.78067	4.14441	4.02299	10.8392	11.2437	11.581
NLM1	7.74685	8.51175	8.33584	7.87713	7.35403	7.43212	7.62644	8.02791	8.02403	7.80736	3.49453	3.77738	3.51716	4.95112	5.33895	4.30956	3.80774	7.10452	7.31535	7.15789	1.4788	1.56273	2.79	2.79	2.79	2.2	2.2	2.2	5.52056	5.7759	4.8	4.99	5.08	5.13	5.63	5.7866	6.76288	8.62	7.17	8.47	8.3	6.41347	7.18122	6.70735	7.74827	6.2505	5.34813	5.74735	5.14232
BGLU46	6.8009	6.7879	7.26772	6.42459	7.01681	5.97499	8.82082	8.4545	6.6014	6.60585	3.75612	3.89881	3.82159	3.10267	3.28234	3.35374	3.04858	3.95362	4.30612	4.27623	4.90453	4.41026	3.38	3.38	3.38	2.8	2.8	2.8	5.87585	5.87251	6.29	5.32	5.62	3.53	2.41	8.88905	8.84109	6.76	8.15	8.74	8.05	9.35626	8.39432	8.6308	6.80295	5.84946	5.61976	5.17344	5.23143
NIC3	6.94953	7.30012	7.52121	7.3147	9.87052	9.51649	7.35491	7.15076	9.69662	9.59432	3.30376	3.40109	3.36934	5.92137	5.47197	4.97479	3.87896	7.21017	7.18024	7.05424	1.59276	1.30982	2.17	2.17	2.17	2.2	2.2	2.2	4.24726	3.87289	3.96	3.95	4	5.81	5.71	6.33092	6.00675	8.77	5.67	5.26	4.83	7.87473	7.60879	7.45876	5.85533	4.46569	6.07976	6.04511	6.01336
ENDO5	7.49745	7.62205	7.39832	7.2724	7.15076	7.12102	7.68299	7.8759	7.59021	7.53761	3.32854	3.32678	3.52026	3.88937	3.95941	3.62467	4.15083	5.925	5.69642	5.73199	2.32625	2.12963	2.3	2.3	2.3	2.2	2.2	2.2	5.4017	4.77538	4.32	4.77	4.35	4.9	4.67	7.06609	6.73877	5.67	4.73	6.67	6.96	7.22415	8.18757	7.22943	7.00367	5.73004	5.81212	5.96169	5.50183
AT5G24600	6.13545	6.40939	5.6865	5.51096	6.10224	6.58496	5.39917	4.97269	2	2.07039	4.36677	3.83407	4.03486	3.60332	4.15682	3.43506	3.96115	3.33657	3.406	3.26905	2.24568	1.74695	2.49	2.49	2.49	2.2	2.2	2.2	3.51702	3.27697	7.57	6.96	6.85	2.13	2.13	6.01346	6.68229	2	2.3	2	2	7.45057	7.27774	7.85415	4.11566	3.77784	4.05105	3.83766	4.21517
AT2G36100	9.15507	9.71905	9.31583	9.1467	8.98812	9.24816	9.70788	9.81041	9.20628	9.86047	4.01117	3.9582	4.55236	6.94292	6.51692	5.96024	6.19375	7.67844	8.02071	8.16685	2.96734	3.10417	2.17	2.17	2.17	2.2	2.2	2.2	8.42731	7.77456	5.96	6.16	6.12	5.23	5.25	8.01625	7.42626	9.03	10.08	9.58	9.4	8.41576	9.06088	8.04013	10.0865	7.45543	7.67437	8.4892	7.97661
AT1G15380	7.67313	7.60807	7.93251	7.30378	7.74214	7.34961	9.18908	9.26092	3.91648	4.20163	6.36082	6.25167	5.62057	4.05993	3.45359	3.68294	4.49936	4.85378	5.05042	5.00775	5.23073	4.78674	2.97	2.39	2.89	2.2	2.2	2.2	6.76329	6.00774	8.95	9.47	8.22	4.16	3.84	7.71768	9.03342	8.85	8.96	8.13	8.37	7.42113	8.45513	7.20142	6.86082	5.12029	7.61687	7.38364	7.02928
AT3G58550	9.06043	9.53197	9.09487	9.19057	9.13904	9.27076	9.24031	9.06582	8.68685	8.84392	3.93952	3.65493	3.64951	7.05998	7.33709	6.79728	7.45634	10.1821	10.3004	10.4888	2.60568	2.40471	2.17	2.17	2.17	2.2	2.2	2.2	8.26405	6.89644	6.05	6.2	5.9	7.83	7.83	8.13083	6.76155	9.43	11.64	12.39	12.1	9.44052	9.50404	9.58384	9.43607	7.73244	7.5877	7.8157	7.03527
MIS12	7.26585	7.02791	6.99322	6.88874	7.03122	6.72656	7.53216	7.91109	4.8125	5.03122	5.72377	5.69124	5.98192	3.39452	3.47501	3.17638	3.41721	3.15138	3.42278	3.37167	1.66487	1.98797	3.27	3.27	3.27	2.3	2.61	2.61	5.31663	4.84783	6.62	6.91	6.58	2.91	2.91	7.02015	6.926	2.32	2.26	2.15	2.17	6.26363	6.31632	5.93714	5.47337	5.42117	5.88418	6.10187	5.75667
MYB2	5.64674	6.36982	6.29646	6.29646	6.59544	5.76553	6.01792	5.78398	1.848	1.926	5.00445	5.32621	4.59113	3.65327	3.4137	3.00847	3.47962	3.06286	3.40812	3.20297	3.63233	3.96275	2.55	2.62	2.57	2.26	2.36	2.26	4.41378	3.63774	8.41	8.33	7.35	2.13	2.13	6.27612	7.45943	2	2	2	2	8.44966	5.8477	7.66462	4.59376	4.29552	5.03032	5.4387	4.75847
MIZ1	7.85922	7.92303	7.99548	8.42794	8.53099	8.40769	8.29462	8.34518	4.20945	3.57289	3.85621	3.76036	3.85621	6.7465	6.22756	5.92446	4.3396	7.41993	7.62404	7.68686	3.22837	2.82506	2.17	2.17	2.17	2.2	2.2	2.2	5.06573	5.551	5.85	5.83	5.91	5.73	5.85	7.34518	6.39232	10.58	11.01	9.8	9.19	6.94047	7.2695	6.77687	7.09506	5.22538	5.8076	7.0282	6.11012
TAT3	6.05311	7.91648	6.73742	6.99548	6.01346	7.15178	6.15785	5.70321	5.37851	2.23266	5.97447	6.61782	5.22971	4.08153	5.15968	5.14923	4.61731	2.78646	3.308	2.87602	4.25874	3.86581	6.56	7.14	6.66	9.33	9.93	7.9	5.28622	2.96927	10.05	9.06	8.83	5.28	3.58	10.4536	10.5487	2	2	2	2	11.8525	12.5385	13.1115	3.86893	3.50615	3.73733	3.57122	4.78983
AtUGT85A7	6.23266	6.29646	5.31107	5.52669	6.30561	6.90087	5.86542	6.98299	2.67807	2.82782	4.86594	5.25737	5.2738	3.42957	3.33423	3.04698	3.46882	3.46166	3.49327	3.73314	2.11526	2.45795	2.31	2.37	2.49	2.5	2.5	2.54	4.672	4.81191	8.13	8.17	7.67	2.3	2.3	3.67807	6.08321	2.35	2.34	2.35	2.35	6.55885	6.69413	6.51658	4.54958	4.3625	4.84857	4.84484	4.60921
AT1G28040	6.31651	6.17193	6.37851	6.32733	5.73877	6.38543	5.62352	4.87774	2.23266	2.3505	3.70436	3.88945	4.21934	2.79225	2.88517	2.62514	3.06943	2.85696	2.94449	2.89664	1.73461	1.96699	2.17	2.17	2.17	2.2	2.2	2.2	3.97887	4.18578	6.36	6.15	6.16	2.13	2.13	5.6837	5.69488	2	2	2	2	4.32117	5.13266	5.13187	3.78112	3.92825	4.23774	4.48873	4.56942
AT3G56620	6.81634	6.94837	6.6851	7.00562	6.848	6.46271	6.61029	6.38888	5.12928	5.06609	4.51229	4.86129	4.73125	2.98976	2.97422	3.45299	3.04228	3.58625	4.08922	3.90525	4.2042	4.34495	2.17	2.29	2.69	2.2	2.2	2.2	4.20128	3.84019	6.41	6.3	6.2	2.51	3.48	9.05257	8.31515	2.32	2.52	2.29	2.32	7.89369	7.35989	8.72469	4.02717	4.13196	4.28462	3.76975	4.02877
AT1G05510	4.19377	4.80219	4.98641	5.06178	5.52356	5.16993	5.8679	6.26491	2	2.40599	3.8368	3.81162	3.95559	2.9613	2.53682	2.60614	2.86422	7.23598	7.28373	7.13678	1.40761	1.321	2.17	2.17	2.17	2.2	2.2	2.2	3.73429	4.17414	6.38	6.48	5.92	2.13	2.13	5.99774	5.63227	2	2	2	2	4.34447	1.14525	1.26221	4.22287	4.22194	4.44565	4.23396	4.21399
NDB3	5.97269	6.71562	6.51096	6.8189	6.83036	6.85674	6.57743	5.2211	4.49185	4.56682	4.97041	4.81949	5.27789	3.65114	3.5542	3.69627	3.9688	3.77703	3.7759	3.80595	1.86724	1.89616	2.51	2.51	2.51	2.91	2.99	2.91	4.83082	4.81147	7.45	7.37	7.54	2.41	2.41	6.60585	6.99661	2	2	2	2	7.52867	6.22653	7.77209	4.89551	4.94411	5.20458	5.33599	5.20458
AT2G18360	7.88935	8.02237	8.60363	8.07895	7.00562	7.60214	7.54071	7.34341	4.08746	2.70044	3.71029	3.67894	3.71723	3.8284	3.95434	4.40351	3.54649	6.8751	7.06698	6.78945	1.96447	1.92871	2.48	2.51	2.44	2.2	2.2	2.2	6.34793	5.32852	5.88	5.52	5.53	6.22	6.26	6.88631	6.24793	7.13	7.79	7.86	8.04	7.71463	7.56396	7.33283	6.59021	5.77672	5.7223	6.46772	5.49008
TMT3	6.61029	6.51412	6.52826	6.90689	7.17193	6.64818	5.79181	5.56377	2	2.07039	4.48539	4.38011	4.61339	3.19238	3.03822	2.87549	3.13281	3.61358	3.58829	3.64003	1.37229	1.59349	2.26	2.28	2.37	2.2	2.2	2.2	4.21189	4.00506	6.89	6.84	6.71	2.59	2.61	6.24413	6.23074	2	2	2	2	5.0849	4.09721	5.58367	4.29536	4.44772	4.52058	4.31184	4.65037
AT5G41940	8.35138	8.20408	7.4822	7.66605	6.97039	7.14057	7.38802	7.60955	6.51254	6.6453	5.69572	5.64743	5.6998	3.84314	3.72291	3.32096	3.41077	4.68608	5.19564	4.90109	3.26954	3.37252	2.17	2.17	2.17	2.21	2.28	2.21	5.77434	5.68015	8	8.08	8.13	2.4	2.4	6.91289	6.41109	2.14	2	2	2	5.62357	5.41328	5.46085	5.28035	5.45749	5.55489	5.70746	5.79367
AT1G29195	6.15987	6.12516	6.67525	6.43962	6.4363	5.66107	5.32553	6.16792	2.80735	2.37851	4.07682	4.5343	4.38446	2.90357	3.3481	3.21622	2.59962	4.27626	4.52205	4.59331	2.77663	2.62428	2.21	2.21	2.21	2.22	2.42	2.22	3.35129	3.85898	8.21	7.36	7.33	2.13	2.38	6.06609	7.48704	3.61	5.31	3.99	3.19	9.75019	7.50834	9.18552	4.72181	4.52897	4.12299	4.54294	4.38379
AT1G28080	6.36982	6.44626	6.16189	6.53294	6.35579	4.71699	5.76818	5.70874	2.03562	2.29278	3.54371	3.88829	4.02056	3.45631	3.16031	2.89051	3.49961	2.96019	3.19731	2.86321	1.02341	1.16976	2.18	2.18	2.18	2.2	2.2	2.2	3.10676	3.4094	5.65	6.08	5.64	2.17	2.17	5.73335	5.56986	2	2	2	2	4.37439	4.32608	4.81858	4.03256	3.90724	3.98586	4.19772	4.18104
AT1G14960	6.17193	8.03177	7.16491	7.40003	6.12928	6.96347	8.96578	9.08348	10.1698	10.2938	3.66824	3.50083	3.9851	3.96534	4.61142	3.63201	3.92751	5.72996	5.98636	5.69514	1.73708	1.6071	2.17	2.17	2.17	2.2	2.2	2.2	6.1307	6.80872	4.91	5.1	4.85	4.52	3.17	6.77347	6.84172	2.52	2	2.01	2.07	6.78547	7.86526	6.86495	5.43264	4.97819	4.9434	5.41248	4.67139
AT5G25340	6.42459	5.89724	6.34163	5.98413	5.26679	6.40769	6.10434	5.56986	2.51096	2.45943	4.2157	4.13106	4.35068	4.01492	3.75412	3.73033	4.46408	4.29303	4.44791	4.13781	1.60538	1.55236	2.37	2.27	2.27	2.2	2.2	2.2	3.40015	3.65508	6.34	6.71	6.36	2.22	2.22	3.21723	5.38888	2	2	2	2	4.31131	1.89983	4.69587	3.7443	4.07667	4.20923	4.37289	4.25518
AT1G49110	6.36982	6.69488	6.24793	6.94369	6.7879	6.48543	4.87283	4.93074	2.16993	2.29278	4.52166	4.71532	4.56465	3.02225	3.04344	2.54661	2.83025	3.8082	4.04768	3.57013	2.00349	1.86326	2.63	2.63	2.63	2.73	2.73	2.73	4.22379	4.43007	6.29	6.27	6.24	2.41	2.41	5.88996	5.86542	2	2	2	2	5.58472	6.12616	5.73207	4.56249	4.69188	4.96136	4.98018	4.70814
AT2G37360	6.47249	6.78267	6.58195	6.63807	6.94134	7.20261	6.03122	5.62352	2.1375	2.20163	3.91948	4.21534	4.2047	3.05716	2.98785	2.97525	3.28828	4.52279	4.36722	4.37735	1.41271	1.33822	2.17	2.17	2.24	2.2	2.2	2.2	3.15496	3.30822	5.82	5.11	5.3	2.14	2.68	6.32733	5.61765	2	2	2.1	2	4.93747	5.86852	5.42333	5.12176	3.81818	3.72023	3.91647	3.74351
HRS1	8.83605	9.47289	8.96	8.97785	8.87682	8.73335	9.15507	9.33293	7.03782	6.23649	3.54876	3.64753	3.71417	4.48534	4.42086	4.24176	3.80774	5.29866	5.46108	5.41822	5.72587	5.452	2.72	2.72	2.72	2.2	2.2	2.55	6.9691	6.72061	4.87	4.79	4.94	3.52	4.11	7.84987	7.25927	7.4	7.53	9.39	9.21	5.7803	7.39143	6.26519	7.98048	6.63513	7.23585	7.17523	6.7937
AT5G51390	9.37156	9.89057	6.1334	9.15152	6.39403	6.03782	8.05148	8.03617	4.38543	5.59096	4.91476	5.23412	4.87014	2.53294	2.5851	2.62861	2.47273	3.61433	4.07577	3.5962	6.91371	6.59281	3.69	3.69	3.69	3.03	2.94	2.95	5.22257	3.65018	5.8	5.68	6.25	3.39	3.39	8.98897	8.49065	7.31	7.35	8.72	8.59	6.9369	6.93591	6.39333	5.85293	5.75428	6.08618	5.63556	5.47303
CCB203	1.80735	3.18587	5.07039	3.9542	5.73064	3.64386	9.51668	9.55497	9.86867	9.58946	7.48194	7.52361	7.66695	3.18552	3.28485	3.11535	3.60034	3.15007	3.21906	3.17818	1.4004	1.31063	2.77	2.77	2.77	2.2	2.2	2.2	6.4483	6.9314	4.9	5.21	4.99	2.13	2.13	6.05961	5.30012	7.03	2.19	2	2	4.93198	1.70973	2.50054	4.23884	4.17047	7.21002	7.35225	8.35705
AT5G12880	7.24127	7.91049	7.824	7.82909	7.35403	7.32193	7.60881	7.61397	5.16591	4.19377	3.65599	3.55877	3.67342	2.82373	2.71985	2.9407	3.86551	5.31928	5.34241	5.691	2.4696	2.57243	2.72	2.74	2.72	2.46	2.46	2.46	5.6851	4.95755	5.37	5.46	5.75	5.1	4.49	7.24031	6.78136	6.98	6.14	5.6	5.52	7.72026	7.88857	8.27584	6.73324	5.69824	5.61158	6.10532	5.28235
AT2G47820	6.56529	6.46271	6.5744	6.1918	6.63081	6.41616	6.05094	6.06824	2.3505	2.45943	3.95545	3.9016	4.21101	3.3429	3.27718	3.61078	5.12647	2.8679	2.96932	3.11085	1.23397	1.50717	2.31	2.26	2.55	2.23	2.54	2.23	3.53659	3.56774	6.06	5.79	5.8	2.23	2.23	6.3505	5.95884	2.34	2.34	2.21	2.25	5.95738	6.37214	6.08454	4.05325	4.37068	4.00515	4.04342	4.04877
TIP3;1	5.36107	3.83794	3.7761	4.45286	5.52982	2.72247	6.42459	5.65249	6.39575	6.92363	5.00469	4.60997	5.1357	4.29044	4.03612	3.34984	3.88303	9.26289	9.26952	9.45956	1.6937	1.5726	2.43	2.43	2.43	2.31	2.31	2.31	4.7342	5.73277	6.56	6.42	6.36	2.13	2.13	7.42626	7.09064	2	2	2	2	1.18984	2.39747	3.09966	4.87434	4.97824	4.87434	5.13935	4.74667
AT3G01570	6.01123	6.0917	5.10434	6.01792	6.75355	5.80993	5.2854	3.23266	6.37504	7.35843	3.94467	3.91793	4.20799	2.65428	2.91069	2.85912	3.16958	7.09679	7.19609	7.38911	1.57442	1.5102	2.31	2.29	2.28	2.2	2.2	2.2	3.46669	3.70946	5.43	5.62	5.46	2.16	2.16	5.64097	5.57894	2.01	2.01	2.01	2.01	4.47006	4.284	5.6151	3.71601	3.80366	3.65189	3.66274	3.71601
AT1G31950	6.11686	6.73471	6.23266	5.95652	5.85798	5.29646	7.55995	7.25644	3	3.29278	3.63395	3.86594	3.96249	2.76739	3.02823	2.77584	4.02352	4.43666	4.35693	4.20195	2.26314	1.84256	2.27	2.27	2.27	2.2	2.2	2.2	4.71731	4.72099	4.6	4.66	4.32	3.13	2.68	6.2075	5.47897	8.81	9.04	10.05	10.01	6.41142	6.86982	6.20458	7.14416	5.02288	6.09325	6.42791	6.11444
AT1G23200	7.26679	7.43129	6.61029	7.22304	7.14975	6.70044	4.69488	5.83542	2.03562	2.10434	3.9068	3.93409	4.19169	3.87975	3.39459	3.13759	3.13144	4.37237	4.26026	4.14899	2.0025	1.85329	2.73	2.2	2.2	2.32	2.32	2.36	4.2986	4.20094	6.17	6.06	5.94	3.08	2.64	6.15583	7.84674	2	2	2	2	5.40393	6.13322	5.38974	4.61189	4.73368	4.7714	4.97238	5.02364
MES1	7.11894	7.67384	7.40088	7.31198	6.30378	6.62352	7.66107	7.44874	9.03837	8.3505	4.38022	4.28598	4.19563	4.28126	3.76888	3.46041	4.30787	4.41437	4.60794	4.75548	1.16005	1.47714	3.18	3.23	3.23	2.22	2.22	2.22	4.59427	5.72831	7.19	6.99	7.32	4.3	3.1	7.71973	7.30104	5.86	3.77	5.95	6.97	8.73978	9.4244	8.87179	5.46197	6.15885	5.37908	5.28434	4.8413
ARGOS	7.88387	8.05799	7.57969	7.02015	5.24413	6.08958	7.53683	7.37764	4.59096	4.49185	3.60461	3.8018	3.7596	3.82223	3.44229	3.26874	3.39132	2.64831	2.8388	2.63351	1.65654	2.35787	2.51	2.39	2.39	2.2	2.2	2.2	5.2936	5.16183	5.28	5.09	4.91	3.59	3.68	6.81762	7.51964	10.21	8.67	8.6	8.79	6.10435	6.15468	6.61616	6.65436	7.20876	5.28586	5.52849	4.84773
AT5G51630	7.17093	7.42794	7.80542	7.16792	7.37417	7.75689	7.21626	7.59917	8.19869	8.29416	4.76912	4.82849	4.53381	4.16706	3.96869	4.36512	4.79617	4.31495	4.32593	4.21663	2.37933	2.6172	3.4	3.4	3.45	3.58	4.09	3.11	5.51961	5.63024	6.77	6.56	6.69	3.9	3.9	8.4475	8.60918	9.48	8.53	7.7	7.58	7.82182	7.5942	7.65266	5.53336	5.26854	6.62455	6.19228	6.22666
ATASE3	6.72656	7.02348	6.9507	6.91528	6.70598	6.49985	5.87774	6.25172	2.03562	2.1375	4.52166	4.31808	4.37107	3.32674	3.44229	3.54825	3.50996	3.61915	3.57037	2.96943	1.41048	1.27479	2.27	2.27	2.27	2.28	2.28	2.28	3.93146	4.14861	6.76	6.64	6.18	2.16	2.16	6.22689	3.72247	2	2	2	2	3.69307	2.06015	5.39006	3.98394	4.30059	4.5101	4.52349	4.48903
AT3G17520	6.44128	6.2854	4.18587	5.64674	9.03425	8.17692	6.23266	6.75889	8.78758	9.30195	3.62194	3.31993	3.56984	4.70439	4.66633	3.77448	3.49507	8.7537	8.67692	8.99687	2.22166	2.36787	4.72	2.17	4.85	2.2	2.2	2.2	2.7063	4.99494	8.4	6.22	6.61	2.13	2.13	7.86728	8.17692	5.85	4.48	4.82	2.89	6.35317	1.47299	4.79698	4.43206	3.18688	4.66213	4.27171	3.45953
AtRLP23	4.72247	6.41785	6.52356	6.63952	6.27426	6.12722	3.15381	4.79181	2.3505	2.45943	4.92156	5.52437	5.09581	3.67806	3.69676	3.73658	4.26462	2.90408	3.01908	3.19683	1.14823	1.21403	5.86	6.48	5.91	8.57	9.35	8.09	3.52388	3.07151	9.55	8.54	8.1	2.73	2.5	2.94486	4.40599	2	2	2	2	8.56245	10.1778	9.36778	3.56208	3.59841	3.76075	3.8729	3.70094
XTH17	8.30515	8.64566	8.03397	8.5588	5.89966	7.76553	7.50938	7.90989	10.0229	9.95884	4.20903	3.88952	3.9976	3.87179	3.87348	3.69929	4.91998	4.79142	4.82368	5.15656	1.25186	1.11253	2.17	2.17	2.21	2.2	2.2	2.2	5.73876	5.84181	5.84	5.68	5.58	5.51	5.02	7.91229	6.0917	9.85	9.48	10.39	10.45	6.53784	6.31398	7.92907	7.00033	7.17506	4.56581	5.36826	5.43226
ERF1	6.50621	6.42122	5.848	5.8802	6.62352	5.21335	6.07468	5.51096	4.24031	4.2854	4.07792	3.81325	4.02401	2.44442	2.57606	2.46711	2.70364	2.6197	2.83271	2.42877	5.5212	5.07005	2.17	2.17	2.17	2.2	2.74	2.2	3.83595	3.52114	8.5	7.53	6.99	2.13	2.46	9.35843	9.55286	2	2	2	2	9.57015	7.8236	10.2974	3.22723	3.33433	3.41986	3.3809	3.33977
AT4G27654	7.82273	8.7039	7.77215	8.63118	6.12516	6.47573	6.99548	7.46597	4.08746	4.51728	3.75393	3.99346	4.05075	2.64565	2.72345	2.59517	2.77679	3.31586	3.35007	3.00736	1.67816	1.6767	2.17	2.17	2.17	2.4	2.33	2.33	3.4877	3.85272	6.41	7.05	6.61	2.13	2.13	7.33896	6.51412	2.05	2	2	2	9.32816	8.5738	8.92399	2.88869	3.2016	5.52046	4.56503	4.4324
AT5G50140	5.94017	6.47249	7.11998	6.30195	6.83542	6.60437	5.77873	5.93782	2.03562	2.1375	3.99634	4.34365	3.9597	2.91396	3.07308	3.34615	3.08964	3.27736	3.44965	3.11696	1.20356	1.27975	2.17	2.17	2.17	2.3	2.3	2.3	3.30225	3.69335	5.38	5.48	5.63	2.13	2.13	5.853	6.01569	2	2	2	2	4.28922	6.00777	6.02391	3.93394	4.20298	4.37044	4.0433	4.32441
CYP72A10	6.8392	6.52199	6.91528	6.13545	7.10224	6.98185	5.16993	6.05311	2.07039	2.10434	3.92129	3.76099	3.91815	3.52277	3.80096	3.44804	3.79036	3.98505	4.10864	4.01781	3.57625	3.69736	2.17	2.17	2.17	2.3	2.3	2.3	2.79109	2.88628	5.57	5.68	5.59	2.8	2.13	6.57743	6.0268	2	2	2	2	5.95149	5.66899	4.9161	3.95859	3.93097	3.93097	3.96138	3.80178
AGP3	6.40429	8.19722	7.84424	7.22882	5.78136	7.12928	8.63009	8.29646	5.82782	6.59246	3.41827	3.48699	3.63305	3.88937	3.6859	3.60046	3.9783	6.4541	6.33746	6.71937	1.02365	0.907879	2.17	2.17	2.17	2.21	2.21	2.21	5.76126	5.53168	4.88	4.83	4.54	3.55	3.25	4.38543	5.47573	2.91	2.18	2.26	2.24	6.64234	7.46787	6.912	6.7314	6.13819	4.67553	5.12078	4.98891
CYP94B2	5.08746	6.45943	6.11894	6.45121	5.8125	5.99322	2.43296	3.41954	2.07039	2.1375	4.0897	4.06256	4.06256	2.75328	2.90539	3.00054	2.84701	3.55016	3.7883	3.79859	1.42112	1.24968	2.17	2.17	3.3	2.22	2.22	2.22	3.96034	3.92324	5.71	5.55	5.44	2.13	2.13	5.68089	6.03342	2	2	2	2	5.64889	5.84052	5.72887	4.05569	3.95377	4.21372	3.81752	4.06244
ATMLP-300B	7.65249	7.57516	7.87713	7.46352	7.77545	7.27053	8.86419	8.89785	4.90207	5.89239	4.1256	4.02496	4.07549	4.5886	4.49522	4.38121	4.19798	5.96495	5.95222	6.15836	1.77225	1.7709	2.17	2.17	2.17	2.2	2.2	2.2	6.58467	6.33578	4.82	4.99	4.8	6.37	6.2	4.39232	6.13134	6.43	4.16	7.64	7.44	7.74308	7.31977	7.51604	6.48813	5.62511	6.62187	7.85843	6.29982
AT1G06930	6.99887	6.93074	6.79312	7.24222	7.18388	6.91767	6.46597	5.91169	2.10434	2.20163	4.2038	4.14476	4.46446	2.61395	3.01055	3.02538	3.0775	3.4407	3.36926	3.38916	1.77049	1.62474	2.38	2.17	2.17	2.2	2.2	2.2	4.38218	4.49419	5.45	5.73	5.65	2.89	3.02	5.82528	6.40599	2.01	2.01	2.01	2	5.86921	6.17638	6.16659	5.62467	4.99858	5.08012	5.14543	4.83155
ACA3	6.6851	6.21529	6.32012	6.94953	6.69349	6.84674	5.83289	5.97499	2	2.07039	4.04372	3.93829	3.9783	2.72864	2.99298	2.80297	2.74404	3.26155	3.39322	2.86195	1.79477	2.04965	2.34	2.34	2.34	2.48	2.48	2.48	4.17529	3.85744	5.92	5.86	5.71	2.13	2.13	5.97728	7.17991	2.05	2.01	2	2	4.9543	5.59831	4.97776	3.93705	4.11204	4.12835	4.31746	4.09075
ndhF	7.14057	8.19673	7.80993	7.84612	7.17692	7.66534	6.56072	6.71287	6.37504	8.23218	3.53181	3.41195	3.35951	3.03144	3.05406	3.20773	3.39586	2.71308	2.68875	2.86352	1.86428	1.94237	4.31	5.71	5.46	2.98	2.33	2.71	2.28695	2.45839	4.11	5.1	6.25	2.16	2.16	5.63227	5.6837	2	2	2	2	7.1142	5.71785	5.24302	5.2662	5.03384	2.96546	2.9362	2.98097
AT1G02470	7.05202	7.91946	8.39275	7.53138	7.0864	7.22882	5.37156	6.14364	2	2.07039	5.42734	5.49185	4.6079	3.22853	3.2982	3.13488	3.72948	2.80477	2.81789	2.85392	2.83911	3.35812	4.06	4.35	4.37	5.52	5.24	4.33	3.58182	3.73187	8.97	8.95	9.36	4.46	4.82	7.95768	7.55382	2	2	2	2	8.97037	7.99046	9.07223	4.23813	5.33057	4.52732	4.57757	4.34078
AT5G09570	6.83542	7.70252	6.848	7.73064	6.79701	6.73742	6.33628	7.4822	11.6812	11.7877	5.39157	5.05732	5.46469	3.5409	4.25274	3.85222	4.43083	3.65994	3.72974	3.8934	5.08911	3.66578	2.94	2.74	2.74	2.3	2.3	2.3	4.23128	4.69314	8.91	8.24	8.73	5.03	3.93	6.41109	6	9.38	9	10.12	10.01	10.5929	10.5475	10.5242	4.4235	7.17632	5.54537	5.43473	5.31007
APX2	4.50462	4.45286	4.56072	3.12102	5.04876	3.53605	11.833	11.692	14.0952	13.8076	12.1213	12.0832	12.1697	2.89439	2.61266	2.79517	2.74475	2.81298	2.59759	2.78936	1.16235	0.90456	2.77	2.77	2.78	2.33	2.33	2.33	9.72628	10.1209	4.45	4.23	4.21	2.14	2.13	6.35403	7.74685	9.94	8.23	5.94	3.82	5.33842	1.30808	4.03808	3.93182	8.30153	10.7159	10.3501	11.2134
AT4G19430	4.47249	4.59096	4.90689	5.10014	4.84298	5.36457	7.10643	7.38629	5.86542	6.22304	12.1374	11.9564	12.1085	2.50102	2.3401	2.52703	2.99077	2.38626	2.68486	2.55187	1.30945	1.61382	2.17	2.17	2.17	2.2	2.2	2.2	4.2754	3.99542	5.59	4.6	4.76	4.45	4.28	4.35755	3.70044	2	2	2	2.19	7.16628	7.03754	6.70201	2.96798	3.51801	3.9207	4.13141	4.29844
AT2G24980	7.99152	9.35909	9.09698	8.87252	7.31741	8.6359	8.71425	8.79442	4.07895	5.91409	3.66225	3.49361	3.90561	4.44533	3.82799	4.16095	5.39228	6.16146	6.22905	6.31699	1.8611	1.41349	2.17	2.17	2.17	2.2	2.2	2.2	6.19261	4.99973	6.14	6.08	5.66	5.96	5.65	6.02237	3.83794	5.47	4.33	7.71	6.93	7.43595	8.92214	7.63241	6.9761	6.43807	5.31616	5.83291	4.66442
AT3G60700	5.76553	6.12516	6.25361	6.66107	6.32553	6.15381	5.57592	5.95652	2.29278	2.37851	4.17076	3.77495	3.99421	2.84057	2.82984	2.50566	2.6257	2.64466	3.12504	2.71046	1.22232	0.777308	2.26	2.18	2.26	2.2	2.2	2.2	3.33114	3.12458	5.84	5.93	5.71	2.13	2.13	5.54226	5.74953	2.75	2.92	4.7	4.63	5.0538	5.40759	6.06759	3.93419	3.91532	4.1958	4.04156	3.91678
AT2G13510	6.81634	7.05202	7.29186	7.16088	7.26679	7.3147	5.36107	5.47249	2.1375	2.20163	4.05957	4.20669	4.21101	3.34823	3.1902	2.73239	3.06464	3.11923	3.5734	3.03336	1.81179	1.6285	2.25	2.43	2.43	2.24	2.24	2.39	4.33977	4.65836	6.13	6.27	6.07	3.33	2.41	4.82273	5.37851	2	2	2	2	6.12111	5.86981	6.72682	4.44504	4.55184	4.45139	4.37831	4.36296
KNATM	5.47897	6.70736	6.19574	7.00338	6.75889	6.86171	2.03562	5.99548	2.40599	2.29278	4.22823	4.30971	3.95732	2.90657	2.95232	2.7885	3.24704	3.83261	3.67979	3.94927	1.51593	1.4027	2.35	2.35	2.35	2.21	2.21	2.21	3.46499	3.83939	6.18	6.42	6.26	2.14	2.14	6.48704	6.33092	2.23	2.32	2.46	2.23	4.68555	4.64921	5.85011	4.33917	4.42476	4.7193	4.66662	4.26085
AT3G05080	4.98185	5.34696	5.2854	5.45286	5.47573	5.20555	5.1127	6.54226	3.52356	2.98185	3.88962	3.7806	3.70688	2.53216	2.47768	2.5366	2.79546	2.43506	2.49208	2.50703	1.57039	1.85533	2.96	2.96	2.96	2.96	2.35	3.03	4.35083	4.0477	6.48	6.48	6.4	2.59	2.59	7.40088	7.03452	8.43	8.94	8.89	9.1	6.15083	5.38185	5.50353	5.78095	5.80875	5.68367	5.81888	5.40647
AT3G44070	7.12825	6.84046	7.0864	7.45861	7.20945	6.4545	5.32553	5.2891	2.29278	1.926	4.19932	3.9934	4.77022	2.86585	2.86882	2.87629	3.33851	2.77836	3.11944	2.97348	1.17567	1.146	2.18	2.18	2.18	2.2	2.2	2.26	3.32757	3.86243	5.7	6.07	5.65	2.81	2.19	5.75756	6.27612	2	2	2	2	5.5587	5.79655	5.61067	4.18486	4.61393	4.50096	4.04766	4.39288
AT3G28020	7.00562	6.4446	7.21432	7.41109	6.46597	6.86542	4.96809	2.7866	2.58496	2.48543	4.42361	4.351	4.42274	3.07801	3.05032	2.94559	3.50694	3.24211	3.69294	3.10358	0.955792	1.1826	2.64	2.36	2.33	2.27	2.27	2.27	3.84112	4.18699	7.23	7.08	6.88	2.2	2.2	5.02237	2.16993	2	2	2	2	5.49284	5.5674	5.17404	4.38941	4.90333	5.10339	5.30673	5.2566
AT1G01695	5.94953	6.00225	5.62644	6.45943	5.60585	5.62352	5.49825	5.49825	1.848	1.848	4.06512	3.82165	3.99744	3.00432	2.86774	2.73879	3.84597	3.08457	3.17592	3.19583	1.33177	1.36002	2.17	2.17	2.17	2.2	2.2	2.2	4.02173	3.97621	6.23	6.22	5.89	2.16	2.16	6.04002	5.71425	2	2	2	2	4.09298	5.33686	5.78933	4.06205	4.24808	4.55032	4.9012	4.24808
UGT71C1	7.39832	7.09908	6.3906	7.11478	4.41278	5.39917	7.9542	7.61176	7.16993	7.02015	3.2183	3.32811	3.39687	3.34669	3.61759	3.51826	3.24398	5.81913	6.05051	5.79606	1.19967	1.4973	2.17	2.17	2.17	2.2	2.2	2.2	5.50132	5.8153	4.52	4.24	4.41	2.49	2.6	5.97957	6.00899	3.4	2.62	2.62	2.55	6.75284	7.62847	6.53641	6.84269	5.53193	5.18319	5.2356	5.62523
CESA10	7.0045	7.00787	6.74551	6.6865	7.15381	6.86666	4.32193	6.05745	1.80736	1.848	4.09922	3.80587	3.81101	3.03495	2.84305	2.76426	3.01862	2.84215	2.93856	2.84178	1.20416	1.15227	2.53	2.53	2.53	2.57	2.57	2.57	2.97199	2.96214	5.95	5.87	5.72	2.29	2.29	5.98641	5.88264	2	2	2	2	5.69567	5.24903	6.02181	3.55528	3.94641	3.59741	3.97865	3.70094
AT5G38210	6.36632	7.05637	7.15583	6.63952	6.76686	6.52982	6.05311	6.25172	2.1375	2.29278	3.7456	3.96416	4.06017	2.92015	3.08997	2.97139	3.02297	3.64564	3.20495	3.8665	2.80026	2.90992	4.77	5.31	5.27	5.06	5.21	4.44	2.88579	3.53601	7.18	6.88	7.39	4.8	4.8	5.82273	6.03782	2	2	2	2	7.5016	7.06214	7.98729	5.6075	5.08228	4.15058	4.25871	4.30867
MLP165	6.50144	6.67243	6.6837	6.70321	5.7761	5.80478	6.81506	6.90328	6.19377	6.73471	3.23479	3.26073	3.29157	2.84247	3.16247	2.95681	3.4724	4.44712	4.40015	4.66984	1.31876	1.56466	2.34	2.34	2.34	2.24	2.2	2.24	3.91614	3.84326	4.78	5.11	5.17	4.73	4.13	6.54689	5.40599	7.52	8.13	9.6	9.12	6.87561	7.03897	6.71957	6.47419	5.00764	4.46593	4.59896	4.56411
NRT1.6	6.57592	6.63517	6.75756	6.79312	6.30925	6.51096	5.97269	6.11061	2.10434	2.23266	4.25661	4.16366	4.09767	3.33095	3.14184	3.06412	3.09745	3.16275	3.5458	2.82002	1.67302	1.74232	2.67	2.67	2.67	2.52	2.52	2.52	4.00696	4.11047	6.4	6.45	5.93	3.26	3.25	6.09803	5.99548	2.01	2	2	2	5.80356	6.07266	5.52507	4.46932	4.59931	4.8869	4.75424	4.7788
AT5G04960	6.97384	8.79928	8.55152	7.69905	6.45121	7.11582	8.58195	8.49985	2.37851	4.0268	3.49876	3.54304	3.66813	5.7235	5.89574	5.31921	3.93483	6.09101	6.17265	6.24881	1.21403	1.25767	3.08	3.08	3.08	3.49	3.49	3.49	5.50748	5.62621	4.68	4.53	4.56	4.94	5.19	5.91648	3.96347	7.8	6.01	8.75	8.58	7.14165	8.00127	7.13544	7.83335	6.32758	4.84368	5.20955	4.93454
AT1G34440	6.74012	6.9472	6.75355	6.86419	6.63952	6.40429	6.31107	5.71425	2.3505	2.45943	4.62943	4.37268	4.84471	3.09619	3.28058	2.95492	3.21429	3.46969	3.58331	3.32911	1.27304	1.37916	2.18	2.18	2.18	2.22	2.22	2.22	3.35765	3.73886	5.34	5.53	5.58	2.13	2.2	5.47573	6.35403	2	2	2	2	4.8284	4.83333	5.58291	3.65869	3.80584	4.3927	4.31341	3.82995
AMT1;3	7.65249	7.87406	7.01011	7.18587	6.61029	5.60288	5.66391	5.69488	2.848	2.90689	3.12268	3.22394	3.22621	2.90627	2.93598	3.98724	3.158	6.5744	6.54579	6.8512	1.04886	1.0215	2.17	2.17	2.17	2.22	2.21	2.21	3.1109	3.53482	3.69	3.75	3.82	4.67	4.43	4.95884	4.3505	4.77	5.76	6.64	6.16	6.32315	7.82579	6.28008	6.88867	5.6587	3.53689	3.80544	3.78038
AT2G44580	5.51412	6.35403	6.01123	5.55766	6.32553	5.21335	5.47249	4.04439	2.29278	2.29278	4.50285	4.51716	4.80348	3.29034	3.42325	3.00111	3.87822	3.06927	3.11181	3.49952	1.89901	1.72672	2.2	2.2	2.2	2.2	2.2	2.2	3.27456	3.50007	6.18	5.93	5.88	2.13	2.13	4.43962	2.60881	2	2	2	2	5.53441	5.64314	5.49041	3.74363	3.93859	4.07384	4.32914	3.96823
AT1G63530	6.47897	6.92955	6.95768	6.59246	6.41278	6.24222	6.3837	5.47897	2.56072	2.23266	4.40081	4.35453	3.61767	2.7655	2.80418	2.86671	3.11485	3.56769	3.53664	3.56652	2.5988	2.31315	2.48	2.48	2.48	2.33	2.33	2.33	3.11926	3.74003	6.11	6.24	5.74	2.68	2.68	8.35887	7.72042	2	2	2	2	6.39119	5.73939	5.80525	4.52154	4.45173	4.60913	4.95848	4.41918
CAX4	5.59694	6.10014	5.60881	6.55766	6.37156	5.19771	6.0268	4.47249	2.56072	2.63227	3.99142	3.77966	3.84107	3.87811	3.61706	3.65017	4.19023	3.87758	4.19724	3.68126	1.52564	1.40184	2.61	2.57	2.57	2.3	2.29	2.3	4.0508	3.6055	6.74	6.47	5.9	2.25	2.25	6.06393	5.82018	2.07	2.01	2.02	2.01	6.81287	6.71114	6.67254	4.90246	4.29233	4.35914	4.38739	4.27263
MAP65-7	6.67666	6.74416	6.30012	7.03562	7.05202	6.65821	5.84549	6.56224	2.63227	2.67807	3.68981	3.86063	3.90749	3.16783	2.9742	2.83581	3.33963	2.64805	2.87639	2.86917	1.23713	1.1504	7.18	7.18	7.16	6.55	6.54	6.54	2.97619	2.77825	5.36	5.44	5.4	7.18	7.18	7.0433	5.91886	2	2	2	2	3.67706	5.73845	6.10775	3.56951	3.59346	3.87777	3.90008	3.83017
AT2G25890	5.80478	5.47573	2.88753	4.42626	6.45615	4.87774	5.83036	5.41616	6.82146	7.6893	3.46295	3.50987	3.61776	3.5567	3.41389	3.05487	2.80288	7.23032	7.35931	7.30719	1.35746	1.42587	2.17	2.17	2.17	2.2	2.2	2.2	2.69681	4.16246	4.22	4.16	4.07	2.13	2.13	6.00675	6.32193	2.12	2	2	2	3.08454	4.91032	2.07904	3.88033	3.44725	4.01432	4.00226	3.84291
AT5G62760	6.68229	6.63517	6.38198	6.53916	6.36632	6.20945	6.39917	6.42626	4.12101	3.93546	3.96698	3.97363	4.06203	2.89975	2.85669	2.68397	2.94361	3.39924	2.96489	3.08822	1.97541	2.37735	2.17	2.17	2.17	2.28	2.28	2.28	3.51596	3.86097	5.55	5.41	5.71	2.35	2.35	6.19574	7.13237	2.53	2.12	2.06	2.07	5.66284	5.61455	4.15416	3.67605	3.75651	4.00778	4.0727	4.80989
AT2G38240	6.08746	6.28725	4.82273	6.35931	6.14975	6.1639	5.37851	5.57894	2.926	3.07039	6.58606	6.87958	6.08175	4.14305	4.02255	4.34645	4.69209	2.89679	3.0467	2.565	6.10658	6.29877	6.19	6.75	7.04	3.25	4.83	2.32	3.43016	3.35758	10.48	9.62	9.23	2.13	2.13	11.8111	11.889	2.01	2.18	2	2	12.9577	11.7364	13.0396	3.8887	3.91611	4.15341	4.01618	4.28531
AT1G78930	7.21237	6.98982	6.90448	7.03562	7.63372	7.56224	6.66959	7.24793	2.96347	2.67807	6.25503	6.24202	6.20745	3.01124	3.04173	4.1899	4.25404	3.39765	3.45373	3.45659	3.00386	2.0958	4.31	4.89	4.59	2.2	2.2	2.2	3.889	3.43324	6.43	6.08	6.22	4.06	4.92	7.42122	7.32912	8.13	7.71	7.36	7.07	6.37101	6.10269	7.00176	4.42577	4.62993	4.70022	4.51179	4.43744
AT4G17580	6.2817	6.43962	6.2211	6.50462	6.6837	6.11061	6.10852	5.64962	2.10434	2.20163	4.4356	4.20188	4.20788	3.03241	2.80541	2.8592	2.90568	3.08556	3.10214	3.08303	1.66044	1.5258	2.45	2.52	2.45	2.22	2.22	2.22	4.01336	3.95061	6.37	6.4	6.34	2.13	2.13	4.3505	5.78921	2	2	2	2	5.58355	4.85228	6.40937	3.97146	4.25387	4.16798	4.11232	4.12705
ATHB52	6.1819	4.55459	6.3505	3.72247	1.37851	1.32193	8.31379	8.16038	8.06716	8.29783	3.42687	3.43375	3.47608	2.7134	2.81374	3.00364	2.89651	3.36726	3.14487	3.39919	2.61765	2.13852	2.17	2.17	2.22	2.2	2.2	2.2	6.62684	5.49452	4.45	4.56	4.68	2.13	2.13	8.96665	9.97398	4.86	5.23	4.96	5.19	5.51371	5.63544	4.95362	6.69996	7.59114	5.51657	6.30976	5.93865
AT5G28590	7.05094	7.12722	6.75221	7.0917	6.57137	6.65249	4.85798	4.81762	1.88752	1.926	4.68087	4.79944	4.65756	3.2289	3.3222	3.21402	3.62435	3.42434	3.53251	3.39694	2.38268	2.34947	2.17	2.17	2.52	2.34	2.34	2.34	4.45402	4.54914	6.9	7.02	7.11	2.13	2.13	6.42122	6.14771	2	2	2	2	5.077	6.24785	5.70735	4.69415	4.93171	5.25031	4.98397	5.231
CRA1	9.04603	6.70874	2.90689	6.824	9.62333	7.37504	5.16591	6.41278	9.28471	9.96737	3.39118	3.46423	3.45556	7.30721	6.62524	5.75297	3.76937	10.7351	10.6536	10.476	1.04928	0.711348	2.17	2.17	2.17	2.2	2.2	2.2	2.57584	4.82727	4.43	4.26	4.03	2.13	3.26	9.42333	9.78774	2.65	2.77	2.33	2.69	1.32392	4.26149	1.7004	3.51117	3.28312	3.53906	3.76686	3.50425
AT1G35250	7.34252	7.47249	7.34252	7.35667	6.81378	6.48864	7.00787	7.49905	3.27799	3.30743	3.73549	3.57933	3.96698	4.64315	4.80024	4.83988	5.6852	7.12702	7.25953	7.27461	2.04383	1.52885	2.23	2.23	2.23	2.2	2.2	2.2	5.83603	5.82945	5.87	5.66	5.13	3.57	4.52	6.78136	6.06609	2.8	2.79	2.85	2.91	6.48003	6.74673	5.56584	5.8082	5.58519	5.25593	5.37413	4.92242
OLEO3	5.8802	6.42459	5.57894	6.19574	5.67525	5.8505	5.46271	6.07039	10.1353	10.1738	3.86029	3.88616	4.06796	3.07176	2.73832	2.46888	2.87503	4.12497	4.39225	3.95482	1.16979	1.34101	2.32	2.25	2.33	2.21	2.22	2.21	3.17353	3.37159	4.42	4.3	4.3	2.18	2.18	5.62352	5.01792	2.19	2.19	2.19	2.19	5.24242	4.48036	6.15994	3.67381	3.64256	3.77977	3.96447	3.65693
WIP4	5.9472	4.96809	6.2211	5.92837	6.17792	5.52042	5.18982	5.52356	2.1375	2.20163	3.83107	3.95061	4.12368	3.20593	3.0146	3.03202	3.2321	2.8469	3.63672	2.91299	1.44323	1.2816	2.21	2.27	2.21	2.31	2.31	2.31	3.72524	3.89444	5.93	5.86	5.82	2.24	2.24	5.79961	4.21723	2	2	2	2	3.99949	3.87615	1.56439	4.25887	4.30392	4.6567	4.39326	4.54571
INT2	6.94134	6.82655	6.824	7.3345	6.90569	6.10434	6.27053	6.55152	2.1375	2.32193	5.19518	5.17321	5.24365	3.82368	3.64956	3.23581	3.70279	3.97677	4.06484	4.08431	2.45102	2.00144	3.85	3.89	3.75	3.13	3.41	3.5	3.96129	3.79201	7.31	7.15	7.08	2.86	2.52	6.73606	6.86913	2	2	2	2	7.16565	5.57061	6.92428	4.42526	4.66723	4.3889	4.58131	4.49873
AT5G62730	6.07039	6.28355	6.33807	6.53761	5.39917	5.79701	3.57289	5.86047	9.35799	8.87836	8.23059	7.88767	7.96094	2.71909	2.74767	2.64619	2.74952	2.29066	2.72775	2.52407	1.12905	0.87721	2.21	2.21	2.24	2.2	2.2	2.2	2.95309	2.79489	5.31	5.15	5.06	2.19	2.32	6.32012	5.20163	3.69	7.54	5.14	4.55	4.69043	5.74439	6.02744	3.50542	3.79007	3.71045	3.23475	3.85841
CMT1	6.18587	6.21529	7.03672	6.23266	7.28263	6.17193	5.89966	3.82782	2.26303	2.3505	4.67843	4.50959	4.74943	3.42496	3.26386	3.2207	3.38515	3.4466	3.42726	3.40347	1.36814	1.61501	2.17	2.17	2.17	2.2	2.26	2.2	3.71017	3.56597	6.73	6.5	6.7	2.13	2.13	4.92125	5.39917	2	2	2	2	2.40737	4.89745	4.7909	4.41258	4.51599	4.90643	4.89903	4.97969
CSLD4	6.76818	6.93192	7.03012	7.09064	6.88753	6.83542	6.37156	6.44128	2.20163	2.29278	4.7084	4.76574	4.83217	3.85384	3.91215	3.65627	3.53416	3.76091	4.13194	3.70877	2.08065	1.85565	3.17	2.64	2.79	3.17	3.03	2.98	4.73733	4.71932	6.82	6.67	6.55	2.84	3.34	4.97728	6.32193	2	2	2	2	5.92538	4.47934	6.17979	4.73452	4.87451	5.37095	5.04444	4.98734
AT3G23190	7.47249	8.02569	8.20163	7.20359	7.51175	7.15583	7.87098	7.82782	5.96116	5.43296	4.23492	4.36753	4.23492	4.10134	4.01326	3.88557	3.74914	4.86359	5.20081	5.22168	1.43033	1.55452	2.33	2.33	2.3	2.2	2.2	2.2	5.83303	5.57884	5.17	5.47	5.45	5.69	5.12	5.94251	4.926	8.41	7.59	8.72	8.35	6.87625	8.60906	6.84608	7.0334	6.04153	5.91704	7.19841	5.99452
AT5G11870	6.33985	5.88996	6.04439	5.88753	5.87774	5.53916	5.853	5.06178	3.23266	2.37851	4.10913	4.26842	4.77342	3.1734	3.05032	2.85381	3.32009	3.38255	3.356	3.38189	1.26239	1.48536	2.38	2.38	2.46	2.2	2.2	2.2	3.59325	3.89387	6.1	6.05	5.84	2.18	2.18	5.37504	4.86295	2.1	2.37	2.04	2.05	6.38349	5.87991	5.5456	4.16768	4.00186	4.22847	3.8502	4.00078
VLN1	7.15178	7.02901	7.90207	7.27612	6.79701	7.03232	7.27798	7.43879	4.74416	4.46597	3.60078	3.61392	3.55974	3.30234	3.30292	3.6315	3.34346	3.95169	3.92254	3.92248	1.96914	2.45811	5.16	5.82	5.4	3.76	3.76	3.76	4.05383	4.93776	4.45	5.1	5.28	8.01	7.63	7.55995	6.25172	6.45	6.7	7.23	7.62	6.02712	7.03447	6.33668	6.158	6.31379	5.72277	5.4347	5.88765
SDD1	7.80864	8.15785	7.91946	8.16942	7.33896	8.24508	6.31107	6	2.07039	2.20163	3.55806	3.65971	3.72504	4.088	3.87424	3.50486	3.35731	4.30355	4.32691	3.77189	1.899	2.32094	5.76	5.83	5.89	2.2	2.2	2.2	3.60158	3.33994	5.56	6.36	5.86	5.99	5.72	5.2555	5.0045	2.52	2.28	2.52	2.52	6.08799	8.06878	6.73145	6.23345	6.23842	4.30831	3.81753	4.35409
AT4G34770	8.19869	8.58158	6.83036	7.48945	5.14975	4.71699	6.20163	6.99548	3	4.38543	6.34786	6.60762	6.64439	3.09911	2.88244	2.96485	3.58727	3.06267	3.46563	3.79689	1.23721	1.36192	2.35	2.26	2.36	2.2	2.2	2.2	6.45191	5.60887	6.17	6.74	5.97	3.18	3.04	7.89966	8.16892	3.34	4.95	5.53	6.01	6.4699	6.13206	6.42248	6.13722	7.8017	4.52592	5.6554	4.7531
AT1G73120	6.47897	6.81634	7.82146	6.82018	6.09592	5.80993	10.1618	10.1961	12.3826	12.3935	3.88154	3.73672	4.25507	4.52063	4.65039	3.56877	4.39583	4.917	4.95063	4.9507	3.73043	3.40485	3.03	2.78	3.7	2.3	2.3	2.3	9.19274	7.26854	4.6	4.73	4.66	4.77	4.02	9.56072	9.74752	11.98	10.61	11.44	10.77	3.77949	0.0894982	4.00446	6.56975	8.94344	7.9427	7.42971	8.16314
EPF2	7.25927	7.86233	7.71562	6.84549	6.7046	7.15987	7.65177	7.3156	6.34873	6.23074	6.55195	6.13086	6.31566	3.09275	3.26876	3.63383	3.84017	3.12271	3.2797	3.35195	3.37616	3.59799	3.96	4.51	3.89	2.2	2.2	2.2	5.5011	4.79304	4.69	5.4	5.56	4.52	5.21	5.26303	6.27798	7.27	7.82	8.88	9.58	5.86302	7.74011	5.57259	6.15283	7.32224	5.66698	5.84224	5.52184
ALD1	6.45121	4.67807	6.1639	5.55459	6.07895	5.84046	2.63227	3.15381	1.88752	1.926	3.84933	3.69113	3.50632	2.79247	3.07083	2.73717	2.91586	3.5094	3.57223	3.46246	1.21007	1.13572	2.17	2.31	2.31	5.57	5.93	3.13	3.09305	3.00861	7.11	6.62	7.18	2.13	2.13	5.25927	5.18982	2	2	2	2	7.52795	7.38366	7.84185	4.29668	3.73482	4.3461	4.96347	3.8655
ADF11	5.853	7.55305	7.6879	7.15381	6.12309	6.27984	9.27961	8.98014	5.15381	5.1819	3.36541	3.32452	3.45411	4.20635	5.01585	3.86883	3.71305	5.31397	5.4503	5.51811	0.972765	0.982258	2.17	2.17	2.17	2.2	2.44	2.2	6.81267	6.59136	4.17	4.05	3.94	4.42	4.32	5.58496	5.1334	8.91	7.96	9.02	8.72	8.02417	8.45077	7.23716	7.42984	6.27987	5.98634	7.14637	6.53733
ATEXPA17	6.87406	7.04221	7.20555	6.97154	6.59991	6.54689	3.05311	6.06609	1.96347	2	3.48187	3.52632	3.84379	2.87089	2.77998	3.11693	2.83619	5.21536	5.41111	5.45944	1.70387	1.60207	2.17	2.17	2.17	2.2	2.2	2.2	2.69573	3.06843	5.3	5.36	5.21	2.34	2.26	4.94017	5.39917	6.98	10.11	9.99	8.61	8.7039	10.0303	8.93828	4.0639	4.0333	3.89973	3.51227	3.36869
AT1G60190	10.4807	10.6372	12.5018	10.8407	12.8806	13.0011	5.95652	6.38198	7.56148	8.85953	6.5864	6.93095	5.88591	7.78134	7.98471	9.1377	7.62283	6.23934	6.2488	6.01494	6.75492	6.6353	8.41	9.43	9.37	6.42	6.28	6.64	4.609	4.82924	10.05	8.89	7.99	6.16	6.1	11.1716	12.9483	2	2	2	2	9.11194	7.6724	8.87681	4.71174	4.64657	5.67025	4.87095	5.38201
PAP22	6.19967	6.53294	6.71012	5.97957	6.65535	6.87036	4.32912	5.81506	1.96347	2.03562	3.98853	3.94667	3.91332	3.17851	3.22831	3.03813	3.16938	3.40827	3.56161	3.30467	1.62816	1.45699	2.17	2.17	2.17	2.2	2.21	2.25	2.97107	2.89984	6.36	6.5	6.34	2.6	2.77	5.05745	4.41278	2	2	2	2	6.69219	4.73969	6.48628	3.68175	3.76924	3.9097	4.13141	3.92217
ArthMp060	6.43296	6.6879	5.86542	6.75889	6.38198	6.17991	9.66729	9.7039	10.3383	9.76487	8.35359	8.50384	8.40864	3.77364	3.82084	3.89079	3.81865	4.21179	4.18386	3.91831	2.48304	3.04413	2.61	2.61	2.56	3.34	5.38	3.97	7.1414	8.37534	6.6	6.27	6.38	4.56	5.01	6.63662	6.05094	2	2	2	2	3.53334	5.43142	3.75424	4.14806	4.71242	8.39663	8.63859	9.8083
AT5G66780	4.66107	4.90689	3.87774	4.12102	7.67243	6.03342	3.99095	5.48543	5.97269	7.30652	3.46004	3.34603	3.43324	3.24159	3.02204	4.45857	5.33884	5.87408	6.1104	6.42967	1.44569	1.18545	2.17	2.17	2.17	2.2	2.2	2.2	2.91474	2.86855	8.26	7.66	5.39	2.13	3.34	4.926	5.52356	3.78	3.44	2.44	2.3	6.77645	1.84534	5.85695	3.16176	2.85673	3.02827	3.47562	3.15863
THAS1	5.31107	8.04166	6.6453	6.77083	5.84046	6.04002	7.77676	7.61765	10.682	10.7488	3.37461	3.27121	3.40135	4.82927	4.52489	5.04833	4.71387	7.62848	7.58869	7.94394	3.2677	2.05683	2.28	2.28	2.28	2.2	2.2	2.2	5.31579	5.66727	3.94	3.86	3.78	5.39	5.28	8.32778	8.79831	2.3	2.02	6.71	5.97	9.69881	10.1199	9.06209	5.24912	4.394	4.26093	4.20869	4.12969
CCOAMT	5.77873	5.71973	6.48059	6.17991	6.85674	6.63372	5.50779	6.2211	2.23266	2.32193	4.71121	4.7934	4.22961	3.09619	2.92014	3.25617	2.60256	3.00104	3.0574	2.87702	5.09006	4.76456	4.16	5.19	4.16	5.02	7.89	5.85	4.38262	3.15356	10.59	9.89	9.9	3.65	3.31	7.22014	9.15431	2	2	2	2	10.3994	8.01062	9.74181	3.62629	3.51844	4.7928	4.25005	3.78713
AT2G23690	6.40769	6.732	4.99095	6.01123	6.49506	6.30561	4.99548	5.848	3.05311	3.15381	4.23707	4.1249	4.89489	3.46406	3.24482	2.93743	3.33663	3.59933	3.43801	3.85603	2.32493	2.42604	2.95	2.95	2.95	2.2	2.2	2.2	3.95539	4.15903	6.29	6.25	6.66	2.25	2.25	7.03342	6.94017	10.62	10.62	10.8	10.76	6.59583	6.47314	6.95336	4.4321	5.27529	4.89417	4.75558	4.67272
AT2G37900	6.60881	6.83036	5.6893	6.49665	6.20945	5.83036	5.24793	4.60881	1.88752	1.96347	6.67211	7.12162	6.91444	3.44783	3.30594	3.31697	2.98942	3.88389	4.2595	3.81841	1.87634	2.77147	2.78	3.07	2.75	2.74	2.66	2.75	3.72088	3.78561	6.7	6.83	6.74	2.26	2.26	5.91169	7.56377	2	2	2	2	6.32335	5.57971	6.74865	4.1057	4.13368	3.77629	4.4006	4.13237
AT1G49790	6.05745	6.11686	5.92837	6.25739	5.77347	5.46597	7.57667	7.24317	7.45779	7.31016	3.94862	4.26136	4.20464	2.74992	2.45737	2.43871	2.96633	2.75496	2.76011	2.54606	1.09667	1.00691	2.9	2.41	2.74	2.35	2.35	2.52	4.28878	4.07506	5.01	5.43	5.16	2.24	2.24	5.97499	5.83036	7.34	4.66	2.01	2	4.13931	5.11015	5.80002	3.853	3.72913	5.6347	4.82765	5.8589
AT3G61400	5.71973	5.34696	6.1375	5.90207	6.24222	4.91648	3.75489	4.2555	1.67807	1.72247	3.47015	3.78646	3.82876	2.78892	2.80418	2.69239	2.94313	3.12706	3.06057	3.03512	2.14187	1.57905	2.17	2.17	2.17	2.2	2.2	2.2	3.83072	3.00977	5.72	6.05	5.53	2.13	2.13	7.75154	5.96116	2	2	2	2	4.92434	5.87667	4.05511	3.91126	3.59563	3.91622	4.51683	3.89735
AT3G19920	2.26303	2	1.848	2.76553	5.97039	5.22497	3.29278	2.23266	6.78267	6.93781	4.18731	4.24813	4.36307	2.84057	3.15354	2.66886	3.47199	5.05327	5.37838	5.75713	1.71077	1.35828	2.17	2.17	2.17	2.2	2.2	2.2	3.95133	3.95855	6.3	5.84	5.37	2.13	2.13	4.24793	3.62059	6.87	7.05	2	2	3.16474	0.732538	1.834	3.82427	4.07763	4.28515	4.14831	4.20035
ArthMp067	5.82782	5.37851	6.11894	5.36107	5.79701	5.52982	6.82146	7.07575	5.66391	5.96116	4.13229	4.2759	4.34131	2.46004	2.4361	2.37716	2.40223	2.63531	2.6169	2.55913	0.977712	0.733665	2.17	2.17	2.17	2.2	2.2	2.2	3.22486	3.67704	4.21	4.26	4.33	2.13	2.13	5.67243	4.94953	5.52	2	2	2	4.54119	5.52652	4.63074	3.17706	3.3343	4.54082	3.6449	5.65257
AT2G44010	7.38543	7.78202	7.43045	7.39575	6.63662	6.5345	8.63481	8.62899	6.07254	6.18982	3.61265	3.61265	3.6341	4.46277	4.2054	4.6921	5.47653	6.12909	6.26763	6.34669	3.90519	3.79865	2.17	2.17	2.17	2.2	2.2	2.2	6.81801	5.91684	7.04	7.13	6.35	4.78	4.39	9.46495	8.09223	8.03	8.26	8.75	7.96	8.60642	7.47783	8.42588	7.72166	5.81684	6.24438	6.83167	6.71327
ATGSTU9	6.79701	7.3443	6.77873	6.92719	5.88753	6.53294	7.27798	7.35579	5.91169	6.7879	4.43442	4.57617	4.48281	3.67742	3.54364	3.52052	3.45377	4.64212	4.86028	4.95204	3.33594	2.47954	2.48	2.48	2.48	2.2	4.64	2.2	4.52439	4.49955	10.31	8.99	8.21	2.85	3.01	8.92926	8.92689	6.1	5.7	6.53	5.59	11.2198	10.9245	11.8686	6.13906	5.22887	4.81313	5.08219	5.23073
AT1G09550	6.54535	6.11061	5.30012	5.64386	6.0045	6.31107	5.61765	5.66391	2.03562	2.10434	4.35579	4.36702	4.4708	3.21768	2.95801	2.62134	3.70606	3.04509	3.14626	2.78179	1.13518	1.29996	2.34	2.29	2.29	2.2	2.2	2.2	3.68335	3.75138	6.58	6.56	6.36	2.27	2.27	4.91169	5.30743	2	2	2	2	6.46659	4.97822	5.32225	3.39664	3.66533	3.82717	3.83407	3.79262
AT5G45320	6.54844	6.51254	6.1334	6.62352	6.63807	6.13134	3.80735	4.82273	2.10434	2.16993	3.77426	3.70107	3.77898	2.69887	2.70557	2.62474	2.76966	3.28956	3.80614	3.50197	1.34547	1.61663	2.24	2.2	3.13	2.23	2.23	2.23	3.5534	3.44934	5.78	5.72	5.57	2.18	2.15	6.26115	6.34873	2	2	2	2	5.84041	5.19953	6.90211	4.21497	4.44519	4.2439	3.97524	4.23545
ATTPS03	5.93546	6.39746	5.9542	6.32912	7.46189	6.70321	4.38543	4.26303	1.926	1.96347	3.81812	3.73135	3.85653	3.47682	4.89923	2.90646	3.17365	2.92903	3.27494	2.79323	1.05466	1.3908	2.17	2.17	2.17	2.2	2.2	2.2	2.69674	2.69164	5.71	6.14	5.93	2.13	2.13	5.58496	5.71699	2	2	2	2	3.67265	2.14463	3.88679	3.71802	3.94892	3.86372	4.2029	3.86372
AT5G01870	10.0901	10.0052	10.8963	10.4114	10.4291	10.2322	8.12257	7.59917	9.35226	7.1467	5.53276	4.89834	5.17869	8.52645	8.62912	8.23906	8.86812	7.75179	7.92785	7.55561	4.7693	4.09839	6.74	6.6	6.67	2.21	2.21	2.21	7.29063	7.03138	5.99	6.51	6.71	9.75	10.15	7.89178	6.54844	11.65	12.15	12.85	13.39	10.3626	11.4031	10.9002	10.7161	8.91807	8.64094	8.06368	8.14089
AT5G33370	4.09592	5.45615	6.2384	6.17592	3.93546	4.73335	6.33628	5.29278	1.88752	1.96347	5.71334	5.15329	5.29927	2.88291	2.6777	2.4885	2.91783	2.91378	3.32759	3.12971	1.73567	1.90409	4.45	3.83	4.23	2.2	2.2	2.2	4.07127	4.99506	5.82	7.25	6.76	6.81	7.08	6.88509	3.49825	2	2	3.41	4.11	6.86672	7.53048	7.38262	4.80326	5.80224	4.90426	3.98587	4.62984
KOM	6.45779	6.25172	6.2891	6.37678	6.70874	6.6851	4.29278	2.848	2.03562	2.10434	4.05979	4.08441	4.3434	3.17299	3.00371	2.88752	3.67778	3.41291	3.41759	3.2082	1.7876	1.43002	2.23	2.23	2.35	2.5	2.41	2.41	3.72319	4.08278	6.03	6.33	6.01	2.43	2.43	5.19771	5.79181	2	2	2	2	1.50635	4.75138	4.85678	4.04547	4.09431	4.46934	4.28443	4.08628
AT3G05260	6.06393	6.02237	5.94486	6.35579	6.45121	6.37851	3.73335	5.77347	1.848	1.926	3.8777	3.72347	3.67975	2.69257	2.42853	2.47477	2.5793	5.04521	5.25882	5.56872	1.41446	1.35188	2.41	2.54	2.32	2.41	2.41	2.41	3.35049	3.14669	5.48	5.46	5.65	2.27	2.27	5.88753	6.61618	2	2	2	2	5.31042	3.65965	5.74533	3.35989	3.27822	3.54542	3.4632	3.2826
AT1G64360	5.90929	6.23649	5.99322	6.57592	5.31107	6.17193	5.57592	4.12928	2.20163	2.3505	8.42794	8.53002	8.84114	5.27622	5.91204	5.40785	6.76277	2.65794	2.80085	2.92034	1.13325	1.2427	4.73	6.09	4.73	7.07	6.93	6.98	4.25241	3.23417	9.26	9.53	9.95	6.26	6.04	7.96578	6.89118	2	2	2	2	2.19051	5.70706	5.34804	4.71726	3.51494	4.12316	4.51683	3.95787
AT1G14640	6.10643	6.2854	5.33628	5.95652	6.09592	6.17792	5.42626	5.59991	2.10434	2.20163	4.18484	4.66164	4.41144	3.22829	3.27471	3.24466	3.33437	3.45808	3.27411	3.72953	2.20973	1.67743	2.2	2.2	2.2	2.31	2.21	2.31	3.95109	3.98847	5.27	5.25	5.52	2.13	2.13	5.64386	4.53605	2	2	2	2	1.03829	1.60436	3.9768	3.91176	4.08022	4.3028	4.51683	4.96843
AT4G08730	6.27798	5.50779	6.04658	6.08108	6.53916	5.87774	4.67243	5.48543	2.1375	2.29278	4.0009	3.89028	3.76095	3.10502	3.30348	2.80559	3.48808	3.1607	3.17266	2.87476	1.0689	1.23278	2.28	2.22	2.28	2.2	2.2	2.2	3.5634	3.30524	5.56	5.76	5.72	2.16	2.16	5.44294	5.1819	2	2	2	2	5.33086	4.27624	5.06936	3.834	3.90754	4.14245	4.28741	4.06149
AT1G01440	7.64386	7.73268	7.56148	7.38198	7.41278	7.39403	8.06824	7.808	5.64674	5.80478	5.35751	5.28195	4.85042	4.19594	4.0433	4.42983	3.67107	5.3004	5.40556	5.40363	4.28263	4.05585	4.13	4.19	4.09	3.88	3.88	3.88	5.09067	5.35283	7.57	7.51	8.06	5.21	5.42	7.87774	8.108	7.05	6.85	6.81	6.37	8.38885	7.38958	7.69599	5.73453	5.95958	5.9819	5.64748	6.24725
AT1G05020	6.72247	7.11686	6.55459	6.93074	6.53761	6.26303	6.1918	7.09487	2.29278	2.53605	4.48385	4.43282	4.63562	2.81589	2.64746	2.6328	3.33437	3.56149	3.71314	3.65817	1.29719	1.49692	2.17	2.17	2.2	2.2	2.2	2.2	3.97295	3.95687	5.13	5.01	4.84	2.13	2.13	7.07788	6.18982	5.74	3.3	3.04	2.9	5.97327	5.81789	6.54873	4.32883	4.45523	4.67655	4.42398	4.67571
AT3G52550	6.05745	6.24793	5.72792	6.58496	5.97039	6.35579	5.87529	5.76553	2	2.1375	3.94593	3.92106	4.30909	2.52638	2.63878	2.46468	2.47063	2.73294	2.76509	2.62914	1.27414	1.35026	2.88	2.75	2.83	2.21	2.21	2.21	3.56858	3.90922	5.07	5.56	5.49	3.71	3.75	6.15583	6.47897	2.4	2.4	2.4	2.4	5.80396	5.64674	5.68502	3.93949	4.24234	4.01009	4.21011	4.08874
GLR1.4	6.98527	7.08746	7.08958	7.15178	6.06609	6.36632	6.55152	5.93546	2.10434	2.20163	4.07111	3.98713	3.78243	2.67081	2.97215	2.94654	4.01918	2.95821	3.23369	2.87148	1.87578	1.92744	3.98	4.21	4.96	3.08	4.1	2.81	3.66341	3.49479	7.81	7.49	6.82	4.13	4.21	7.93723	7.34518	2.24	2.24	2.24	2.24	6.4807	7.63032	7.06148	4.45193	4.72189	4.57042	4.56626	4.30867
AT4G16745	6.56224	6.20945	5.61471	5.853	5.16591	6.17193	6.57743	6.4363	4.30743	4.51728	5.28449	5.14363	5.48565	3.4118	3.00396	3.21899	4.29999	3.75852	3.71094	3.75332	1.49093	1.68177	2.2	2.18	2.2	2.27	2.26	2.22	3.94833	4.03092	6	5.76	5.57	2.16	2.14	7.91886	7.31198	2	2	2	2	2.16782	2.62464	1.69917	3.62744	4.07564	4.39444	4.15559	4.61585
WRKY31	6.74953	5.67525	5.79181	6.32553	7.19081	7.04439	5.80993	6.10643	2.80735	2.51096	3.68861	3.84299	3.72889	3.52625	3.50694	3.35175	3.41706	3.55319	3.65732	3.63149	1.02623	1.33125	2.19	2.19	2.19	2.2	2.2	2.2	3.6669	3.55386	6.36	6.84	7.22	2.13	2.13	5.40599	5.6865	2	2	2	2	8.29165	5.8208	7.01318	4.46052	4.06003	3.90625	3.96178	4.00664
AT2G29780	5.93546	6.30925	6.20945	6.5744	6.41278	6.2075	4.62644	5.27798	1.848	2.16993	4.19183	4.12763	4.38957	3.33718	3.12096	2.9823	3.22854	3.179	3.12525	2.59611	1.28014	1.30545	2.17	2.17	2.17	2.2	2.25	2.2	3.48637	2.74041	6.24	6.17	5.69	2.13	2.13	5.26303	5.87774	2	2	2	2	5.06944	5.4071	6.11323	3.61162	3.80346	4.03959	3.73847	4.03726
AT5G27550	7.90929	7.76951	7.82718	7.9431	7.13031	7.49585	6.52356	6.74416	3.03562	2.80735	4.66514	4.52728	4.91842	3.83524	3.63606	3.55972	3.48338	4.64093	4.6027	4.1315	2.04767	2.34454	3.18	2.77	2.58	2.25	2.25	2.25	4.74785	5.34143	6.93	6.99	6.81	3.21	2.83	5.84549	5.10434	2.07	2.07	2.02	2.03	5.78039	5.28207	5.22907	4.80737	4.88643	5.24032	5.70307	6.18083
AT5G19110	5.62059	4.93546	5.91648	3.41954	3	4.74416	5.86047	4.848	8.07361	5.42626	5.74085	5.3031	5.19067	2.72405	3.05032	2.81179	3.15853	4.34596	4.61627	4.55728	7.06314	6.70756	2.18	2.49	2.18	2.2	2.2	2.2	3.81097	3.70899	7.09	6.28	6.09	2.56	2.14	11.7577	10.5338	3.01	2.57	2.65	2.93	10.567	10.5704	10.7028	4.96264	4.14515	4.65193	4.99078	4.63605
AtRLP21	6.2891	5.22497	5.4822	5.48864	4.46597	4.45286	8.67207	8.74618	7.24222	7.87897	4.28051	4.28241	4.35354	2.66577	2.59404	2.57484	2.53633	2.66039	2.66076	2.46991	1.6549	1.70163	2.39	2.24	2.29	2.23	2.23	2.23	6.3547	6.41652	4.23	4.11	4.17	2.13	2.13	3.85798	4.3147	4.35	2.07	3.31	3.45	6.04277	6.2262	6.73162	3.69989	4.18265	6.97933	6.82065	7.5852
AT3G06600	7.0607	6.44626	6.56377	6.88631	5.48543	6.10224	5.71699	6.19771	2.16993	2.10434	3.86369	3.69113	3.71128	2.99411	2.72849	2.81294	2.83207	3.31494	3.66009	3.06024	1.60039	1.76848	2.27	2.19	2.33	2.2	2.2	2.2	3.66289	3.91529	5.61	5.63	5.5	2.18	2.18	6.00899	6.24603	2.39	2.39	2.41	2.39	6.10441	5.38939	6.28381	4.21986	4.05417	4.38144	4.43457	4.09393
LAC12	5.31832	6.20163	5.37851	6.32733	6.22304	5.91169	4.96809	2.67807	1.88752	1.926	3.85654	3.73358	3.93941	2.92017	2.8049	3.26303	2.93712	3.93822	3.53328	3.37592	1.0797	1.10295	2.17	2.19	2.17	2.2	2.2	2.2	3.55245	3.30818	6.07	6.16	5.79	2.13	2.13	4.93546	5.37156	2	2	2	2	4.99178	5.85503	5.33309	3.79693	3.60692	3.92803	3.8118	3.76517
SHV2	6.96809	7.6907	7.30012	7.45861	7.0864	6.65821	7.09908	6.99322	3.10434	3.24793	4.25769	4.07126	4.14751	4.71535	4.37447	4.22947	4.53259	6.12563	6.14249	6.09304	1.83783	1.75747	2.17	2.17	2.17	2.2	2.2	2.2	3.93514	4.11955	6.62	6.48	6.4	4.93	4.64	5.94486	5.90207	2.35	2.33	3.38	2.41	7.41462	7.81757	7.1332	6.3885	5.25012	5.16582	5.19579	4.71651
AtRLP3	6.79051	6.60881	7.49745	6.69627	6.03562	6.71287	5.46923	5.49506	1.88752	1.96347	3.78766	4.01968	4.36261	2.60814	2.80337	2.63719	3.0055	3.20844	3.41931	3.33161	1.7027	1.47701	2.59	3.18	3.78	2.3	2.31	2.4	3.38887	3.42365	7.16	6.91	6.93	2.13	2.13	6.16993	5.36807	2.12	2.11	2	2.1	6.1485	6.09346	6.41443	4.11566	4.33068	4.02786	3.83278	4.0118
ATNRT2:1	6.36282	6.2384	6.12722	6.69905	6.17991	5.91409	5.66959	3.33628	1.96347	2.03562	4.41939	4.44347	4.58372	3.38318	3.7828	3.20784	4.34814	7.41964	7.45638	6.95885	2.01781	1.24763	3.7	3.06	2.73	2.69	2.61	2.71	4.4575	4.68705	5.95	5.92	5.94	5.98	6.76	2.94486	3.1375	2	2	2	2	6.39707	7.10702	6.77754	4.12165	4.19451	4.40797	4.7746	4.39024
AT4G25790	5.78136	7.74953	7.62132	7.20945	6.6014	7.19081	8.07414	7.64241	3.44626	3.80735	3.63097	3.59476	3.68125	3.50391	4.04095	3.69157	3.87314	6.17438	6.22905	6.28238	1.12521	1.37765	2.17	2.17	2.17	2.2	2.2	2.2	6.32571	6.25149	5.34	5.07	5.32	3.45	3.54	3.48543	2.07039	7.58	6	7.51	6.98	6.90967	8.01427	7.41053	6.56429	5.87405	4.8315	5.37392	5.37231
AT4G32630	6.05311	5.98641	6.11686	5.99548	5.47897	6.24603	5.10434	4.61471	1.926	2.07039	4.20078	4.22193	4.04969	3.16113	2.55854	2.89184	2.96646	3.0709	3.21207	3.29752	1.48522	1.55379	2.17	2.17	2.17	2.2	2.2	2.24	3.74774	4.27069	5.67	5.92	5.75	2.13	2.13	6.27612	5.89724	2	2	2	2	4.90518	5.29551	5.89692	4.63058	4.77241	4.79909	4.61441	4.74586
AtRABA6b	5.26679	5.64674	5.58195	6.25361	6.3837	6.35403	5.40939	4.79181	2.03562	2.16993	3.80895	3.69954	4.16584	2.65871	2.57944	2.55334	3.07525	2.90701	2.99363	2.72037	1.36598	1.24904	2.17	2.17	2.17	2.2	2.2	2.2	3.47083	3.44953	5.2	5.48	5.49	2.13	2.13	5.59694	5.48543	2	2	2	2	4.77991	5.72253	5.08293	3.91249	3.72784	4.26453	3.78198	4.01395
SOM	5.2555	5.60585	5.91648	4.77083	6.56072	5.75756	5.86542	5.90448	4.15381	4.97728	3.75825	3.78994	3.69766	3.13084	3.14314	2.82242	2.98433	5.26028	5.39286	5.05405	1.1646	1.24995	2.17	2.17	2.17	2.2	2.2	2.2	3.25186	3.37279	7.73	7.17	6.83	2.13	2.13	5.93074	9.00056	2	2	2	2	6.71147	2.46721	6.15157	3.34931	3.49481	3.68273	3.38277	3.52059
AT3G44370	7.38974	6.94369	7.09592	7.25927	6.97728	6.61912	7.00113	6.87283	4.12101	3.66676	3.97363	4.46783	3.60219	3.00682	3.04375	2.7962	3.10883	4.24704	4.28592	4.13278	2.89798	2.80367	2.17	2.17	2.17	2.27	2.5	2.25	4.85532	5.0387	6.93	6.8	6.89	2.72	2.72	6.63952	6.732	2	2	2	2	5.39109	6.20359	6.19543	4.30696	4.10587	4.50202	4.52002	4.45964
AT5G01060	6.41109	6.79701	6.72792	6.88509	6.64674	6.97613	7.48864	7.51728	6.61765	6.06178	3.78059	3.65135	3.95342	2.63177	2.64188	2.5594	2.8963	3.02107	2.96037	2.9467	1.18456	1.15513	4.56	4.4	4.77	2.74	2.74	2.74	4.89877	5.41449	5.35	5.61	5.44	4.8	4.8	5.2854	4.41278	2.02	2	2.01	2.01	4.48611	5.64456	6.10231	4.47256	4.14261	6.00459	5.80554	6.08619
matR	5.86295	4.7866	2.37851	3.76553	4.40599	4.1127	8.92214	9.02901	9.12076	8.91289	7.91697	7.74152	6.92966	2.79192	2.79836	2.73563	2.67756	2.80399	2.79505	2.83887	1.1422	1.44391	2.24	2.24	2.24	3.39	3.39	3.39	6.017	6.22447	4.49	4.27	4.38	2.13	2.13	8.2182	7.16289	4.36	2	2	2	1.33781	1.27267	0.697365	3.36565	3.50599	5.72178	5.87454	7.9329
BOP1	6.53916	6.77215	6.74147	6.65964	7.38629	7.60881	5.85798	5.20945	2.07039	2.1375	4.00874	3.68286	3.92388	3.35029	3.23962	3.18127	3.72496	3.694	3.25413	3.28315	1.27157	1.48166	2.35	2.35	2.37	2.2	2.2	2.2	3.73577	3.43477	5.83	5.58	5.8	2.14	2.14	4.51728	4.8125	2	2	2	2	1.07171	4.32708	2.0988	4.2313	4.16031	4.52382	4.40347	4.35108
ArthMp112	5.80219	6.2854	6.40939	6.57592	6.61912	5.80993	8.0677	8.40642	8.18983	8.07628	5.31128	5.49985	5.28279	2.99203	2.93474	2.75525	2.87168	3.05079	3.20767	3.07511	1.38638	1.21954	2.97	2.58	2.93	2.2	2.21	2.2	4.79875	5.12124	5.85	5.57	5.59	2.14	2.14	4.87283	5.38198	2	2	2	2	4.99908	5.19784	5.41823	3.84435	4.2428	6.83642	6.56295	7.49665
AT3G04150	6.45286	5.08746	6.66534	6.0917	6.07253	5.71425	5.02237	5.42291	2.1375	2.32193	4.13507	3.99972	3.9895	2.90834	3.17611	3.08823	2.79912	3.40827	3.37101	3.22211	1.42587	1.51471	2.17	2.17	2.18	2.2	2.2	2.2	3.72483	3.7136	6.27	6.09	6.03	2.13	2.13	6.11478	6.28355	2	2	2	2	4.35203	4.85448	4.84671	3.9155	3.99963	3.93063	4.32162	3.90009
ATPUP4	7.30378	7.71081	7.66463	7.23458	7.70183	6.59246	6.67525	6.75355	2.37851	2.40599	4.01118	3.9146	4.02024	3.49351	3.53138	3.2865	3.03468	3.46969	3.79117	3.53405	1.35977	1.31943	2.2	2.2	2.2	2.2	2.2	2.2	3.70426	3.93802	4.43	4.56	4.75	2.2	2.89	5.59694	5.42626	2	2	2	2	2.72575	5.92161	5.04405	5.8128	3.85535	4.07488	4.26189	4.16211
AT1G57670	5.24031	5.23649	5.54844	6.20555	5.01792	6.02237	2.70044	4.47897	2.07039	2.1375	4.2531	3.91872	4.17702	2.64853	2.90513	2.73163	2.87145	3.11479	3.08123	3.05888	1.73149	1.77803	2.18	2.18	2.18	2.2	2.2	2.2	4.37468	4.69286	6.44	6.53	6.45	2.13	2.13	4.76553	5.47573	2	2	2	2	5.48158	5.88176	5.85446	4.87111	5.15692	5.43109	5.50572	5.10447
AT3G16280	6.67666	6.75489	7.05637	6.94369	6.17991	6.56986	6.34518	6.27984	2.20163	2.26303	4.08085	4.25849	4.61962	3.55661	3.44684	3.21037	3.07741	4.21268	4.30985	3.95921	1.47724	1.67316	2.62	2.62	2.63	3.68	3.26	3.74	4.40451	3.78256	5.87	6.09	5.99	4.16	4.39	6.52199	6.82909	2	2	2	2	6.17513	6.30641	6.60451	4.85548	4.35107	4.57218	4.57218	4.16861
AT5G52975	6.81506	6.93664	6.67948	7.02569	6.92837	7.63445	5.58796	5.61765	2.16993	2.29278	4.18793	3.8893	4.45149	3.02648	2.73092	2.932	3.04646	3.15484	2.94449	2.87586	1.4358	1.24577	2.53	2.49	2.74	2.49	2.44	2.44	3.45255	3.41232	5.63	5.73	5.6	2.31	2.47	6.21723	5.77347	2	2	2	2	4.61515	5.52338	5.50789	4.05783	4.00893	4.51873	4.01446	4.32421
PDR12	5.96809	6.75889	6.67807	5.35755	6.49506	6.15381	5.72247	6.08746	2.10434	2.1375	3.82766	3.92106	4.07918	2.86461	2.90604	3.24533	3.00186	2.99138	3.1362	2.86761	1.39253	1.3718	4.91	6.4	5.91	6.85	8.42	5.23	3.89028	3.56668	10.03	9.73	9.34	3.86	3.45	6.2817	7.02569	2	2	2	2	12.6384	9.54962	11.164	4.38311	4.32798	4.38194	4.28892	4.35078
CHX6B	5.60585	6.01346	5.51096	6.13134	5.92362	5.09592	1.926	5.65821	2.26303	2.40599	3.96423	3.96423	3.96756	2.90501	2.7111	2.6579	3.34254	2.84642	2.90189	2.83558	1.32349	1.12706	2.19	2.19	2.19	2.2	2.2	2.21	3.74262	3.7131	5.81	5.55	5.59	2.13	2.13	5.2555	5.35755	2	2	2	2	4.80062	3.95365	4.90893	3.78145	4.06359	4.29092	4.12701	4.0942
AT1G10585	6.97728	7.27891	5.54535	5.77873	5.17792	5.27426	5.32553	5.7252	2.3505	2.51096	4.21035	5.51392	3.7307	3.07797	3.63069	2.89734	2.64519	2.31451	2.53766	2.41427	3.73632	3.85709	6.55	7.25	7.34	2.72	5.26	2.72	2.45805	3.04836	9.87	8.73	9.56	2.15	2.15	6.72247	8.38024	2	2.14	3.74	2.23	11.785	9.20855	11.2336	3.86778	5.45483	3.61444	3.3249	3.59942
AT2G32415	7.16993	6.83036	7.00225	6.59991	7.20945	7.06824	6.59544	6.66534	2.74416	2.60881	4.38957	4.04418	4.10317	3.18378	3.13202	3.03715	2.99519	3.46963	3.28758	3.34866	1.09449	1.56126	2.19	2.19	2.19	2.28	2.28	2.38	4.05889	4.59145	5.98	6.13	6.04	2.15	2.57	6.62059	6.23649	2	2	2	2	2.85005	3.46275	4.73141	3.97175	4.28793	4.27939	4.30805	5.00525
CYP705A25	6.19574	6.27053	6.64241	6.16993	5.97269	5.41954	6.64241	6.62498	5.62059	6.73606	3.38761	3.56208	3.33521	3.41942	3.19674	3.22055	3.67973	5.52837	5.58516	5.73369	1.21267	1.1826	2.17	2.17	2.17	2.2	2.2	2.2	3.33304	3.71705	4.34	4.35	4.4	2.56	2.8	6.63227	5.55459	3.2	3.06	3.21	3.12	7.05763	8.13069	6.93204	5.36334	4.0809	4.54292	4.12056	4.21695
AT5G39220	6.29278	6.43463	7.31107	6.89118	6.99661	7.03782	6.61324	5.9472	2.45943	2.56072	4.4602	4.3228	4.18758	3.02631	3.13025	3.10118	4.35866	3.32303	3.54064	3.28938	1.76105	1.54585	2.36	2.73	3.26	2.2	2.2	2.2	3.74587	3.76316	5.67	5.92	5.24	4.83	5.47	4.57289	5.77873	2.02	2.02	2.02	2.02	5.76239	5.82838	5.89748	3.82078	3.8715	4.29059	4.26189	4.05653
AT5G44310	3.7866	1.20163	1.96347	2.16993	1.67807	1.53605	1.848	1.848	5.30378	6.46761	3.35687	3.53076	3.67342	2.58969	2.5508	2.59052	2.73263	5.58523	5.69633	5.37111	1.12878	1.27824	5.56	5.56	5.56	5.65	5.69	5.83	3.04452	3.25486	4.24	4.01	4.39	4.59	4.48	3.10434	4.19377	2	2	2	2	4.10374	0.894457	3.78197	3.51601	3.21312	3.68511	3.74704	3.71408
AT5G26640	6.20163	6.22689	6.06824	6.55305	6.3837	5.90929	5.63807	6.1127	1.926	2.10434	4.60027	4.54739	4.5995	2.83353	2.87304	3.02459	3.51276	3.17306	3.44055	3.39369	1.4884	1.71849	2.22	2.22	2.22	2.2	2.2	2.2	3.7093	3.61581	6.04	6.39	6.12	2.13	2.13	6.01792	5.20945	2	2	2	2	4.50269	2.41938	4.78402	3.74146	3.73462	4.05813	3.77251	4.0946
AT1G51460	8	7.55766	8.21626	7.86481	8.18289	8.03672	6.57592	6.54998	2.3505	2.51096	4.42738	4.38596	4.25439	3.96875	3.69423	3.84125	3.92605	3.95249	4.05747	3.62516	1.41468	1.72719	3.31	3.66	3.37	2.3	2.3	2.3	4.25724	3.99362	6.1	6.57	6.41	5.19	5.42	6.14364	5.95652	2	2	2.03	2.05	6.58907	5.81196	6.09785	4.77861	4.58412	4.72311	5.39903	4.78007
SLY2	6.81762	6.63952	6.53916	6.97842	6.41616	6.39403	5.2211	4.94953	1.96347	2.07039	4.14702	3.84935	3.77206	3.04062	2.84186	2.62058	2.69523	3.86626	3.59755	3.72498	1.81906	1.55256	2.96	2.22	2.26	2.21	2.21	2.21	2.69966	2.87418	5.78	5.65	5.63	2.33	2.33	5.74147	6.18785	2	2	2	2	6.09766	6.09385	6.8274	4.14189	3.89776	3.63144	4.01085	3.58904
SBP3	6.80735	6.54844	7.53761	6.30743	6.16591	6.1334	8.11686	7.979	5.64386	5.49506	3.53465	3.62177	3.6306	3.06027	2.64188	2.89271	2.90776	3.51075	3.53824	3.51848	1.28034	1.46163	2.17	2.17	2.17	2.2	2.2	2.2	6.03187	5.90059	4.86	5.05	4.82	2.51	2.4	6.63807	5.10434	6.88	6.33	6.75	6.88	6.24903	7.47247	6.0435	6.3686	5.15478	5.88174	6.04736	5.16195
NSP2	6.9507	7.35226	6.87406	7.24031	7.44045	7.36019	6.44294	8.09751	7.09487	7.55459	3.98836	4.19132	4.12073	4.99152	4.80724	4.56698	4.35033	6.48485	6.50307	6.61534	3.58765	3.2951	2.97	3.24	2.85	2.22	2.24	2.24	4.92817	4.59526	6	5.86	6.03	2.7	2.7	6.15381	7.55382	2.01	2.01	2.01	2.01	6.78365	7.12031	6.42713	5.12412	5.25161	5.49929	5.77931	5.25662
AT5G26270	8.16591	8.1334	8.36063	8.26115	8.08481	7.98982	8.98071	9.25314	8.4292	8.55152	4.17492	3.94609	4.277	5.48515	4.57975	4.69533	6.03565	6.42535	6.31378	6.65564	1.14211	1.2245	5.53	5.53	5.53	2.87	2.87	2.87	6.93065	7.15214	6.38	6.44	6.43	5.04	4.77	8.38543	8.41954	9.18	8.43	9.67	9.1	7.33341	8.03063	7.32121	6.65541	7.65708	7.02111	6.96695	6.97804
AT1G51340	7.79442	7.59021	7.47492	7.65535	7.95594	7.74752	7.78986	7.14568	3.66676	2.23266	6.05518	6.22758	5.84477	3.39445	3.34409	4.53913	3.15925	3.51146	3.32154	3.23398	1.27133	1.43648	3.64	3.4	3.62	4.04	4.06	4.11	5.88102	6.25684	6.51	6.84	6.51	4.81	4.83	6.66249	7.23458	2	2	2	2	5.96753	6.08302	6.50558	5.15325	4.6568	6.16548	5.71384	6.56518
AT5G62040	6.33092	6.31288	6.11686	6.8679	6.97728	6.80735	5.51728	5.1334	1.96347	2.03562	4.09869	3.83874	3.9682	3.94381	4.61482	2.77583	2.88722	4.2931	4.3605	4.48	2.40421	1.77876	2.17	2.17	2.17	2.2	2.2	2.2	3.01827	3.53908	5.72	5.52	5.2	2.46	2.14	6.38716	6.56986	2	2.01	2	2	5.43094	4.56301	4.95008	3.95236	3.39973	3.90352	3.92391	4.29918
AT1G62770	8.60992	8.62644	8.66959	8.51294	8.79214	8.90719	9.31379	9.06528	9.01234	9.72383	3.96245	4.15226	3.94239	3.74074	3.6953	3.38639	3.32445	3.48458	3.65865	3.29144	6.16952	5.90274	4.13	3.63	3.67	2.74	2.74	2.74	6.47661	4.53163	5.24	5.23	4.85	3.87	3.97	6.64962	8.8157	7.78	9.95	8.98	8.99	6.27039	7.23175	6.69939	6.21761	4.91875	5.2031	4.69497	4.93705
ArthMp082	2.29278	3.85798	3.45943	4.46597	3.15381	2.3505	9.71545	9.7812	10.1922	10.0466	6.56497	6.49106	6.69391	2.75091	2.85261	2.86489	2.72748	2.96484	2.98718	3.00672	1.27611	1.1554	2.53	2.53	2.53	2.21	2.28	2.2	6.71875	7.07495	5.53	5.44	5.37	2.13	2.13	3.03562	2.80735	5.13	2	2	2	4.24564	4.50484	4.39359	3.91829	4.16323	7.34265	7.49445	8.82153
AT2G25980	8.75856	8.67384	8.98128	8.5932	8.77281	8.29462	8.87774	8.30652	7.12516	7.10957	4.2531	4.31652	4.46751	7.49634	7.38175	6.88959	5.99503	7.39163	7.58983	7.3632	3.45859	3.15208	4.61	4.71	4.61	2.94	2.94	2.94	7.02007	7.7341	5.07	4.63	5.06	7.23	7.2	7.44294	7.06501	8.15	7.84	7.63	6.87	9.18813	9.76017	8.7066	9.63976	7.15078	8.69987	8.86106	8.43161
ATPER1	6.87036	6.1334	4.48543	5.24413	6.89966	5.80735	7.82018	7.07468	9.54747	10.0901	3.94275	3.60426	4.00782	4.86334	4.62312	3.11655	3.33047	9.37623	9.34378	9.38489	1.01067	1.04096	2.23	2.17	2.17	2.2	2.2	2.2	3.15339	5.85752	4.7	4.61	4.64	2.13	2.13	8.06609	6.99548	5.81	6.13	7.21	4.82	1.40756	4.35416	2.25786	4.40403	3.23642	3.85211	4.2162	3.7546
AT1G29680	6.16591	6.05745	6.41616	6.47735	6.43962	4.98185	4.2555	5.1416	2.07039	2.1375	4.09677	3.70627	4.11311	2.78969	2.86556	2.68888	2.92413	4.047	4.01731	4.26851	1.39494	1.35283	2.18	2.29	2.19	2.2	2.2	2.2	3.48808	3.64607	6.13	5.23	5.11	2.13	2.13	5.61471	6.40088	2	2	2	2	5.92272	4.53687	5.94877	3.28795	3.59566	3.64919	3.8417	3.60548
AT3G06460	7.39575	7.58721	7.86604	7.48382	7.35843	7.29002	5.97269	6.55919	2	2.10434	3.66929	3.69424	4.00468	3.62432	3.3114	3.18411	3.35729	5.45429	5.59718	5.67634	1.80178	1.63156	2.17	2.17	2.17	2.2	2.2	2.29	4.45026	4.85835	6.95	7.07	7.2	2.81	2.81	5.97269	5.57592	4.04	2.52	6.9	5.33	5.46207	6.27311	6.40857	5.85605	5.26413	5.3231	5.51973	5.00372
ArthMp091	6.46107	6.70736	6.64818	7.2555	6.42122	6.90448	8.01848	7.94369	8.08321	8.19525	5.84	5.85493	6.13898	2.78731	2.8078	2.79564	3.56105	3.09754	3.56264	3.39518	1.33405	1.84858	2.59	3.18	2.73	2.29	2.29	2.32	5.30121	4.86169	5.86	5.75	5.88	2.13	2.13	6.45943	6.2114	7.14	5.31	5.29	4.53	5.73328	3.37769	5.76468	3.90235	3.78461	5.80653	5.86336	7.01595
AT3G18200	4.73877	7.26679	7.43045	5.67807	6.24413	4.03562	6.91409	7.02459	3.58496	4.0268	4.46141	4.18466	4.20248	3.79297	4.7588	4.08795	3.7938	5.34718	5.58822	5.60438	2.07861	1.97677	2.17	2.17	2.17	2.23	2.21	2.21	5.78153	5.33821	6.62	6.7	6.45	4.93	4.5	5.85549	7.61176	2.26	2.31	2.84	2.58	2.84314	5.93044	3.88486	7.3777	6.30324	6.11925	6.35868	5.59091
AT1G68890	7.28633	6.73064	7.09908	6.82909	6.92244	6.69627	6.78529	7.01903	2.8679	2.80735	3.92731	3.72347	3.96213	2.85791	2.61847	2.61478	2.96896	2.95571	3.34877	2.84952	1.34682	1.03936	2.17	2.17	2.17	2.2	2.22	2.2	3.77291	4.19174	5.86	5.88	5.7	2.13	2.13	5.44956	4.27798	2.01	2	2	2	3.71301	1.45373	3.8866	3.75179	3.61258	4.22593	4.07326	4.96965
AT2G30300	6.05745	5.70598	6.32193	6.13545	6.15381	5.90207	4.70598	5.80478	1.926	2	4.20803	4.29468	4.19821	2.91788	3.119	2.88791	3.13498	3.01307	3.13234	3.01069	1.32327	1.51417	2.17	2.17	2.17	2.2	2.2	2.2	3.27757	3.48463	5.47	5.53	5.3	2.13	2.13	5.49506	5.70044	2	2	2	2	4.86578	5.61964	5.21332	3.80477	3.97162	4.05681	3.29406	3.95058
AtCXE17	7.66463	7.39318	6.85549	6.82146	6.33628	5.08746	7.82082	7.64458	1.96347	2.03562	3.81227	3.75737	3.75264	2.82561	3.08647	2.91162	2.99679	2.94372	3.06973	2.92462	5.19902	4.44496	4.43	4.47	3.92	2.22	4.08	2.58	3.9095	4.88362	6.42	5.94	6.24	2.14	2.14	5.37156	6.33092	2	2	2.7	2.06	6.69312	6.86498	7.41512	4.33864	4.65168	5.58179	5.10381	4.89712
AT2G41810	5.41278	5.76553	6.00225	2.07039	6.01569	5.79181	1.26303	2.1375	1.848	2.16993	3.76338	3.93798	3.99546	2.69486	2.72698	2.59777	2.95227	3.94107	4.18427	3.49423	1.30182	1.22023	2.17	2.17	2.17	2.22	2.2	2.2	3.23591	3.61218	5.51	5.79	5.31	2.77	2.34	5.07895	4.42626	2.48	6.83	2.11	2	6.99772	7.55968	6.61462	3.71892	3.63356	4.15867	3.70105	4.22721
JMT	5.16189	4.87774	6.13545	5.44956	2.29278	3.89724	2	0.378512	2.07039	2.1375	4.37175	4.33953	4.10534	2.76154	2.52975	3.70729	3.77247	2.74772	2.85648	2.92082	0.887399	0.902704	5.98	6.09	5.26	4.18	3.83	3.3	2.84101	3.49726	5.37	5.86	5.33	6.08	6.13	6.65105	6.01569	2	2	2	2	7.95582	7.08062	7.79451	3.38289	3.64379	3.19926	3.3536	3.37351
SBT3.3	5.67807	5.67243	6.45286	5.85549	5.15381	5.60288	5.00899	5.12516	2.74416	2.70044	4.41614	4.80596	4.44859	3.04178	3.00024	2.95774	3.48237	2.80015	2.87509	2.84699	1.5439	1.44064	4.78	6.94	5.89	7.72	9.4	6.23	3.1946	3.07559	9.76	9.18	9.71	2.4	2.51	4.16993	4.49825	2	2	2	2	9.87408	7.1882	9.09232	3.64068	4.07293	4.0125	4.31834	4.35005
OLEO2	5.14975	3.7866	1.848	4.71699	6.60585	5.80735	7.35226	6.4363	9.17293	9.70874	3.5229	3.55369	3.62641	3.73411	3.72971	3.03773	3.23457	9.53553	9.7276	9.52426	1.30616	0.922362	2.17	2.17	2.17	2.2	2.2	2.2	2.92932	5.19202	4.64	4.64	4.6	2.13	2.13	7.93782	7.4187	3.42	2.76	3.2	2.23	1.79156	4.27348	0.336832	4.11425	3.17597	3.58603	3.7401	3.42115
AT4G10940	7.75956	7.89966	7.66391	8.12825	7.98527	7.8936	7.08958	7.23649	2.926	2.88753	4.57436	4.45534	4.56245	3.35109	3.21658	3.17788	3.54621	3.85347	3.54179	3.73347	1.79792	1.83913	2.43	2.5	2.43	3.18	3.18	3.72	4.73778	5.15946	6.92	6.99	6.91	2.97	2.97	6.54071	5.62936	2.01	2	2	2	5.71677	5.93829	6.02006	4.67756	4.72567	4.68674	4.7851	5.38129
AT3G02800	6.18388	6.61176	6.58195	6.42291	7.05961	6.67948	6.54998	6.40429	2.37851	2.67807	4.59579	4.7652	4.80072	3.54515	4.2252	3.78426	3.59606	3.5101	3.76231	3.6468	4.54378	4.8472	6.2	6.31	6.26	2.38	2.91	2.38	3.75075	4.11437	8.24	6.86	6.63	3.35	3.35	7.42291	8.97126	7.21	7.33	6.48	5.76	8.72356	6.73755	8.11602	4.81524	4.17075	4.85682	4.22175	4.52369
AT1G04150	6.1416	5.89482	6.71425	6.04439	6.01346	6.17991	5.49185	5.63227	2.07039	2.1375	3.59739	3.66714	3.78495	2.7549	3.14899	2.69055	2.82331	3.03161	2.79899	2.69136	1.23724	1.31317	2.17	2.17	2.17	2.26	2.2	2.2	3.81875	3.59722	5.39	5.28	5.37	2.13	2.27	5.83036	5.29278	2.02	2.02	2.02	2.02	5.12937	4.5389	5.64334	3.88712	3.6945	4.01022	4.02127	3.94549
AT1G49200	7.37069	7.50064	8.41193	6.71149	7.72451	7.81826	7.34873	7.39489	2.74416	2.72247	6.38228	6.17631	6.28641	4.42098	4.03803	3.89223	3.59325	5.6429	5.97972	5.62477	4.23123	4.51791	2.21	2.21	2.21	2.2	2.2	2.2	5.33213	6.54371	4.91	5.03	5.05	2.75	2.92	8.64458	8.57213	7.7	8.98	9.95	9.03	4.68022	5.48122	5.0133	5.97409	8.39816	6.37494	6.32181	6.28239
AT5G62800	6.52513	6.07253	6.27612	6.1375	5.39232	6.15785	4.67243	5.47249	2.10434	2.37851	3.95366	3.79294	3.8403	2.90357	2.76853	2.70398	3.02225	4.02136	3.6686	3.80168	1.21083	1.37482	2.62	2.62	2.63	2.23	2.23	2.23	3.33429	3.40054	6.67	6.37	6.33	2.25	2.26	4.66107	5.27053	2	2	2	2	5.84351	4.73487	5.29876	3.47155	3.56129	3.75423	3.84433	3.59101
AT5G37040	6.824	6.75087	6.7252	6.66534	6.73742	6.92125	5.90448	5.81506	2.16993	2.29278	4.19055	3.97029	4.22556	3.03818	3.02198	2.8388	3.73976	3.69988	3.75421	3.38807	1.99173	1.86423	2.21	2.28	2.26	2.64	2.28	2.32	3.69088	3.62436	6.32	6.47	6.57	2.56	2.6	6.06609	5.38198	2	2	2	2	5.28381	5.12717	5.02468	4.14362	4.2476	4.44102	4.09394	4.21578
AT1G32375	5.75221	6.0268	5.89239	5.51728	6.42962	6.33985	2.98185	4.89239	2.10434	2.20163	3.86599	3.61029	3.75301	2.65415	2.59289	2.70332	3.12521	2.70883	2.82715	2.6794	1.32908	1.35472	2.34	2.17	2.52	2.26	2.26	2.59	3.22509	3.811	6.34	6.1	6.12	2.13	2.13	6.88874	6.61324	2	2	2	2	5.66887	5.31665	6.29111	4.36887	4.36887	4.73638	4.5326	4.45204
AT2G14290	6.45615	6.37678	6.26115	6.79961	6.89239	6.55612	2	3.67807	2.07039	2.10434	4.84928	4.77089	4.88217	3.07203	3.03841	3.06588	2.95568	3.34686	3.44421	3.07467	2.11639	1.97943	5.25	5.25	5.58	4.61	4.15	4.07	4.09435	4.0694	7	6.22	6.08	2.89	2.39	7.24603	5.08746	2	2	2	2	9.61987	10.2623	10.3877	4.76907	4.79973	4.85423	4.8606	4.8575
CYP81G1	5.79701	5.43296	6.48704	5.67525	5.73606	5.8802	5.05745	4.88753	2.3505	2.40599	4.54226	4.12051	3.88572	2.81943	2.94467	2.62412	2.87494	2.91019	2.81941	2.93879	1.12849	1.19488	3.33	3.21	2.98	2.2	3.13	2.2	3.42708	3.38627	8.9	8.8	8.46	2.13	2.13	6.58195	5.97957	2.12	2.24	2	2	10.1322	7.31163	8.97859	3.76745	3.84214	4.24632	4.19466	3.94902
NHX3	6.61912	6.85175	6.824	6.0045	6.27612	6.07682	5.84549	4.98641	3.32193	3.43296	4.3156	4.51379	4.58897	3.02225	3.36927	2.65811	3.23878	4.42246	4.86977	4.58601	2.00111	2.41359	2.17	2.17	2.17	2.27	2.27	2.37	3.37235	4.00707	6.78	6.74	6.62	2.18	2.21	6.29462	7.02015	3.01	2.54	2.01	2.02	2.36022	5.24795	5.79991	4.62579	4.52604	4.60796	4.34021	4.63066
AT5G12280	6.6837	6.1416	6.16591	6.41616	6.45615	6	5.49825	5.69766	2.07039	2.10434	4.01151	3.89398	4.21826	3.0069	2.93149	2.92453	2.6417	3.19152	3.26107	3.18594	1.91734	1.50038	2.17	2.17	2.17	2.2	2.2	2.2	3.40127	3.70051	5.19	5.01	4.99	2.13	2.13	7.11894	6.74147	2	2	2	2	4.51552	5.83009	4.50473	4.27963	4.14515	4.6294	4.16469	4.44535
XTH12	5.7252	7.86171	7.96347	6.26303	4.77083	7.13031	8.17493	8.26115	2.03562	2.8679	3.86178	3.72154	3.84179	5.78312	6.47848	5.96178	5.78137	5.83514	6.01829	6.27683	1.19483	1.30369	2.17	2.17	2.17	2.2	2.2	2.2	6.32427	6.74676	5.12	4.27	4.56	5.25	5.46	3.24793	1.48543	7.12	4.81	8.1	7.13	6.25411	7.4913	6.73663	7.54912	6.82236	5.17352	6.07095	5.1154
AT2G39530	7.15381	7.10957	6.62936	6.84298	6.33807	5.82018	6.11478	5.84046	2.48543	2.76553	3.58383	3.66435	3.67116	3.28383	3.15199	2.74428	3.14736	5.25197	5.70472	5.79892	2.83341	3.19486	2.3	2.3	2.3	2.2	2.21	2.2	4.33425	3.8788	5.67	5.24	5.41	4.92	4.08	2.23266	4.43296	6.27	6.1	6.95	6.33	8.12622	7.6729	7.82253	6.49939	5.32925	4.18169	4.29168	3.95089
ANK	5.64674	6.77083	7.32553	6.29462	5.06609	4.39232	1.07039	2.98185	2	2.07039	5.04669	5.28989	5.00023	2.76194	2.51062	3.76249	3.15643	2.27837	2.85024	2.3184	1.17592	0.896665	7.89	7.82	7.72	7.98	8.9	7.28	2.41668	2.56126	8.71	8.35	8.42	4.11	3.51	2.82782	4.3147	2	2	2	2	8.67898	9.21975	9.23986	3.70003	3.56836	3.33055	3.17976	3.29717
DAG1	8.09487	7.39403	7.89421	7.73809	8.21286	7.93251	6.75889	6.46107	2.1375	2.10434	3.80296	3.67506	3.59307	3.16074	3.47916	3.49121	3.21574	4.04882	3.94836	3.88649	4.06242	3.21784	2.56	2.62	2.61	2.22	2.22	2.22	4.05311	4.27715	6.57	6.77	6.78	4.95	4.78	8.37895	8.01625	4.73	5.68	6.36	5.67	6.53047	7.47244	6.48828	5.36285	4.56612	4.26372	4.91956	4.46183
AT2G27480	6.80219	6.70321	7.2075	6.98527	6.17792	6.52826	7.60288	7.43962	3.36457	2.8679	4.65522	5.15362	4.71974	2.94768	2.95592	3.01292	3.75421	3.2773	3.45927	3.5534	2.89658	3.26398	4.07	4.03	3.96	3.32	3.31	3.29	5.24088	4.74701	6.85	6.5	6.81	3.23	3.23	8.62571	8.34296	4.45	4.42	3.73	3.71	6.91313	6.79121	7.38487	5.323	5.40819	6.09142	5.42746	5.87808
AT2G39410	6.47897	6.848	6.8716	6.30012	6.19377	5.62644	6.71287	6.64241	2.40599	2.56072	3.97052	3.96423	4.16636	2.87728	2.98957	2.74166	2.76898	3.13641	3.45142	3.39573	2.55103	2.52985	2.46	2.41	2.2	2.25	2.25	2.28	4.16231	3.65697	5.8	5.42	5.69	2.13	2.13	6.02459	6.15381	4.15	4.04	4.86	4.36	6.11574	6.76512	5.64382	6.03468	4.77308	5.14218	5.37884	4.82533
AT4G14730	5.17393	5.67807	6.61912	6.2891	6.45779	5.65821	6.00225	5.69488	2.43296	2.63227	3.83399	4.12736	4.00155	2.59184	2.64619	2.58768	2.79395	2.96556	2.80468	2.62512	1.14313	1.22406	2.17	2.17	2.17	2.2	2.2	2.2	3.15133	3.19262	5.28	5.33	5.09	2.14	2.14	4.81762	5.42626	2	2	2	2	5.40243	4.16348	5.51251	3.69121	3.7087	3.88734	3.69624	3.66925
AT2G31420	6.11686	6.10224	5.78398	6.67525	6.59096	3.8679	5.10014	4.3147	2.26303	2.32193	4.03841	3.78921	4.00248	2.68666	3.27147	2.70476	3.56766	2.94739	2.91708	2.892	1.22893	1.20964	2.17	2.17	2.17	2.2	2.2	2.2	4.14101	3.54604	6.67	6.63	6.08	2.13	2.13	3.91648	5.3505	2	2	2	2	5.35783	4.91716	5.76333	3.69236	3.92396	3.95828	4.1041	4.0015
AT5G06200	6.7761	6.9331	6.59096	7.24222	7.0433	6.23266	6.66391	6.43296	3.96347	3.75489	4.19505	4.09122	4.17659	3.41358	3.45438	3.44362	3.46495	5.73126	6.02657	6.13569	1.64958	1.77732	2.17	2.17	2.25	2.2	2.2	2.2	5.00458	4.54576	6.11	6.36	6.27	2.17	2.17	5.31107	5.57894	2	2.82	2.59	2.58	6.01929	6.14564	6.05241	6.30605	5.34451	5.18505	5.56587	5.07996
AT3G09550	6.1819	5.83794	6.02459	5.41616	5.46271	6.1416	4.85798	5.1127	1.88752	1.926	3.91683	3.81311	3.80877	2.90752	2.97607	2.86236	2.94796	3.14028	3.27012	3.51762	1.60111	1.8057	2.59	2.17	2.17	2.2	2.2	2.2	2.77709	2.93716	5.38	5.29	5.29	2.13	2.13	5.73606	5.89482	2	2	2	2	5.14026	5.75618	5.98401	4.19587	3.86715	3.88928	3.92072	3.59322
APK4	5.94486	5.95884	6.39232	5.85798	6.06609	6.1334	6.88874	6.54844	5.22882	5.01346	5.77599	6.3129	5.76289	2.6413	2.58549	2.60262	2.67794	2.86826	2.84464	2.8638	1.95202	1.83196	3.44	2.96	3.31	2.98	2.57	2.53	4.27864	4.70635	5.73	5.41	5.3	2.87	2.87	7.60214	7.43463	10.47	10.11	7.38	7.15	6.95656	5.78859	6.46313	5.48124	5.67016	5.83132	5.02368	5.38791
AT1G04560	5.59694	5.45943	5.64962	5.65535	6.69766	6.2817	5.97957	5.83794	7.76752	8.79312	4.04232	3.7186	3.9313	4.08068	4.03419	3.3693	2.85087	8.06867	8.21694	8.46343	2.04794	1.68073	2.17	2.17	2.17	2.2	2.2	2.2	3.52571	4.06255	5.26	5.12	5.15	2.13	2.13	8.01848	7.29462	2.01	2.01	2.01	2.01	5.20412	3.85052	3.92305	4.08188	4.17087	4.49459	4.53363	4.30909
AT3G62730	5.80478	5.99322	6.15987	6.63952	5.10434	5.79961	4.848	4.70598	2.07039	2.29278	3.58758	3.60573	3.94724	2.91237	3.05032	3.0488	3.21004	4.40874	4.32998	3.88248	0.943908	1.11096	2.2	2.2	2.22	2.2	2.2	2.2	3.42081	2.83721	6.26	5.65	5.7	2.68	2.68	6.06824	5.7761	2.02	2.02	2.02	2.02	5.42381	5.20972	4.47216	3.77115	3.45615	3.87441	3.81395	3.7351
AT5G24480	6.25739	6.46923	6.02015	6.84172	5.52669	5.77873	5.07895	5.88264	2.20163	1.926	3.70642	3.68672	3.7345	3.02918	2.7746	2.82965	3.6586	2.92577	3.2676	2.73721	1.32312	1.26513	2.19	2.19	2.19	2.2	2.2	2.2	3.57345	3.02264	6.36	6.41	6.05	2.13	2.13	5.14568	6.04876	2	2	2	2	5.18475	5.6627	5.48661	3.66913	3.65584	3.95302	3.98925	4.11454
AtMYB18	6.69209	6.4446	6.24603	5.73877	5.46923	5.66107	4.89239	5.46923	1.96347	2.03562	3.60636	3.58635	3.63405	2.56436	2.53015	2.61199	2.90776	2.86665	2.81961	2.73692	1.28981	1.36002	2.17	2.17	2.17	2.2	2.2	2.2	2.81553	3.06828	5.78	5.85	5.67	2.13	2.13	5.69488	5.1819	2.05	2.07	2.07	2.07	5.3325	5.2636	5.15099	5.7015	4.48207	4.39791	5.26616	4.205
anac097	6.43796	6.30561	5.89966	5.04002	5.90207	5.18982	6.44294	6.50621	2.98185	3.07039	5.2336	5.11943	5.76007	3.23795	3.27379	3.2751	3.19667	3.94948	4.13471	4.07975	1.90465	2.00234	2.21	2.22	2.21	2.2	2.2	2.2	5.02113	5.6027	6.28	6.13	5.98	2.69	2.69	3.94486	5.78136	2.14	2.13	2.13	2.11	2.1822	5.41178	3.95123	5.31484	5.36751	5.15026	5.44162	5.73729
AT1G32950	5.98868	5.38888	5.90929	5.98413	5.16189	5.09592	3.24793	5.12928	2.03562	2.1375	3.6459	3.96229	3.8733	2.81771	2.82656	2.74758	3.19066	2.82407	2.93024	2.71046	1.28466	1.43364	2.17	2.17	2.17	2.2	2.26	2.2	3.8506	3.53257	7.44	7.05	6.55	2.13	2.13	6.19967	6.8009	2	2	2	2	7.9097	4.62343	6.40177	3.88702	3.94847	4.20441	3.64063	4.00962
ATIREG2	7.64674	7.51964	7.83415	7.69905	6.92837	7.02015	7.29554	6.4545	3.07039	3.41954	3.82959	3.60113	3.91162	2.99161	2.96064	2.64177	2.83106	4.08573	4.29856	3.80688	2.96473	3.03749	5.62	5.62	5.62	5.31	5.31	5.33	5.01534	4.67762	5.6	5.73	5.6	3.83	5.05	6.79181	6.4822	2	2	2.16	2.16	6.45804	7.19577	6.49969	6.78433	5.91195	6.37008	6.42522	6.00472
CRK6	4.853	5.96116	6.1639	4.34341	2.03562	4.96809	4.3147	2.40599	2.56072	2.48543	4.73019	5.37062	4.5706	2.65734	2.77618	3.26589	3.19434	2.56604	2.72159	2.63789	1.23404	1.28832	7.77	9.34	8.44	9.26	10.25	8.87	2.46559	2.5882	10.66	9.81	9	4.62	3.33	5.39575	4.93074	2	2	2	2	7.9281	10.4782	9.79573	3.27615	3.12935	3.19237	2.88249	3.36787
EMF1	7.37938	7.59694	7.93605	7.28725	7.85425	7.79701	7.00899	6.49665	3.91648	4.01792	4.11717	4.04259	4.06898	4.31282	4.00897	3.91163	2.87484	3.52018	3.58383	3.59377	3.13518	2.78206	3.43	3.43	3.43	2.43	2.46	2.37	3.44953	3.42812	5.73	5.78	5.75	5.34	5.2	6.8716	7.36807	5.25	4.9	4.41	4.4	7.6426	7.24508	7.5549	5.58234	5.88084	5.81552	5.08413	5.80833
AT3G03670	4.88264	4.45943	5.70874	5.63227	6.07253	5.38888	2.23266	3.24793	1.96347	2.03562	4.29897	4.01398	4.23987	3.30299	3.27881	3.03052	3.09409	3.72862	3.85995	3.53015	1.30932	1.35422	2.18	2.18	2.18	2.2	2.2	2.2	3.76454	3.51985	5.38	5.49	5.26	2.13	2.13	4.49825	1.63227	2	2	2	2	4.57899	4.29673	1.49722	4.04418	4.06528	4.324	4.43004	4.02431
HVA22B	6.17991	4.51728	5.10014	4.19377	4.59096	3.48543	4.87283	4.58496	7.86295	8.47533	3.19734	3.51525	3.67139	3.85978	3.11594	2.88563	2.82921	7.67033	7.89216	8.06103	1.53247	1.29696	2.17	2.17	2.18	2.2	2.2	2.2	3.45007	4.16526	6.86	5.65	5.25	2.13	2.13	7.31288	6.90809	2.07	2.03	2.03	2.03	7.82049	5.85211	8.0408	3.66484	3.23654	3.563	3.51541	3.33174
AT1G80570	6.54535	6.32912	6.37678	6.46761	6.34518	6.89845	7.60288	6.88142	4.98641	5.06178	4.51297	4.27078	4.64296	3.28147	3.14231	3.19045	4.49676	3.69206	3.9172	3.54488	3.16626	3.09739	3.17	3.17	3.17	2.27	2.27	2.67	4.83434	4.47349	5.65	5.75	5.95	2.48	2.48	7.77347	8.08534	2.22	2.22	2.22	2.22	5.69458	6.00627	5.97626	5.1277	4.54637	5.07744	4.90125	5.0775
AT1G27040	6.20555	6.2555	7.22882	6.32912	6.57137	6.31651	2.3505	4.41954	2	2.03562	3.91058	3.76871	3.82326	2.8266	2.70134	2.73115	2.83892	2.88387	3.00683	2.93219	1.52685	1.47242	2.23	2.23	2.27	2.3	2.37	2.3	3.56726	3.37432	5.89	5.74	5.84	2.19	2.19	5.42291	5.90929	2	2	2	4.55	4.72968	2.82227	5.86123	3.84496	4.14046	3.92911	3.79299	3.8314
AT5G39560	6.18388	6.33092	5.44626	6.14568	5.72792	5.96116	5.27798	4.82782	1.88752	1.96347	3.99039	3.95547	4.26155	2.6182	2.60324	2.77848	3.23331	2.82741	2.76912	2.79504	1.26676	0.994243	2.17	2.17	2.17	2.26	2.26	2.36	3.32058	3.2663	5.55	5.4	5.6	2.13	2.13	5.01346	3.90689	2	2	2	2	4.84408	5.86809	5.21031	3.55196	3.83866	4.31113	4.49749	3.79338
AT3G46360	6.48059	6.38543	6.78136	6.54998	6.60288	6.40088	5.21335	5.41616	2.16993	2.43296	4.03185	3.91709	4.41507	3.06959	3.43002	3.02063	3.08195	3.70701	3.52061	3.34239	1.4493	1.4174	2.17	2.17	2.17	2.25	2.2	2.2	3.37202	3.16242	5.65	5.6	5.67	2.13	2.56	5.17792	6.48704	2	2	2	2	5.14064	4.84158	5.56485	3.60085	3.66821	4.229	4.00226	3.64635
JAZ7	5	6.56224	5.2211	7.25172	2.1375	5.17792	7.32463	7.49905	2.76553	3.43296	5.20066	5.38985	4.55506	2.48102	2.205	2.46342	2.51794	2.40861	2.75003	2.64754	8.61929	8.75636	3.38	4.67	4.18	2.39	2.39	2.39	2.3635	2.25669	9.18	8.19	7.33	2.13	2.13	12.7177	12.2458	2.01	2.01	2.01	2.01	11.3435	11.0451	11.8195	3.12447	2.95433	4.26093	3.12397	3.83123
CYP72A7	7.37156	6.87283	6.95652	6.2114	6.97384	6.03782	7.27612	7.33181	5.45943	5.97728	3.63308	3.8713	3.81728	3.61266	3.68498	3.83429	4.45894	4.95156	5.0249	5.05354	3.75113	3.19632	2.49	2.49	2.49	2.22	2.22	2.22	5.01381	4.54566	6.09	5.72	5.88	6.07	5.56	7.42291	7.27053	7.67	8.29	8.16	8	7.79644	7.76451	7.3258	6.44701	5.90512	6.10537	5.80327	5.69338
AtMC2	5.70874	5.61765	7.01235	5.81506	6.23266	6.35931	6.34518	6.85674	2.07039	2.10434	3.95894	3.78792	4.12073	2.63543	2.88644	2.67714	2.84772	2.65488	2.94222	2.81792	2.27782	2.23425	2.99	3.86	2.99	4.17	6.31	4.63	3.79338	3.20447	6.33	6.25	6.8	2.42	2.42	5.76818	4.44626	2.01	2	2.01	2.01	5.34975	5.80511	5.69216	4.18264	4.3618	4.34004	4.96601	4.16305
AT5G27220	6.96116	6.99209	7.28355	7.51096	6.66818	6.73471	6.31832	6.3837	2.53605	2.60881	3.88343	3.8658	3.80473	2.76504	2.71282	2.68931	2.49199	3.13435	2.98055	2.929	1.55782	1.65572	2.17	2.17	2.4	2.2	2.2	2.2	3.60241	3.15747	5.56	5.43	5.17	2.23	2.23	6.27798	6.05745	2.57	3.36	2	2.02	6.20148	5.98373	6.34874	4.83811	4.72469	4.9941	4.7375	4.88072
NF-YC8	6.81121	6.45286	7.12309	6.69209	6.43962	6.58045	6.08746	5.31107	2.03562	2.10434	4.10205	3.86231	3.93934	2.58079	2.78655	2.52571	3.15067	3.053	2.91514	2.88104	1.40492	1.52081	2.17	2.17	2.17	2.2	2.2	2.2	3.60331	3.8226	5.04	5.06	5.46	2.15	2.15	5.07895	5.46271	2	2	2	2	5.53799	5.08072	4.62384	3.84573	4.03403	3.77505	4.35141	4.1655
AT1G72070	6.38716	6.80349	6.54226	6.75355	7.58421	7.48623	5.98641	6.5345	8.36107	7.77017	4.09881	4.17529	4.53456	3.49007	4.62358	3.8408	3.54704	3.19347	3.26663	3.24963	2.96171	3.04863	2.32	2.32	2.32	2.2	2.2	2.2	3.96644	3.76641	5.64	5.39	5.58	2.32	2.32	6.75489	8.44377	5.85	4.38	4.45	3.75	7.21014	8.74473	8.03644	4.52329	5.11463	4.70565	4.08216	4.78542
AT1G66770	6.56682	6.54226	7.19673	6.29278	6.74416	6.71012	5.01346	5.2891	2.10434	2.20163	3.82931	3.82587	3.81442	3.07992	2.616	2.81082	3.18107	3.21455	3.48659	3.10648	1.09493	1.1673	2.18	2.18	2.19	2.2	2.2	2.2	3.29878	3.28374	6.57	6.01	5.87	2.13	2.13	4.62059	5.32553	2	2	2	2	5.26356	4.31026	4.94957	4.17415	4.21497	4.09135	4.4236	4.46241
PAB5	5.98641	5.96809	6.22882	6.36107	6.44791	6.4446	5.80478	5.39232	2.26303	2.07039	3.78037	3.71288	4.00283	2.5478	2.46364	2.63316	2.75519	2.73276	3.00731	2.74719	1.40397	1.21003	2.19	2.28	2.26	2.88	2.25	2.25	3.62061	3.31712	5.29	5.13	4.97	2.17	2.17	5.99095	5.6837	2	2	2	2	6.30714	5.33754	6.62449	3.78828	3.80794	4.01073	3.78733	3.55678
AT3G28330	6.11894	6.46107	6.3147	6.41616	5.78136	5.52669	5.59694	5.89966	2.20163	2.40599	4.12646	4.29132	4.67175	3.18332	2.92824	2.86671	3.88215	3.17208	3.19945	3.09867	1.32775	1.38716	2.25	2.25	2.25	2.2	2.2	2.2	3.34152	3.39357	5.71	5.68	5.63	2.64	2.13	5.82528	5.7761	2	2	2	2	5.68237	4.90905	5.69768	3.34997	3.5668	3.89911	3.71273	3.86952
AT1G38950	6.12722	4.57894	2.74416	5.92837	5.89482	4.36457	5.42291	4.98185	2	2.20163	3.91915	3.75485	3.78008	2.82744	2.90017	2.62455	2.85866	3.01208	2.98539	3.17301	1.35566	1.47661	2.17	2.17	2.17	2.2	2.2	2.2	3.0978	3.25168	5.15	5.28	5.24	2.13	2.13	5.22882	5.77083	2	2	2	2	5.5642	4.1821	5.31178	3.66411	4.00835	3.70028	3.89439	4.09707
AT3G45870	6.25927	6.42626	6.37156	6.18388	7.05311	6.49825	6.07039	6.00899	2.16993	2.10434	4.04838	3.82396	3.7567	3.01088	2.90035	2.8887	2.95403	3.41386	3.42421	3.32632	1.25925	1.27157	2.19	2.28	2.94	2.2	2.2	2.2	3.66175	3.26321	5.82	5.93	5.6	2.16	2.72	6.65964	5.81506	2	2	2	2	4.39238	2.69635	4.92776	3.86088	3.88429	3.87066	3.78646	4.15837
AT1G77640	8.28355	7.81954	6.74953	7.50779	5.78921	5.97728	5.56682	7.12516	4.08746	4.17792	3.43834	3.55263	3.5206	2.64349	2.84985	2.60865	2.85442	3.00037	3.35951	2.96831	3.31283	3.32517	2.21	2.21	2.96	2.27	2.27	2.31	3.89136	3.56999	7.27	5.59	5.78	2.43	2.43	5.7761	6.4545	3.23	5.37	5.73	5.29	8.51588	8.49275	9.26175	3.9295	3.89118	3.9598	3.90697	3.77023
AT2G01440	8.34784	8.1819	8.30378	8.41236	8.05365	8.00787	7.58346	7.76487	3.32193	3.07039	4.93851	5.11721	5.27428	4.26089	4.31111	4.1384	4.56167	5.49892	5.81132	5.54417	2.41753	2.18938	2.56	2.57	2.57	2.71	2.71	2.71	5.32764	5.07705	7.93	7.9	7.84	3.54	2.69	7.23458	7.17393	3.96	3.95	3.46	3.68	5.14124	6.07849	6.38592	5.08467	5.46233	6.19419	6.23127	6.34294
ENODL12	7.00675	6.64097	7.22978	6.59544	6.84424	6.59544	5.06609	5.65249	2.37851	2.48543	4.17304	4.13079	4.2946	2.84057	2.98388	2.98503	3.3718	3.14951	3.08885	3.0223	1.43603	1.52549	2.27	2.29	2.27	2.25	2.25	2.67	3.42944	3.61962	6.86	6.84	6.67	2.81	3.01	5.73877	6.40599	2	2	2	2	4.98261	5.5004	5.60594	3.82411	4.2476	4.36837	4.37371	4.28914
AT3G43290	6.02901	6.41954	6.732	6.05528	6.34518	5.90929	6.10224	5.77347	2.43296	2.67807	4.85296	4.68649	5.19807	3.18128	3.55674	3.13689	3.19809	3.13751	3.14042	3.15637	1.65871	1.68403	2.64	2.7	2.75	2.47	2.47	2.47	4.0722	4.24027	6.38	6.22	6.08	2.15	2.15	5.98185	6.45615	2	2	2	2	5.30107	4.43531	4.70713	4.52162	4.56461	5.21271	5.29208	4.83864
PR5K	6.83668	6.54535	6.54071	6.00899	6.32012	5.65535	5.9472	5.48864	4.71699	4.91648	3.64264	3.76413	3.85803	2.77973	2.66142	2.72282	3.07083	3.39242	3.81361	3.6389	1.01514	1.29335	2.17	2.18	2.17	2.2	2.2	2.2	2.88969	2.99941	5.08	4.87	5.2	2.13	2.13	6.89845	5.85549	2.03	2.03	2.03	2.03	5.68468	5.77171	6.51389	5.18064	4.17954	4.12145	4.32024	4.19572
AT3G15740	6.27053	6.2075	6.00225	6.59694	6.29462	6.55305	5.33985	6.12102	2.3505	2.56072	3.86434	3.7117	3.72429	3.20485	2.9709	2.727	3.19759	3.07856	3.29368	2.87414	1.20682	1.35375	2.17	2.28	2.17	2.28	2.2	2.3	3.44618	2.99959	5.97	5.63	5.69	2.13	2.13	5.70044	5.61176	2	2.02	2	2	5.33953	5.18405	5.5182	3.82921	3.74628	4.23797	4.00226	3.81739
AT4G32105	5.64097	5.98641	6.2384	6.07039	5.83794	5.59395	5.00899	5.52356	2.40599	2.45943	3.80608	3.79457	3.73233	2.60725	2.59351	2.68041	2.61388	2.91959	3.06973	2.85519	1.39751	1.50141	2.17	2.17	2.17	2.2	2.2	2.2	3.70015	3.23187	6.14	6.14	5.97	2.13	2.13	5.20163	5.99548	2	2	2	2	5.50573	4.66256	5.56697	3.52503	3.48965	3.81617	3.6287	3.6556
XERO1	6.40429	5.27798	4.853	4.87283	4.57894	5.40599	5.24413	4.34341	3.1375	3.40599	3.70836	4.0545	3.84861	3.14737	3.25518	2.9075	2.96577	4.98794	4.96796	5.30826	1.99795	1.79511	2.17	2.25	2.17	2.21	2.2	2.2	3.36391	3.60842	5.67	5.27	5.19	2.13	2.13	4.83289	7.44543	2	2	2	2	5.90726	4.96153	2.02566	3.46798	3.51358	3.77527	3.5734	3.81915
AGP5	5.76818	6.36457	5.14568	6.16993	6.13545	5.65821	1.32193	1.848	2.45943	2.51096	4.31835	4.54739	4.50555	3.459	3.4498	4.52138	3.44437	3.37077	3.68092	3.48411	2.07612	1.75442	4.31	6.13	4.65	6.92	7.73	6.64	3.33899	3.41224	10.3	9.16	9.38	2.13	2.13	4.56682	5.48543	2	3.95	2	2	10.4192	9.48213	10.5853	4.09542	3.94486	4.1184	3.96808	4.07026
AT4G23510	6.66249	6.70321	7.07146	6.33628	5.05311	6.03562	6.88142	6.74147	4.98641	5.05311	3.34916	3.44564	3.31305	2.64188	2.65395	2.49303	2.56447	3.44942	3.40851	3.33178	0.871635	1.13026	2.39	2.17	2.17	2.2	2.2	2.2	4.45454	4.44221	4.1	4.31	4.27	2.61	2.13	6.40259	5.32912	2	2	2	2	5.38654	6.2663	5.286	6.01114	4.90301	4.92749	5.45568	4.85785
AT5G40590	6.05311	5.81506	7.66605	5.76553	5.74416	5.59694	7.51491	7.0045	4.84298	2.76553	3.12682	3.05625	3.10967	2.04182	2.07235	3.60046	3.38762	2.52869	2.48188	2.45566	2.49972	1.58745	2.17	2.72	2.17	2.2	2.2	2.2	5.58925	2.94353	3.95	3.97	4.09	6.23	5.62	5.2555	5.33628	6.81	8.78	7.31	7.83	5.10099	7.08236	6.61024	4.50138	3.89219	3.93996	4.39011	3.21652
RLK4	7.65821	7.67948	7.53993	7.61102	6.95187	6.45615	7.00225	7.54458	3.45943	3.49825	5.49623	5.32443	5.11285	3.39856	3.58214	3.2232	2.56744	4.65103	4.53908	4.38937	1.45301	1.52793	2.17	2.17	2.17	2.2	2.2	2.22	4.3905	4.40334	5.57	5.77	5.59	2.13	2.13	6.38198	5.80735	2	2	2	2	4.3103	4.68934	5.31389	3.75024	3.84077	4.13223	4.28792	5.20458
RLK1	5.40259	6.88142	6.44626	6.42626	5.6893	5.61471	2.80735	5.03122	2.29278	2.48543	4.16118	5.02072	4.75765	3.26601	3.12313	3.32049	3.62148	2.79493	2.86177	2.73824	1.36814	1.81915	4.43	6.17	5	6.79	7.94	6.56	2.48109	2.5259	9.21	8.9	8.19	3.35	2.62	3.96347	4.33628	2	2	2	2	8.43626	7.92448	8.71457	3.09907	2.95757	3.22409	3.26065	3.03455
AT1G19930	6	6.12722	5.69766	6.2555	6.54381	6.15381	5.64386	4.64962	2.1375	2.23266	4.02907	3.94605	4.15901	2.86187	3.1054	2.57998	2.99027	2.89966	2.77746	2.84483	1.25139	1.10236	3.64	3.64	3.64	2.2	2.2	2.2	3.89532	3.51839	5.19	5.51	5.42	2.13	2.13	4.27798	5.18982	2	2	2	2	5.17439	5.82369	5.65486	3.63448	3.71835	4.39489	4.00226	3.60898
AT1G56710	6.60288	6.45943	5.74953	6.55919	6.14771	5.59694	5.98413	4.97269	2.07039	2.16993	3.7374	3.60992	3.90749	2.5761	2.71795	2.47189	3.1298	3.34136	2.93522	3.05682	1.27157	1.43113	2.25	2.25	2.17	2.22	2.22	2.22	3.17379	2.7625	5.9	6.08	5.97	2.13	2.13	4.97728	5.49506	2	2	2	2	5.13125	5.66685	5.99199	3.80094	3.67507	3.82766	4.03653	3.84658
AT3G06870	5.72247	5.82273	6.12309	6.53294	5.91169	6.19771	5.3147	5.34696	2	2.03562	3.78059	3.57679	3.76305	2.84656	2.4115	2.5385	3.08781	2.57668	2.75177	2.72544	1.11056	1.21144	2.17	2.17	2.17	2.2	2.2	2.22	2.90764	3.15399	4.53	4.75	4.47	2.13	2.13	5.68089	5.45943	5.45	5.19	5.51	5.53	4.43248	4.38565	3.12107	3.36758	3.54804	3.61403	3.91755	3.68501
COBL6	6.63662	6.73742	6.98868	6.91169	6.40939	6.19377	5.73877	6.12722	2.60881	2.29278	3.74755	3.73419	3.92349	2.89063	2.78629	2.64659	3.24627	3.20556	3.48659	3.20372	1.60974	1.23137	2.34	2.34	2.34	2.23	2.21	2.21	3.5406	3.74789	5.77	5.9	5.75	2.63	2.52	6.21529	6.69488	2	2	2	2	5.14385	5.97758	6.26716	3.44848	3.75854	4.21099	3.89726	4.10441
INO	5.7866	5.99548	5.19771	6.2854	6.12102	6.51885	1.32193	5.32553	2	2.07039	3.67584	3.65465	3.85813	2.72126	2.45127	2.37531	3.0253	2.95337	2.67077	2.63594	1.39734	1.06027	2.17	2.17	2.42	2.2	2.2	2.2	3.31092	3.43481	5.48	5.48	5.4	2.13	2.13	5.25927	5.94486	2	2	2	2	4.44354	4.52452	4.94658	3.8694	4.05621	4.17172	4.5128	4.11599
AT4G30670	9.06232	10.0287	9.24317	9.61894	8.71253	9.53158	10.9046	10.9849	8.85144	9.50839	3.7391	3.72347	3.82022	7.24806	7.45179	6.90208	7.34903	7.84839	8.01032	8.09714	2.08745	2.48206	2.18	2.18	2.25	2.2	2.2	2.2	8.9783	8.13865	6.22	6.06	6.07	6.48	5.91	7.7502	7.54458	9.42	8.62	8.26	8.37	6.02833	6.71959	6.71832	9.18956	7.32183	6.42747	8.47441	8.0934
AT5G24080	6.42291	6.12309	5.17393	5.58496	5.53916	5.79181	5.08321	6.20163	2.16993	2.26303	3.89599	4.15604	3.98543	2.92895	2.94787	2.6243	3.18246	3.6707	4.05829	3.62424	1.87086	1.66324	2.32	2.32	2.32	2.2	2.2	2.2	2.67117	2.741	6.91	5.95	5.76	2.13	2.13	5.50779	5.97269	2	2	2	2	7.23218	5.25546	6.79849	3.3169	3.54617	3.69068	3.40927	3.60121
LAS	6.8802	6.96116	6.78398	6.80993	7.03232	6.65105	5.2891	5.91886	2.23266	2.29278	4.24956	4.08998	4.16116	3.09619	3.08581	2.92518	3.26252	3.35594	3.20126	3.04664	1.31252	1.36217	2.17	2.17	2.17	2.2	2.2	2.2	3.68021	3.19056	5.1	5.37	5.04	2.13	2.13	6.30012	6.74281	2	2	2	2	4.38171	5.23908	5.51842	3.549	3.54952	3.68208	3.65244	3.82933
BG3	5.56682	5.73606	6.90689	5.83036	5.74147	6.13545	5.31107	5.27426	2.26303	2.26303	3.50302	3.69336	3.61124	2.85582	2.82473	2.47151	2.84144	2.70971	2.74125	2.57836	1.2493	1.40177	5.33	6.09	5.15	11.56	11.57	10.46	3.2783	3.58453	7.64	7.26	7.01	4.39	4.25	2.926	2.848	2	2	2	2	5.01109	6.18133	6.09155	3.76049	3.94677	4.02947	3.96416	3.93333
AT5G43580	6.92837	7.28355	8.17043	7.11582	7.51333	7.06178	9.57913	9.79344	6.92837	6.86047	5.08245	5.38931	4.12073	6.17832	5.75958	5.83785	5.55481	7.90667	8.11777	7.66182	5.0725	4.36442	3.16	5.11	2.49	2.2	2.2	2.2	7.28761	6.2532	8.76	9.08	8.43	7.98	7.87	7.05961	8.09329	10.15	10.8	11.09	9.92	11.5954	11.4915	11.0718	8.34855	7.34836	8.0456	8.39279	7.06877
AT4G29770	4.71699	5.00899	5.07039	5.39575	2.48543	4.88264	7.92125	7.87283	9.24959	9.12231	8.16215	7.77361	7.48075	2.69853	2.52485	2.62408	2.66566	2.66899	2.6926	2.70123	2.69903	2.68404	2.17	2.17	2.26	2.2	2.2	2.2	5.96515	5.20259	4.43	4.28	4.2	2.13	2.13	6.38543	7.09381	5.93	2.69	2.63	2.6	1.40997	1.02632	0.945855	3.63101	4.12154	7.46301	6.35299	6.91253
AT5G37230	6.05745	6.04439	6.69488	6.25172	6.2211	6.27798	5.34696	4.77083	2.07039	2.16993	3.71274	3.64787	3.76586	2.68969	2.57257	2.40875	3.09761	2.85268	2.83238	2.77682	1.49974	1.51842	2.18	2.18	2.18	2.2	2.2	2.2	3.24522	3.0626	6.55	6.11	5.78	2.14	2.14	4.96809	6.06609	2	2	2	2	4.76481	4.85679	5.79588	3.59788	3.68618	3.9175	3.82995	3.91615
AT1G47980	6.09381	6.7252	4.6893	5.55766	6.02237	5.59694	5.81762	3.67807	4.74953	5.09592	4.12675	4.05428	4.38148	4.08716	3.9607	3.87636	4.00688	7.90084	7.90746	7.95281	1.53629	1.51112	2.17	2.17	2.24	3.37	4.6	3.33	4.17313	4.80593	6.6	6.26	5.86	2.13	2.13	4.77083	3.6893	2	2	2.64	2	6.31909	2.53508	3.09019	3.42783	3.52549	3.86582	3.33915	3.447
AT1G66220	6.72656	6.61618	6.21723	6.8392	6.58646	6.17991	5.52042	6.59991	2.70044	2.10434	4.0747	4.0747	4.41899	2.91438	3.00642	2.61437	3.01278	3.25056	3.49674	3.28864	1.146	1.08182	2.29	2.29	2.29	3.4	3.27	3.27	4.49703	3.49182	6.14	6.03	6.25	2.29	2.29	5.86542	5.80993	2	2	2	2	2.06262	4.89031	5.18267	4.0188	4.32814	4.22422	4.42639	4.48812
ATRBL7	5.90929	6.21529	6.07468	6.58796	5.848	6.12102	5.07039	4.66676	1.96347	2.03562	3.81138	3.58319	3.85548	2.81252	2.5387	2.73526	3.3238	3.39249	3.78594	3.45659	1.68335	1.5006	2.17	2.17	2.17	2.2	2.2	2.2	3.80224	3.59016	6.08	6.22	5.85	2.13	2.13	5.86047	5.40599	4.24	2.57	2.48	2.41	7.4538	6.33153	7.92029	4.28441	4.10624	4.28095	4.0028	4.31555
AT1G10000	6.05961	5.95884	5.20163	6.20555	6.17792	6.14568	5.52356	5.76818	2.67807	2.29278	4.16922	4.06741	4.16584	2.96617	2.61831	2.77721	2.98309	3.48472	3.27106	3.42466	1.12823	1.21986	2.22	2.17	2.17	2.51	2.47	2.51	3.35316	3.87916	5.94	5.82	5.8	2.14	2.14	5.95187	5.82018	2.01	2	2.49	2	6.41708	5.68944	6.82043	3.70103	4.11588	4.00648	3.93096	4.21557
AT4G23000	6.87897	7.2075	6.60288	7.64458	8.56148	8.73132	5.8679	5.51412	4.22497	4.09592	3.85428	4.08899	4.07562	3.94918	4.06565	3.3432	3.17897	3.40694	3.26487	3.27997	2.13412	2.62153	2.22	2.22	2.31	2.21	2.21	2.21	3.03691	3.36185	5.38	5.61	4.9	3.53	3.29	6.23074	5.75489	2	2	2	2.04	5.91777	6.60759	6.68077	3.97174	4.08958	4.28407	3.59642	4.05252
LPAT3	5.93782	6.03562	6.03342	4.03562	5.32553	5.14568	5.52356	5.54535	2.1375	3.01792	3.95612	4.18124	4.57335	2.89488	2.68944	2.53774	3.81485	2.83218	2.7658	2.95167	0.902649	0.999377	2.17	2.17	2.17	2.2	2.2	2.2	3.8222	3.42706	5.36	5.26	5.37	2.13	2.13	3.63227	4.69488	2.1	2	2.2	2	2.97059	5.1514	5.22719	3.88403	3.73759	3.60276	4.02251	3.86492
AT1G44030	5.90689	5.65535	6.24982	5.55766	5.1819	5.83794	5.12102	5.26303	2.26303	2.29278	3.68419	3.94408	3.89988	2.52962	2.51219	2.60112	2.91949	3.10963	2.88169	3.09212	1.2479	1.22364	2.18	2.18	2.18	2.2	2.2	2.2	2.91652	3.09441	5.29	5.48	5.45	2.17	2.17	6.28725	5.44294	2	2	2	2	4.22018	4.36574	2.92976	3.79995	3.84742	3.64336	3.9838	3.75664
AT5G15360	6.14568	5.83794	5.38888	5.95187	5.926	6.17792	6.39403	6.35226	1.76554	1.80736	3.83934	3.76794	3.70346	2.71463	2.91174	2.63697	4.21037	3.13571	3.29418	3.02793	5.2249	4.94842	3.12	3.12	3.12	2.44	2.44	2.44	5.18692	4.87051	5.48	5.88	5.58	2.28	2.77	5.47249	5.66107	2	2	2	2	1.5639	5.34362	4.71273	5.99108	6.18696	5.65932	5.29553	5.7671
AT3G08870	6.34163	6.70874	6.72656	6.78136	6.36632	6.12928	4.56072	4.90689	2.1375	2.23266	3.98683	3.99348	3.93386	3.33038	3.46181	3.39733	2.93054	3.86264	3.94195	3.84678	1.36623	1.63207	5.14	5.55	5.52	6.31	6.99	6.38	2.43464	2.56271	7.68	7.65	7.87	4.42	4.91	2.60881	3.41954	2	2	2	2	8.0179	7.26705	7.75419	4.00264	3.69931	3.80938	3.60173	3.42352
AT1G11100	5.86542	6.12928	6.6014	5.97039	6.1639	6.08534	7.42291	7.76288	8.00338	7.71973	5.52524	5.43487	5.80208	2.71377	3.00221	2.93715	3.40563	3.56189	3.786	3.59602	1.57812	1.4714	2.23	2.23	2.23	2.2	2.2	2.2	5.45811	5.18315	6.12	6.07	6.32	2.34	2.32	7.9384	8.56033	7.08	5.32	3.3	2.74	5.97025	5.00662	5.78817	4.88481	4.60067	6.74438	6.54417	6.62248
AT5G64790	5.14975	5.90929	2.37851	5.97499	5.7252	5.55152	4.38543	4.60881	2.16993	2.23266	4.18737	3.99982	4.26311	2.9999	3.31245	2.74772	2.9999	3.2125	3.3396	3.19551	1.64257	1.05644	2.17	2.17	2.17	2.2	2.2	2.2	3.47845	3.60909	7.7	6.44	6.36	2.13	2.13	3.53605	5.36807	2	2	2	2	8.06777	6.27521	7.26601	3.7421	3.86807	4.30929	4.49139	4.26355
AT1G20800	5.1375	5.52982	5.60881	5.76553	6.27053	5.88509	5.25927	2.98185	2.26303	2.48543	3.85135	3.77263	4.00867	3.02583	2.76663	2.58429	2.76645	2.90429	3.12376	3.28301	1.40242	1.47614	2.23	2.23	2.23	2.2	2.2	2.2	3.77628	3.17527	5.5	5.18	5.34	2.2	2.2	5.42291	5.75489	2	2	2	2	5.43473	5.36417	4.83521	3.51944	3.69405	4.21099	4.00226	3.66882
AT5G45630	7.07788	7.54458	7.55612	7.21043	7.56377	7.73944	6.77479	6.33092	8.2446	8.90569	4.28464	4.5007	4.52593	2.80273	3.05566	3.57816	3.24065	2.96638	3.20767	2.85682	2.56349	2.51358	4	4.05	4.56	2.65	2.64	3.3	2.99194	3.5508	5.81	5.85	5.3	2.13	2.13	5.41278	6.88509	3.73	2	2	2	6.53284	6.13615	6.74478	3.36934	3.28906	5.00328	3.43512	4.51258
AT1G66650	5.97499	5.30012	6.11686	5.85549	5.61471	5.78136	6.01792	5.41954	2.07039	2.1375	4.07558	3.82238	3.85325	3.06627	3.07505	3.03614	3.40307	2.92893	2.9688	2.95335	1.46293	1.25647	2.22	2.22	2.56	2.2	2.2	2.2	3.15419	2.96077	5.26	5.48	5.14	2.87	3.34	7.17293	5.76288	2	2	2.01	2	5.14825	5.51674	5.66527	3.9295	4.05356	4.05711	3.96639	3.69899
AT3G20700	5.67525	6.02901	6.46434	6.29646	6.56986	5.74147	5.20163	5.22882	2.20163	2.32193	3.88235	3.7154	3.76628	2.96988	2.78142	2.67878	3.39592	2.86747	2.8877	2.8378	1.41002	1.44162	2.17	2.17	2.17	2.26	2.28	2.4	3.05565	3.34729	6.17	6.26	5.85	2.52	2.21	5.80478	6.10434	2	2	2	2	5.66	5.55349	5.78439	3.63082	3.72493	4.08589	3.66036	3.64658
AT1G19320	6.12309	5.82528	6.45615	6.23074	5.60288	5.86295	5.16993	4.97728	2.53605	2.1375	4.03401	3.90823	4.26638	3.19874	2.99777	2.77078	3.11725	3.25972	3.30665	2.90788	1.34499	1.27515	2.17	2.17	2.17	2.2	2.2	2.2	4.03887	3.4285	4.98	5.09	5.08	2.13	2.13	5.63807	5.06609	2	2.02	2.03	2.03	0.578823	3.89545	1.82872	3.84144	4.26044	3.96181	3.60655	3.99717
MKK6	7.58271	7.16993	7.70736	7.34074	6.71973	7.31107	6.44294	6.43129	4.29278	3.3505	3.89559	3.775	3.85894	3.54477	3.22914	2.99674	3.99907	4.77713	4.90171	4.6599	2.827	2.68709	3.03	3.01	2.89	2.2	2.2	2.2	4.43797	4.71333	4.6	5.45	5.08	5.82	5.46	6.70183	4.99095	8.7	7.95	8.81	9.2	6.34908	7.48236	6.23664	6.50444	6.14406	5.63372	6.18456	6.06817
DMC1	8.34917	8.88509	8.39318	8.8679	8.04111	8.48099	8.37808	8.64313	8.22159	7.96347	3.94593	4.08427	3.94724	4.15954	4.36952	3.97328	3.92087	4.9243	4.74251	4.73829	3.52275	4.32985	5.2	5.21	5.36	2.2	2.2	2.2	6.19444	6.59167	6.36	6.85	6.55	5.51	5.53	7.38198	6.39746	6.42	6.17	7.06	8.15	7.53392	7.87453	7.47418	7.19692	7.58658	7.1078	7.49831	7.18005
NCED3	8.41785	8.57932	7.80864	8.11426	9.114	8.60288	6.13955	6.30925	5.12101	7.32643	4.30746	4.7832	4.18065	5.81245	5.90791	4.78607	3.3703	6.46095	7.06396	6.02378	4.63919	4.73341	5.86	5.67	5.65	4	3.85	3.83	3.46018	4.04974	6.43	5.95	5.83	2.41	2.48	8.22978	9.10538	2	2	2	2	8.17604	5.61334	7.73027	4.32741	3.81714	4.44708	3.99086	4.73657
AT1G43760	6.28355	6.56072	6.15178	6.11478	6.76421	6.5345	4.61471	5.72792	1.926	1.96347	3.63154	3.43252	3.65116	2.68131	2.66873	2.51107	2.6779	2.5412	2.80686	2.64024	1.38534	1.40591	2.17	2.17	2.17	2.2	2.2	2.2	3.05828	2.91301	5.35	5.31	5.11	2.13	2.42	6.04002	5.95884	2	2	2	2	5.48867	4.89456	6.36322	4.18538	4.25678	4.18538	4.48862	4.12203
AT5G22960	6.26115	5.56986	5.76022	5.82018	6.26866	5.25927	5.1375	5.62352	1.96347	2.1375	3.97322	3.79751	3.83945	2.38428	2.53841	2.41515	2.28634	2.62393	2.85847	2.63325	1.26418	1.32448	2.17	2.17	2.17	2.2	2.22	2.2	3.93364	3.59312	4.94	4.71	4.59	2.21	2.21	5.87529	5.59991	2	2	2	2	5.05007	4.75993	5.9227	3.51061	3.63855	4.06194	3.70605	3.79923
AT4G25010	6.3147	6.38024	5.40939	6.50462	5.96347	6.16993	5.46923	2.76553	2.1375	2.16993	3.52549	3.40717	3.48249	3.46117	3.29204	2.77164	2.67895	5.1748	5.14283	4.73275	1.31793	1.07948	2.17	2.17	2.17	2.28	2.28	2.48	2.93745	3.23987	6.25	6.18	6.03	4.58	3.74	6.00225	5.38198	2.03	2	2.03	2.03	5.39035	6.06526	6.02258	3.56307	3.60124	3.62359	3.84536	3.4806
AT3G14880	6.01346	6.43129	6.41954	6.20945	6.42459	6.15785	2.80735	5.69766	5.55765	5.98641	4.28012	4.21233	4.46414	3.18076	3.09404	2.99041	3.26663	3.85573	3.85692	4.12519	1.53916	1.68787	2.94	2.42	2.69	2.24	2.36	2.24	3.81718	3.75277	5.75	5.71	5.56	2.21	2.21	4.73335	5.87283	2	2	2	2	4.72847	4.23869	5.88152	4.05386	3.94325	4.15121	4.12114	3.91181
SRS5	6.24413	6.31832	5.86295	5.87774	6.15178	5.89966	5.04002	5.71699	2.07039	2.1375	3.92221	3.92058	3.94109	3.22043	3.12942	3.08451	3.47635	3.41444	3.57853	3.14044	1.72485	1.65225	2.51	2.22	2.22	2.2	2.2	2.2	4.02804	3.63231	6.06	6.28	5.95	3.2	3.2	4.34341	5.74953	2	2	2	2	4.40359	5.63774	4.27825	4.39616	4.0268	4.00221	4.62985	4.24094
AT3G15357	5.7252	6.66391	6.16591	6.17193	8.19574	8.0268	6.56682	5.74685	2.58496	2.70044	3.7928	4.06207	4.37144	3.61107	3.79198	3.45414	3.09387	4.90993	4.8381	4.9441	2.94382	2.36492	2.82	2.29	2.29	2.2	2.2	2.2	4.4879	4.45579	6.22	5.23	5.24	6.65	6.57	5.17792	5.08746	8.43	8.21	8.42	7.42	7.14227	7.9712	7.5038	7.05066	5.35476	5.65895	6.13194	5.50083
AT4G33720	8.25597	8.28216	10.1403	8.25692	7.66463	8.29875	8.43754	7.69975	4.65535	2.72247	3.35338	3.55508	3.59301	2.57342	3.12235	2.62146	3.00858	2.6318	2.46244	2.53742	1.81102	2.22339	2.17	2.17	2.17	2.2	2.2	2.2	4.70666	4.18074	5.1	4.67	5.31	2.36	2.59	4.79181	5.21723	2	3.3	6.32	10.08	4.9959	8.30153	5.02556	5.41315	4.52604	5.1005	5.91845	4.44179
AT4G02690	6.1416	6.02237	5.16189	5.1375	6.21723	5.54844	6.82146	6.21917	8.00787	8.3147	4.19195	4.51443	4.34525	2.5079	2.33603	2.33839	2.45733	3.42312	3.47101	3.29791	0.982832	1.13004	2.18	2.18	2.27	2.25	2.2	2.2	3.68028	3.72369	4.99	5.19	5.12	2.18	2.18	5.6893	6.12516	2.29	2	2	2	1.1746	3.98662	4.89883	3.2288	2.98282	4.35051	3.7663	4.32584
AT5G19810	4.27053	4.44626	4.45286	3.80735	4.73335	4.45286	2.7866	5.22497	4.83794	5.30378	5.37594	5.45081	5.65815	3.57108	3.30497	3.33113	5.243	3.22592	3.02109	3.13739	1.40211	1.419	2.17	2.17	2.25	2.47	2.2	2.47	4.58856	4.9897	6.79	7.17	6.91	2.38	2.38	2.03562	2.8679	2	2	2	2	0.229416	2.00006	1.88077	4.45077	4.85327	4.87392	5.08444	5.61163
AT2G42720	5.76818	5.6893	5.98413	6.1334	6.1334	5.71699	5.55152	2.40599	2.10434	2.16993	3.94406	3.82876	3.82876	2.90675	2.78106	2.60697	3.11755	2.91929	2.7658	3.03634	1.22661	1.13061	2.17	2.17	2.17	2.2	2.2	2.2	2.92951	3.22639	5.53	5.68	5.6	2.13	3	6.3505	6.06824	3.26	2.58	2.31	2.08	5.41476	5.25906	3.73701	4.02466	3.86779	4.27285	3.86779	3.84709
AT5G60520	6.98755	6.84925	6.05961	6.0917	6.29278	6	4.52356	5.89724	3.56072	2.8679	3.65516	3.67824	3.74336	3.00821	2.94964	2.92694	3.10744	5.61964	5.67964	5.79863	1.4469	1.51818	2.17	2.17	2.17	2.2	2.2	2.2	4.19708	4.08792	5.17	5.05	5.18	2.95	3.02	2	1.26303	5.93	7.62	7.67	5.19	6.85707	8.19326	7.47028	6.54908	4.74332	4.88038	5.14523	4.84109
CYP735A1	5.926	6.18785	6.37504	6.49825	5.96347	4.59096	5.26303	5.10014	1.88752	1.926	3.67467	3.72013	3.75413	2.8186	2.79548	3.0614	2.9693	3.04551	2.9289	2.85055	1.17075	1.37587	2.18	2.18	2.18	2.2	2.2	2.2	2.91175	2.85513	5.51	5.3	5.2	2.13	2.13	5.44956	5.42291	2.03	2.03	2.08	2.07	4.62036	4.75288	5.84642	3.81629	3.59024	4.03225	3.62554	4.21736
AT1G53100	6.31288	6.08321	6.03122	6.58796	8.15886	7.75355	1.67807	4.43962	2.07039	2.16993	4.27184	4.19504	4.28269	4.38417	4.09751	3.04515	3.06367	3.64452	3.75939	3.5214	1.40109	1.55418	3.83	4.76	4.65	5.92	6.61	6.47	2.83468	3.08727	7.01	6.66	7.12	2.85	3.58	5.59694	5.39575	2.01	2.01	2.01	2.01	5.51843	6.20504	5.80965	4.48246	3.92698	4.13085	4.50426	3.9575
AT5G06640	7.30834	9.10381	8.41574	9.00675	8.00787	8.13648	7.60659	7.63154	3.1375	4.0268	4.18224	4.22515	4.38254	4.65294	4.0181	4.2791	6.19278	5.98406	5.6493	6.27847	2.10504	1.93966	2.45	2.19	2.19	2.2	2.2	2.2	5.32221	4.89985	7.72	8.12	7.49	5.7	5.65	6.58346	6.71012	5.43	4.32	6.64	5.94	6.64729	8.07815	7.10194	7.36565	6.58567	5.70545	5.90873	5.14093
AT5G26190	6.00225	5.87774	6.36807	6.56834	5.97039	6.26866	5.848	5.48543	2.26303	2.32193	4.29278	3.70046	3.82336	2.69226	2.48029	2.68074	3.03975	3.22653	3.21044	3.18492	1.49853	1.80833	2.64	2.55	2.58	2.25	2.4	2.25	3.43606	3.48548	5.62	5.64	5.41	2.74	2.74	6.65392	5.98641	2.02	2.02	2.02	2.02	7.14297	6.18138	7.23637	4.39148	4.52604	4.40797	4.59071	4.29541
AT5G20870	7.03562	6.55305	6.59096	6.90689	6.66676	6.03342	4.56072	5.17393	2.37851	2.63227	4.32589	4.17166	4.44607	2.84157	2.88291	2.77506	2.98486	3.46812	3.61669	3.52199	1.44755	1.79576	2.24	2.26	2.24	2.25	2.25	2.26	3.84609	3.92634	5.58	5.41	5.26	2.86	2.86	6.35226	6.38716	2	2	2	2	6.02607	5.53186	6.82684	3.54445	3.68736	3.75099	3.7289	3.8816
TET9	6.25361	6.19377	6.23266	6.05745	6.63372	6.66959	3.83794	5.46597	2.03562	2.10434	3.74642	3.8389	3.90749	2.76137	2.87558	2.50353	2.55871	2.63561	2.90776	2.5755	1.29056	1.67136	2.17	2.17	2.17	2.2	2.2	2.2	3.17939	3.38007	5.66	5.38	5.23	2.13	2.13	5.57894	6.19771	2.05	2.06	2	2.03	7.41193	7.17229	7.90027	3.59195	3.86224	3.72171	3.44432	3.64205
AT4G10500	5.33271	6.12309	6.57592	6.07468	3.15381	5.90448	4.49825	4.6893	2.60881	2.51096	3.88654	4.05343	4.02435	2.42916	2.63192	2.66807	3.41956	4.08912	3.63384	4.29098	1.19409	0.971788	2.32	4.12	2.44	6.93	7.46	5.95	3.50961	3.45576	8.62	8.89	8.25	2.13	2.13	4.27053	4.52982	2	2	2	2	7.32196	7.40921	7.60356	4.46411	3.94449	3.59933	4.14052	3.72763
PAP7	6.59246	7.28263	6.96347	6.86913	6.75489	6.74012	6.22689	6.34163	6.01123	6.01569	3.36479	3.29382	3.35484	4.10843	4.3242	3.9508	4.50365	4.31736	4.53863	4.44252	1.58588	1.41972	2.17	2.17	3.19	2.22	2.22	2.22	4.54516	4.03096	5.06	5.49	5.16	4.86	4.37	7.81121	7.18686	6.14	6.48	8.05	8.01	9.5649	9.82554	9.01355	6.61698	5.42634	4.63226	4.7145	4.85002
AT3G05390	6.03562	6.15785	5.87529	6.07039	5.55766	5.07468	5.03122	5.57592	2.20163	2.20163	3.62005	3.62036	3.6273	2.71209	2.77315	2.94733	2.87539	3.10963	3.0979	3.30209	1.99303	1.44249	2.2	2.2	2.2	2.2	2.26	2.2	3.29558	3.84055	5.58	5.63	5.09	3.52	3.03	6.06609	6.00899	2	2.16	2.07	2.03	8.7348	7.37186	8.18038	5.30909	4.36475	4.45713	4.50661	4.12034
AT4G30420	7.01123	6.63517	7.26772	7.1416	6.68229	7.16289	6.47573	5.96347	2	2.03562	3.54074	3.63588	4.0137	3.40392	3.2609	3.24674	3.4246	3.90032	3.45601	3.38496	1.94461	1.93317	2.17	2.17	2.48	2.2	2.2	2.2	4.05899	4.69569	6	6.01	6.1	3.3	3.01	6.2211	5.37851	4.99	5.73	6.97	6.79	5.88534	6.68685	6.76931	5.9073	5.04627	4.36166	4.62368	4.01269
AGP6	5.39575	5.97499	5.88509	5.81506	6.07895	6.11894	3.01792	5.55766	2.88753	3.20163	4.49409	4.76304	4.4523	2.90611	3.05702	2.88225	3.02024	3.25729	3.27019	3.22503	1.25572	1.52252	2.54	2.54	2.54	2.61	2.61	2.61	3.45604	3.76549	6.45	6.19	6.06	2.21	2.2	5.69209	5.55152	2.38	2.12	2.07	2.07	6.16411	5.70743	6.59905	4.50528	4.57677	4.8491	4.42057	4.64829
AT5G13590	7.67384	6.74551	7.30925	7.33002	8.05799	7.71218	6.63081	5.59096	2.926	2.96347	3.92148	4.1733	4.1733	3.36656	3.35089	3.2432	3.18738	3.39842	3.64301	3.56792	2.5493	2.66118	2.32	2.33	2.36	2.2	2.2	2.2	4.17831	4.27264	5.71	5.83	5.52	2.68	2.14	6.62059	6.91886	2	2	2	2	5.29447	5.59664	4.98821	4.63349	4.57987	5.08226	4.53987	5.45967
AT5G49130	5.57894	5.76022	6.2724	5.90207	5.64674	5.63517	3.27798	5.36107	2.16993	2.03562	4.45267	4.36008	4.65751	3.45309	3.14073	2.92484	3.36793	3.24391	3.81402	3.68619	1.38515	1.21679	2.22	2.28	2.27	2.25	2.25	2.22	3.65937	3.66704	5.43	5.46	5.19	2.14	2.13	5.26303	4.64962	2	2	2	2	4.14864	5.10843	6.15857	3.36999	3.24876	3.75793	3.29054	3.84682
AT1G17330	6.40088	6.35931	7.16993	7.18289	6.01346	6.63227	7.23745	7.14466	4.45943	4.40599	4.59558	4.58226	4.5967	3.24674	3.32552	3.41169	3.57755	3.72474	4.36002	4.07958	2.85779	2.92452	2.96	2.96	2.96	3.74	4.12	3.74	5.77853	5.38699	6.46	6.2	6.35	3.39	3.38	6.11686	7.13237	2.68	2.87	2.69	2.67	7.78373	6.07753	7.12974	5.27703	5.60325	6.08048	6.14013	5.66625
FUT2	6.18785	5.94251	6.3837	5.89966	5.7866	5.95187	4.30743	3.96347	2.07039	2.1375	4.20684	4.12073	4.20647	2.69257	2.64778	2.51752	3.33153	3.14582	3.53939	3.29744	1.62225	1.65526	2.17	2.17	2.17	2.39	2.39	2.39	3.29321	3.21323	6.03	6.33	5.98	2.14	2.14	5.92125	4.2854	2	2	2	2	3.80581	4.27827	3.14147	3.98507	4.21553	4.30728	4.18992	4.12514
DMP1	5.848	6.09803	6.4446	5.8679	5.6865	5.40599	5.63227	4.6837	2.07039	2.16993	4.2991	4.25057	4.20303	2.91305	2.89357	3.0256	3.10923	3.04744	3.2789	2.97411	2.00841	1.82506	2.89	2.89	2.96	2.83	3.5	2.23	3.05696	3.08625	10.33	10.78	8.97	2.58	2.49	5.44626	7.83731	2	2	2	2	7.90675	5.90312	7.44386	4.30032	3.90498	4.26337	4.24857	3.79657
AT5G17680	6.14771	6.22497	6.60585	6.47897	6.15987	6.23266	5.83794	5.77347	3.15381	3.16993	3.61386	3.48605	3.68823	3.36656	2.80396	2.73735	3.25154	3.05711	3.24231	3.06609	1.25576	1.61663	2.17	2.17	2.17	2.2	2.2	2.2	3.68206	3.26907	4.98	4.83	4.72	2.13	2.13	5.39917	5.7866	2.16	2.16	2.16	2.16	6.77079	6.19193	6.43338	4.09432	3.79644	3.84586	4.08296	3.98688
AT1G18280	5.87036	5.45615	5.48543	6.07253	5.62059	5.04876	5.0268	3.12102	2	2.07039	3.69935	3.60453	3.82491	3.02225	3.14691	3.09466	3.24121	3.0188	2.73375	3.07721	1.47875	1.26315	2.19	2.19	2.19	2.23	2.23	2.25	3.81084	3.42263	5.58	5.66	5.48	2.19	2.19	2	4.27798	2	2	2	2	5.55149	5.77573	5.46543	3.94673	3.87856	3.88019	4.10512	3.90751
ATEPR1	3.15381	3.01792	5.21335	5.4363	4.86295	5.66959	4.37156	2.43296	4.39232	6.77083	3.92221	3.76155	3.98024	2.74574	2.49971	2.43768	4.05911	7.66231	7.45751	7.6781	1.79054	1.79731	2.17	2.17	2.19	2.2	2.2	2.2	2.87757	3.20887	5.01	5.13	5.13	2.14	2.14	2.43296	3.63227	2	2	2	2	4.72045	4.58856	4.58484	3.27223	3.15246	3.61221	3.39065	4.03344
AT2G20550	6.96809	6.74819	6.52982	7.22304	6.92125	6.8189	8.25125	8.39189	7.61545	8.80025	6.8572	6.82721	6.75744	4.20236	4.16985	3.68601	4.14754	3.83166	3.94293	3.80498	2.46701	2.0778	2.48	2.48	2.48	2.39	2.39	2.39	6.72497	6.00634	5.51	5.72	5.82	3.53	3.75	8.32193	8.87252	2.01	2.01	2.01	2.01	4.94451	5.51437	5.31121	5.56056	4.81506	6.80697	6.85345	6.63132
AT5G30500	5.97039	6.1375	5.35755	6.59395	5.88509	4.55459	5.27426	5.64674	2	2.07039	4.13094	4.30957	4.38255	3.04438	3.02994	2.92777	4.31186	3.64355	3.25467	3.36088	1.39288	1.16913	2.17	2.17	2.17	2.2	2.2	2.2	2.80967	2.68362	5.36	4.97	4.79	2.13	2.41	5.05745	4.52982	2	2	2	2	6.39519	6.21655	5.95363	3.49877	3.61084	3.58433	3.38752	3.99617
AT5G10210	7.26959	6.96232	5.94486	5.56986	6.44956	5.71149	5.8802	5.86542	2.03562	2.37851	3.97146	4.51422	4.15991	2.84603	2.52485	2.54657	2.88182	3.34957	3.09376	3.29595	2.05433	1.66993	2.18	2.18	2.18	2.2	2.2	2.2	4.33793	3.62379	4.77	4.44	4.67	3.16	2.89	6.65678	5.11686	7.04	6.45	8.06	7.91	3.94867	6.02213	5.60383	4.91613	4.18844	4.43509	3.92823	4.39588
AT2G45930	5.51728	5.12102	4.73877	3.67807	5.42291	4.98185	3.97269	3.08746	2.07039	2.16993	4.42181	4.19078	4.45902	3.08376	2.92032	2.81462	3.60981	3.41876	3.68196	3.11696	1.05417	1.30215	2.17	2.17	2.17	2.2	2.2	2.2	3.81084	3.77298	6.08	5.87	5.71	2.13	2.13	6.00899	2.96347	2	2	2	2	5.28166	5.82938	5.20134	3.26082	3.25651	3.86108	3.4461	3.84056
AT3G02840	7.893	8.35623	6.11686	7.56148	6.71973	6.40769	6.36107	5.30743	2.07039	2.03562	3.56257	3.60689	3.74933	2.65428	2.70843	2.53695	2.39899	2.53497	2.81267	2.67205	3.73432	3.73857	4.19	4.4	4.33	4.45	4.27	2.38	2.81856	2.57482	8.35	8.06	8.1	2.33	2.33	7.79961	8.53216	2	2	2	2	10.4988	8.19379	9.37606	3.22642	3.25322	3.17607	3.2318	3.04992
SCPL43	5.83036	6.37678	6.24413	5.99548	3.7761	6.80349	5.55152	5.88753	2.65535	2.32193	4.17246	4.06223	4.33262	2.85662	3.18364	2.88465	3.70606	3.11174	3.15824	3.22568	1.34598	1.2235	2.17	2.17	2.18	2.2	2.2	2.2	4.20359	3.81729	5.57	5.83	5.47	2.13	2.13	4.96347	5.70044	2	2	2	2	5.1292	5.53607	5.31999	4.29164	4.73483	4.82573	4.81412	4.30867
AT2G35910	6.41447	6.86542	6.36457	6.60585	5.88264	5.02237	6.03122	6.39232	3.36457	5.52356	3.9674	4.21602	4.16518	3.30263	2.9131	3.38265	3.73769	4.0411	3.83361	3.96351	2.6199	2.97332	2.41	2.41	2.37	2.2	2.2	2.2	3.86356	4.08139	5.81	5.76	5.85	2.45	2.45	8.04603	7.67172	6.39	6.36	7.14	6.57	6.04867	5.88105	5.04555	5.25225	4.64362	4.1228	4.52873	4.44244
AT3G12900	6.2724	6.37851	7.4187	6.08746	6.07895	6.3147	1.63227	5.12928	2.07039	2.1375	4.15675	4.10426	4.42566	3.19405	2.94664	2.98811	3.4686	3.59248	3.64395	3.60615	1.71401	1.54397	2.18	2.17	2.18	2.2	2.2	2.2	3.26039	3.15917	5.66	5.7	5.74	3.9	4.02	2.88753	2.3505	2	2	2	2	2.4526	2.70303	5.03295	4.10539	4.11153	4.17739	4.32715	4.13237
CYP705A33	5.58195	6.25927	5.69488	6.1819	6.45615	6.07895	5.90689	6.24982	3.01792	4.19377	3.83068	4.08427	3.88036	3.0481	2.92188	3.25104	3.59793	4.18891	4.08733	4.29353	1.30621	1.39169	2.31	2.29	2.29	2.32	2.21	2.2	3.38348	3.66604	5.6	5.59	5.47	2.21	2.21	6.15785	5.45615	2.6	2.81	2.83	2.81	6.52183	6.59328	6.44888	5.65631	4.28506	3.96213	4.15137	3.79622
HSP17.6II	6.98213	6.51465	6.6263	6.89965	4.83556	3.58026	9.4796	9.38315	9.92382	9.9203	9.47318	9.54312	9.55699	6.05884	5.63264	7.57066	6.32767	4.81503	5.42133	4.80138	5.31726	5.21504	5.1862	5.1862	5.1862	5.45254	5.48371	5.45254	10.3013	10.114	6.00832	4.29496	4.44944	5.09175	5.09175	7.6589	7.88826	10.2126	10.0818	9.01662	8.1383	8.52307	6.49577	6.91857	3.18981	6.79805	10.3967	10.5023	10.5422
PAP14	6.33271	8.42417	7.06286	8.23074	6.10643	7.0542	5.69209	4.90689	8.28817	8.27984	3.46555	3.54304	3.67772	3.16259	3.16905	3.62423	2.99732	2.96342	3.34133	2.96041	1.62825	1.63775	2.17	2.17	2.17	2.26	2.26	2.26	3.15109	4.28975	4.57	4.51	4.43	2.29	2.29	5.36107	2	2	2	2	2	7.22362	9.22405	9.07389	3.69397	3.75712	4.04181	3.85205	4.13266
AT3G03510	5.59694	5.73606	6.46597	6.23649	6.14568	6.36282	4.87283	5.56377	2.7866	2.67807	3.66132	3.4452	3.64463	2.78259	2.79076	2.44922	2.49686	2.64769	2.7658	2.55496	1.27157	1.27157	5.58	5.58	5.58	5.55	5.55	5.64	3.37233	3.02033	5.66	5.8	5.79	4.85	4.85	5.33985	5.31832	2.14	2.02	2.02	2.02	5.84981	6.41791	6.10219	3.47025	3.76744	4.18966	3.50097	3.80548
sks10	6.32012	5.87036	6.71973	5.70044	5.59991	3.64386	4.12928	5.56072	2.07039	2.1375	4.20206	4.03773	4.50613	2.97814	3.07406	3.039	5.05979	3.3351	3.29268	3.10393	1.76881	1.27939	2.17	2.23	2.17	2.2	2.23	2.2	3.94946	4.09429	5.68	5.72	5.29	2.13	2.13	4.37156	4.80735	2	2	2	2	4.30921	5.73365	5.43811	3.72202	4.05371	4.12717	3.87085	4.42303
AT1G06260	6.44791	5.44294	6.42794	6.6453	6.23074	6.34696	1.26303	5.07895	2.1375	2.23266	3.92106	3.7969	3.9364	2.49103	2.64428	2.39774	2.57181	3.19512	2.87444	2.91768	1.11641	1.05408	2.17	2.17	2.23	2.2	2.2	2.2	2.93916	2.91599	5.9	5.91	5.82	3.07	3.07	4.96809	5.12516	2	2	2	2	4.27219	5.15172	5.0308	3.6301	3.8766	3.8738	4.52435	3.8083
AT4G31570	3.70044	2.8679	5.31107	2.7866	5.14568	4.75489	2	4	2.1375	2.29278	3.08783	3.22343	3.46536	2.24177	2.4205	1.99961	2.29382	2.49049	2.39447	2.56151	3.61083	3.57751	5.89	5.73	6.13	4.11	4.39	4.31	2.09628	1.85776	5.51	5.53	5.46	4.93	5.3	8.09592	8.1639	2	2	2	2	6.91427	7.32158	7.66957	5.68765	5.36629	4.12182	4.99377	3.42578
CAX9	5.54844	5.7761	5.21723	3.9542	5.92837	5.33985	3.56072	2.07039	2.10434	2.16993	4.4841	4.43102	4.25196	3.11028	3.35023	3.78001	3.82568	4.09476	4.34134	4.1486	2.4852	2.45905	2.78	2.78	2.78	2.29	2.29	2.29	3.70376	3.85433	6.53	5.95	5.8	2.65	2.88	5.66676	7.07468	2.01	2	2.01	2.01	7.40008	6.17513	6.45359	4.9282	4.91015	4.31567	4.29066	4.20123
AT4G03450	6.2854	6.1375	6.2555	6.8802	5.9542	6.48704	4.82782	4.8125	2.10434	2.16993	4.77461	4.42435	4.41831	2.7244	2.92946	3.19304	3.50941	2.98799	2.95117	3.13777	1.54656	1.30215	4.64	5.7	4.34	6.96	7.98	6.12	3.32157	3.04722	7.64	7.28	7.18	3.31	3.27	5.90929	5.62059	2	2	2	2	8.09119	8.02312	8.02523	3.47222	3.56172	3.64115	3.51149	3.98749
scpl33	4.74953	5.37851	4.83289	5.7252	5.97039	5.7252	5.04439	5.62644	2.29278	3.21723	3.59955	3.54304	3.75016	2.6484	3.09488	2.4732	2.65696	3.053	2.97073	2.95129	1.27518	1.24398	2.25	2.23	2.2	2.2	2.2	2.2	3.00215	3.34099	5.7	5.38	5.88	2.13	2.13	3.70044	5.66676	2	2	2	2	6.97204	5.4967	6.46053	3.77413	3.72611	3.65533	4.04943	3.6761
AT1G13670	7.80478	7.11998	7.24793	7.09064	6.45615	6.44791	7.30287	7.02237	2.37851	2.43296	3.80628	3.66088	4.15298	4.03844	4.48572	3.96508	3.49492	3.50293	3.64103	3.48339	3.33932	2.95852	2.24	2.24	2.24	2.2	2.2	2.2	5.86292	5.76246	5.26	5.06	5.27	4.04	3.46	6.08746	7.40173	7.64	9.74	9.16	9.01	4.93852	5.32247	5.67405	6.3948	5.28183	5.60136	5.49065	5.14396
HB-7	7.59544	7.60881	7.73403	7.45039	6.90207	6.56682	6.64241	6.53761	3.30743	3.03562	5.0979	4.7063	4.56896	3.34219	3.10761	3.38433	4.15284	4.59126	4.75489	4.54682	1.91382	1.82017	2.76	2.76	2.76	2.38	2.5	2.5	4.05839	3.99263	6.41	6.31	6	3.98	3.98	6.33092	6.17991	2	2	2	2	5.7994	4.78248	5.83053	4.65784	4.99054	4.8869	4.7678	4.84065
AT3G10470	6.49985	6.66391	6.15178	6.56682	6.59096	6.15178	4.39917	5.49825	2.03562	2.1375	3.86743	4.08427	4.59829	3.23179	3.28071	3.07518	3.67602	3.65221	3.44605	3.63712	1.37806	1.28872	2.29	2.36	2.49	2.48	2.48	2.48	3.90578	3.40191	5.56	5.61	5.43	2.2	2.26	4.90207	5.52982	2	2	2	2	4.3769	4.65473	4.39504	4.05769	4.03156	4.47194	4.56664	4.20811
AT2G33260	6.32912	6.00225	5.03562	6.47897	4	5.3147	4.08746	1.48543	1.88752	1.926	4.15559	4.02569	4.16293	3.04074	3.0661	3.00225	3.02915	3.08597	3.06759	3.16418	1.37952	1.25391	2.17	2.17	2.17	2.2	2.2	2.2	3.29398	3.34725	6.21	6.44	6.03	2.13	2.13	5.73606	5.1375	2	2	2	2	4.48625	4.3202	6.27449	3.84028	3.73964	3.90202	3.90202	3.85167
AT5G40020	7.82655	7.77017	6.01569	7.5306	6.45779	6.63807	6.75756	7.29462	6.74147	6.18785	5.94309	5.35697	5.37297	3.54349	3.54686	3.79031	3.67932	6.54454	6.74957	6.4279	1.09573	1.41996	2.42	2.41	2.45	2.2	2.2	2.2	4.84566	5.4614	7.77	7.44	7.23	3.11	3.47	6.87036	5.64962	7.74	8.38	7.74	8.04	7.51227	7.24805	7.57527	5.90346	5.79412	5.04826	5.56457	5.38791
AT3G46690	2.37851	2.51096	5.46597	5.32553	3.10434	1.80735	5.47573	5.30378	4.22497	4.00899	3.7845	3.8895	3.90749	2.88702	3.03453	3.46124	3.37568	4.05022	4.56726	3.93607	2.35162	2.01588	2.21	2.39	2.27	2.21	2.21	2.21	3.97905	3.80798	5.6	5.71	5.85	2.49	2.49	5.52669	4.1127	2.19	2.19	2.2	2.2	6.474	5.73837	6.22071	4.47551	3.9719	4.46358	4.46358	4.34078
PLA-I{gamma}1	5.19377	4.18587	5.87283	5.64962	3.20163	3.58496	5.54226	6.75489	5.99095	6.04658	4.15573	4.16624	4.05758	2.86827	2.88523	2.89765	3.07083	4.59763	4.56746	4.26386	2.28527	2.82546	2.26	2.26	2.26	2.29	2.29	2.29	4.41073	4.14357	6.23	5.99	6.16	2.35	2.35	7.08002	7.19869	2.51	2.24	2.24	2.17	6.83513	6.16484	6.69965	4.12465	4.41117	4.3563	4.66912	4.51179
AT1G35617	6.46434	5.62936	6.35755	6.59096	6.37678	6.81634	5.46923	5.1127	2.10434	2.67807	3.92149	3.73482	3.95258	2.59668	2.62512	2.39288	2.56652	2.87176	3.07307	2.68967	1.19097	1.16495	2.17	2.17	2.17	2.2	2.2	2.2	3.32094	3.40573	7.02	6.78	6.64	2.34	2.51	6.45943	5.73877	2	2	2	2	4.82711	5.10737	5.83207	3.4457	3.93416	4.09204	3.78813	3.80879
AT5G38100	6.04439	5.75756	6.5157	6.68229	7.00675	5.82782	5.37504	4.72792	2.3505	2.45943	3.90424	3.7769	3.84488	2.9463	2.91174	2.94626	3.39901	3.34556	3.41777	3.42312	1.19022	1.08696	2.2	2.2	2.2	2.2	2.2	2.2	3.59421	3.40511	5.24	5.51	5.21	2.21	2.23	5.3147	5.4822	2	2	2	2	2.63219	5.98705	5.02848	3.68575	3.7975	3.60366	3.95557	4.0928
AT5G18370	6.52669	6.80735	6.77347	6.90929	6.61176	6.87036	4.84298	5.25927	2.03562	2.07039	3.88896	3.94587	3.85052	3.01021	2.99263	3.11058	3.01603	3.16212	3.59163	3.56458	1.30484	1.21041	2.17	2.17	2.17	2.23	2.23	2.23	3.02477	3.08453	6.09	5.89	5.96	2.13	2.13	5.20555	5.77083	2	2	2	2	4.47025	3.86459	3.56939	3.9352	3.69688	3.78591	3.62347	3.6355
ATMYB103	6.54844	6.55919	7.42122	6.98413	6.41616	6.04221	2.7866	3.01792	2.1375	2.1375	4.02603	3.80568	3.98235	2.77697	2.74445	2.5638	2.62461	2.98568	2.73847	2.65156	1.27157	1.03577	2.2	2.19	2.2	2.41	2.37	2.35	3.75305	3.43817	6.25	6.01	5.92	2.27	2.36	5.32912	6.12102	2	2	2	2	4.48856	5.06668	5.37337	4.17836	4.28995	4.28945	4.28228	4.10876
AT1G49210	6.46761	6.14364	5.74953	6.01346	6.65964	5.83289	6.29278	6.46761	2.23266	2.29278	3.7942	3.6042	3.81788	2.51435	2.7497	2.64359	3.01691	2.6997	2.76384	2.73247	3.81337	3.883	2.3	2.33	2.49	2.31	2.29	2.24	4.1462	4.66575	4.63	4.75	4.79	2.19	2.19	7.92481	8.1634	2	2.06	2.06	2.06	1.78437	4.42202	3.90363	4.1369	4.46312	4.47581	4.76681	4.38327
AT4G16000	6.97039	7.26021	3.20163	6.75756	7.01235	4.82273	7.38543	7.09064	4.36457	4.91648	7.86021	8.12365	8.38799	3.97807	4.03191	3.16657	3.22984	3.82734	4.05209	3.54698	5.86632	4.9399	3.9	4.57	4.33	4.97	5.37	5.5	5.18094	5.41414	7.93	8.67	8.63	2.97	2.97	6.91049	8.40344	3.44	5.03	6.8	5.46	5.73875	5.82013	5.24509	5.9696	6.1953	8.07867	5.6198	5.93292
AtMC9	7.43879	7.70943	7.41193	7.67737	7.24603	7.22593	7.48543	7.38457	2.74416	2.58496	4.61659	4.00004	4.26518	3.48967	3.38335	3.27824	3.18493	5.50706	5.44835	5.41107	1.28757	1.87825	2.52	2.42	2.47	2.21	2.21	2.21	4.8624	4.8443	5.8	5.81	6.05	4.32	4.2	5.82528	5.848	4.88	5.23	5.51	5.11	6.14481	6.39037	6.96019	4.88214	6.34129	4.61421	5.62599	4.5348
STN1	6.34163	6.54689	6.53294	6.39575	6.39575	5.79442	5.70321	5.80478	2.10434	2.16993	4.00148	4.03156	4.08439	2.85329	3.10659	2.75979	3.06441	3.81323	3.45369	3.61106	1.96592	1.97514	2.33	2.34	2.34	2.51	2.51	2.51	3.39248	3.49583	5.68	5.41	5.67	3.03	3.08	5.95187	4.6893	7.53	7.44	6.71	6.34	6.25009	5.31641	5.98572	4.50687	4.35643	4.47235	4.62959	4.35596
AT5G38340	7.0045	7.09908	7.37069	7.29646	7.16892	6.89482	5.64386	5.32193	2.26303	2.45943	3.77798	3.61869	3.70685	2.52713	2.73611	2.84646	2.96229	3.25669	3.18213	3.06004	1.22363	1.32658	5.09	5.04	5.04	4.88	4.29	4.34	2.98053	2.76018	5.61	5.49	5.73	5.32	5.32	6.1819	5.52356	2	2	2	2	5.37586	5.76045	5.95031	3.88712	3.53705	3.68385	3.82765	3.56444
AT5G62360	8.92197	8.78263	9.51731	10.0176	9.57614	9.81702	7.13998	7.45789	8.13254	8.22276	9.45121	10.1775	9.96239	11.5417	11.5019	8.49542	8.0109	7.11505	7.31173	6.5319	6.87375	8.50619	10.6606	10.1966	9.6949	10.052	8.81944	11.7101	10.6296	6.36757	6.20242	7.5691	7.2502	9.55835	9.99455	10.0127	8.38412	6.85775	8.41117	7.80275	8.25583	6.75514	7.01214	5.23887	8.59924	6.10784	8.59835	10.1967	6.86587
ATGSTU11	5.82782	4.67243	5.73335	4.94953	6.45121	6.05094	5.32553	4.58496	2.29278	2.29278	4.12011	4.03395	4.11453	2.98665	2.51315	2.61758	2.69523	3.26497	3.44019	3.21193	2.96441	2.80524	2.89	2.41	2.67	2.2	2.2	2.2	3.84383	3.40429	9.6	9.1	8.17	2.13	2.13	7.65607	7.46597	2	2.28	2.03	2	11.6735	10.0406	10.7377	3.80094	3.59261	4.0276	4.00226	3.54114
AT3G19550	6.40769	6.53294	6.91886	5.9472	5.01792	6.36457	6.49665	5.95187	2.26303	2.70044	5.069	5.2042	5.28441	2.73064	2.73199	2.68872	3.17025	2.44321	2.60206	2.57018	1.20951	1.45045	2.88	2.88	2.89	3.46	3.19	2.96	2.43616	2.18189	5.55	5.93	7.07	2.13	2.13	3.67807	1.67807	2	2	2	2.01	5.06275	6.32868	4.80753	4.69388	4.91993	4.82146	3.97466	4.31641
SULTR1;1	5.87529	6.24793	5.59096	6.17592	5.02237	5.63807	5.67525	6.25927	2.32193	2.40599	3.8139	3.57933	3.87073	2.56236	2.83656	2.49303	2.39279	3.40803	3.21923	3.23178	1.2909	1.20636	2.23	2.23	2.23	2.4	2.2	2.4	3.79067	3.7889	5.72	5.74	5.77	3.07	3.07	2.51096	5.48543	2	2	2	2	4.80921	6.06774	5.42422	4.26919	4.33495	4.46266	4.53766	4.37446
AT2G17660	9.24531	9.23912	8.16088	10.5314	7.06717	7.71356	6.26679	5.76288	5.9331	6.12309	3.29906	3.47291	3.40519	2.65712	2.738	2.63719	2.61738	2.54938	2.67015	2.4533	2.90838	4.5431	3.82	3.77	4.65	2.9	2.89	3.58	2.88515	2.90197	5.24	4.28	4.46	2.64	2.64	9.92719	10.0101	5.81	4.65	4.88	4.51	7.59791	6.88152	7.21855	3.48971	3.48946	4.12153	4.35004	3.64505
AT3G25160	6.2724	6.43129	5.52669	6.08108	6.39746	6.09803	4.98185	5.95884	2.07039	2.10434	3.86031	3.82774	3.73712	2.66726	2.7233	2.69409	2.64524	2.94248	2.75921	2.66293	1.44025	1.3919	2.42	2.17	2.21	2.27	2.27	2.27	2.59187	2.88695	5.05	5.28	5.06	2.13	2.13	4.76553	6.43962	2	2	2	2	4.33748	4.09846	4.37416	3.6597	3.68624	4.05122	3.53543	3.78982
AT5G22470	6.31107	5.74416	6.11061	5.08321	4.59096	5.54226	4.89239	4.16189	3.96347	5.39575	3.52976	3.68417	3.52486	2.51857	2.67774	2.16911	2.38386	4.93667	4.87288	5.2288	0.962514	1.00154	2.34	2.17	2.25	2.31	2.31	2.31	3.91111	4.19647	5.23	4.99	5.22	2.13	2.13	5.70044	2.56072	2	2	2	2	2.09171	5.38121	3.20277	3.49068	3.29128	3.95826	3.69951	3.69951
BOR4	6.36282	6.42122	6.43962	6.33985	6.08108	6.43962	2.40599	3.926	2.16993	2.10434	3.86836	3.67421	3.91913	2.88026	3.00137	2.75228	3.78433	3.55038	3.61248	3.72953	1.00628	1.13928	2.22	2.22	2.22	2.2	2.2	2.38	3.73901	4.20105	6.03	5.88	5.8	2.35	2.47	5.39575	5.45286	2	2	2	2	3.79275	5.3085	2.21754	4.01653	4.19019	4.57054	4.39417	4.23396
AT1G29020	6.67948	6.848	7.52669	6.55919	6.34341	6.54381	5.51096	6.51885	2.70044	2.63227	3.9532	3.79382	3.67767	2.99945	3.00373	2.72201	3.29505	3.14051	3.12508	3.19068	1.26998	1.27818	2.17	2.17	2.17	2.2	2.2	2.2	4.20104	3.85517	5.31	5.51	5.48	3.27	3.92	5.60288	6.04876	3.19	2.54	4.11	3.95	5.14548	6.08956	5.20649	6.78194	5.60116	5.30817	6.00596	5.10689
AT5G55320	5.91169	5.69209	6.14975	6.03782	5.94251	5.80219	3.9542	4.29278	2	2.07039	3.88056	3.68131	4.14142	2.50249	2.59488	2.51794	2.54154	2.89301	3.03676	2.87765	1.15111	1.38133	2.27	2.17	2.25	2.2	2.2	2.2	3.29434	3.45448	5.48	5.4	5.42	2.13	2.13	3.57289	5.08321	2	2	2	2	4.67453	5.06921	4.9175	3.77841	3.81552	3.82528	4.26887	3.77126
CKX2	6.37156	5.97499	6.36807	6.06393	6.43796	5.60288	5.37851	4.926	1.96347	2	4.22982	3.89468	4.07147	2.98796	2.91733	2.90144	3.65972	2.92862	3.20655	2.94631	1.17725	1.17568	2.26	2.21	2.41	2.2	2.2	2.2	3.41631	3.52346	6.61	6.72	6.17	2.18	2.18	5.22497	5.32193	2	2	2	2	3.72043	2.16812	3.14195	3.58756	3.92877	4.26093	4.83176	4.07097
AT1G14970	5.6837	6.43296	5.89239	6.00675	5	5.06609	5.34341	6.18785	2.16993	2.23266	4.98148	4.72734	4.4102	2.82031	2.72557	2.84862	3.33877	3.50227	3.43665	3.67779	2.00823	1.90864	2.25	2.17	2.25	2.2	2.2	2.2	4.38016	4.03594	5.71	5.57	5.75	3.08	2.94	7.51491	7.55152	2	2.01	2.01	2.34	6.15024	6.001	6.27118	4.61685	4.88574	4.64149	4.92147	5.04329
PAB7	6.43129	6.27053	6.49025	7.09592	6.64241	6.83036	4.64962	4.62059	2.3505	2.45943	4.37785	4.40987	4.49303	2.95019	2.91174	2.75617	3.47411	3.41004	3.38736	3.67307	1.36617	1.40626	2.38	2.2	2.18	2.2	2.2	2.2	3.78583	4.01668	5.14	5.16	4.85	2.79	2.79	6.84424	6.4446	2.11	2.28	2.28	2.28	4.54825	5.60402	3.99839	4.33651	4.60282	4.7584	4.43325	4.60734
AT4G17480	4.53605	3.81762	5.76553	4.0268	5.926	4.12928	5.42291	6.58646	4.14568	4.24793	5.49845	4.80578	5.12994	3.29839	3.54352	3.39112	3.90475	3.92957	4.32822	3.91888	1.5796	1.64334	2.63	2.63	2.63	2.35	2.35	2.35	3.99518	3.83293	5.94	6.19	5.79	4.6	3.99	5.67243	1.37851	2	2.08	2.08	2.09	5.95036	6.1003	6.5668	4.13495	4.1125	4.04627	4.18681	4.02747
AT2G33520	6.2724	6.03782	5.78136	5.76022	4.926	6.4545	5.3147	5.62644	2.26303	2.40599	3.63378	3.64775	3.4817	2.40924	2.88373	2.50968	3.12779	5.12373	5.22655	5.08497	1.08906	1.05996	2.41	2.2	2.2	2.2	2.2	2.22	2.97283	2.70479	5.11	5.08	4.97	2.13	2.13	4.99548	4.70044	2	2	2	2	5.13355	5.25369	5.47182	3.21422	3.16466	3.46795	3.84442	3.58564
AT1G24430	6.6851	7.22207	6.71012	6.78529	6.56834	6.12516	5.44956	5.65535	2.10434	2.16993	3.91586	3.74302	4.02756	3.52131	3.14258	3.13393	3.7827	5.52472	5.15371	5.55085	1.47177	1.62279	2.17	2.17	2.17	2.2	2.2	2.2	3.70545	3.54881	6.04	5.96	5.82	2.91	2.83	6.89118	5.76553	3.94	5.33	6.24	6.82	5.07558	6.66366	5.57113	6.01106	4.43096	4.38044	4.48418	4.18615
AT1G26320	6.1416	6.43296	6.59544	6.47735	6.09592	6.71973	4.74953	6.93074	2.7866	3.15381	4.37061	4.15153	4.56793	3.3136	3.29082	3.37177	3.23566	3.32742	3.50216	3.3083	1.32765	1.61467	2.42	2.45	2.42	2.23	2.22	2.23	3.75737	3.39462	6	5.87	6.04	2.29	2.29	5.58195	5.18587	2	2	2	2	4.92601	2.99987	5.96828	3.84666	4.1292	4.53458	4.33659	3.83501
AT1G36060	7.17493	7.5691	6.36632	6.9331	5.93546	5.96578	7.8802	8.02791	2.65535	2.70044	4.48616	4.38323	4.63554	3.24097	2.89005	2.92954	2.95405	3.58553	3.83505	3.64927	2.69035	2.223	3.21	3.21	3.21	2.31	2.31	2.31	6.04324	4.85154	5.51	5.22	5.65	4.36	3.88	7.19771	7.56072	4.37	6	6.18	6.02	6.67293	6.69368	6.91878	5.41959	5.53085	5.77237	5.46494	5.23597
AT4G29550	5.12516	4.67243	5.20945	5.65821	4.65535	5.56072	5.52982	4.07039	2.16993	2.03562	3.85627	3.99982	3.96847	2.98271	2.99502	2.69033	2.92884	2.8709	3.14545	2.91985	1.19292	0.945389	2.17	2.17	2.17	2.2	2.2	2.2	3.179	3.21914	5.2	5.38	5.13	2.13	2.13	3.89724	3.94486	2.01	2.01	2.01	2.01	5.93753	5.80274	5.99486	3.58468	3.54319	4.24339	3.94297	3.70762
AT1G71200	6.5744	6.88874	6.58346	6.90207	5.96578	6.32733	6.21529	6.19377	2.32193	2.26303	3.41349	3.38859	3.53282	2.95816	3.04197	2.79207	3.03217	2.63651	2.7123	2.75235	1.93672	2.09378	2.17	2.17	2.17	2.2	2.2	2.2	3.72627	4.15706	4.89	5.03	4.95	2.13	2.13	6.33271	6.72247	2	2	2	2	4.7841	5.68095	5.74878	3.64679	4.51073	4.07278	3.83449	3.84492
AT1G03990	3.54844	4.04439	6.17792	6.8505	6.24413	5.44294	5.07039	6.01792	2.23266	2.43296	4.20903	4.29362	4.53456	3.27276	3.16838	2.89924	2.92617	4.73775	4.28947	4.71624	1.6421	1.45684	2.29	2.18	2.18	2.31	2.34	2.31	3.71705	3.82312	6.54	6.43	6.35	2.15	2.15	5.39575	5.62936	2	2	2	2	5.24506	5.8605	5.16318	3.80895	3.88167	4.19428	4.33539	4.09023
AT3G58890	5.86295	6.67807	6.26866	6.42459	5.79701	6.34696	2.3505	5.30743	2.26303	2.43296	3.78059	3.72812	3.78629	2.46552	2.69032	2.61837	2.78843	2.8253	2.734	2.7767	1.141	1.19424	2.21	2.21	2.21	2.2	2.2	2.2	3.63325	3.64178	5.79	6.06	5.77	2.25	2.25	5.2854	5.12928	2	2	2	2	2.75567	2.3095	5.51408	3.81938	3.91611	4.18091	3.78993	3.70279
AT5G24240	8.48663	8.6907	2.26303	8.68475	8.91079	8.94398	2.16993	2.1375	2.1375	2.23266	3.89472	3.9139	3.91249	3.70405	3.48831	3.45126	4.14454	3.33724	3.70776	3.45365	1.87133	1.41082	2.34	2.34	2.34	2.2	2.2	2.2	3.14875	2.89823	5.09	5.15	4.5	2.21	2.21	10.0311	10.3982	5.25	5.47	5.82	5.67	4.15406	2.81973	4.73669	3.92989	3.53219	3.45701	3.77498	3.51544
AT3G57120	6.43296	6.78529	6.78921	6.82273	6.90448	6.41109	6.58045	6.33628	3.82782	3.44626	4.18149	4.14459	4.47291	3.2713	3.16905	3.18552	2.68117	4.32639	4.52005	4.55085	3.14829	3.61024	2.83	2.67	2.67	2.74	2.74	2.67	3.49815	3.66083	6.57	5.95	6.46	3.47	3.47	7.97957	7.42375	5.7	5.18	5	5.01	7.63642	7.01307	8.0138	4.4638	4.266	4.657	4.70325	4.97765
ADS1	11.3488	10.9945	8.85237	10.9295	10.0815	10.0062	10.3519	10.0825	8.32733	7.30834	5.02789	4.60734	4.92803	6.63897	5.78293	5.08602	6.1188	5.42641	5.31995	5.25764	1.69378	2.62998	3.04	2.41	2.63	2.2	2.2	2.2	7.60925	7.09499	5.63	6.53	5.78	5.84	5.84	7.7662	6.8716	9.95	7.81	8.79	9.35	5.53669	6.65039	5.5768	7.21141	9.32419	7.55929	7.527	8.34118
AT2G29820	5.04439	5.73606	4.73877	4.70598	4.91648	5.07039	5.9542	5.6893	2.1375	2.20163	4.28485	3.76099	4.22906	3.05407	2.77675	2.64842	2.66877	3.08053	2.77921	2.99186	1.0603	1.00642	2.17	2.17	2.17	2.2	2.2	2.2	2.9563	3.6232	5.01	5.08	4.84	2.13	2.13	5.60881	5.0045	2	2	2	2	1.95351	4.61207	5.08826	3.55781	3.67117	4.55843	3.74717	4.01057
AT5G59845	6.55919	6.94134	6.34163	6.43129	6.08534	5.75221	6.32373	6.63807	4.36457	5.10434	5.53372	5.36107	5.44996	2.58492	2.64188	2.45803	2.53609	5.08272	5.23592	4.86808	1.11524	1.18498	2.37	2.29	2.29	2.57	2.57	2.57	3.42006	4.37294	5.3	5.25	5.41	3.2	3.2	5.17792	5.20945	8.64	9.94	9.29	9.58	6.80298	5.9777	7.1572	3.81025	5.17998	4.25109	4.48446	3.67066
AT3G46270	6.17193	6.34696	6.69627	6.24222	5.37504	4.14568	4.52356	5.53916	1.926	2.03562	3.668	3.65465	3.68919	2.77985	2.59686	2.31413	2.8691	3.19952	3.53619	3.80441	0.944618	0.980708	2.17	2.17	2.17	2.2	2.2	2.2	3.53395	3.58116	4.98	5.23	4.98	2.13	2.13	5.1819	4.55459	2	2	2	2	1.81398	0.163615	3.24391	5.55469	3.8028	3.95285	4.32245	4.4901
AT1G12630	6.32553	6.45779	6.63227	6.93546	5.63517	6.78921	5.58195	3.66676	2.16993	2.26303	5.15389	5.19856	5.71357	3.76947	4.24198	3.69775	4.30596	4.10684	4.15973	4.0195	2.52855	2.42993	3.11	2.94	2.94	2.2	2.2	2.2	5.13563	5.29957	6.29	6.3	6.3	2.31	3.16	4.09592	4.07039	2	2	2	2	3.20246	4.08263	3.64983	5.27144	5.35293	5.54069	5.59418	5.52733
AT5G19920	7.50462	6.99095	7.24603	7.14568	6.31651	6.6893	4.62644	5.27798	2.3505	2.43296	4.59797	4.59772	4.33175	3.60027	3.86118	3.75283	3.29688	4.52586	4.75039	4.64369	2.17598	2.50287	2.76	3	3.18	2.24	2.24	2.24	3.23532	4.00484	6.06	6.47	6.29	3.77	3.97	6.02459	4.54844	7.97	8	7.79	7.85	4.6456	6.55109	6.54362	5.4308	5.47056	5.10291	4.99863	5.00215
PUB22	7.2075	7.42291	7.30743	7.00225	6.87652	7.06393	7.01569	7.18982	7.21626	5.65535	4.47189	4.74795	4.91692	4.65698	4.39967	4.0213	4.19425	4.90804	5.20362	5.35177	5.02817	5.51705	2.53	2.68	2.53	2.25	2.25	2.25	5.40093	4.78311	5.81	5.56	5.39	3.77	3.92	10.2757	9.6215	8.07	8.62	8.08	7.48	7.55397	7.34145	7.94871	6.29947	6.17301	6.02147	5.92757	5.3738
PBS3	4.21723	6.51254	5.51096	5.54226	5.06178	4.2555	2.51096	1.1375	2.1375	2.26303	3.84385	4.15995	3.6104	3.24205	3.13118	3.58629	3.08037	2.76646	2.68749	2.81775	1.26639	1.21403	4.99	5.54	4.6	7.93	8.6	7.23	2.99179	2.52887	8.84	9.05	8.11	4.69	4.57	0.137504	1.63227	2	2	2	2	9.26384	9.2569	9.90834	3.28359	3.15743	3.17326	3.38917	3.51708
AT1G17540	5.51728	5.41616	5.77347	5.37156	5.81506	6.53138	5.45286	5.24031	6.19967	5.96809	3.67139	3.57933	3.67139	2.76601	2.7388	2.60842	2.80327	2.96771	2.87212	2.80237	0.993757	1.03227	2.18	2.18	2.18	2.2	2.2	2.2	2.92932	2.80885	5.29	5.03	5.25	2.13	2.13	5.91169	4.93074	2	2	2	2	4.68018	4.92207	2.19388	3.67381	3.52153	3.57897	3.64589	3.83613
AT2G39110	6.61765	7.20555	7.09064	6.94837	7.72042	7.77281	8.38888	8.1375	6.37504	6.13545	3.99046	4.19739	3.82876	4.79129	4.87104	4.70966	5.46447	5.53691	5.10113	5.57874	1.89951	1.87042	2.31	2.31	2.31	2.2	2.2	2.2	6.26023	5.88345	4.84	4.79	4.92	5.08	4.84	8.52082	7.9384	8.21	8.4	8.32	7.59	8.26788	7.86827	8.01148	6.91725	5.57661	6.28785	6.88497	6.41778
AT3G04750	6.34696	6.66534	5.80478	6.61618	7.07146	6.61176	6.17193	6.64674	4.39917	3.87774	4.38957	4.37489	4.61025	2.95791	3.32324	3.04554	2.87438	3.42086	3.30734	3.56995	1.90764	1.96155	2.98	2.98	2.98	4.84	4.84	4.84	3.66483	3.7613	6.11	5.81	6.39	3.87	3.8	7.61765	7.34163	2.87	2.78	2.31	2.78	5.76826	5.78156	6.17047	4.31929	4.41083	4.83498	4.22022	4.81802
AtMYB41	6.30561	6.13134	6.28355	6.15178	7.00225	6.7866	5.50144	6.12309	2.10434	2.29278	3.58869	3.50879	3.92609	3.22853	3.07521	3.05976	3.53737	3.15142	2.79936	2.9063	1.67506	1.40416	2.17	2.17	2.17	2.21	2.21	2.21	3.31544	3.59163	5.28	5.2	5.15	2.13	2.13	4.94017	4.21723	2	2	2	2	5.71363	3.67117	6.20361	3.90644	4.02701	3.89029	3.86843	3.5804
AT3G47530	7.21917	7.23362	7.26679	6.99887	7.03562	7.27798	5.17393	4.79181	2.60881	2.7866	3.87511	3.96423	4.07131	3.37666	3.23565	3.63499	3.69114	4.13489	4.11716	4.13905	1.57759	1.58997	4.47	4.9	5.01	3.15	3.15	3.15	2.56783	2.5958	6.17	6.26	6.39	5.57	5.73	5.93782	5.97269	7.54	7.93	7.58	7.36	6.38534	6.765	6.45305	4.07563	3.79196	3.56786	3.56529	3.5532
AT3G12850	5.72247	6.10643	6.48382	5.53605	5.73606	6.35931	3.15381	4.30743	2	2.07039	4.39978	4.20248	4.53397	2.65428	2.82201	3.17793	3.67399	3.44979	3.34928	3.20335	1.57253	1.43225	2.17	2.17	2.17	2.21	2.2	2.2	3.68933	3.57788	5.37	5.74	5.57	2.14	2.14	5.2555	4.49185	2	2	2	2	5.0037	5.17924	1.96443	3.43853	3.51985	3.6462	4.2382	4.04941
AT1G67640	5.853	5.77083	6.28355	4.82782	5.68089	4.35755	4.72247	4.24031	1.96347	2.03562	3.74931	3.7608	3.81529	2.78075	2.38311	2.76074	3.17239	2.87034	3.00683	2.93605	1.22888	1.23447	2.24	2.24	2.24	2.2	2.2	2.2	2.6227	2.6844	5.47	5.63	5.24	2.54	2.13	5.98868	5.58195	2	2	2	2	4.27847	5.47298	5.99909	3.84573	3.87326	4.10708	3.97125	3.9452
MYB121	5.81506	5.0268	5.73877	5.78398	5.88264	5.73064	3.60881	5.11686	2.16993	2.3505	4.76345	4.44716	4.69488	3.27594	3.50303	3.11008	3.88336	3.61645	3.54871	3.41489	2.2523	1.55917	2.24	2.24	2.59	2.2	2.2	2.2	3.49284	3.93387	5.3	5.34	5.28	2.25	2.25	5.52042	5.41954	2	2	2	2	6.41666	2.89896	6.47152	3.45658	3.31609	3.94565	3.78498	3.67341
XIH	7.57137	7.18488	7.85112	7.34961	7.0607	6.7761	6.84674	6.84424	2.48543	2.56072	3.51417	3.52631	3.62708	2.69783	2.84128	2.51384	3.20377	2.98673	3.25889	3.14132	1.43496	1.36732	2.34	2.26	2.31	2.54	2.39	2.4	2.92982	3.60384	6.01	5.99	6	2.15	2.17	6.41785	5.88753	2	2	2	2	5.88571	5.71415	6.5407	3.52551	3.82266	3.68319	3.64994	4.26094
AT1G53260	4.42626	5.88996	5.86295	6.75889	5.77083	5.1127	4.57894	2.10434	4.39917	5.0268	4.75461	4.80338	5.40153	3.44969	3.45595	3.31024	5.59504	3.2498	3.43755	3.49423	1.46019	1.47579	2.45	2.34	2.41	2.2	2.2	2.2	4.39505	4.32638	5.68	5.42	5.24	2.38	2.37	3.49825	4.20945	2.01	2.01	2.01	2.01	1.43993	4.03215	4.5643	3.56548	3.63688	3.86453	3.81052	4.05381
AT2G42560	4.67807	4.33628	3.16993	2.43296	4.97728	3.60881	5.8802	4.7761	3	4.6893	3.93363	3.92071	4.12079	3.23946	3.27243	2.93466	2.84038	5.29504	5.20218	5.29472	1.72833	1.29789	2.26	2.25	2.37	2.2	2.2	2.2	3.62833	4.51257	6.93	6.35	6.17	2.13	2.13	5.94486	6.54689	2	2	2	2	5.83136	1.72507	4.79916	3.8252	3.81162	4.81656	5.22987	4.20838
AT1G04540	5.0268	6.40259	5.75756	5.51096	4.74953	5.53605	4.99095	1.80735	2.26303	3.08746	4.57577	4.40317	4.67175	2.77697	3.14264	2.93466	3.75953	3.32658	3.49798	3.27535	1.52494	1.52516	2.46	2.19	2.19	2.23	2.22	2.23	4.18528	4.4088	6.03	5.71	5.68	2.23	2.23	5.1334	0.847997	2	2	2	2	0.221729	4.69941	1.59161	3.9295	4.08123	4.16889	4.14217	4.16794
CSY5	4.84298	6.00675	6.27426	6.47735	6.17193	5.33628	5.34341	5.83289	2.23266	2.32193	3.96877	3.9093	4.35899	2.95062	2.86841	2.86955	3.42788	2.82413	3.32148	2.86926	1.13759	1.19404	2.57	2.58	2.58	2.48	2.48	2.48	3.96971	4.02273	5.8	6.07	5.76	2.38	2.38	5.10014	4.66107	2	2	2	2	3.6351	5.46287	5.81513	4.03461	4.00477	4.58935	4.4932	4.4641
AT5G01080	5.69766	5.38543	5.58195	3.80735	3.7761	4.16189	2.53605	2.1375	3.7115	3.10434	5.10677	4.9037	5.21046	3.7992	3.34233	3.20596	6.60053	3.61842	3.6358	3.67438	1.15924	0.962284	2.17	2.17	2.17	2.2	2.2	2.2	4.34464	3.61933	4.41	4.53	4.33	2.13	2.13	1.43296	1.1375	2	2	2	2	0.611361	0.773541	2.6566	3.56378	3.43024	3.70045	3.83733	3.9123
AT5G65550	5.83794	6.19574	5.79701	5.91169	6.19574	5.93782	5.06178	4.96347	2.03562	2.16993	3.80294	3.87778	3.75945	2.69495	2.81407	2.79712	2.88436	3.41939	2.88767	3.14146	1.56347	1.36671	2.17	2.17	2.17	2.2	2.2	2.2	2.8086	3.16732	5.74	5.39	5.38	2.38	2.13	4.41954	5.26679	2	2	2	2	5.3419	0.994471	6.0798	3.75836	4.04266	4.22072	4.26728	3.92625
DRM1	5.69488	6.00225	6.26679	7.18388	6.72247	5.89239	5.53605	5.80478	1.926	2.03562	4.03488	3.82445	4.07393	3.07653	3.35655	2.99482	3.83459	3.40827	3.52576	3.31056	1.2926	1.46565	2.28	2.28	2.28	3.03	3.03	3.06	3.72635	3.49812	7.29	7.02	6.98	3.06	3.06	5.2891	5.26679	2	2	2	2	5.77542	5.55234	5.35075	3.91707	4.2476	4.30379	4.07383	4.37445
AT3G56500	5.99774	5.69209	5.30012	5.65249	6.16591	5.62059	4.2854	5.07468	2.3505	2.40599	3.91277	3.70809	3.82176	2.73461	2.51047	2.59302	3.34256	3.40827	3.3519	3.39804	1.85658	1.65306	6.01	6.01	6.01	5.81	6.11	5.81	3.029	3.49007	6.06	6.1	6.29	4.38	3.52	5.65535	5.44626	3.01	2.6	2.81	2	7.77429	5.62444	6.16108	3.52196	3.527	3.70656	4.0743	3.70248
AtMYB56	6.83415	6.69349	6.86913	7.04549	6.97728	6.75756	5.9472	6.29278	2.43296	2.45943	4.26733	4.25767	4.41884	3.47266	3.42815	3.37092	3.59861	4.45572	4.54744	4.36177	1.30259	1.4566	2.98	2.86	2.88	2.2	2.2	2.2	3.81528	3.85824	5.36	5.75	5.34	4.85	4.85	6.74819	6.49665	2.63	2.82	2.67	3.04	5.89882	6.95357	6.52813	5.3388	4.69295	4.78929	5.01604	5.03576
AT1G60630	6.45779	6.22882	6.38198	6.50938	5.43296	5.62059	5.2817	2.51096	2.16993	2.23266	3.65866	3.71301	3.82129	2.94216	2.80574	2.77046	3.02577	3.31045	3.46306	3.31466	1.52824	1.69874	2.24	2.24	2.24	2.2	2.2	2.2	3.10798	3.67063	5.78	6.29	6.11	2.41	2.41	5.70044	6.30743	2	2.18	2.72	2.47	5.04229	5.93292	5.34327	4.51171	5.00131	4.31603	4.05429	4.70906
DAD1	3.01792	2	2.1375	2.1375	5.33628	2.848	5.21723	5.63807	2	2.10434	4.11452	4.15114	4.26051	3.27507	3.43457	3.38754	3.64729	3.71129	3.73608	3.75102	1.46171	1.69782	2.17	2.17	2.17	2.22	2.22	2.22	4.62311	4.15376	6.22	6.29	6.42	3.49	2.18	5.36807	4.57894	2	2	2	2	5.10681	4.63633	5.58769	4.65376	4.65376	4.50746	4.69113	4.5833
AT2G19970	7.48623	8.02126	9.82703	8.18438	6.49346	7.45204	7.19869	7.36194	5.30012	4.97269	5.65627	6.19676	5.86768	5.81723	5.87961	5.25721	4.43622	2.99664	3.52689	3.08631	1.53542	1.73905	3.65	3.65	3.65	2.2	2.33	2.2	6.03479	5.47127	5.54	4.61	5.3	6.41	7.32	5.51096	5.49185	2	2.12	2.12	3.57	6.47807	8.68206	7.30085	7.97182	6.8413	5.18542	5.17361	4.60603
AT4G26220	6.86295	7.34252	7.20848	6.61618	5.87774	6.01569	7.61912	7.51017	6.73742	6.61912	4.17339	4.21558	4.43934	3.56104	4.08316	3.64454	4.12542	6.13654	6.18389	6.28222	1.52353	1.49939	3.42	3.42	3.42	2.74	2.74	2.74	5.55184	5.99052	4.84	5.04	5.29	4.78	4.51	8.04549	7.47492	5.03	3.56	5.49	6.3	6.09054	7.55321	6.67327	7.09422	6.15285	5.87728	6.37884	5.94293
AT4G09990	7.17193	7.848	7.32643	7.1334	6.65535	6.59096	7.37417	7.48945	4.3505	2.88753	3.92446	3.89598	4.14432	4.69645	4.66518	4.39328	3.41317	5.70888	6.22503	5.64884	2.22458	2.26767	2.17	2.17	2.17	2.2	2.2	2.2	6.19102	5.88684	6.42	6.17	6.14	4.03	4.03	6.33628	5.18982	7.31	7.08	7.65	7.15	7.26724	7.65556	6.7873	6.76851	5.93486	5.80055	6.41391	5.78291
CYP705A13	6.1918	6.75889	5.90689	6.7211	5.78921	6.1416	6.17393	6.66391	6.6907	6.83415	3.59955	3.44707	3.34095	2.84079	2.82877	3.07225	2.86383	4.82926	5.34488	5.16173	0.897249	0.765096	2.35	2.35	2.35	2.35	2.35	2.35	3.52523	3.33772	4.65	4.54	4.31	3.03	3.04	5.99548	5.37156	5.88	4.69	5.22	4.54	5.90407	6.4251	6.56062	6.15889	4.46897	4.98171	3.90261	4.55327
AT5G06839	6.34518	6.83542	6.60881	6.65249	7.17493	6.80219	6.53294	6.78005	2.51096	2.58496	3.59425	3.39183	3.69292	2.85966	2.92775	2.98461	3.77999	3.69752	3.58999	3.78558	1.132	1.10218	2.17	2.17	2.17	2.2	2.2	2.2	4.3946	3.94757	5.23	5.19	5.15	2.13	2.13	6.58346	6.1639	3.21	3.25	2.95	2.7	6.36667	5.20908	5.70792	5.3878	4.38437	5.10941	4.78318	5.12479
AT3G22790	7.91289	7.81506	7.92006	7.46761	6.67807	7.30104	5.47897	5.89724	4.0268	3.48543	3.60462	3.56833	3.43841	3.3052	2.91174	2.90133	2.9172	4.66338	4.46382	4.82815	1.76775	1.59672	3.26	3.3	3.09	2.2	2.2	2.2	2.74821	3.16359	4.35	5.4	5.13	4.74	4.84	5.25927	4.49185	6.46	6.67	6.98	7.24	6.6146	7.48791	6.36909	6.59193	5.83784	4.66271	4.6642	5.15507
BETA-TIP	3.08746	3.37851	4.3505	1.37851	4.99095	3.49825	6.63807	6.64674	3.39232	3.72247	4.34893	4.2035	4.27627	3.10899	3.34716	3.15146	3.08556	6.16881	6.43279	6.50906	1.84622	1.57375	2.18	2.18	2.22	2.2	2.2	2.2	4.2512	3.94367	5.06	4.77	4.54	2.13	2.13	2.26303	6.05961	2	2	2	2	2.63382	1.77864	4.9613	3.72484	3.86843	4.03943	3.6287	3.73574
AT5G57770	5.87283	4.98185	5.64386	5.49506	5.87774	5.51412	3.81762	5.38888	2.10434	2.16993	3.59955	3.65377	3.99905	3.02754	3.29148	2.9215	3.24144	3.02963	2.9557	2.86718	1.19108	1.18926	2.17	2.17	2.17	2.23	2.2	2.23	3.7236	4.29154	5.03	5.16	4.96	2.13	2.13	5.30378	5.63517	2.84	2.42	2.37	2.39	1.69308	2.86731	1.75555	4.75601	4.93077	4.8684	4.96168	5.07412
AT5G06400	6.40429	6.19574	6.47735	5.65821	5.38888	5.88509	6.85922	7.44791	7.6014	7.58496	3.28936	3.28396	3.24358	2.27309	2.74978	2.58187	2.81609	2.70189	2.56403	2.59149	1.18947	1.03842	2.63	2.57	2.35	2.2	2.2	2.2	4.66819	4.31777	4.19	4.3	4.11	2.17	2.59	5.15785	4.32193	2.09	2.38	2.01	2.08	5.15142	5.45145	6.07679	3.80094	3.78943	4.94567	5.19907	5.10274
AT2G39040	6.29829	6.96116	6.46434	6.65678	6.14771	6.1375	4.90689	6.34341	1.96347	1.96347	4.07682	4.18665	4.34225	2.82565	2.90918	2.68932	3.45871	4.38522	4.45478	4.46951	1.45694	1.67361	2.17	2.17	2.58	2.2	2.2	2.2	3.05324	3.32571	5.79	6.01	5.57	3.2	3.2	4.52356	2.43296	3.92	3.92	7.08	6.44	1.57178	4.96166	5.29145	6.26003	5.10898	4.14477	4.58124	4.65195
AT2G34990	2.40599	5.05311	6.30012	5.64097	4.49825	4.9542	2.3505	5.88264	1.926	2	3.98943	4.15144	4.56652	2.79217	2.73415	2.62698	2.81977	3.04645	3.31996	2.8677	1.4558	1.54618	2.17	2.17	2.17	2.2	2.2	2.2	4.06238	4.18102	7.2	7.04	6.74	2.13	2.13	4.45943	3.16993	2	2	2	2	5.48731	4.67692	6.53514	4.52323	4.99402	4.95087	4.86958	4.9355
GLR2.1	6.94837	6.90809	6.84925	7.13648	6.56986	6.58946	6.26679	6.53761	2.48543	2.65535	3.92285	3.99047	4.18111	2.82775	2.75833	2.49055	3.12343	4.08552	4.18837	4.11891	1.58746	1.67155	2.17	2.17	2.17	2.2	2.2	2.2	3.38023	3.34981	5.67	5.6	5.38	3.24	3.24	6.22689	5.76818	3.26	2.86	4.44	4.17	6.05418	6.76409	6.58771	4.51669	4.07751	4.01879	4.12136	3.91462
ATMKK7	6	6.12928	5.64674	5.98868	6.10014	5.52042	6.23649	6.49346	2.16993	2.26303	3.62347	3.48004	3.92443	2.93661	2.79749	2.75617	2.80848	2.69021	2.80185	2.92897	1.11889	1.15598	2.17	2.17	2.17	2.2	2.2	2.2	3.17841	2.73445	4.8	4.77	4.67	3.66	3.35	5.36457	6.49185	2	2	2	2	5.06131	5.46152	5.40738	3.78517	3.9502	4.01905	3.94568	3.91008
AT5G40090	5.88753	5.58195	5.94017	4.71149	4.99548	5.63807	5.14975	5.56682	2.53605	2.63227	3.75372	3.81502	3.96984	2.77697	2.72872	2.78574	2.99315	3.04745	2.92387	2.86004	1.11154	1.36292	2.38	2.38	2.38	2.2	2.2	2.2	3.74751	3.21588	5.2	5.2	5.21	2.26	2.26	4.8679	5.44956	2.32	2.15	2.07	2.01	5.30977	5.27346	5.03352	4.39202	3.77289	3.89537	5.11307	4.01603
AT4G14815	5.3505	4.2555	6.10224	5.96809	5.41616	4.93074	3.65535	5.94953	2.07039	2.07039	3.59886	3.73621	3.79194	2.90357	2.87122	2.87949	3.00719	2.96433	3.19364	2.81054	1.19098	1.2474	2.17	2.17	2.17	2.22	2.24	2.24	3.17389	3.28884	6.52	6.55	6.31	2.13	2.13	5.7866	5.52669	2	2	2	2	5.57872	3.52035	3.86259	3.66122	3.90787	3.94511	4.03545	4.11488
SULTR3;2	7.59842	7.45533	7.55766	7.30195	6.67384	6.94134	6.79831	6.8125	6.35226	6.56224	3.82525	3.98475	3.95805	3.17724	2.88644	2.99641	3.5942	4.31196	4.38001	4.05534	1.82535	1.61662	2.27	2.27	2.27	2.57	2.57	2.7	4.98178	4.03541	5.67	5.91	5.59	2.94	2.94	5.57894	6.03562	6.29	8.49	8.58	8.48	6.10824	6.16628	6.247	4.59377	5.64579	4.80307	4.9317	4.35945
ATVAMP725	5.87283	6.04876	5.95884	6.2384	5.35403	5.38198	5.03562	3.90689	2.16993	2.26303	3.70123	3.6714	3.82207	2.65942	2.55801	2.60877	2.82156	3.14506	3.16792	3.21977	1.58816	1.29814	2.21	2.21	2.21	2.33	2.35	2.32	3.10798	3.00938	5.31	5.55	5.47	2.7	2.7	5.23649	5.46923	2	2	2	2	6.18201	5.44257	5.93023	3.69483	3.68839	3.47551	4.12249	3.66119
EDA4	7.7286	8.08002	7.79572	7.55305	7.01235	7.57743	8.83036	8.808	5.45943	6.35755	3.71995	3.84529	3.71505	4.43022	4.71188	5.74064	5.21331	7.27459	7.04599	7.16845	2.07312	2.02023	2.27	2.27	2.27	2.24	2.24	2.24	6.7076	6.9074	5.72	5.5	5.38	6.22	6.16	7.23266	7.06501	6.51	7.95	8.28	6.75	6.78972	7.93344	6.72256	8.19149	5.9343	6.29394	8.0751	6.15597
AT5G19720	6.36107	6.52042	6.49825	6.33807	5.87283	5.95187	6.36807	6.11061	3.57289	3.3505	4.22137	4.0712	4.33506	3.03446	3.29847	3.10601	3.05867	3.09129	3.56793	2.96703	1.65415	1.60975	2.34	2.24	2.33	2.2	2.2	2.22	4.01936	4.30112	6.06	6.16	5.81	2.39	2.39	4.72247	4.43962	2	2	2	2	4.30955	6.09197	5.57739	4.13768	4.35332	4.3709	4.45326	4.40768
AT4G11170	5.80993	5.54535	5.74685	5.62059	4.41954	5.84046	5.21335	5.40599	1.96347	2.03562	3.81609	3.79448	3.73203	2.50841	2.67686	2.76577	2.69804	2.64936	2.83214	2.82805	1.37004	1.62704	2.89	3.1	3.22	2.27	2.36	2.2	3.57828	3.63698	6.86	6.2	6.02	2.14	2.14	4.89724	6.32012	2	2	2	2	9.02124	7.94974	9.13508	3.71556	3.92095	4.05425	3.73152	3.70982
JAL23	6.2817	6.44294	5.44956	6.87774	6.1127	5.47573	4.57289	5.27426	2.37851	2.58496	7.90208	8.55793	8.2891	3.00653	2.78997	2.6357	2.63064	2.70785	2.73276	2.79491	1.24039	2.06187	4.37	4.58	4.86	4.25	4.15	4.28	2.91479	2.79739	9.64	11.3	8.54	3.52	3.33	4.7866	4.64962	2	2	2	2	10.239	11.1586	9.91786	3.36038	3.55648	3.44518	3.45361	3.42352
RIC7	6.20945	6.12722	3.27798	6.54535	5.90689	6.21917	3.1375	3.16993	2	2.07039	3.83671	4.10262	3.97789	3.29132	3.27065	3.15711	3.30381	3.42649	3.24863	3.16093	1.83822	1.65125	2.55	2.26	2.29	2.25	2.25	2.27	3.68861	3.87524	6.5	6.85	6.56	2.82	2.71	5.06609	5.18587	2.01	2.01	2.01	2.01	3.88026	6.22932	5.25442	4.3794	4.54208	4.90045	4.65759	4.3391
AT4G30830	-0.514573	0.378512	6.27426	3.20163	8.58609	8.82146	0.378512	1.67807	2.74416	3.36457	3.15866	3.14992	3.17224	6.36292	6.69881	4.20761	3.67345	2.57791	2.33879	2.55319	1.13153	1.26428	7.51	7.13	6.67	5.95	4.21	5.52	2.17757	1.98873	4.08	3.72	3.86	6.69	7.41	4.57894	5.0917	2.01	2.01	2.01	2.01	5.67911	1.66509	0.556179	2.96191	2.95844	2.91514	3.43206	2.92041
MYB68	6.6851	6.7761	5.45615	6.26679	5.40259	5.24413	7.08321	6.76155	5.65535	4.62644	3.18331	3.0201	3.24641	3.19921	3.01065	3.16179	3.13868	3.85945	3.51475	3.88694	1.16501	1.29593	2.25	2.27	2.25	2.2	2.2	2.2	2.81227	3.65229	4.25	3.89	3.89	3.76	3.73	6.00899	4.55459	7.37	7.66	7.59	7.37	5.51122	6.02158	6.31357	5.76897	4.34587	4.92799	5.67665	4.68984
AT5G63820	6.47086	6.18785	6.95884	7.54381	7.64241	7.25172	6.39232	6.56072	3.27799	3.27799	4.63183	4.57733	4.92705	3.40579	3.56933	3.49833	3.41647	3.97797	4.14893	4.09219	2.77304	2.28964	2.76	2.96	2.82	2.27	2.27	2.43	5.65465	4.7555	6.44	6.17	6.44	2.22	2.22	7.26397	6.13955	3.97	2.23	2.22	2.46	5.425	4.95952	5.48671	4.44861	4.39546	5.47651	5.58402	5.24531
AT1G48870	6.94251	6.73877	5.70044	6.63807	6.41954	6.44956	7.3505	6.77083	3.03562	3.05311	4.53643	4.17699	4.79779	3.605	3.63224	3.18931	3.35114	4.01323	4.04768	3.79549	1.95531	2.18588	3.35	3.35	3.36	2.66	2.66	2.66	4.71459	4.82028	6.56	6.59	6.4	2.83	2.83	6.89482	6.85175	2	2	2	2	5.30024	5.73568	5.91913	4.78997	4.92269	5.5724	5.6444	5.55777
AT5G19340	7.64962	7.49185	7.36632	7.12928	7.20457	6.90087	8.11946	8.17393	3.93546	4.7761	4.2531	3.86634	4.13054	3.55706	3.80099	3.8299	3.53549	4.46837	4.93789	4.17697	3.86693	3.984	2.43	2.43	2.43	2.2	2.2	2.2	6.75961	6.53735	5.88	6.13	6.04	5.01	5.03	7.20555	7.02015	6.48	7.37	8.04	8.12	7.23232	7.09282	6.63674	7.19067	6.79311	6.75403	7.01586	6.06935
AT5G28310	6.8505	6.16591	6.62936	6.59246	7.40003	7.14873	4.39917	4.90207	1.848	1.926	4.29131	4.1918	4.32772	3.42793	3.39541	3.49194	3.4924	3.39938	3.41631	3.41072	1.98929	1.80916	2.18	2.18	2.18	2.94	2.94	2.94	3.70065	3.86093	6.94	6.84	6.66	2.13	2.13	6.14975	6.46923	2	2	2	2	5.54032	5.21133	4.57681	4.60311	4.65485	4.55768	4.80915	4.41051
AT3G04490	6.8716	6.33807	6.37678	6.72928	6.08746	6.98299	5.67243	5.95652	2.20163	2.26303	3.90129	3.78724	3.90342	2.59691	2.67581	2.81317	3.00102	3.25814	3.38019	3.26921	1.97248	1.66873	3.28	3.59	3.49	2.6	2.55	2.55	3.01688	3.17527	5.68	5.54	5.33	2.8	2.8	6.84424	5.60585	2	2.01	2	2	6.0511	6.70116	5.92161	4.75601	4.78061	4.60845	4.37333	4.39044
UBC12	4.58496	5.44294	5.47573	6.0045	7.08746	7.22689	7.82018	7.82146	8.52787	8.01904	3.87256	4.03425	4.09169	2.96558	2.75133	2.73249	2.76069	3.02262	2.97387	3.0009	1.09922	1.16879	2.18	2.18	2.17	2.29	2.29	2.29	4.41254	4.69779	4.7	4.58	4.48	2.31	2.31	5.56072	5.01792	7.13	6.03	2	2	3.9507	4.25832	4.04675	3.9782	4.11601	6.11687	5.19805	5.86355
AT2G15260	5.85549	6.12102	6.45779	5.88264	5.9331	5.91886	3.26303	4.90689	1.926	1.96347	3.85389	3.55117	3.60219	2.62545	2.94851	2.40761	2.73237	2.63304	2.78659	2.7767	1.3968	1.42656	2.18	2.19	2.18	2.2	2.2	2.2	3.11521	3.16685	5.62	5.63	5.69	2.13	2.13	4.49825	5.31107	2	2	2	2	4.13902	4.36138	3.97064	3.70838	3.96283	3.89952	4.1026	3.69019
AT2G18590	6.82018	6.7046	6.65821	6.84549	6.65821	6.80864	3.926	4.96809	2.10434	2.1375	3.76673	3.81856	3.95025	3.86676	3.89445	3.54984	4.22245	3.85252	3.85172	3.72605	2.29953	1.71997	2.3	2.3	2.3	2.26	2.26	2.26	3.9855	3.97171	7.14	7.27	7.29	3.34	3.34	6.86295	3.48543	2	2	2	2	5.30133	6.14138	6.17684	4.38311	4.38223	4.65661	4.97239	4.30858
NGA4	6.2854	6.08108	5.88753	6.3345	5.99774	5.64386	4.45286	5.63517	2.10434	2.16993	4.34225	4.23562	4.41939	3.09327	3.16973	2.9204	3.24048	3.24923	3.28169	3.17428	2.11413	1.78128	2.38	2.18	2.17	2.2	2.2	2.3	3.62944	3.50447	5.76	5.86	5.84	3.38	2.66	5.41954	5.97039	2	2	2	2	4.57542	4.50493	6.05872	3.32858	3.73075	4.3114	4.05836	3.84291
AT1G15600	6.41447	6.78398	6.56986	6.32733	6.4363	6.41785	5.32553	6.72656	1.926	2.03562	4.13507	4.11718	4.16745	2.66295	3.07608	2.55756	3.29398	3.08104	3.32449	3.08638	1.44676	1.43443	4.07	4.07	4.08	2.81	2.73	2.72	3.18076	3.24008	6.28	6.12	5.75	3.5	3.47	5.63227	5.56682	2	2	2	2	5.34059	4.63648	5.71941	3.93497	4.1169	4.26081	4.24387	3.82459
AT2G28780	7.224	6.88264	7.60659	6.62936	7.46352	6.6879	6.23266	5.6865	2.45943	2.53605	3.35945	3.37302	3.35945	3.84779	3.71336	4.05103	4.78857	4.41866	4.17343	3.98566	0.981819	1.01779	2.69	2.69	2.69	2.27	2.27	2.27	2.93336	2.77698	3.88	4.04	4.11	5.07	5.42	6.07682	2.51096	5.95	6.47	5.27	7.19	3.63499	5.45895	1.95544	6.12378	4.62106	3.53513	4.59071	3.92285
AT2G16980	5.94017	7.03782	5.67807	6.45615	5.42291	5.05311	6.95536	7.10119	6.35579	6.5744	3.60619	3.50208	3.79803	2.75787	2.77906	2.64188	2.82865	3.4331	3.32998	3.39919	1.51278	1.38508	2.6	2.38	2.38	2.22	2.22	2.22	4.27177	4.69627	4.73	4.88	4.66	2.78	2.78	7.42122	7.52513	4.44	5.31	5.79	5.82	6.38596	7.57005	5.69204	5.45179	4.31534	4.53893	4.55929	4.26486
AT2G35310	6.00675	5.92125	5.27053	6.26491	4.73335	5.96116	5.57289	5.27426	2.3505	2.53605	4.04598	3.65371	3.98057	3.22421	3.22459	3.20969	3.69914	3.92194	3.7538	3.94755	1.32402	1.43138	2.24	2.24	2.24	2.2	2.2	2.2	3.48051	3.84577	5.6	6.14	5.82	2.88	3.74	5.59395	5.90929	2	2	2.02	2	3.67678	4.60561	2.08549	4.5647	4.6354	4.60757	4.72273	4.60256
AT5G20940	5.80993	5.60585	5.47897	6.13545	5.35755	5.40939	6.20163	5.87529	2.40599	3.67807	3.99162	4.18028	4.34225	3.26641	3.16905	2.78074	3.14328	2.94182	3.09288	2.94182	1.54932	1.4036	2.41	2.33	2.47	2.28	2.2	2.2	3.26896	3.03098	6.83	6.73	6.65	2.13	2.13	6.01123	7.40259	2.33	2.06	2.33	2.33	7.06283	6.31517	6.34207	3.63544	3.62097	4.58946	3.93084	4.32105
ATGLR1.2	5.32193	5.2891	6.21723	5.73606	6.59544	6.30925	5.86542	5.59395	2.23266	2.29278	3.46738	3.58039	3.91853	2.89386	2.91436	2.98354	3.19901	2.93293	2.70231	2.90785	0.890625	1.28575	4.99	5.2	5.06	2.99	3.58	2.62	3.12191	3.10662	7.19	6.97	6.68	2.4	2.4	5.91169	5.88753	2	2	2	2	7.82489	5.64901	7.18603	3.49938	3.27633	3.54593	3.81303	3.66012
GH3.17	8.69801	8.9542	8.90839	8.69558	7.02237	6.98299	7.66605	7.99944	8.36938	8.38931	4.41939	4.15906	4.23633	5.13794	5.22549	6.59456	6.30087	7.11418	7.31114	7.15727	3.38086	4.11886	3.99	3.77	3.94	2.43	2.43	2.43	6.47143	7.81412	6.17	6.61	6.37	5.59	6.01	9.3208	10.734	7.3	7.13	8.32	8.45	7.98146	8.89431	8.43006	7.9238	7.83174	6.99492	6.42058	7.39285
AT5G24320	8.94691	8.67631	8.75922	8.39917	8.91976	8.83447	7.56377	7.37417	3.87774	3.90689	6.32252	6.17631	6.02769	4.88744	5.18769	4.58725	4.26185	5.26822	5.39484	5.41512	4.47457	3.97848	5.05	4.91	4.92	4.92	5.09	5.05	5.90824	5.91272	7.89	7.62	7.45	4.64	5.09	8.53216	8.78594	2	2	2	2	8.16709	7.48571	7.92595	6.61218	6.46727	6.62136	6.2357	6.75075
AT5G45700	6.89118	6.93899	7.67666	7.13853	6.76686	6.85175	6.19771	6.05311	2.60881	2.72247	3.33069	3.36736	3.23786	3.32563	3.54825	3.73202	3.00026	4.84249	4.79776	4.70216	1.87552	1.82632	4.36	4.32	3.89	2.21	2.21	2.21	3.59962	3.86914	3.78	4.5	4.34	6.86	6.46	0.378512	1.07039	7.73	8.5	9.16	9.75	5.03387	6.6209	5.34501	6.27231	5.7059	4.51707	5.02211	5.3444
AT3G46710	6.12928	5.81506	5.6837	5.42291	3.82782	5.42291	4.93546	4.81762	2.23266	2.3505	3.69625	3.63766	3.76918	2.71006	2.50673	2.67954	3.26253	3.16126	3.08191	3.01031	0.913419	1.14208	2.2	2.21	2.76	2.2	2.2	2.2	2.94316	3.0891	5.52	5.62	5.46	2.13	2.13	4.90689	5.7761	2	2	2	2	5.38974	5.74356	5.89002	3.92985	3.89858	3.98723	3.81807	3.84064
AT5G12240	6.60288	6.48864	6.41785	6.98185	6.45121	6.67948	5.40599	5.14975	2.10434	2.16993	3.58815	3.56789	3.58512	2.83679	2.73053	2.64391	2.87478	2.82091	2.8557	3.04863	0.843967	1.04935	2.18	2.18	2.18	2.24	2.24	2.24	3.01688	3.09459	5.53	5.62	5.58	2.4	2.13	5.80219	5.80478	2	2	2	2	4.58995	4.90035	5.03168	3.82556	3.75363	3.98399	3.8729	3.82556
AT1G69610	6.31651	6.48543	6.42459	6.14364	6.65105	7.25361	5.55459	4.82273	2.58496	2.72247	4.66502	4.79085	4.59578	3.40694	3.91672	3.78431	3.90626	3.36091	3.25113	3.49869	1.46156	1.7142	4.32	4.75	4.51	5.08	5.74	4.79	2.53201	2.61738	7.33	7.45	7.69	4.84	5.09	6.63952	6.62059	2	2	2	2	6.82877	6.71192	7.25006	3.66586	3.64256	3.15354	2.94815	3.38884
AT5G55650	6.6453	6.86419	6.89845	6.7761	6.41785	6.45779	5.97728	5.37504	2.10434	2.20163	3.51421	3.4364	3.51484	2.81507	2.97923	2.73907	3.18304	2.78075	3.34542	2.6824	1.36292	1.1439	2.17	2.17	2.17	2.2	2.2	2.2	2.70809	2.62034	5.83	5.72	5.41	2.13	2.13	5.12102	5.94486	2	2.05	2	2	4.93244	5.07632	5.90799	3.96273	3.93147	4.02653	3.54111	3.57435
PAB3	6.70183	6.61912	5.87529	7.09803	6.89603	6.46597	5.74416	5.76022	1.926	1.96347	4.0479	4.37565	4.30415	3.13254	2.85623	2.75884	3.24276	3.15347	3.14068	3.12577	0.989881	1.04231	2.48	2.18	2.27	2.31	2.27	2.27	3.43497	3.25547	5.1	5.07	5.04	2.31	2.31	5.77873	5.87529	2	2	2	2	4.68238	4.87442	3.38267	3.86379	3.99481	4.1126	4.24216	4.10341
AT4G16230	5.53916	6.19574	6.24603	6.32373	6.00675	6.2384	5.71973	5.49825	1.926	2	3.89969	4.1015	4.13659	3.01327	3.15054	2.97534	4.10596	3.30759	3.7913	3.03176	1.4566	1.27157	2.17	2.17	2.26	2.2	2.2	2.2	3.10718	3.20944	5.22	5.22	5.1	3.24	3.23	4.6893	4.79181	2	2	2	2	5.18687	6.40157	5.34315	4.97031	4.07476	3.85211	3.96072	3.84371
AT5G11780	6.64962	6.77083	6.41785	6.54844	5.73606	5.47249	5.56682	5.73335	2.40599	2.74416	3.36541	3.53276	3.46687	2.80221	2.58726	2.52787	2.63779	3.31955	3.67123	3.51414	1.31575	1.43033	2.53	2.53	2.53	2.23	2.23	2.23	3.33433	3.31701	4.8	5.23	5.17	2.87	2.95	5.94486	5.10014	7.47	7.42	7.5	7.71	5.25435	5.7805	5.17723	4.28604	4.37056	4.00776	4.16797	4.16797
AT4G13440	5.92125	5.79442	5.89966	6.63807	6.47086	6.1416	5.50144	6.05745	2.80735	2.07039	3.912	3.8246	4.01067	2.98388	2.99352	2.48008	3.4051	3.7455	3.79161	3.6877	1.20408	1.22913	2.56	2.45	2.45	2.4	2.4	2.4	3.67642	3.9702	5.28	5.2	5.18	2.87	3.65	1.26303	2.63227	2	2	2	2	5.40959	6.04065	5.30737	4.4638	3.98969	4.35212	4.20194	4.13046
TET11	5.73064	5.41278	6.03122	5.77873	5.79961	5.78136	1.926	4.29278	1.96347	2.07039	4.17246	4.05519	4.26903	3.00677	3.17489	3.08127	3.26569	3.0182	3.23305	2.77268	1.3825	1.46993	2.37	2.17	2.17	2.2	2.2	2.2	3.55232	3.168	6.02	5.7	5.64	2.13	2.13	4.72247	5.50144	2	2	2	2	3.09692	3.55319	4.40648	3.6284	3.70929	3.70979	3.81807	3.541
AT4G29650	6.16792	6.74551	6.22689	6.04002	6.44626	5.93074	4.59096	6.21335	2.37851	2.48543	4.48042	4.39773	4.51658	3.37908	3.13959	2.99697	3.58826	3.03901	3.18958	3.1758	1.47403	1.59024	6.43	5.92	6.36	6.69	7.3	6.67	3.49213	2.96673	5.08	5.05	5.2	7.15	7.71	5.61176	4.97269	2	2	2	2	3.9609	4.64469	5.02392	3.23225	3.4678	3.43341	3.82187	3.67878
AT3G04950	6.87406	6.45615	6.853	6.29829	6.49665	6.52982	6.30012	6.26491	2.76553	2.82782	3.78059	3.89213	3.65435	2.74762	2.80013	2.8283	2.9705	2.88147	3.59341	3.24707	1.80495	1.70779	2.44	2.44	2.44	2.36	2.36	2.36	2.95742	2.98521	5.5	6.03	5.93	3.79	3.35	6.24603	6.29094	6.93	7.12	6.93	6.93	6.34293	6.79812	6.67856	3.72567	3.91378	4.21328	3.60071	3.73687
APUM11	5.33628	6.03122	6.82782	5.62644	5.44956	6.04002	4.19377	4.34341	2.16993	2.40599	3.87693	3.67803	3.99835	3.09591	2.8252	2.84939	3.0731	3.12468	3.11604	2.81261	1.43461	1.22669	2.33	2.33	2.33	2.23	2.23	2.23	3.77237	3.42544	5.54	5.21	5.33	2.24	2.13	4.44626	5.10852	2	2	2	2	4.34454	4.70592	5.19041	3.51349	3.74634	4.03307	3.8729	3.79301
AT3G04970	7.87467	7.73944	7.78398	7.7286	7.6532	7.48704	7.47492	7.29829	5.52982	5.06609	4.61879	4.85588	4.48406	3.5382	3.8415	3.68471	3.40338	4.01418	4.65675	4.1028	2.71134	2.95455	5.1	5.1	5.32	5.03	5.41	5.73	5.04174	4.62811	6.95	6.84	6.75	5.79	5.53	7.61839	7.73268	2.85	2.85	2.85	2.85	7.01772	7.76638	7.40858	5.2921	5.14984	5.79089	5.27839	5.80764
AT1G31310	6.10434	6.04439	6.18388	5.75221	5.20945	5.10852	5.74416	6.27053	3.27799	3.60881	3.67569	3.55778	4.07908	3.22698	2.98785	2.70156	2.79454	2.74847	3.01151	2.45874	1.58447	1.68786	2.17	2.2	2.17	2.2	2.2	2.2	3.0722	3.43052	4.68	4.63	4.7	2.19	2.19	5.48864	5.74147	7.16	7.67	7.32	7.32	5.54521	5.20685	5.30601	2.95983	3.76864	4.03083	4.12	3.33406
AT2G05160	6.86542	6.91886	3.37851	6.23266	1.37851	3.62059	6.56377	6.71836	2	2.10434	3.89559	3.78464	3.785	2.64254	2.7468	2.57947	3.15925	3.47768	3.41464	3.47374	1.51714	2.7206	4.68	5.79	5.71	4.06	4.18	4.13	3.45529	3.8903	5.17	5.68	5.72	2.25	2.18	7.33896	6.8392	2	2	2	2	2.15821	5.4443	4.96012	5.3671	5.754	5.26897	5.19691	5.19092
AT2G25690	7.50621	7.60066	8.46638	8.01123	7.69766	7.40088	6.45286	6.61176	4.76022	5.16189	4.54141	4.2919	4.35018	3.18696	3.32743	3.45091	3.23554	4.19634	4.65031	4.30977	3.3492	3.66846	2.94	3.05	3	3.15	3.15	3.15	4.52621	4.0466	6.76	6.67	6.24	4.64	4.69	7.20359	7.6388	2.59	2.42	2.37	2.34	6.55154	7.25681	7.23001	4.10175	4.30212	4.29847	4.5641	4.5641
AT1G07330	5.62352	5.59991	5.34696	4.88264	5.63517	5.32193	7.13237	7.08534	3.81762	6.08958	4.16352	4.14154	4.2351	2.70824	2.48311	2.5013	3.27677	2.78046	2.95666	2.85635	1.39674	1.08901	2.17	2.17	2.17	2.34	2.3	2.34	4.44284	4.88126	5.53	5.51	5.36	2.67	2.67	4.61471	4.96809	8.63	2.66	2	2	3.53089	1.86705	2.19624	3.84662	4.22754	5.06103	5.08493	5.83284
AT3G06390	7.63009	7.65607	7.05961	6.62205	5.7761	2.70044	8.66213	8.76155	5.51728	6.1127	4.53809	4.16088	4.5995	4.98438	4.70659	3.91737	4.99909	6.68131	6.97482	6.84491	2.80008	2.31315	2.21	2.21	2.23	2.2	2.2	2.2	6.90494	6.37455	6.76	6.5	6.47	3.91	3.51	7.39146	6.88264	7.28	8.59	9.66	8.27	4.8596	5.87007	6.25033	7.39271	5.60267	6.9129	7.93857	6.72462
AT5G51420	4	5.89966	4.90689	3.97269	3.36457	5.82018	5.0917	5.12928	1.848	1.88752	4.10177	4.04382	4.07918	2.65734	2.65025	2.64053	2.98495	3.06836	3.08575	3.14666	1.35146	1.62573	2.31	2.31	2.31	2.2	2.2	2.2	4.07182	3.99615	6.51	6.38	6.28	2.13	2.13	5.62059	6.22304	2	2	2	2	4.89887	5.42524	5.01414	3.80094	4.45452	4.76596	4.52118	4.28654
AT2G21100	6.05745	7.00787	7.61324	6.19967	6.88996	6.96347	6.20359	6.35226	3.75489	3.39232	3.42524	3.62167	3.68085	5.01408	5.17553	5.93745	5.85161	5.59758	5.51508	5.54026	1.21217	1.38571	2.17	2.17	2.17	2.21	2.22	2.21	4.44732	4.14053	4.69	4.23	4.26	6.04	6.74	5.52669	5.74953	2.95	8.24	9.38	8.43	6.97188	7.3342	6.7578	6.10137	3.92098	3.40088	5.03471	3.36339
LAC5	6.76155	6.77479	6.27984	7.10643	5.25927	6.1918	6.0045	6.54381	2.32193	2.56072	3.52937	3.49017	3.55232	2.8662	2.95774	3.32627	3.6957	4.68329	4.68683	4.74057	1.146	1.04811	2.17	2.17	2.17	2.2	2.2	2.2	3.21349	3.68376	4.48	4.54	4.52	3.66	3.08	5.55152	3.65535	2	2.47	2.18	2.01	5.54659	5.65051	5.02215	4.65727	3.47382	3.26933	3.40927	3.7911
FRK1	6.49825	5.60881	4.80219	5.77083	7.57592	6.52826	3.58496	4.63227	1.926	2	4.49264	4.52117	4.22762	2.82382	3.05032	2.7351	3.00364	3.06303	3.20611	3.13597	4.43566	3.64285	5.67	7.47	6.48	5.3	6.91	4.2	3.65678	3.41932	9.22	9.13	8.36	2.14	2.14	4.83289	5.77347	2.21	3.96	2.95	2.72	7.55138	6.15893	7.58792	4.20396	4.13902	4.05626	4.38763	4.13902
FLA10	6.51412	6.86542	6.60733	6.14975	6.87529	6.48864	5.52982	5.58195	2.3505	2.37851	3.92588	3.91354	4.09164	2.74082	2.79663	2.79018	3.10177	4.2916	4.13352	4.05519	1.7708	1.74924	2.53	2.53	2.42	2.2	2.2	2.2	3.55755	3.58942	4.8	5.12	4.85	4.03	3.94	5.2854	4.32193	2.01	2.01	2.08	2.08	4.5731	4.36802	4.97104	5.09686	4.70713	4.22275	4.60339	4.60311
AT4G01760	5.39917	5.63807	5.66391	6.04221	4.1375	4.88264	5.32912	5.48543	2.03562	2.1375	3.91294	3.62207	3.59671	2.64425	2.3423	2.42689	2.65134	3.04789	2.87413	2.83774	1.08762	0.962028	2.17	2.17	2.17	2.2	2.2	2.2	3.2083	3.41321	5.59	5.84	5.82	2.13	2.13	4.39232	5.02237	2	2	2	2	4.2809	3.87127	4.95877	3.87119	3.82301	3.87173	3.8252	3.71681
ATR	6.82146	6.54535	6.68229	6.62205	7.00675	6.46597	6.1639	6.05311	2.03562	2.10434	3.95822	3.98749	4.09602	2.88124	2.72164	2.93653	2.96201	3.9091	4.38482	3.95383	1.4358	1.76108	3.48	3.36	3.51	3.16	3.53	3.11	3.83482	4.115	6.15	6.12	6.16	4.11	3.86	6.33628	6.3837	2	2	2	2	6.48619	6.20801	6.41258	4.90508	5.18531	5.68734	5.30065	5.45152
SFH12	2.16993	4.56682	5.92125	5.21723	5.62059	6.07682	5.58496	5.20163	2.07039	2.20163	4.20696	4.08613	4.30676	2.7958	2.57306	2.59287	2.98241	2.88431	2.89917	3.12315	1.70758	1.53334	2.52	2.17	2.17	2.69	2.69	2.82	3.67386	3.58323	5.16	5.01	4.9	2.14	2.14	7.04002	6.65678	2	2	2	2	4.22687	5.12479	5.24501	3.56378	3.88694	4.7333	4.50627	4.22661
HAI3	5.7866	6.15987	5.74685	6.43463	6.2817	6.64241	3.01792	2.3505	2.07039	2.1375	3.60551	3.40601	3.86805	2.85077	2.76516	2.53659	2.80211	5.04341	5.48534	5.15089	1.33497	1.5502	5.19	5.19	5.65	2.31	2.31	2.31	2.89295	3.36448	5.66	5.81	5.51	3.23	2.3	2.76553	5.25927	2	2	2	2	5.97773	3.2215	6.68049	3.32841	3.26806	3.83629	3.59443	3.36292
EMB175	6.8936	6.74685	6.40088	6.30743	6.73471	6.27612	3.83794	5.47249	2.16993	2.40599	4.2256	4.02412	4.45559	3.20932	3.03944	2.8958	3.07789	4.54391	4.59177	4.63204	1.49361	1.53801	3.39	3.3	3.3	2.45	2.46	2.46	3.95804	4.2789	6.37	6.45	6.35	2.8	2.8	5.41954	5.70321	2	2	2	2	5.8791	5.65943	6.18111	4.60846	4.83413	4.94514	4.68074	4.88445
AT2G15340	5.36107	5.4822	6.13545	5.54844	5.85798	6.16792	4.98641	5.1416	2.20163	2.3505	3.83482	3.87778	3.83482	3.4588	3.02392	3.10756	3.3766	3.57952	3.71807	3.49456	1.87733	1.33419	2.5	3	2.68	2.5	3.56	2.31	3.82893	3.39979	7.16	7.31	6.59	2.31	2.31	5.37156	3.93546	2	2	2	2	6.8631	4.91075	5.59697	3.95215	4.23408	4.39212	4.07447	4.36812
CEL5	7.33002	7.48864	6.96809	6.93428	7.16591	6.70874	6.07253	6.78398	3.20163	3.57289	4.18742	4.20105	4.06017	3.16273	3.29793	3.36436	4.73334	5.05325	4.86903	5.11967	1.79938	1.8717	2.37	2.33	2.34	2.34	2.34	2.34	3.76413	3.95414	5.69	5.46	5.3	3.23	3.42	6.1127	5.33271	7.72	6.94	7.74	6.98	5.72696	6.1703	5.51151	5.26341	4.07606	4.35963	4.75348	4.36544
MAPKKK19	3.87774	5.70598	1.96347	6.22882	2.32193	1.48543	4.16189	1.20163	7.73944	5.54226	3.95513	4.36262	4.21771	2.63727	2.44188	2.47774	3.02943	2.57615	2.88016	2.89184	5.45157	6.05656	2.51	2.71	2.76	2.26	2.26	2.2	3.17402	3.15043	9.74	8.1	6.84	2.13	2.13	9.5157	9.11946	2	2	2	2	10.1719	8.99865	9.90053	3.61546	3.59314	3.97793	3.33087	3.63372
AT3G42380	5.23649	4.8679	6.0917	5.7252	5.38543	5.01792	2.45943	4.88264	2.1375	2.20163	3.83686	4.10047	4.15122	2.91091	2.78935	2.78666	2.98782	2.79755	3.14194	2.76537	1.08021	1.146	2.17	2.17	2.17	2.2	2.2	2.2	3.12529	3.03503	5.57	4.99	4.89	2.13	2.13	5.45943	5.2211	2	2	2	2	5.23939	4.42819	4.70339	3.5328	3.60596	3.80373	3.87874	4.02801
AT5G46310	5.97269	5.74147	6.04876	6.28725	6.1918	6.08108	5.62059	5.19377	2.07039	2.16993	3.79714	3.6001	3.74273	2.71301	2.7814	2.85098	3.00763	2.81543	2.87435	2.84336	1.0981	1.08374	2.19	2.19	2.19	2.2	2.2	2.2	3.1917	3.21454	5.56	5.51	5.41	2.13	2.13	5.71699	5.27053	2	2	2	2	5.66291	5.07832	4.77587	3.67381	3.67381	3.72142	3.48932	3.52217
CYP76C3	6.79831	6.41616	6.86047	6.85549	7.22593	6.94369	5.7866	6.22882	2.40599	2.48543	3.53241	3.53897	3.67342	2.75874	2.78922	2.58062	2.93122	2.95082	2.99146	3.02003	1.24101	1.06685	4.68	4.28	4.28	4.4	4.31	3.61	3.0539	3.2121	6.39	6.46	5.96	3.95	3.94	6.14771	6.89845	2	2	2	2	6.30913	5.95604	6.43892	3.67381	3.99753	4.11916	4.1889	3.88102
AT3G24460	7.02237	6.12516	6.08108	6.69766	6.47897	4.12928	4.12928	4.80219	2.23266	2.3505	4.64202	4.67511	4.54328	3.82889	3.38482	4.16675	4.05152	3.01481	2.98077	3.02616	1.75571	1.9049	2.42	2.21	2.21	2.8	2.8	2.8	2.89249	3.93658	5.89	5.9	6.18	2.26	2.13	6.32912	5.53605	2	2	2	2	4.3934	3.40803	4.11849	4.6477	4.83439	5.00209	5.12713	5.93772
AtSAT1	5.54226	6.02237	6.75087	6.42122	5.21335	5.07039	4.94486	5.87774	1.96347	2	4.39168	4.44487	4.27618	2.76482	2.74445	2.46766	2.64912	3.36448	3.48659	3.13058	1.37229	1.59924	2.17	2.2	2.17	2.2	2.21	2.2	3.30329	3.1812	5.6	5.73	6.14	2.13	2.13	5.60881	5.848	4.42	4.33	4.72	4.03	6.15448	5.35917	5.77234	3.43656	3.7367	3.69812	3.32801	3.4736
AT3G47480	5.2211	6.19574	5.53294	5.2817	5.7252	5.32553	1.96347	4.926	3.05311	3.10434	3.26698	3.52454	3.50662	2.54338	2.61665	3.59275	2.56497	2.3719	2.30681	2.14523	1.67314	1.69265	4.13	4.57	3.69	7.42	8.43	7.06	2.453	2.30273	9.28	9	9.21	2.76	2.76	3.26303	0.485427	3.66	6.22	5.63	5.82	9.41107	9.65721	10.1161	3.91148	3.72383	3.35587	3.10995	3.49563
AT1G73620	8.34651	8.38586	8.65607	8.05311	7.73742	7.86419	6.36457	6.43129	2.82782	2.07039	6.46865	5.86171	5.9721	4.78504	4.29239	4.22646	4.71576	7.05431	7.09125	6.90258	3.55734	3.40707	6.22	6.23	6.23	2.52	2.52	2.52	5.7028	6.11726	7.05	7.76	7.74	7.86	8.09	5.6865	4.41278	6.32	8.01	8.61	8.13	8.06128	8.60203	8.06646	9.01944	7.25118	6.80297	7.15643	6.66894
ATARFA1B	6.47411	6.4822	6.96578	7.00225	6.70183	6.48543	5.10434	4.97269	2.3505	2.96347	4.15801	4.10619	3.96657	3.54203	3.5745	3.08032	3.8627	3.66342	4.02616	3.54847	1.30716	1.12907	2.25	2.25	2.85	2.25	2.24	2.23	4.31431	4.00847	6.1	5.95	5.95	2.83	2.83	6.16993	4.71699	2.07	2.02	2.01	2.02	5.80902	6.30008	6.40871	4.45402	4.61524	4.38931	4.79806	4.45383
AT4G27460	6.0045	4.78136	4.66107	5.82782	6.45286	5.56986	6.48704	6.76155	4.52982	5.53294	4.43658	4.22596	4.41939	2.92578	2.80199	2.67089	2.85828	2.99801	3.0904	2.81525	2.7864	2.88166	2.17	2.17	2.19	2.2	2.22	2.22	4.06767	3.26179	5.45	4.98	5.44	2.13	2.13	7.80025	7.29646	2.86	2.11	2.01	2	5.75337	4.568	5.25109	3.93756	3.72427	4.96537	4.08118	4.14293
MPL1	6.41037	5.72393	4.39522	5.50375	5.24602	4.12389	5.50588	6.01175	2.24721	2.47407	3.88233	3.7038	3.65788	2.80569	2.75521	2.41332	2.89227	3.41648	3.30596	3.61333	2.84658	2.32401	2.485	2.485	2.905	2.2	2.2	2.2	3.30594	3.04745	7.115	6.85	6.505	2.63	2.63	7.63935	8.87976	2	2	3.365	2	6.93289	5.36816	6.47726	5.11414	4.02388	5.65072	4.7489	5.02981
AT3G22870	5.91409	6.10224	5.18587	6.36107	5.98868	6.29462	5.51096	5.70874	2.3505	2.37851	3.8291	3.85336	4.03852	2.87507	2.89283	2.58287	2.87657	2.83386	2.99556	2.91895	0.757156	1.02592	2.22	2.22	2.22	2.22	2.25	2.22	3.19194	3.03016	5.26	5.19	5.4	2.15	2.15	4.69488	5.56986	2	2	2	2	4.62323	4.38665	5.06593	3.42769	3.57596	3.63692	3.70342	3.77263
AT1G73610	5.50779	5.71699	5.1375	4.19377	4.97269	5.73606	4.16993	5.51412	2.32193	2.40599	4.07412	4.03575	3.83214	2.86552	2.77697	2.60235	4.15295	3.08978	3.3154	3.064	1.3247	1.40978	2.25	2.25	2.25	2.21	2.21	2.21	3.95335	3.73167	5.91	5.82	5.69	2.13	2.13	5.64674	4.56072	2	2	2	2	3.43614	4.2264	1.87827	3.58665	3.49714	3.97664	3.86301	3.74449
AT4G03490	5.29278	3.37851	5.68089	4.96347	6.93782	5.75756	5.41278	5.42291	2.26303	2.43296	4.42716	4.28979	4.23343	3.27725	2.93922	3.12589	3.42105	3.28938	3.65444	3.58815	1.20645	1.31593	2.62	2.33	2.4	2.34	2.34	2.34	4.00081	3.96737	5.24	5.35	5.46	2.15	2.51	6.39746	5.59991	2	2.01	2	2	4.21833	3.74399	1.54183	4.65209	4.31938	4.6147	4.9173	4.72545
AT5G66660	5.88996	5.88753	5.89482	5.22497	6.40769	6.20945	4.96809	3.66676	2.03562	2.1375	4.09478	3.98813	4.03549	2.99992	3.03978	2.80659	2.847	3.47049	3.31937	3.4093	1.53753	1.67546	2.43	2.26	2.51	2.36	2.33	2.3	3.74457	3.52302	5.74	5.54	5.44	2.13	2.17	5.06178	5.90448	2	2	2	2	5.43142	4.96074	4.45514	3.72852	4.07071	4.45452	3.63083	5.05362
AT5G50030	6.3505	6.49185	6.54071	6.86666	6.58346	6.25927	5.68089	5.03562	2	2.10434	4.23954	3.96136	3.99954	2.96284	2.91765	2.70092	2.92135	2.74585	3.01215	2.94714	1.55923	1.38415	2.93	3.04	2.99	2.4	2.35	2.27	3.12909	2.98095	6.42	6.28	6.08	2.42	2.52	5.98413	6.2555	2	2	2	2	2.9	5.64235	5.02374	3.9295	4.00019	4.33423	4.0472	3.75871
AT2G07721	4.66107	5.64097	4.18587	6.09381	3.21723	5.16189	7.24698	7.13134	7.65249	6.84298	4.89169	5.07983	4.94258	2.78344	2.88108	2.65989	2.66752	2.81591	3.01352	2.7784	1.2909	1.30669	2.54	3.36	2.54	2.2	2.2	2.2	4.35132	5.24405	4.82	4.95	5	2.13	2.13	3.66676	3.63227	3.72	2	2	2	3.95853	0.770313	5.06343	4.5782	4.72717	5.47652	5.50791	6.83245
AT1G28160	4.49185	6.04002	5.29278	5.99095	5.79701	5.1334	4.88264	5.32553	1.926	1.96347	3.90521	3.7556	3.62465	2.37933	2.63234	2.46164	2.90776	2.95846	3.52425	2.87162	1.11884	0.967675	2.17	2.17	2.17	2.2	2.2	2.2	3.09797	3.09643	4.68	4.73	4.34	2.13	2.13	4.2555	5.50462	2	2	2	2	4.49821	5.19088	5.12573	3.51107	3.43024	3.62744	3.88039	3.57967
AT1G68360	7.56453	6.79701	5.80735	6.1375	5.76818	4.64386	3.08746	2.76553	2.03562	2.07039	4.03738	3.8927	4.08868	3.71771	3.48249	3.57525	3.69578	4.48357	4.56534	4.32491	1.97514	2.09421	3.71	3.75	3.71	2.93	2.6	2.57	4.01447	4.00994	7.01	6.24	6.44	4.89	4.62	6.66391	6.02901	2	2	2	2	7.18746	6.89175	6.62124	5.606	4.89273	5.42618	5.08577	4.90337
AMY1	6.77873	7.20653	6.2555	6.80993	6.43796	6.11686	4.56682	4.47249	2.16993	2.26303	6.84655	6.69224	5.47125	2.89809	3.33792	3.2073	2.9113	2.9317	2.97833	2.80114	1.22649	1.43594	4.33	4.73	4.54	3.45	3.55	3.49	4.14797	4.09355	9.45	9.59	10.03	2.85	2.85	4.53605	6.20359	2	2	2	2	7.2599	5.917	7.24318	3.52093	3.67484	3.73799	3.64641	3.44959
ACA9	4.91648	5.77083	5.63517	6.01346	5.78136	6.1375	5.56072	5.65535	2	2.03562	3.57572	3.74272	3.89412	3.17869	3.13612	2.98999	2.66988	3.37387	3.4647	3.43717	1.43098	1.4483	2.5	2.5	3.14	2.2	2.2	2.2	3.65693	3.98818	5.13	5.35	5.14	2.15	2.15	5.58796	5.43962	2.02	2	2.02	2.02	5.06987	5.87468	4.87763	4.47088	4.2504	4.4637	3.99602	3.92571
AT3G25720	6.2211	6.10643	5.98413	6.2555	5.90929	5.73877	5.06178	5.85798	2.10434	2.16993	3.5346	3.97962	4.10024	2.99534	2.65778	2.68106	3.12129	3.02814	2.97765	2.58786	1.44275	1.17221	2.18	2.18	2.37	2.2	2.2	2.2	3.43839	3.44147	5.38	4.99	5.18	2.13	2.13	4.85798	5.59395	2	2	2	2	4.48549	5.38234	4.01555	3.52286	3.53156	3.76255	3.46909	3.53538
AT4G21500	4.78136	3.80735	5.74147	5.81762	5.12928	3.12102	2.848	2.43296	2.16993	2.29278	4.34854	4.25659	4.26456	2.96498	3.16055	2.83875	3.15459	3.4531	3.73284	3.01315	1.60319	1.44726	2.17	2.17	2.17	2.2	2.44	2.2	4.32395	3.96764	5.93	5.72	5.32	2.13	2.13	7.06393	8.36151	2	2	2	2	4.71305	5.4758	5.5241	4.59437	4.9173	4.90594	4.56559	4.83706
AT2G15500	3.32193	6.23074	6.02237	6.20163	6.50303	5.63517	5.75756	6.16591	2.3505	2.53605	3.99314	3.99314	4.07095	3.00663	2.87978	2.68872	3.08438	3.51835	3.53172	3.16836	1.67071	1.07665	2.23	2.23	2.23	2.2	2.2	2.21	3.02007	3.12319	5.77	5.66	5.64	2.2	2.2	5.3147	5.40599	2	2	2	2	4.91004	1.81099	5.26544	3.5661	3.6342	4.16246	3.86697	3.864
AT1G15330	6.86666	6.6851	6.72656	7.05528	6.71699	6.70736	5.94953	5.94953	7.42291	7.83415	4.07079	3.97865	4.22002	2.798	2.77179	2.92833	2.85179	4.44547	4.36297	4.04927	4.55879	3.42614	2.91	2.91	2.91	2.34	2.34	2.34	3.92454	3.86029	5.74	5.95	5.41	2.38	2.38	6.40599	8.15482	2	2	2	2	3.66926	4.43867	5.39234	4.04303	4.06489	4.81538	4.38749	4.3937
AT5G67090	5.63517	5.69488	6.1819	5.2891	7.6872	7.00899	3.47249	5.02237	2.16993	2.23266	3.74679	3.35136	3.65063	3.55944	3.76928	2.84247	3.49284	3.22592	2.78879	3.22777	1.3534	1.85324	2.45	2.17	2.69	2.2	2.2	2.2	2.98565	3.17265	5.12	5.15	4.98	2.18	2.71	5.46597	5.67243	2	2.01	2	2	4.52436	5.66963	4.99799	3.86157	3.60124	3.45715	3.5542	3.6369
AT4G19650	6.65249	6.44791	6.46923	6.11686	6.36982	6.52199	3.03562	4.08746	2.1375	2.26303	3.74357	3.68663	3.59701	2.55771	2.7402	2.70162	2.83631	3.02513	3.2677	3.23163	1.62838	1.34247	2.17	2.17	2.17	2.2	2.2	2.2	2.91841	2.76559	5.09	5.09	4.79	2.57	2.13	5.67525	5.53294	5.1	5.37	5.52	5.07	4.55046	4.80446	5.17443	3.82098	3.97777	3.70327	3.51053	4.0049
LECRKA4.2	5.58195	6.58195	6.07253	6.50303	5.53294	6.35755	5.47573	5.6837	4.07039	3.7866	5.30721	5.4256	5.01834	2.90544	2.99713	2.83802	2.76167	3.36195	3.75576	3.39136	2.71685	2.37913	3.48	3.59	4.08	3.85	3.99	3.85	3.67515	3.48828	8.3	7.87	7.76	2.83	2.8	6.19771	6.49506	2	2	2	2	8.80842	7.69122	8.77128	4.40903	4.27857	4.45452	4.53198	4.31781
GPAT6	7.75622	8	7.90388	8.29692	7.82464	8.49506	6.2114	5.8802	1.926	1.96347	4.58787	4.52752	4.26569	4.13809	3.66441	4.22504	3.71096	4.56452	4.3801	4.47624	2.26299	2.69764	3.89	3.3	3.38	3.31	3.31	3.31	3.98334	4.10088	6.63	7.23	6.87	5.85	5.41	7.74618	6.96924	4.11	4.55	5.8	5.97	6.66114	6.77799	6.72695	6.50751	5.53561	5.0419	5.61261	5.31009
ROPGEF4	5.38198	5.58496	6.10643	5.05311	2.848	4.96809	5.77083	5.83542	2.1375	2.20163	3.452	3.52088	3.79248	2.76735	2.7127	2.78469	3.24276	3.25609	3.02422	3.33435	1.34498	1.64516	2.17	2.17	2.17	2.2	2.2	2.2	4.10408	4.35331	4.94	5.26	5.07	3.17	3.17	4.19377	1.07039	2.31	2.12	2.31	2.01	4.89953	6.04439	5.78268	5.10101	4.61921	3.84018	4.16743	4.16461
AT5G05300	4.86295	5.51412	6.27426	5.55459	4.60881	6.00225	1.96347	5.56072	2.56072	2.8679	3.48814	3.78816	3.92827	2.85341	2.98158	2.75697	2.82107	2.99722	2.71757	2.72785	3.30618	3.2379	2.17	2.17	2.17	2.2	2.22	2.2	3.24194	3.12426	7.98	7.11	7.57	2.13	2.13	6.04658	7.27705	2	2	2	2	8.76427	8.07683	8.9197	3.70891	3.6805	4.06868	4.18848	3.84431
RHS12	1.58496	6.39917	6.62936	2.53605	0.847997	3.27798	5.38888	6.1819	2.07039	2.1375	3.50129	3.26153	3.46687	4.26198	4.44647	3.9619	3.65442	5.30769	5.51743	5.60709	1.28211	1.20342	2.17	2.17	2.17	2.25	2.25	2.25	4.09031	4.24643	5.1	5.17	4.99	4.76	3.99	0.678072	2.72247	5.16	5.2	7.02	6.09	7.29039	8.03596	6.12036	5.89714	5.06665	3.68426	3.84587	3.31125
CRK25	7.88142	7.99944	7.50224	8.03507	7.36894	7.04876	6.65392	7.20261	4.17792	4.30743	3.53696	3.30049	3.44721	3.06911	3.34242	4.87746	5.41948	5.03214	5.32594	5.56737	1.91818	1.41872	2.17	2.17	2.17	2.2	2.2	2.2	3.69041	3.84687	5.11	5.11	4.76	3.64	3.59	7.68018	6.41278	4.66	5.83	6.44	6.81	6.41714	7.09248	6.60989	6.85939	4.846	4.4941	4.39419	4.53728
IMPA-5	5.4822	6.23266	6.38716	6.58045	6.19574	5.82018	3.82782	5.21335	2.16993	2.43296	3.85651	3.85651	3.84831	2.83979	2.73489	2.47033	2.61412	2.72899	2.95028	2.54469	1.17724	1.00398	2.9	2.42	2.42	2.3	2.3	2.42	3.2517	3.0687	5.32	5.47	5.03	2.13	2.13	5.08746	5.71699	2	2	2	2	4.79837	4.6811	5.55971	3.76049	3.74934	3.99539	3.91512	3.71016
AT4G31320	6.31288	6.29829	6.33628	5.59694	5.53605	5.29646	7.39146	7.07146	5.03122	5.07039	3.30442	3.26383	3.40254	2.86906	3.01391	3.04697	3.33437	3.59231	4.01266	4.05203	1.20552	1.36157	2.17	2.17	2.17	2.2	2.2	2.2	4.79993	4.97782	4.33	4.36	4.2	3.65	3.43	5.24413	2.1375	8.64	8.38	8.33	7.39	6.47474	7.44679	6.46356	7.03454	4.94434	5.65432	6.33465	5.75377
AT5G64190	5.67807	5.66107	5.2555	5.64674	2.16993	1.96347	6.86047	6.12309	4.89239	6.57743	5.21283	5.59358	5.04154	2.24358	2.47702	2.19891	2.39798	2.51609	2.4456	2.45266	1.32577	1.9828	2.55	2.62	2.62	2.64	2.64	2.64	3.14801	2.4508	4.32	5.03	4.53	3.22	3.22	7.71631	9.30834	2	2	2	2	5.14373	5.5111	5.75735	3.6293	3.34214	3.7437	3.48544	4.19599
ATAO1	7.2114	7.05853	6.95884	6.94953	6.29646	6.6907	6.49665	6.72656	2.90689	3.15381	3.8889	3.85426	4.05047	3.22974	3.16905	3.30274	3.17363	3.65994	4.02164	3.55889	1.37329	1.48933	2.17	2.17	2.17	2.2	2.2	2.2	3.97736	3.99089	5.59	5.35	5.33	2.24	2.2	6.92481	6.80607	3.67	3.67	3.84	3.78	5.54296	5.29173	5.97082	5.9962	5.17394	4.40422	4.88343	4.84868
AT5G05500	7.29186	8.7303	8.73978	7.48382	6.49506	7.44791	9.84862	9.75822	6.78921	7.24127	3.76723	3.77707	3.70345	5.73411	5.86741	6.12158	5.49079	7.00581	7.21233	7.2864	1.53795	1.63787	2.17	2.17	2.17	2.2	2.2	2.2	7.16463	7.22842	4.78	4.87	4.59	6.12	5.97	7.03672	7.25077	6.28	6.17	7.07	6.33	9.43206	9.83003	9.10566	8.18764	7.58516	5.88571	7.31348	6.13188
RPP1	7.70736	7.84172	7.58496	7.96982	8.02292	8.10171	6.1416	6.41954	2.16993	2.20163	3.8527	3.62708	3.72827	2.69834	2.55163	2.51794	2.86091	3.30038	3.14467	3.21382	2.2323	2.54017	2.86	2.86	2.89	2.3	3.03	2.34	4.19432	3.85344	7.57	7.72	7.73	2.85	2.89	6.732	6.86047	2	2	2	2	6.44841	6.75688	6.55852	4.78068	4.9657	4.91776	4.70207	4.50023
CYP709B1	5.7252	5.37851	6.15178	6.30378	4.42626	5.7252	1.67807	4.89239	2.23266	2.20163	4.12916	4.21333	4.365	3.18321	3.03892	2.80337	3.5754	3.05942	2.82881	2.73824	1.75844	1.88522	2.58	2.58	2.58	2.29	2.29	2.32	3.32826	3.56871	5.99	5.79	5.97	2.14	2.14	2.03562	4.99548	2	2	2	2	3.73035	3.91106	4.70321	4.70035	4.88741	4.802	5.00156	4.7412
MYB36	5.73064	6.25739	5.37851	5.86542	4.29278	3.80735	7.01235	6.55305	4.37156	2.88753	3.51337	3.30746	3.48924	2.51866	2.97881	2.94128	3.56945	3.5348	3.51742	3.26161	1.13006	1.05402	2.17	2.17	2.17	2.2	2.2	2.2	5.83634	4.73891	3.83	4	3.79	2.65	2.65	5.80478	5.49506	5.5	6.66	5.81	5.5	6.26914	6.64154	5.2555	6.15314	4.57129	4.67378	5.55234	5.05983
UNE11	8.15076	8.07842	8.14466	7.99605	8.30652	8.38931	6.98982	7.00899	4.86295	4.75489	3.84522	3.97729	3.90475	6.33922	6.37997	6.16634	6.26119	4.97385	5.30009	5.38601	1.4566	1.54031	2.17	2.17	2.17	2.2	2.2	2.2	5.41179	4.79962	5.59	5.25	5.53	4.72	5.1	6.40599	5.48864	6.28	8	7.96	7.06	6.21794	7.12176	5.68893	7.72841	5.07239	5.77678	5.48061	5.42549
KCO3	5.51096	5.75221	5.48864	4.38543	4.97269	5.44956	2.926	5.66676	2.40599	2.60881	3.88949	3.77797	3.8439	2.81231	2.93631	2.44618	2.57181	3.09963	3.40345	2.80846	1.56774	1.19866	2.17	2.17	2.17	2.2	2.2	2.2	3.22876	2.92288	6.05	6.23	6.04	2.13	2.13	4.88264	6.04002	2	2	2	2	5.51879	5.64667	5.83304	3.51117	3.66802	4.02199	3.75813	3.80197
AT5G11080	6.08958	6.30925	6.41785	6.30195	6.37851	6.1819	2.45943	5.80735	2	2.23266	3.87273	4.14483	4.18791	3.30131	3.35713	3.0717	3.70343	3.05761	3.05906	3.0996	1.28091	0.845774	2.19	2.19	2.19	2.66	2.66	2.66	3.58656	3.7983	6.63	6.51	6.41	2.46	2.46	5.73877	5.72247	2	2	2	2	4.86545	4.59409	5.38975	3.61941	3.99123	4.45452	4.08557	3.77115
AT5G11310	6.05961	5.49825	5.4363	5.66676	4.71149	5.24793	6.39917	6.24982	2.70044	2.88753	3.99911	4.15976	3.84436	2.54227	2.53339	2.72874	2.83613	3.254	3.27117	3.62705	1.77674	1.61033	2.17	2.17	2.17	2.23	2.2	2.2	2.91556	2.95441	4.28	4.65	4.62	2.43	2.16	6.07039	5.69209	8.17	6.88	6.14	5.97	6.20571	6.38944	6.21132	3.74582	3.56995	4.21486	3.68032	4.34897
AT5G45690	5.40599	4.99548	5.75221	3.15381	5.32553	5.47249	3.07039	1.58496	3.51096	5.73064	3.55803	3.73315	3.83865	2.37098	2.73135	2.76496	3.07156	4.59777	4.94776	4.58324	1.23005	1.12771	2.17	2.17	2.17	2.2	2.2	2.2	3.03472	3.16861	5.64	5.34	5.27	2.13	2.13	4.2555	7.16088	2	2	2	2	1.55732	4.30176	3.08071	3.53523	3.44039	3.61633	3.66051	3.82783
AT4G28940	7.27146	8.0207	7.74685	7.88874	7.21917	7.54226	7.07468	6.80864	4.62059	4.84298	5.8986	5.48049	6.16178	4.61379	4.10011	4.10429	4.79279	6.79095	6.81172	6.92326	2.85926	2.7976	4.47	4.47	4.47	3.28	3.28	3.28	4.83207	4.67671	5.98	5.69	5.33	6.02	5.97	8.1153	7.98356	4.91	4.91	7.28	6.54	8.32032	8.42653	7.80524	6.84867	5.51905	4.92968	5.19143	5.25894
HB53	5.87036	5.79442	6.04439	6.40769	6.49185	6.41785	5.45943	5.39917	2.51096	2.40599	3.96302	4.04721	4.50906	3.10926	2.97496	3.02647	3.35296	2.45101	2.73831	2.71407	4.31967	4.488	2.26	2.26	2.26	2.4	2.33	2.24	4.12826	3.68218	5.42	4.94	5.21	2.13	2.13	5.62644	7.86233	2.95	3.04	2.84	2.71	6.73422	4.65084	6.42284	3.9295	3.77968	4.32693	4.09249	4.40651
ROH1	2.72247	2.20163	2.90689	3.66676	2.43296	3.1375	2.96347	2.03562	2.16993	2.29278	4.25121	4.32018	4.54849	3.80811	3.181	3.22788	3.61338	3.55427	3.94372	3.90077	1.4839	1.65344	2.17	2.17	2.57	2.2	2.2	2.2	4.67597	4.59354	6.59	6.09	6.37	2.13	2.13	2.3505	2.63227	7.67	6.81	6.43	6.29	5.48696	4.17048	2.77022	4.4104	4.70974	4.97453	5.1739	4.62205
AT4G02160	4.3147	5.69209	2.63227	3.71149	4.47249	5.29278	5.69209	4.96809	2.26303	2.40599	3.96046	3.72979	3.6299	2.50102	2.8362	2.34732	2.59796	2.84756	3.16646	2.98824	1.22938	1.47749	2.17	2.17	2.17	2.21	2.2	2.2	3.92363	3.77286	6	5.68	5.82	2.13	2.13	4.94017	6.00899	2	2	2	2	5.75299	5.3309	6.10323	3.65498	3.89662	4.51297	4.01219	3.53099
AT3G29190	5.66107	4.79181	4.99095	5.6865	5.46271	5.06609	4.83794	3.07039	2.3505	2.32193	4.89231	4.56761	4.63647	2.92281	3.25772	2.99573	3.23238	3.15777	3.45659	3.14951	1.70565	1.53437	2.31	2.31	2.32	2.2	2.2	2.2	3.75878	4.14406	6.1	6.07	5.92	2.13	2.13	5.03562	6.7252	2	2	2	2	4.03226	2.13435	2.62347	4.0394	4.07121	4.41481	4.63824	4.39956
AT1G14040	7.09381	7.01123	7.49265	6.91886	7.40088	6.92955	6.93782	6.89845	5.58195	5.59096	4.35486	4.18799	4.54655	3.6186	3.70287	3.80073	3.63521	5.31801	5.03925	4.97011	4.04786	3.44776	4.37	4.17	4.28	2.72	2.72	2.72	4.91057	4.51271	7.03	6.3	6.41	5.82	5.52	7.63662	6.88753	9.17	9.6	9.43	9.4	8.70221	8.48143	9.16491	7.00541	5.86392	6.12843	6.18876	5.62666
AT3G21310	6.50144	6.43796	6.53138	6.44626	5.98868	6.37851	4.88264	5.16591	3.36457	2.48543	3.62006	3.49428	3.50796	2.66731	2.86514	2.6423	2.95656	3.42763	3.55052	3.04007	1.36655	1.29216	2.17	2.17	2.17	2.2	2.2	2.2	2.81923	2.81636	5.08	5.18	5	2.13	2.9	5.39917	5.79701	2.09	2.13	2.03	2.08	5.29977	5.07632	6.15899	3.4715	3.64432	3.74004	3.58983	3.63014
AT1G63480	6.86913	6.96347	7.00338	7.13545	6.63952	6.76553	6.07253	6.27612	3.37851	2.48543	3.90424	3.93253	3.86392	3.33073	2.95085	2.8592	3.35249	4.34836	4.04168	4.29898	2.79674	2.94304	3.63	4.01	3.63	2.21	2.21	2.21	3.69821	3.39357	5.96	6.02	6.31	4.58	4.86	6.11478	5.1375	8.63	8.32	8.4	8.33	5.61024	6.21386	5.32252	4.81897	4.26902	4.93478	4.93121	4.71442
AT2G17590	6.17193	6.50779	6.48382	6.57894	5.73877	5.80478	3.23266	5.51096	2.03562	2.10434	3.54401	3.7582	3.77888	2.60498	2.84926	2.64741	3.11725	2.86711	3.27342	3.30723	1.11295	1.12538	2.17	2.17	2.17	2.24	2.24	2.24	2.96266	3.24344	5.01	5.41	5.3	2.49	2.49	4.98641	5.33985	2	2	2	2	4.81591	4.33784	5.71528	4.10014	3.98805	3.84589	3.90808	3.85699
AT1G20310	6.15785	6.2555	6.49185	6.64386	6.42962	6.16189	4.63807	5.99548	2.16993	2.3505	3.49932	3.40891	3.43324	2.65428	2.73675	2.56854	2.77194	2.70069	2.58101	2.57932	1.26168	1.35381	3.3	3.3	3.3	2.36	2.61	3.02	3.89136	4.01056	7.46	6.86	6.83	2.18	2.15	7.20163	6.88996	2	2	2	2	8.29737	7.458	8.11821	3.65409	3.68796	3.99929	3.92787	3.8605
AT3G13900	6.07039	5.51096	6.43296	6.42962	6.41954	6.32373	5.83794	5.77873	2.10434	2.20163	4.23066	4.49137	4.31994	2.79239	3.03139	2.75617	2.86288	2.92709	2.96232	2.99363	1.39852	1.25755	2.24	2.24	2.25	2.22	2.22	2.22	3.84223	3.44968	5.22	5.26	5.11	2.18	2.13	5.38198	5.3505	3.34	2.31	2.01	2.01	4.34495	5.30153	5.64853	4.39218	4.67102	4.88924	4.89575	4.78113
AT2G10340	4.96347	5.93546	4.8125	3	3.07039	5.78921	3.72247	3.90689	2.1375	2.3505	5.08615	4.91344	5.06252	3.10518	3.37497	2.90584	4.56545	3.64576	3.73381	3.5746	1.25841	1.27358	2.17	2.17	2.17	2.2	2.2	2.2	3.95892	3.89148	5.21	5.18	4.93	2.13	2.13	1.80735	5.02237	2	2	2	2	1.36658	1.96769	2.02756	3.36621	3.47301	3.67449	3.7149	4.2723
AT3G52310	6.42962	7.83352	5.60585	7.61618	5.926	5.76022	5.32553	2.16993	2.07039	2.16993	3.76995	3.63733	3.74649	2.83584	2.96302	2.68073	3.10059	2.748	2.8646	2.6857	3.1293	4.10504	5.19	4.22	5.18	3.21	3.82	3.88	3.39413	4.0509	6.14	6.08	6.05	2.13	2.13	6.60437	7.41024	2	2	2	2	5.8996	5.93758	5.74949	4.49463	3.62209	5.49235	3.71465	4.27752
AT4G22650	5.20163	6.07039	5.67525	5.2211	5.69766	4.848	5.07895	5.16591	2.03562	2.10434	3.43262	3.33107	3.57397	2.74869	2.55649	2.49055	2.96683	2.98691	2.85256	2.85371	1.0584	1.08947	2.18	2.18	2.18	2.2	2.2	2.2	2.89931	2.87398	5.28	5.4	5.31	2.13	2.13	5.18982	5.31832	2	2	2	2	4.62438	4.78496	5.43931	3.44936	3.54313	3.54959	3.53827	3.52506
AT4G13000	6.77479	7.29094	6.41616	6.98868	6.51728	6.94017	5.70874	6.06178	3.1375	3.44626	3.66844	3.70519	4.07986	2.91869	2.9741	2.83222	2.94698	3.26134	3.33167	3.23784	1.29465	1.52406	2.5	2.5	2.57	2.36	2.59	2.36	3.46083	3.9764	6.26	5.84	5.87	2.25	2.31	5.48543	5.2891	2	2	2	2	5.77616	5.39468	6.23594	3.77206	4.2781	4.11825	4.22936	4.38074
AT1G65090	5.80735	6.02901	4.54844	5.66107	3.08746	6.07253	4.80219	5.88996	6.58045	7.02459	4.21024	4.14475	4.52636	2.7997	3.14837	2.70092	2.8424	4.6336	5.15888	4.91798	1.58435	1.73668	2.17	2.17	2.17	2.29	2.21	2.21	3.4352	3.82479	5.01	4.84	5	2.53	2.14	4.47249	4.76553	2	2	2	2	4.78673	5.13197	6.02987	3.69239	3.82693	4.17803	4.06723	3.68008
AT5G52860	7.04111	7.21626	7.48864	6.96116	6.72383	6.47897	5.98413	6.04876	1.80736	1.848	3.97974	3.81859	3.84061	3.33076	2.98785	3.18336	3.65509	3.75407	3.69931	3.56796	1.57436	1.58233	4.16	4.78	4.58	2.2	2.2	2.2	3.93006	3.6171	5.66	5.96	5.83	4.27	4.66	3.67807	5.16591	2.03	2	2.03	2.4	5.54832	5.73673	5.9737	5.43258	5.15039	4.41933	4.87095	4.34078
AT5G27510	5.47573	5.8679	5.97269	6.07039	6.06824	5.30743	5.6837	4.60288	2	2.10434	3.98642	4.1294	4.0274	2.73609	2.63414	2.71972	2.77742	2.91108	3.01842	3.09651	1.30155	1.39879	2.2	2.17	2.2	2.2	2.2	2.2	3.45042	3.2919	5.97	5.64	5.56	2.22	2.22	4.52982	5.61765	2	2	2	2	4.51256	4.00952	4.96712	3.45494	3.71987	4.37525	4.24572	3.52147
BAC2	4.8679	5.82782	4.08746	6.69349	5.98185	3.07039	3.20163	4.71699	2.16993	2.23266	4.98767	4.95647	4.90401	3.78499	3.88968	3.65135	4.32939	4.36734	4.20626	4.16416	1.34279	1.36881	2.2	2.2	2.2	2.26	2.28	2.32	4.66048	4.56303	7.01	7.33	7.22	2.13	2.13	4.85798	6.33628	2.54	2	2	2	5.24153	5.44715	5.75494	4.50267	4.61282	4.6658	4.70852	4.79535
AT1G69990	5.3505	6.3906	6.49506	6.56682	6.27426	6.10434	5.12102	4.53605	2.32193	2.48543	3.68458	3.47291	3.56778	2.84057	2.53523	2.4956	2.64188	2.78403	2.98675	2.72836	0.987102	0.806258	6.11	6.32	6.59	5.92	5.92	6.2	2.74191	2.85403	5.06	5.25	5.47	4.06	4.05	5.38888	5.05311	2	2	2	2	4.78839	5.025	5.23455	3.50496	3.44529	3.79264	3.80183	3.50049
SQP2	4.93074	6.67666	6.12516	6.45943	6.29278	6.8505	5.32193	5.34696	4.80219	4.80219	3.47394	3.43875	3.53003	3.42882	3.66542	3.20143	3.54105	4.83002	4.63973	5.28444	1.39967	1.5268	2.74	2.17	2.56	2.2	2.2	2.2	2.85534	2.84596	4.8	5.18	4.76	2.13	2.13	6.41447	7.01458	2	2	2.01	2.01	8.01621	8.4721	7.88349	3.63024	3.90724	3.55812	3.49718	3.29252
AT3G49845	3.80735	6.73335	2.88753	4.83289	3.3505	3.05311	7.03122	6.51254	4.3147	4.24793	4.96682	4.85826	4.824	3.94441	4.00246	4.09027	5.23734	4.58952	4.72449	4.81961	2.30275	2.20843	2.85	2.17	2.18	2.32	2.32	2.32	5.47297	5.40402	6.14	6.2	5.79	3.25	3.45	5.29278	3.52356	7.39	6.3	8.17	6.7	5.60054	2.31035	5.62554	6.44869	5.12243	5.24427	6.10369	5.76542
PDLP4	5.83542	5.30743	5.65821	5.73877	2	5.88753	5.04002	5.62644	2.16993	2.23266	3.71943	3.63976	3.68407	2.6028	2.74792	3.14777	2.78108	3.40827	3.40413	3.41443	1.49969	1.62525	2.17	2.17	2.17	2.5	2.47	2.47	3.91485	3.89709	4.76	4.7	4.61	2.6	2.66	5.19771	2.7866	6.71	8.03	8.28	6.79	5.33235	6.23921	5.25199	5.02971	4.29148	4.39174	4.751	4.14593
AT5G15290	6.43129	6.01792	5.0045	5.9331	6.17193	5.67807	6.52199	7.06178	6.7115	7.65964	3.56113	3.68924	3.78762	2.72928	2.39573	2.53018	2.69991	3.97785	4.21704	4.14964	1.31783	1.21403	2.21	2.17	2.17	2.22	2.22	2.22	4.47369	3.89015	5.16	5.03	4.9	2.13	2.13	4.1375	5.27798	2.03	3.13	2.67	2.03	5.366	3.69365	4.58978	5.89404	4.86492	4.6661	5.08582	4.78113
CDEF1	9.95812	10.2556	10.4621	10.6063	10.1571	10.5764	8.36938	8.15987	8.70977	8.35843	6.36457	5.59769	5.94758	7.90037	7.66396	7.66662	8.14826	6.47516	6.27574	6.657	4.29674	5.45581	7.52	7.46	7.19	2.2	2.2	2.2	6.31897	6.85783	5.96	6.76	6.98	8.94	9.16	8.74113	9.14542	6.53	6.21	9.61	9.71	8.97417	9.81953	9.76035	8.66165	8.47849	7.73504	7.82909	7.47581
AT3G53040	5.19377	5.4363	5.1819	4.82273	5.60585	2.32193	6.73742	5.92125	8.31243	9.09961	3.5583	3.7578	4.12073	3.05131	3.19783	2.938	3.12368	6.29228	6.3147	6.84306	1.24036	1.32759	2.94	3.17	3.76	2.52	2.93	2.61	3.52571	4.86203	6.11	4.63	5.47	2.55	2.55	7.60733	6.98868	2.01	2.01	2.01	2.01	4.67448	0.80149	3.94796	3.54688	3.27897	3.93506	4.51537	3.67597
ATEXO70H8	6.28725	6.21529	6.71012	6.26115	6.45615	6.39575	6.14568	5.33271	2.43296	2.53605	4.10439	4.23006	4.26047	2.99158	3.17838	2.92393	3.35475	3.43275	3.6408	3.20487	1.73862	1.45674	2.58	2.58	2.58	2.49	2.44	2.49	3.64284	3.52306	6.32	6.23	6.14	2.45	2.45	6.10014	5.98413	2	2	2	2	6.38202	6.68174	6.49894	4.71889	4.33869	4.81903	4.95563	4.24265
LEA18	5.24413	5.33271	1.72247	1.848	6.04002	4.93074	8.04767	6.76553	10.8085	11.3748	3.22615	3.30358	3.34726	4.1841	4.45546	3.16696	3.48794	7.75558	8.03713	8.16533	1.92512	2.17797	2.42	2.42	2.42	2.27	2.2	2.2	2.66366	4.9302	5.86	4.16	4.83	2.13	2.13	7.95768	9.13391	3.56	2.53	3.35	2.19	4.40679	-0.144418	0.722623	3.77029	2.79886	3.75727	3.90632	3.35074
SPO11-2	5.46271	5.66676	5.14568	5.88753	5.66391	5.56072	5.33271	4.82782	2.10434	2.23266	3.55556	3.47291	3.56113	2.71732	2.73322	2.71136	2.95754	2.92679	3.18425	2.85571	0.959737	0.907693	2.18	2.18	2.37	2.21	2.2	2.2	3.09244	2.92087	4.8	4.91	4.63	2.13	2.13	4.2854	5.0045	2	2	2	2	4.261	5.48003	5.35216	3.61159	3.52975	3.77432	3.66961	3.58381
AT1G13650	6.70018	6.03381	2.86866	6.06235	4.19531	3.24221	5.16785	4.93769	5.36235	5.54241	4.07634	4.49505	5.33113	3.97261	4.15444	3.83477	4.13068	6.65378	5.72779	5.89418	5.43554	6.23703	2.85284	2.85284	2.85284	3.17238	3.18096	3.07794	3.93484	7.4492	2.22583	6.02494	3.52179	2.86982	2.86982	5.10451	1.44481	3.90731	3.2432	7.84766	6.94743	1.74069	4.72798	1.69875	5.59444	6.37211	5.94318	3.52358	6.45961
GLP4	6.58195	7.35491	7.29462	6.99774	6.50462	6.77083	5.89239	6.05094	2.26303	2.32193	3.81325	4.03787	4.15242	3.05641	3.02401	3.07647	3.42788	4.53744	4.75329	4.71854	1.09708	1.30777	2.17	2.17	2.17	2.2	2.2	2.2	5.50677	4.22079	6.55	7.03	6.48	4.8	4.31	4.79701	5.15785	5.59	6.02	6.12	6.05	5.76473	5.1623	5.76605	6.47131	5.41188	5.15066	6.0245	4.384
AT2G26380	5.15785	4.37851	1.926	4.90689	2.3505	4.71149	5.00899	4.3505	2.16993	2.23266	3.9613	3.86068	3.92221	2.84057	2.79928	2.77061	2.88734	3.05338	2.81894	2.83033	2.54081	2.21592	2.23	2.23	2.23	2.2	2.26	2.2	3.49559	3.64699	5.74	5.46	5.24	2.18	2.18	7.97728	6.82146	2	2	2	2	6.49276	6.85105	7.5786	4.09162	4.10138	4.43838	4.20214	4.13439
AT5G12110	9.26349	9.44184	7.63322	9.12475	8.09398	8.26298	10.3641	10.4264	10.576	10.5649	10.4408	10.3381	10.3741	8.11836	7.96738	9.08326	7.97174	9.83782	9.71192	9.27078	8.5871	9.01749	7.60323	7.43445	8.97756	8.28693	7.34436	7.68941	10.7648	10.8172	7.52829	8.07897	7.65872	7.74577	7.51581	9.15785	9.42906	10.3806	9.94215	9.51555	9.04156	7.40698	7.64473	7.53844	7.27521	9.90457	10.8666	10.7868	10.8272
AT1G72140	6.62205	7.40173	6.72928	7.24603	6.73606	6.92125	6.31107	5.79442	3.05311	3.30743	3.73911	3.5524	3.70699	3.26927	3.37921	3.16356	3.24734	5.56727	5.60928	6.06727	2.06911	2.006	2.17	2.19	2.17	2.2	2.2	2.2	3.11903	3.23702	5.4	5.25	5.14	3.05	2.36	8.08002	7.63009	3.84	2.68	4.48	4.75	7.23145	7.18326	6.90399	4.21335	4.96154	3.71438	3.37349	3.43626
AT2G24560	2.20163	5.18587	7.47086	5.1416	8.38716	8.89603	1.07039	1.48543	2.10434	2.1375	3.54217	3.37237	3.44788	5.18109	5.55573	3.75849	3.12345	2.50771	2.67723	2.40874	1.17017	1.53426	7.81	7.42	5.92	2.2	2.2	2.2	2.47926	2.4361	4.79	4.76	4.81	4.99	6.37	4.98185	5.63807	2	2.1	2.05	2	5.33776	3.99706	4.59544	3.06485	3.19835	3.19835	3.32582	2.97738
PAB6	6.66107	6.28725	6.59096	6.71836	6.17393	6.81506	6.54844	6.72247	3.66676	3.18587	4.02418	3.93885	3.97664	3.03082	3.14662	2.65956	3.14095	3.4607	3.95472	3.55252	1.58609	1.09933	2.59	2.59	2.72	2.2	2.2	2.21	3.7434	3.72338	5.27	5.31	4.89	2.13	2.59	5.76288	5.2891	2.01	2.01	2.01	2.01	4.58493	5.02192	5.38934	3.92331	4.17062	4.28761	4.01957	3.9545
AT1G51670	6.74819	5.90448	5.30378	6.25739	5.92837	5.67525	2.63227	4.91169	2.03562	2.1375	4.1001	3.93398	4.05498	2.97956	2.9807	2.59857	3.04382	2.89105	2.98244	2.77877	1.39166	1.16041	2.17	2.18	2.17	2.2	2.2	2.2	2.60971	2.79814	4.51	4.44	4.58	2.34	2.33	5.58496	6.04002	2.01	4.81	2.62	2.02	6.39559	5.00967	5.67613	3.51248	3.71366	3.62995	3.32872	3.54835
MAF5	4.98185	4.83794	5.70874	5.25172	5.10434	4.60288	4.48543	5.52356	2.1375	2.23266	3.94593	3.80644	3.6395	2.80819	2.54948	2.78353	3.05882	2.61165	2.32371	2.60692	0.811025	0.804126	2.18	2.18	2.18	2.3	2.3	2.2	2.64055	2.47886	6.8	6.69	7.4	2.32	2.32	5.29646	3.91648	2	2	2	2	5.58025	6.04905	5.5432	4.01653	3.79138	3.71685	3.6232	3.6135
AT1G57550	6.38716	6.1819	6.52826	6.37156	3.926	5.68089	3.3505	6.33092	2.45943	2.48543	4.31831	4.36261	4.31509	2.8497	3.05843	2.65269	3.15925	3.77171	3.70307	3.23876	1.21425	1.35031	3.28	3.28	3.28	2.7	2.7	3	4.14357	4.04382	7.25	7.15	7.11	2.49	2.49	6.3147	5.97039	2	2	2	2	5.42496	5.74262	5.87047	4.29266	4.47871	4.61991	4.40905	4.54131
AT3G51190	6.6865	6.89966	6.57137	6.54689	6.79701	6.56682	5.54535	5.82528	2.07039	2.1375	4.18872	4.35692	4.62236	2.80906	2.7107	2.8726	3.10346	3.07496	3.37043	3.25044	1.01191	0.987711	2.2	2.2	2.31	2.2	2.2	2.2	3.38499	3.31527	6.38	6.23	6.43	2.13	2.13	5.45615	4.24793	2	2	2	2	2.35826	4.95385	5.0263	3.62008	3.72401	3.49313	4.19565	3.63014
AT5G42330	6.76288	7.11998	7.40599	7.45121	7.20653	6.96463	5.55152	6.39746	3.30743	2.80735	3.76937	3.60223	3.72898	2.90129	2.89167	3.00225	3.75794	3.23939	3.4832	3.16876	1.30106	1.14529	6.05	6.18	6.05	4.94	4.97	4.94	3.06837	2.86127	6.99	7.24	6.89	6.33	6.33	4.96347	5.30743	2.13	2.1	2.13	2.13	4.88678	5.80357	5.67383	4.26258	4.18332	4.18215	4.41758	4.14602
AT2G47560	4.03562	6.07468	5.1819	4.04439	5.62644	3.59694	3.58496	2.88753	1.80736	1.88752	4.12069	3.99811	4.1743	3.00886	2.92005	3.03136	3.47414	3.13027	3.16156	3.06478	1.29831	1.45657	2.17	2.17	2.17	2.2	2.2	2.2	3.56331	4.33338	6.11	6.56	6.4	3.16	3.16	5.31107	4.926	2.22	2.02	2.02	2.02	5.70559	5.96756	4.61972	4.82491	5.41482	4.18903	3.86078	4.30639
AT5G59490	6.8802	7.44956	7.18785	7.60733	7.92125	7.82337	6.80735	7.00675	6.58796	5.84046	3.75002	3.82061	3.43324	3.31736	3.39122	3.08654	3.9023	4.68163	4.84568	4.93569	2.9285	3.6891	2.21	2.21	2.21	2.2	2.2	2.2	4.54669	4.16563	5.18	4.99	4.72	3.21	3.21	9.46332	8.44253	6.38	5.91	4.99	5.12	8.37846	7.79734	8.05848	5.12815	3.98731	3.89219	5.78797	4.27899
CCD7	6.42962	6.58045	6.85175	6.3733	6.5345	6.40088	5.76022	6.01346	2.3505	2.40599	4.02708	4.07758	4.2243	3.05044	2.85506	2.65893	3.11491	3.37589	3.16879	2.90377	1.45357	1.51133	3.95	4.03	4.02	2.74	2.82	2.7	3.28319	3.17527	6.19	5.77	5.99	3.3	3.3	6.01792	6.59991	2	2	2	2	5.80947	5.8734	6.41744	4.14299	4.14299	4.40751	4.13141	3.83983
ArthMp056	5.41954	5.66959	4.76553	5.04876	5.32553	2.7866	10.2494	10.4383	10.8888	10.8971	9.05773	9.0259	9.11607	2.67134	2.63912	2.67013	2.74828	2.88993	3.06942	3.1141	0.988453	1.10264	2.74	2.44	2.72	3.35	3.25	3.08	7.32772	8.09966	4.21	4.25	4.24	2.92	2.92	6.06393	5.55459	8.26	5.93	3.89	2.3	3.88832	2.14468	4.05209	3.2335	3.43024	9.04551	8.53843	9.92015
AT1G55390	5.90689	6.17393	6.04221	6.27053	6.3345	6.42794	4.56682	4.93546	2.07039	2.16993	3.48909	3.37732	3.52747	2.72707	2.69721	2.45585	3.07125	2.93778	2.94449	2.9425	1.12748	1.17855	2.17	2.17	2.52	2.2	2.21	2.21	2.81176	3.2503	5.29	5.12	5.22	2.13	2.13	6.55459	4.71149	2	2	2	2	6.48172	6.7783	8.04468	3.64382	3.69143	3.69143	3.66068	3.67639
AT5G62420	6.30378	5.74147	6.02459	5.38543	6.52982	5.18587	5.39232	2.76553	2.10434	2.16993	3.89048	3.86184	3.86184	2.64289	2.72977	2.49004	3.62209	3.18963	3.32518	3.54768	1.01552	1.28732	2.17	2.17	2.17	2.2	2.2	2.2	2.92784	3.04832	4.59	4.91	4.69	2.13	2.13	5.03562	5.26679	2	2	2	2	4.80703	6.12075	2.54024	3.64416	3.78687	3.90954	4.42657	4.09546
ArthMp023	5.3147	4.99548	5.58496	5.52356	5.21335	5.61471	5.87529	6.78267	7.17991	6.60881	5.06909	4.54467	4.42181	2.704	2.46451	2.62019	2.34558	2.63247	2.61118	2.74415	1.04369	1.00937	2.2	2.2	2.2	2.22	2.22	2.22	3.32293	3.32507	4.85	5.12	5.19	2.13	2.13	4.3505	4.78136	4.84	2	2	2	3.91759	4.10734	4.48127	3.50983	3.86501	4.90544	4.73905	5.90067
AT1G48220	3.48543	5.05311	5.63227	4.93546	5.84549	6.2891	5.87283	5.3147	2.16993	2.26303	3.74164	3.92106	4.16638	2.95	2.75255	2.96723	3.79663	3.01457	2.92509	3.12323	1.75113	1.75901	2.18	2.18	2.18	2.2	2.2	2.2	3.42571	3.40166	5.81	5.84	5.52	2.13	2.13	6.22689	6.82655	2	2	2	2	5.03034	4.48314	4.69636	3.47171	3.58644	3.48688	4.00226	3.58644
CRK37	5.29646	6.71699	5.80219	5.99548	5.61471	5.08746	5.86047	5.63517	2.56072	2.76553	3.65866	3.7706	3.78273	2.77414	2.75022	2.99067	3.19876	2.76182	2.88016	2.78682	1.04634	0.934003	4.95	6.41	4.52	6.64	8.21	6.4	2.8264	3.12054	7.81	6.96	6.67	2.55	2.54	4.99095	5.54535	2	2	2	2	7.75746	9.13273	9.16704	3.46545	3.50782	3.30864	3.50677	3.70421
AT3G51410	7.60807	7.1918	6.8679	8.47492	5.89239	6.70736	5.42291	5.2854	1.926	3.53605	3.43467	3.3417	3.30081	2.59233	2.66124	2.47151	2.80846	2.71888	2.82754	2.65624	0.811832	1.03436	2.2	2.2	2.23	2.23	2.23	2.23	3.40328	2.9247	4.97	4.69	4.58	2.13	2.13	5.22497	4.67807	5.54	2.21	2.19	2.03	4.68269	5.73262	5.65038	4.16928	3.76546	3.75709	3.51655	3.63696
NAT8	6.14975	6.40939	6.2384	6.52826	5.85798	6.36807	5.29278	5.64386	2.10434	2.20163	4.07682	3.53765	3.69428	2.47785	2.53636	2.3105	3.01205	2.93099	3.04402	3.05307	1.31034	1.1921	2.17	2.17	2.17	2.2	2.2	2.2	3.45639	2.92444	5.05	5.4	5.64	2.14	2.14	5.41954	4.45286	2	2	2	2.07	6.19362	5.83258	5.67927	3.61392	3.88429	3.74904	3.45601	3.18101
STP11	6.07468	5.85549	5.59991	6.22497	6.27984	5.58195	5.27426	5.14568	2.23266	2.3505	3.8939	3.85023	3.81067	2.73013	2.6255	2.6894	3.09451	2.86748	2.94449	2.81521	1.17664	1.0306	2.17	2.17	2.17	2.25	2.36	2.22	2.80197	2.95569	5.64	5.51	5.36	2.13	2.13	4.60881	5.67243	2	2	2	2	4.3493	4.27926	4.62609	3.50533	3.61843	4.02853	3.65946	3.63014
LRP1	6.90087	6.43296	7.11582	6.97842	6.46271	6.2891	6.53138	6.46434	3.51096	3.58496	3.9884	4.02812	4.19168	3.83696	3.3063	3.52606	3.35886	4.46386	4.6051	4.06996	2.44315	2.25279	2.17	2.17	2.17	2.2	2.2	2.2	5.27409	5.03385	5.95	5.76	5.72	3.82	3.82	6.17792	6.34163	8.26	8.21	7.83	6.82	7.54248	6.96162	8.53594	5.94964	5.13769	5.76148	5.68743	5.75507
AT4G18550	2.8679	6.50779	3.64386	5.78398	3.1375	3.57289	5.6865	6.65392	2.20163	2.26303	4.14204	3.96808	4.2531	3.04713	3.23703	3.3452	3.3613	4.40384	4.72021	4.73102	1.29646	1.30208	2.51	2.2	2.2	2.2	2.2	2.2	4.09389	3.86806	6.14	5.83	5.78	2.34	2.63	6.43296	6.08321	2.28	2.51	2.6	2.6	5.57404	5.64666	5.85893	3.90085	4.07197	4.23539	3.79574	3.56115
EMB1290	5.92837	6.08534	5.15785	5.56986	5.53605	5.77083	5.54226	5.81506	2.1375	2.23266	4.00764	3.9735	3.89547	2.58819	2.91174	2.59306	3.49948	2.90408	2.83456	2.93075	1.3183	1.43098	2.54	2.54	2.54	2.2	2.2	2.2	3.72395	3.19297	5.58	5.86	5.54	2.13	2.13	5.82273	5.2817	2	2	2	2	4.27601	4.6134	5.78592	3.40435	3.41533	3.74132	3.51297	3.58128
AT5G22680	5.76022	6.1639	6.19967	6.39232	5.55459	5.94017	0.925999	2.98185	2.10434	2.1375	3.73689	3.45315	3.78791	2.77884	2.66901	2.64644	2.84268	2.95632	2.75061	2.91307	1.30669	0.933025	2.17	2.17	2.17	2.2	2.2	2.2	3.3326	2.99032	5.77	5.74	5.44	2.51	2.13	5.32553	4.9542	7.06	2.01	2	2	6.19157	5.16982	5.43451	3.47932	3.56301	3.64745	3.70855	3.65932
AT1G22960	6.77083	6.82018	6.12516	5.49506	6.98755	6.88264	6.73742	7.21432	7.36282	6.8189	4.89063	4.92302	4.90843	3.69499	3.76966	3.7421	3.2094	3.83243	3.83243	3.86824	1.89499	1.7707	2.45	2.45	2.45	2.2	2.2	2.2	4.18029	3.8706	5.61	5.55	5.43	4.11	3.86	6.86913	6.49506	2.31	2	2	2	6.27484	6.83046	6.91668	4.52864	4.37709	5.19049	4.49241	5.39161
AT5G28520	2.1375	4.34341	3.6893	4.12102	3.39232	4.27053	2.45943	3.49825	2.48543	2.53605	3.43937	3.41377	3.89601	2.95218	2.97038	2.52135	3.19589	5.80703	6.33932	5.42294	1.7139	1.93717	2.17	2.17	2.17	2.2	2.2	2.2	3.70856	3.92714	6.09	6.24	6	2.16	2.16	3.63227	7.61324	2	2	2	2	6.90732	6.30458	6.19045	4.24123	4.28707	4.27413	4.41571	4.3801
AT1G72840	6.07682	6.39403	6.29462	5.74685	5.87774	6.06609	5.83036	4.6893	2.20163	2.26303	3.55096	3.66251	3.75585	2.55322	2.89804	2.90498	2.96447	3.46606	3.65512	3.3969	0.858814	0.871694	2.56	2.57	2.57	2.36	2.28	2.28	3.1946	3.60292	5.21	5.23	4.76	2.13	2.13	7.79636	7.26209	2.13	2.38	2.1	2.1	4.43484	5.48069	4.88407	5.31435	4.79897	4.74703	5.00073	4.86116
AT5G01860	5.83794	5.79961	5.97728	5.14568	5.40599	5.7252	4.74953	5.47249	2.10434	2.20163	3.98854	3.84299	4.02213	3.00208	2.96808	3.009	3.37167	3.34157	3.35053	3.32397	1.49123	1.57626	2.17	2.17	2.17	2.2	2.2	2.2	3.27439	3.79137	4.9	5.14	4.7	2.13	2.13	5.62644	4.848	2	2	2	2	4.00668	3.6705	5.24797	3.38435	3.77284	3.87895	4.68794	3.85188
AT3G03620	5.60881	5.77347	5.96809	5.64386	5.42962	6.02459	5.61176	5.1819	2.29278	2.3505	3.58197	3.64259	3.63547	2.76978	2.58234	2.56748	2.98467	3.51694	3.6555	3.48216	1.04085	0.898416	2.64	2.72	2.72	2.22	2.3	2.22	2.5433	2.65733	5.74	5.23	5.27	2.13	2.13	5.56072	5.63517	2	2	2	2	3.67984	5.00954	5.2184	3.27615	3.42236	3.73328	3.67595	3.63252
AT4G08250	4.30012	5.85549	5.23649	6.17792	6.00899	5.10434	5.48543	6.08958	1.926	2	3.75133	3.96423	3.74671	2.79136	2.90315	2.26009	2.90232	2.81107	3.06973	2.62216	1.22314	1.42866	2.21	2.21	2.21	2.22	2.22	2.22	3.50149	2.88031	4.4	4.41	4.24	2.17	2.17	6.79442	6.63372	2	2	2	2	4.96551	4.93274	5.56415	3.35956	3.51924	3.54863	3.68669	3.9338
AT4G20230	6.38543	7.02459	5.52982	6.38888	5.69209	5.55152	2.70044	5.52669	3.9542	2.926	3.47015	3.3941	3.59663	2.92674	2.98412	3.41304	3.25222	4.56292	4.11664	4.23527	0.977466	1.07585	2.17	2.17	2.72	2.2	2.2	2.2	3.59961	4.04888	5.44	5.54	5.31	5.2	4.75	6.3906	5.55459	2	2	2.21	2.57	3.82882	5.49793	0.882604	5.36067	5.11022	4.11022	4.58902	4.12775
PAP24	5.83794	6.79181	5.61176	7.03122	4.926	6.30378	2.82782	5.35403	7.13237	7.04985	3.93557	3.90623	3.7873	3.02225	3.34067	3.47333	3.55595	2.9473	3.36229	2.67197	2.41454	2.42771	2.17	2.17	2.17	2.28	2.28	2.28	2.72355	3.78491	4.97	5.09	5.12	2.22	2.22	5.16591	5.52356	2	2	2	2	4.81744	6.19717	5.39605	3.57409	3.5551	3.80298	3.2241	3.68863
AT1G16650	7.60659	7.59544	7.57213	6.74685	7.11998	7.2211	7.28633	7.11374	5.63517	5.14568	5.31101	5.30939	5.36409	3.40597	3.04263	4.485	4.4974	3.98669	3.52605	4.06499	3.28422	3.1561	5.91	5.94	5.91	4.19	4.19	4.19	5.04767	5.0184	7.28	7.21	7.42	6.45	6.18	8.01903	6.96232	8.39	8.46	8.1	8.2	7.49973	7.61796	8.24358	5.8328	5.83217	6.10786	5.64081	6.23049
AT3G19230	6.64818	6.21335	6.53916	6.59842	6.35579	6.0045	5.96809	5.94251	4.32912	3.23266	3.955	4.041	4.33674	2.91045	3.31008	2.98327	3.35177	3.31317	3.30669	3.33961	1.42146	1.53179	2.58	2.61	2.54	2.5	2.21	2.5	4.0034	4.29975	6.29	6.02	6.28	2.25	2.25	5.84298	5.19377	2	2	2	2	4.45314	4.38917	4.60923	4.23332	4.3938	5.1572	4.51683	5.3268
AT3G18840	6.71973	6.9472	6.58346	6.853	6.79572	7.33271	6.63227	6.53761	3.26303	3.44626	4.12011	4.25265	4.20534	3.10277	2.66124	2.78473	3.1775	3.8129	3.91156	3.94208	1.2863	1.09635	2.58	2.58	2.59	2.2	2.22	2.22	4.1129	4.29572	5.02	4.8	4.73	2.14	2.14	4.93546	6.0268	2	2	2	2	5.40764	5.77452	5.98428	3.84513	3.72829	4.44534	4.47259	4.02083
AT2G25565	6.19574	6.05094	6.44294	6.18785	5.70598	6.49025	4.12928	5.04002	2.26303	2.3505	3.55553	3.62919	3.56061	2.55803	2.47702	2.5623	3.33937	2.83075	3.19378	2.70096	1.21591	1.39086	2.28	2.17	2.18	2.2	2.2	2.2	3.05194	2.8693	4.82	5.14	4.99	2.13	2.13	5.45943	5.36107	2	2	2	2	4.0004	4.60522	4.99857	3.7428	3.80007	3.67738	3.96202	3.78617
AT3G22350	6.09381	5.8505	5.64386	5.92125	4.40599	5.54844	4.24793	4.07039	2.32193	2.37851	4.29832	4.1411	4.37674	2.71143	2.68599	2.73636	3.28582	3.07247	3.0546	2.90717	0.959475	1.12678	2.41	2.41	2.41	2.27	2.27	2.27	3.35066	3.30252	6.39	5.96	5.83	2.3	2.3	4.47249	5.10852	2	2	2	2	5.6826	6.18102	6.58225	3.76701	3.67946	4.07027	3.93711	3.95563
AT1G29270	6.31832	6.47249	7.55305	5.66676	6.96463	6.50621	5.57289	5.29278	2.88753	3	4.34225	3.81326	4.71974	3.966	3.90731	2.73322	3.2747	3.0625	2.89406	2.85731	2.17009	2.23251	5.55	5.65	5.63	2.2	2.2	2.2	4.21154	5.09912	4.82	5.57	6.06	5.87	6.56	5.06178	5.23649	4.12	4.13	6.32	6.86	9.05066	8.88362	8.18839	6.83092	5.70397	5.02378	5.37572	4.75574
AT3G05950	5.4363	6.05094	4.91169	6.24222	5.65535	5.57592	5.91409	5.18982	2.70044	2.8679	3.59797	3.69836	3.78279	2.76663	2.9381	2.7464	3.02554	2.57912	2.81161	2.82404	1.88795	1.83783	2.17	2.17	2.17	2.2	2.2	2.2	2.85149	2.89926	5.32	5.01	4.86	2.13	2.13	4.39917	4.92125	2.01	2.01	2	2.01	4.308	5.49167	4.23053	3.20618	3.50202	3.61788	4.31539	3.59574
ATSMC2	7.31198	7.10224	7.35579	7.08321	6.64674	6.77742	5.40599	6.20359	1.96347	2	3.81966	3.43744	3.54777	2.8201	3.00629	2.65094	2.84307	3.10474	3.20272	3.11805	1.9072	2.02708	2.9	2.96	2.9	2.2	2.2	2.2	3.6999	3.71472	5.78	6.15	6.03	4.1	3.58	6.04439	5.87283	3.37	3.86	4.08	4.27	5.37759	6.52892	5.69221	5.05145	4.78017	4.9102	4.54103	4.56554
AT3G18570	5.41278	3.51096	5.04439	5.27053	3.15381	4.49185	4.32193	1.848	1.88752	1.96347	3.865	3.73922	4.14082	2.53324	2.73588	2.56837	2.87573	3.76077	3.66293	3.79045	1.32431	1.46724	2.17	2.17	2.17	2.2	2.2	2.2	3.61153	3.36695	5.99	5.83	5.82	2.13	2.13	6.02901	5.20163	2	2	2	2	3.72171	2.10485	3.46313	3.35934	3.47963	3.81702	3.6287	3.53524
AT5G09780	5.65821	5.53916	5.45943	5.12928	5.853	6.17393	3.18587	2.53605	2.37851	2.29278	3.81966	3.66912	3.87354	3.05753	3.10655	2.99963	3.88399	2.95157	3.21134	2.88547	1.34588	1.12823	2.39	2.39	2.39	2.36	2.32	2.32	3.54077	3.54791	6.26	6.36	6.06	2.13	2.13	5.10014	5.10014	2	2	2	2	4.67427	5.20133	5.37133	4.3817	4.44772	4.92381	4.75558	4.75558
ZF14	7.64818	7.45121	8.271	7.46434	9.33651	8.80252	6.86419	6.43129	2.32193	2.60881	5.06889	5.26561	5.10232	4.26046	3.8116	3.88421	4.0933	4.71367	5.05441	4.80398	4.26149	3.825	4.66	4.55	5.14	2.2	2.2	2.2	4.75124	5.77919	8.89	8.38	7.73	5.39	4.91	7.40854	9.29301	2	2	2	2	9.48592	7.21401	8.56808	5.07435	5.11002	5.14664	5.20044	5.01268
AHA7	6.23266	7.3672	7.44791	6.74551	6.01123	7.04658	6.09381	6.49025	2.43296	2.56072	3.90233	3.76099	3.70782	4.24688	4.31259	4.27122	4.0539	4.90383	5.03923	5.23805	1.55572	1.50185	2.18	2.18	2.18	2.21	2.43	2.21	4.66833	4.56428	5.37	5.21	5.18	3.43	3.5	6.42459	5.66391	2.84	2.68	3.12	2.87	6.12536	6.83069	5.97785	5.58923	4.81415	4.69722	5.0116	4.25675
ATMYB5	5.76288	5.74953	5.90689	6.79181	6.53294	5.78921	5.63227	6.23074	2.1375	2.90689	4.80934	4.78845	4.84599	3.02609	3.18418	2.85247	3.22518	3.15007	2.92155	3.04375	1.2935	1.25105	3.05	3.05	3.05	2.69	2.69	2.69	3.41147	3.56259	5.65	5.55	5.38	2.45	2.45	5.7866	6.07895	2	2	2	2	5.94737	5.2928	6.32504	3.43143	3.43958	3.53279	3.573	3.58835
AT3G47170	4.98185	5.75221	6.24603	5.59991	5.91169	5.93782	1.80735	4.78136	2.10434	3.44626	3.81758	3.81758	4.06049	2.83099	3.132	2.83479	2.95019	2.51528	3.01824	2.75761	1.11811	1.15563	2.17	2.17	2.17	2.21	2.2	2.2	3.32688	3.67879	5.09	4.89	4.96	2.13	2.13	4.75489	5.37504	2	2	2	2	4.62701	4.10701	4.75427	3.42014	3.7087	3.70504	3.7955	3.42352
AT1G58410	6.42962	6.71149	7.13237	6.06393	6.22304	5.90448	6.15583	5.30743	3.43296	3.64386	3.52959	3.53197	3.67857	2.56604	2.52485	2.58376	2.59543	2.78658	2.76473	2.84075	0.971777	1.12185	4.13	4.13	4.13	5.57	5.57	5.57	2.55878	2.77444	5.29	5.3	5.38	3.14	4.31	6.33807	6.15987	2	2	2	2	5.50007	5.35717	4.61542	3.89115	3.76832	3.74904	3.75672	3.7393
AT2G44030	5.17792	5.95187	6.10434	6.19377	5.23649	5.30743	4.64962	3.40599	2.10434	2.16993	4.23737	4.13437	4.28337	3.0625	3.17109	3.05005	3.39464	4.00635	3.60538	3.54873	2.12963	1.5258	2.45	2.45	2.45	2.24	2.2	2.4	3.29434	3.34441	6.74	6.82	6.46	2.68	2.67	5.73064	6.45121	2	2	2	2	4.77624	5.98464	5.92339	3.9457	3.93993	4.25027	4.28469	4.05993
ATHB20	6.44791	6.39575	7.01458	6.62498	6.97269	6.24982	7.21335	7.35315	4.32912	4.39232	3.35631	3.52531	3.63791	3.31729	3.1801	3.35419	3.25695	4.57273	4.26825	4.31628	1.57526	1.74147	2.2	2.2	2.2	2.21	2.21	2.33	5.0836	5.27987	4.36	4.31	4.05	4.23	3.78	5.77083	5.91409	8.24	8.67	8.47	8.09	6.12696	6.98888	6.51366	5.94804	4.97326	5.03409	5.63556	5.09468
UGT71B5	5.2854	6.0045	6.24793	5.35403	6.23074	5.32193	5.12516	5.23649	3.74416	3.7866	4.45435	4.47328	4.71877	3.00624	2.97558	2.80509	3.162	3.14289	3.0603	3.02727	1.50477	1.7529	2.49	2.46	2.49	2.2	2.2	2.2	4.53309	4.68167	6.2	5.96	6.21	2.13	2.13	6.43962	6.43796	2	2	2	2	7.47577	7.8453	8.23141	3.82709	4.08135	4.50513	4.11217	4.25108
AT4G29610	9.14236	9.24294	6.92006	9.73775	8.26303	8.70009	6.5157	5.72792	2.16993	2.26303	3.78138	3.8676	3.94724	3.11983	3.40858	2.6578	3.03119	3.97263	4.05462	3.61692	1.18699	1.505	5.56	4.34	5.28	4.54	4.21	4.93	4.21279	3.86162	6.21	6.4	5.86	5.33	5.44	6.24222	5.6837	2	2	2	2	5.70222	5.91536	6.37619	4.31971	4.05372	4.34918	4.52831	4.42689
AT3G54940	5.33628	3.99095	4.94017	4.17792	5.65821	5.33628	5.41616	5.80735	8.39832	8.72758	3.7082	3.74436	3.74436	3.29416	2.99978	2.7113	3.24276	7.76908	7.76284	8.17208	1.265	0.939898	2.28	2.28	2.28	2.72	2.72	2.72	3.03685	3.86975	5.18	5.5	5.13	2.49	2.47	7.04876	4.926	2	2	2	2	2.25334	1.5366	1.12104	3.74611	3.52796	3.87927	3.92209	3.95787
AT1G56270	6.22689	6.10852	6.09592	6.50938	5.74953	6.14975	5.42291	5.96578	1.926	2.03562	3.73911	3.64368	3.88504	2.59074	2.58872	2.53309	2.73922	3.04905	2.89273	3.01319	1.42848	0.989357	2.21	2.23	2.21	2.2	2.2	2.2	3.20639	3.33018	5.43	5.35	5.23	2.17	2.17	2.26303	4.1375	2	2	2	2	4.4547	4.29265	5.13137	3.48402	3.50672	3.54489	3.73397	3.58682
AT2G35390	7.08428	7.11894	7.73809	6.88996	6.51885	7.07468	7.63081	7.55459	3.41954	3.63227	4.85071	4.85234	5.21068	3.68257	3.48042	3.76408	3.5785	3.30582	3.21279	3.23619	1.59041	1.66757	4.7	4.57	4.68	5.17	5.45	5.45	5.31903	5.57576	7.41	7.36	7.75	3.11	3.42	6.76553	7.25739	2.01	2.01	2.01	2.01	6.11245	6.08201	5.6186	4.7166	5.33106	5.3916	5.51987	5.6821
AT3G13760	3.72247	2.43296	2.58496	1.848	2.29278	1.80735	6.70183	6.41616	2.07039	2.1375	3.4825	3.41591	3.46652	2.50748	2.64618	2.93745	2.86505	3.53734	3.79449	3.56659	1.25787	1.26534	2.17	2.17	2.17	2.2	2.2	2.2	4.26603	3.28613	5.61	5.65	5.17	2.13	2.13	7.41447	3.848	4.11	5.76	5.7	5.7	3.77227	5.86443	4.51361	6.17031	4.83843	4.45604	5.18725	4.26932
ATK4	6.0045	6.06393	6.2384	5.96116	5.86047	6.15583	6.32912	6.49025	2.37851	2.48543	3.25315	3.52211	3.64324	3.31939	2.68001	2.93466	3.23351	3.26624	3.12512	2.94864	1.13889	1.25706	2.27	2.18	2.18	2.23	2.23	2.23	3.18243	2.88286	4.36	4.47	4.49	2.64	2.44	5.41954	5.05311	8.07	8.25	7.53	7.06	5.0453	4.27313	5.37768	4.21857	3.58596	4.10404	4.18993	3.70094
AT3G44230	6.02015	6	6.07039	5.32912	6.34163	5.10852	5.2854	5.04876	2.03562	2.10434	3.62088	3.51242	3.5071	2.35622	2.49772	2.64857	2.5854	2.7176	2.66368	2.56848	1.35922	0.912155	2.17	2.17	2.17	2.2	2.2	2.2	2.72267	2.63558	5.21	4.86	4.71	2.13	2.13	5.96116	4.72247	2	2	2	2	3.75875	3.62395	4.79689	2.97921	3.47301	3.56786	3.56444	3.77024
AtHB28	5.16993	5.60881	6.2075	5.95884	5.25927	3.01792	5.37156	4.41278	2.63227	2.70044	4.33527	4.53556	4.85797	2.48361	2.60176	2.75257	2.6881	3.16218	3.47302	3.366	1.22935	1.62305	2.28	2.28	2.28	2.22	2.22	2.22	3.92926	3.79163	5.27	5.31	5.31	3.99	3.59	5.21335	3.08746	4.9	5.72	6.34	6.92	5.39168	6.16575	5.49806	3.81951	4.0561	3.57789	4.0381	3.59649
AT4G25580	4.67807	5.33985	5.87529	5.82528	6.2724	5.9472	7.68089	7.55075	4.43962	5.16189	3.60689	3.60689	3.63132	2.78176	2.68088	2.67809	3.20983	5.23368	5.17517	5.42362	4.65792	3.24578	3.3	2.51	3.04	3.12	3.12	2.99	3.47495	3.39754	5.31	5.09	4.77	2.38	2.38	6.3345	8.85237	2	2	2	2	1.5759	1.92737	2.01836	3.70097	3.81839	4.48179	4.08036	4.35113
BSU1	3.926	6.38024	6.5744	6.13955	6.46107	6.74416	3.23266	5.53605	2.10434	2.29278	4.72331	4.7175	5.10014	3.30817	3.46815	3.03443	3.42788	3.89411	3.92138	3.77899	2.10872	1.70377	2.58	2.58	2.58	2.2	2.2	2.2	4.88637	5.0544	5.81	6.03	5.55	2.63	2.63	7.03232	5.36107	2	2.06	2	2	4.69939	5.50927	5.56615	4.15501	4.76344	4.76344	4.74749	4.96523
AT5G08090	6.7866	6.54071	6.44956	6.75756	6.44128	6.42122	5.59991	5.99548	1.926	2	4.06574	3.92502	3.90837	2.90797	3.07957	2.74402	3.64016	3.22549	3.54205	3.16937	1.30502	1.28957	2.81	2.81	3.11	2.2	2.2	2.2	3.33075	3.06697	6.07	6.01	5.53	2.24	2.24	4.88753	5.61471	2	2	2	2	4.66132	5.14488	5.56942	4.01653	3.87345	4.25059	3.93738	3.70094
AT1G75620	6.93782	7.45615	7.10538	7.22978	6.58045	6.91886	5.64097	5.61471	1.926	2	3.51735	3.567	3.63992	3.22389	3.33151	2.94467	2.75322	3.30442	3.5076	3.44311	1.52926	1.71947	2.33	2.33	2.36	2.28	2.28	2.28	3.55096	3.23671	5.57	5.98	5.8	2.72	2.72	5.88753	6.24793	2	2	2	2	5.9104	6.27443	5.57914	3.73134	3.67274	3.68194	3.56365	3.26417
AT3G09590	4.34341	5.07468	5.3147	2.76553	4.80735	4.33628	3.90689	5.25927	1.96347	2.03562	3.59096	3.4848	3.85182	2.69274	2.82911	3.00917	3.81901	2.63808	3.03796	3.00489	1.39876	1.52083	2.17	2.17	2.17	2.2	2.2	2.2	3.18711	3.11777	5.66	5.33	5.42	2.13	2.13	2.7866	4.21723	2	2	2	2	5.40916	5.59119	5.42465	3.47023	3.69233	4.00094	4.50585	3.48939
BHLH039	5.30012	5.8802	6.43296	5.72792	1.26303	5.36107	5.45943	6.34163	2.20163	2.29278	3.77115	3.54304	3.44286	3.24192	3.09603	2.40852	3.19019	4.45857	4.25456	4.8348	7.28773	7.14814	2.17	2.17	2.17	2.2	2.2	2.2	2.79125	4.85977	4.69	5.35	4.81	7.38	6.53	6.10434	4.88264	8.85	8.22	9.09	8.72	5.69202	7.03014	6.05373	3.9295	5.61121	3.63864	3.78075	3.42352
ASK12	5.39917	5.02237	4.83794	5.41954	6.08534	6.03782	5.52982	5.9542	4.54844	3.3505	3.59167	3.76099	3.67342	2.14666	2.22074	2.24894	2.36208	2.54717	2.75281	2.66362	1.15257	1.42587	2.42	2.42	2.42	2.2	2.2	2.2	2.61503	2.88695	5.4	4.96	4.85	2.75	2.75	7.12722	7.1416	8.13	4.15	2.01	2.29	9.24513	6.97142	8.61191	3.1925	3.50301	4.35563	3.58087	4.16094
AtTLP5	5.63517	5.33271	6.36457	6.40939	6.64097	6.12102	4.848	5.46923	1.926	2	3.96433	3.92106	3.95589	3.30193	3.21427	2.83238	3.52344	3.51813	3.32475	3.58917	1.63371	1.49174	2.62	2.92	2.62	2.7	2.46	2.7	3.75258	3.50287	5.52	5.32	5.55	2.38	2.38	5.62059	5.63807	2	2	2	2	2.56716	5.21805	4.98855	3.70273	3.85154	3.71959	4.0029	3.91375
CYP98A9	6.34696	6.53916	6.24603	6.60881	6.74281	6.45286	5.37156	5.10434	2.16993	2.10434	4.06853	3.90957	4.50473	3.08064	2.9624	2.87948	3.07083	2.51147	2.86385	2.72878	0.801958	1.19667	2.17	2.17	2.17	2.2	2.2	2.2	3.05959	3.33482	5.63	5.72	5.66	2.13	2.13	5.6865	4.93546	2.15	2.15	2.15	2.12	5.21558	5.40306	5.36644	3.43886	3.2916	3.52781	3.76522	3.56854
AtSTS	5.3505	5.52356	6.40939	6.16189	5.44294	5.42962	5.65535	5.33271	2.72247	5.30743	3.75687	3.91926	3.77363	2.6677	2.60275	2.97852	2.59773	3.70605	3.5171	3.25766	1.5568	1.37292	2.17	2.17	2.17	2.2	2.2	2.2	3.16892	3.29915	4.82	4.98	4.66	2.14	2.14	5.43296	5.07895	2	2	2	2	5.23861	5.31864	4.27075	3.91587	4.05921	4.09876	4.02251	3.81058
MYB101	4.99095	5.51096	5.06178	5.12928	5.84046	5.35403	2.98185	5.05745	1.96347	2.03562	3.74832	4.05458	4.25265	2.8471	2.64188	2.82587	3.99754	3.20664	3.43224	3.34866	1.22315	1.04525	3.04	2.29	3.09	2.2	2.2	2.25	3.68102	3.4683	5.32	5.19	4.97	2.14	2.13	5.46923	6.01346	2	2	2	2	5.09233	2.69515	3.19417	3.41334	3.64604	3.71565	3.62341	4.24144
AT2G41550	6.56834	6.15583	6.07895	6.24982	4.3147	3	7.22014	7.19771	6.23266	5.82018	3.9851	3.75378	3.90993	2.81218	2.67615	2.63775	3.52216	3.92605	3.70307	3.86381	2.51616	3.13178	2.54	2.46	2.69	2.2	2.2	2.2	4.88092	4.33072	4.97	5.12	5.28	3.87	3.27	7.45943	6.25172	10.57	8.64	7.96	7.64	6.63365	6.38301	6.17507	4.54529	5.0938	5.9956	5.10743	6.02557
AT3G22160	7.51017	7.91707	7.71631	7.49985	7.25739	7.09592	7.92065	7.56301	4.04439	4.10434	6.57117	7.37544	6.55464	4.70097	5.11376	4.48193	4.40275	4.3544	4.50763	4.03629	6.33789	5.91272	6.46	6.39	6.5	6.45	8.47	5.77	4.70791	5.03993	10.09	9.87	9.21	4.04	4.04	8.55919	8.3672	6.13	6.81	6.26	6.35	10.4602	9.78434	11.0902	6.65167	6.12249	5.84944	5.86336	5.51348
AT4G03100	7.64241	7.84109	7.09592	8.22834	6.90689	7.69975	7.03672	6.36282	5.69488	4.87774	4.12011	4.24202	4.10421	3.82656	4.44118	4.07278	4.4614	5.05478	4.96815	4.84626	2.68603	2.84656	6.09	5.87	5.87	2.2	2.2	2.2	4.13677	4.70059	5.6	6.06	5.88	7.07	6.93	2.3505	5.56682	6.83	6.84	8.44	8.76	2.54185	6.50564	5.29539	5.80532	5.5082	5.23558	5.72352	5.82242
AT2G20110	6.71699	6.62205	6.37678	6.42626	6.55459	5.83289	5.14975	5.31107	2.8679	2.926	3.46566	3.68019	3.33575	2.79641	3.05032	2.58535	2.82414	2.73032	2.89743	2.81026	1.1718	1.51288	2.18	2.18	2.18	2.25	2.21	2.2	3.14441	3.15739	5.05	5.16	4.88	2.67	2.13	6.46761	6.3505	5.22	5.22	5.03	5.24	6.56088	5.96036	6.71907	3.44512	3.54192	3.69511	3.45779	3.37239
AT1G22670	6.6865	6.05094	6.46271	6.25739	5.76818	5.8679	4.07895	4.83794	1.96347	2.03562	3.577	3.77904	3.8043	2.57867	2.58342	2.57945	3.24288	2.52891	2.89364	2.6857	0.95344	1.20206	2.17	2.17	2.17	2.2	2.2	2.31	3.12281	2.98343	4.95	4.74	4.84	2.13	2.13	5.0268	5.08746	2	2	2	2	4.38627	5.36246	5.16013	3.52286	3.55704	3.43511	3.43551	3.64198
AT4G34400	6.46107	6.55152	6.16591	6.64241	5.86295	6.39403	4.23266	5.51412	2.3505	2.53605	4.51133	4.17926	4.69302	2.66061	2.49585	2.45976	2.7588	2.94705	3.04663	2.97042	1.32638	1.81	2.17	2.17	2.17	2.2	2.2	2.2	3.31507	3.33089	5.25	5.07	4.84	3.21	2.97	6.52513	6.52669	2.01	2.01	2.01	2.02	5.74464	5.62357	5.70976	3.46527	3.42946	3.71036	3.69217	3.64657
AtPP2-A7	6.23649	6.36807	6.29829	6.31832	6.32012	6.05528	5.32193	6.01123	2.65535	2.926	3.94497	4.08442	4.40553	3.08195	3.2118	3.07653	3.01327	3.43329	3.39168	3.05873	1.48582	1.69446	3.11	3.09	3.21	2.86	3.01	3.64	4.55366	4.27846	6.98	7.23	7.34	2.28	2.28	5.40259	5.70598	2.24	2.01	2.01	2.01	6.96665	6.43081	6.56807	4.90615	4.73241	5.05713	5.05439	4.62329
AT5G54040	6.35579	5.96116	6.52982	6.58195	6.00899	5.24031	5.92837	6.39232	2.48543	2.7866	3.26698	3.27365	3.34516	2.8327	2.79597	2.88884	3.47846	3.26334	3.36411	3.63122	1.01458	0.962917	2.18	2.18	2.18	2.2	2.2	2.2	3.32562	3.8115	4.48	4.56	4.61	4.35	4.47	5.46923	5.30743	5.57	6.19	6.4	5.36	6.56804	7.64903	6.94144	6.50844	4.70011	3.97608	5.19012	4.06089
ABCG25	7.29002	7.55689	7.61618	7.34607	8.08002	7.90989	6.79572	6.92244	5.65821	6.43463	4.90421	5.3757	5.01813	4.12192	4.06426	4.37855	3.85833	6.44642	6.54885	6.46684	3.63513	3.25191	5.06	5	5.56	5.42	4.32	4.74	4.50741	4.80073	6.9	5.78	6.14	5.71	6.07	7.64746	8.77808	2.2	2.2	2.2	2.2	8.05843	7.49006	7.48601	5.79496	6.23831	5.3417	4.26189	5.55801
AT4G13070	6.27053	5.86047	5.71425	5.85798	5.65821	5.83794	5.82528	5.55766	2.48543	2.58496	3.84905	3.9213	4.17742	2.93604	2.75002	3.19897	3.22316	3.36006	3.11853	3.12445	1.2879	1.18736	2.17	2.17	2.17	2.2	2.2	2.2	2.77879	2.62662	5.41	5.51	5.72	2.3	2.23	5.78921	4	3.78	4.09	4.13	4.25	6.02353	6.06197	5.272	4.25219	4.1647	3.59741	3.82521	3.50216
ATEXPA18	6.86047	7.83983	7.45204	6.96116	6.75622	7.03892	7.20457	7.35491	2.67807	3.43296	3.64969	3.7894	3.94724	4.86134	5.03196	5.12917	4.09788	6.1535	6.29589	6.21875	1.39514	1.91638	2.24	2.24	2.24	2.23	2.23	2.24	4.85486	4.80331	5.62	6.05	5.85	4.88	4.95	6.11686	4.848	6.74	5.33	7.31	6.69	8.55695	8.90055	7.84666	6.9252	6.29029	4.70828	5.16794	4.73323
AT1G63820	6.00675	5.9542	6.83162	6.4545	6.58195	6.35403	5.56682	5.41616	2.29278	2.32193	3.74557	3.74557	3.69227	3.22853	3.11176	3.04851	4.26715	3.51158	3.82376	3.37693	1.27786	1.15189	2.24	2.43	2.63	2.25	2.25	2.25	3.78299	3.63438	5.44	5.33	5.34	2.27	2.56	5.61471	5.71699	2.73	2.74	2.79	2.61	6.58231	4.43659	6.63703	4.10175	4.08824	4.38939	4.43449	4.26126
AT5G53190	5.27426	6.11478	6.14568	6.14975	6.3837	6.04002	5.08746	5.89966	4.848	4.93546	3.539	3.65652	3.58473	2.60001	2.70174	2.35847	2.89189	2.93947	2.94601	2.67468	1.44864	1.32306	2.21	2.21	2.21	2.28	2.28	2.28	3.25219	3.11698	4.57	4.67	4.64	2.21	2.21	4.87774	5.20555	2	2	2	2	1.6784	3.80545	3.21167	3.72327	3.90214	4.01559	3.98082	3.70789
AT1G22110	4.91648	4.99548	4.8679	5.23649	5.35755	5.37156	6.8936	6.77873	9.3217	8.82718	3.82207	3.63886	3.85692	2.65161	2.73691	2.60482	2.85546	2.69423	2.79832	2.78478	1.02023	0.922581	2.17	2.17	2.17	2.2	2.2	2.21	5.71395	4.04986	4.58	4.28	4.03	2.13	2.13	3.8679	5.29278	5.35	2.39	2.43	2.46	6.0422	5.54664	6.51999	3.3287	3.39026	4.76344	4.69214	4.32035
AT1G74150	6.11686	6.12309	6.34518	6.56986	6.34518	5.97957	4.70598	5.60881	2.10434	2.20163	3.56716	3.62812	3.69645	2.67969	2.65596	2.59171	2.72431	2.69294	2.67827	2.76959	1.77611	1.37059	2.43	2.36	2.76	2.2	2.2	2.2	2.46291	2.66192	4.44	4.73	4.54	2.21	2.21	5.42291	5.96809	5.41	6.2	6.94	7.37	5.07208	4.82601	5.2064	3.72027	3.72596	3.71297	4.35404	3.93911
AtPP2-B12	5.8679	6.12516	6.32553	6.69209	5.7866	6.2891	3.43296	4.41278	2.07039	2.1375	3.90424	3.59946	3.82876	2.94581	2.71985	2.64998	3.15742	2.79135	3.14506	2.7979	1.3328	1.1297	2.17	2.17	2.17	2.2	2.2	2.2	3.32677	3.18593	5.56	5.89	5.44	2.13	2.13	4.98641	5.80478	2	2	2	2	5.54584	4.912	5.78949	3.50932	3.588	3.49719	3.73107	3.39757
AT3G46150	5.48543	6.39403	6.10224	5.64386	3.58496	5.8505	3.43296	1.37851	2.07039	2.1375	3.6098	3.78796	3.87163	2.71652	2.7767	2.71345	2.69523	3.21052	3.25325	3.06327	1.1237	1.15845	2.17	2.17	2.17	2.2	2.2	2.2	3.34658	2.97997	5.61	5.94	5.96	2.14	2.14	4.91648	5.79442	2.15	2	2	2	5.93504	5.73986	4.6092	4.11053	4.11528	3.65605	4.02621	3.88152
AT3G62280	6.03782	6.46923	6.91528	6.62498	4.90207	6.12722	4.853	4.60288	3.18587	2.48543	3.84263	3.88446	3.872	2.7611	2.88838	2.69599	3.33437	4.76599	4.58066	4.95493	1.6153	1.58342	3.18	3.18	3.18	2.2	2.2	2.2	3.93726	3.92934	5.89	5.58	5.47	3.99	3.85	6.12102	5.44956	2.33	3.34	5.3	5.07	6.10745	7.31406	6.93417	6.75241	4.98147	4.80367	4.85799	4.61103
NF-YB8	6.5157	6.56072	6.69209	7.05094	6.77742	6.02237	5.98868	7.23649	5.42962	5.0045	6.76879	6.40834	6.66155	3.84859	3.7564	3.87799	3.95073	4.59703	4.58825	4.54985	4.40085	4.04114	4.25	4.76	4.26	3.1	3.43	3.1	5.47694	5.497	7.73	7.16	7.12	5.82	5.82	7.48784	8.44915	11.11	11.23	11.23	11.16	7.90616	8.42544	8.37832	6.38467	6.717	6.41267	6.59749	6.22501
AT2G34540	5.82782	6.11061	5.6893	6.10014	4.21723	5.07468	5.50144	5.82273	2.16993	2.23266	3.80605	3.69903	3.76762	2.77544	2.85706	2.51794	2.98452	2.98271	2.97441	2.89347	1.22139	1.42246	2.98	2.98	2.98	2.25	2.25	2.25	3.37801	3.1054	4.99	5.14	5.03	2.43	2.43	6.50779	5.91648	2	2	2	2	5.57137	6.2086	6.34866	4.11052	4.05865	4.00393	4.11205	4.15188
AT4G10950	5.59395	5.42626	5.49825	5.57289	5.86047	5.24413	5.22497	5.50462	2.10434	2.16993	3.81913	3.6571	3.62844	2.36364	2.85888	2.42689	2.59885	3.26169	2.94449	3.00914	1.23727	1.34348	2.23	2.23	2.23	2.2	2.2	2.2	2.8286	2.88777	4.72	4.8	4.76	2.16	2.16	5.69766	5.32193	2	2	2.03	2	3.36028	5.35781	4.60192	3.49212	3.83253	3.85211	3.717	4.25284
AT3G58450	2.29278	3.66676	4	5.21723	3.80735	4.54226	3.44626	3.16993	3.76553	4.52356	3.54089	3.61363	3.62276	2.93008	3.02181	2.87955	3.01666	5.19945	5.19029	4.88228	1.23719	1.37465	2.19	2.19	2.19	2.23	2.23	2.23	3.82456	4.27685	5.57	5.58	5.63	2.13	2.13	5.38543	6.09803	2.07	2.01	2.07	2.07	1.88536	2.31422	1.59644	3.97722	3.91303	4.24291	4.13988	3.81346
CHAT	6.03782	6.01792	5.91169	5.91409	5.43296	5.40259	5.1127	4.42626	1.96347	2.03562	4.50152	4.61797	4.43934	2.66791	2.86891	2.57677	2.83219	2.55875	2.73331	2.71046	1.10315	1.09212	2.17	2.17	2.17	2.2	2.2	2.2	3.14704	2.54464	5.52	5.25	5.85	2.13	2.13	4.97269	4.97269	2	2	2	2	5.72265	4.89686	4.96304	3.47528	3.25355	4.00311	3.39182	3.705
AtAUR3	7.36545	6.98527	7.29186	7.10643	7.00675	6.89603	6.55152	6.57289	2.43296	2.53605	4.37142	4.33213	4.54377	2.95628	3.43951	3.00941	3.17301	4.18765	3.85105	3.64445	2.51954	2.53837	3.19	3.66	3.97	2.2	2.2	2.2	4.85948	4.64606	5.42	5.42	5.37	3.66	4.47	5.47897	6.54226	7.55	6.53	7.13	7.49	5.93222	6.45504	5.99258	5.18489	4.90864	5.18489	4.69989	4.92285
AT2G14060	4.24031	6.04002	5.37504	4.95884	4.64962	5.62352	5.39575	1.76553	3.08746	3.81762	3.46102	3.374	3.66043	2.48725	2.72924	2.49542	2.78178	2.57261	3.03489	2.81872	1.42906	1.36436	2.17	2.17	2.17	2.2	2.2	2.2	2.90637	3.16883	5.45	5.34	5.12	2.13	2.13	5.29278	3.97269	2	2	2	2	4.01198	5.21653	4.28421	3.7448	4.77305	3.84218	3.60635	4.02105
AT4G35280	5.44956	5.1334	5.15785	6.02459	5.85549	5.70598	4.76022	5.0917	1.96347	2.10434	3.58405	3.5518	3.84316	2.4873	2.65166	2.50307	2.65284	2.65046	3.12026	2.77319	1.27734	1.34034	2.19	2.19	2.19	2.2	2.2	2.2	3.22687	2.91678	4.8	4.8	4.6	2.13	2.13	4.63807	4.40599	2	2	2	2	4.78668	4.11914	5.32253	3.46094	3.60124	4.03815	3.45687	3.46296
AT2G34910	6.74551	7.38024	7.24222	7.24793	6.33807	7.14568	7.66747	7.6865	3.73335	4.15381	3.29451	3.38134	3.29856	3.89734	3.57231	3.25188	3.87703	5.19268	5.37571	5.30938	1.29325	1.35049	2.17	2.17	2.17	2.2	2.2	2.2	5.00057	4.92684	4.98	5.04	4.89	4.27	4.04	7.13443	6.13134	6.46	5.33	4.98	5.02	7.62643	7.56227	7.14423	5.64221	4.49484	4.46536	5.41065	4.89712
AT1G33890	5.08746	5.96809	5.49825	5.70044	5.30378	5.27426	1.926	4.34341	2.3505	2.45943	3.47071	3.66685	3.57158	2.39144	2.44096	2.04969	2.52239	2.43974	2.67857	2.46717	0.818728	0.815693	2.34	2.17	2.17	2.21	2.21	2.21	3.04611	2.72206	4.94	4.88	5.02	2.13	2.13	5.04002	4.42626	2.01	2	2	2	3.95084	4.78842	4.77808	3.56378	3.71692	3.55387	3.86916	3.56405
AT2G21510	5.2817	5.33985	6.47411	3.79701	5.62352	5.42626	4.46597	4.7866	1.96347	2	3.63035	3.78355	3.58421	2.78129	2.68357	2.62528	2.57522	3.07409	3.14857	3.07528	1.49864	1.99523	3.22	2.42	2.84	2.37	2.24	2.24	3.53475	3.42662	7.22	6.88	6.83	2.27	2.54	6.49825	6.27984	2	2	2	2	7.7591	6.17268	6.44975	4.19766	4.08418	4.15332	3.99366	3.95787
AT1G26450	7.12205	7.40939	7.27333	7.23649	8.38543	7.93546	6.0268	6.24603	3.08746	2.76553	4.81397	4.53917	4.81454	4.6604	4.58633	4.2913	3.75755	5.76783	5.5	5.28685	3.05815	3.45201	5.32	4.28	4.2	2.2	2.2	2.2	3.34152	3.92196	6.76	6.33	6.58	6.75	6.27	6.64097	7.20653	8.99	8.4	7.69	7.75	7.30554	7.11869	6.54556	5.28035	4.15848	4.36887	4.49753	4.113
INT3	6.50621	6.22689	5.83542	6.35403	6.17991	6.27612	5.1819	5.74416	1.96347	2.07039	3.87709	3.78716	4.35247	2.91019	2.83498	2.90358	3.11142	3.06281	3.15424	2.96428	1.20459	1.28252	2.49	2.39	2.41	2.32	2.32	2.31	3.13791	3.41676	4.96	4.92	4.86	2.21	2.21	5.88264	5.98185	2	2	2	2	4.52624	5.38136	4.01215	3.2468	3.77255	3.76552	3.85065	3.70094
AT3G49340	5.0917	5.43962	6.42794	5.82528	5.38888	5.95652	4.53605	5.27798	2.45943	2.76553	3.60643	3.66359	3.55425	2.76628	2.92517	2.57463	2.75122	2.90977	2.95799	2.77385	1.11849	1.42793	4.67	4.92	5.17	5.7	5.79	5.71	3.33213	3.30791	6.27	6.25	6.09	5.64	5.64	5.16993	6.2555	2.03	2	2	2	5.68634	5.8452	6.31451	3.49773	3.70311	3.92493	4.02428	3.77115
EIL2	5.25927	5.52356	6.25739	4.81762	5.78398	5.99548	2.29278	2.40599	1.96347	2.03562	3.80068	3.81707	3.99128	2.91515	2.72133	2.65413	2.84144	2.87968	3.16283	2.88786	1.04037	1.17089	2.31	2.31	2.31	2.21	2.77	2.29	3.66465	3.72637	5.2	5.17	5.19	2.13	2.13	4.54844	5.51728	2	2	2	2	4.34258	4.76672	5.52798	3.76049	3.57492	3.78242	3.86679	3.92476
AT2G42330	6.05311	5.92362	6.14771	6.63807	6.07682	5.89239	7.79181	7.84424	5.50144	5.21723	4.93641	5.29477	4.75672	3.61016	3.42973	3.54747	3.53231	3.67969	3.70522	3.6411	2.23251	2.02754	2.17	2.17	2.17	2.22	2.22	2.5	5.26388	4.72021	6.15	6.16	6.3	2.13	2.13	7.31379	6.72928	5.15	4.06	2.19	2.04	6.10281	5.89769	5.99247	4.29427	4.34471	6.09639	5.94186	6.02963
AT3G29796	6.10014	2.48543	6.0268	6.05528	4.34341	5.46923	5.23649	5.18982	3.23266	2.63227	4.39063	3.99982	4.49272	2.93092	3.01467	2.83894	4.04524	3.10435	3.34654	3.22228	1.71559	1.37016	2.17	2.17	2.17	2.2	2.2	2.2	3.70112	4.11658	6.01	6.23	5.94	2.13	2.13	5.71973	4.35755	2	2	2	2	1.47552	0.613852	4.9596	3.46016	4.04144	4.29509	3.95423	4.15625
UBP14	8.82687	8.48784	8.48583	8.23936	8.80832	8.56643	8.74953	8.95361	7.97441	7.75154	6.2997	6.64121	5.9452	4.68561	4.51394	4.94401	3.29463	5.59725	5.43777	5.07238	2.15	2.7856	2.49	2.49	2.49	3.14	2.82	2.79	6.66955	6.73374	6.65	6.3	6.32	5.23	4.92	7.72656	8.01959	5.82	4.18	2.37	2.37	6.65382	6.04234	6.31442	4.4638	4.28793	4.92614	5.02562	6.57397
ERF12	7.12309	6.94603	7.47573	7.18488	6.84549	6.84549	5.29278	5.45943	2.3505	2.40599	4.3507	4.31249	4.601	2.95056	3.03388	3.09476	2.87512	3.35352	3.55612	3.1758	1.43386	1.60714	2.95	2.52	2.42	2.21	2.21	2.21	3.37036	3.28479	5.47	5.24	5.17	2.76	2.57	5.76022	5.82018	2	2	2	2	6.00169	5.78266	6.60859	3.20586	3.47253	3.27783	3.46618	3.61413
SLAH1	6.52042	6.63807	6.52199	6.45121	5.83794	6.28355	5.73064	5.57289	1.88752	1.96347	3.43242	3.38713	3.33798	2.44586	2.80501	2.62102	3.20633	2.66193	2.59353	2.56534	1.20666	1.11106	2.2	2.2	2.2	2.2	2.2	2.2	2.99261	3.66852	5.04	5.05	4.84	2.13	2.13	6.51096	5.50462	2	2	2	2	4.41449	4.94873	4.32314	5.45637	4.68829	4.11022	4.69387	4.1426
ATIPT8	6.61471	6.47735	6.31651	6.16189	4.97269	4.61471	5.21723	5.77347	2.16993	2.26303	3.95516	4.08297	4.12597	3.01312	2.9947	2.70579	2.94727	2.86926	2.9235	2.70066	1.22105	1.19923	2.33	2.33	2.33	2.37	2.34	2.34	3.04917	3.4644	6.29	6.27	6.17	2.46	2.57	5.61765	4.67807	2	2	2	2	4.47556	5.44145	3.32766	3.75494	3.72913	3.90546	4.29625	4.13237
AT2G35460	5.1127	6.21335	6.57592	6.27426	5.44956	5.96809	6.42794	5.64386	1.88752	1.96347	3.81664	3.98047	3.97077	2.76765	2.69356	2.4757	2.83909	2.74081	3.17957	2.83646	1.58047	1.45513	2.31	2.38	2.38	2.25	2.25	2.25	2.97817	3.06999	5.93	5.68	5.62	2.19	2.19	5.51728	5.29646	2	2	2	2	5.70985	5.56503	5.26598	3.35954	3.44512	4.03845	3.75387	3.62321
AT4G25150	6.75221	6.83289	6.41954	6.88631	5.42962	5.77347	5.96809	6	5.84046	5.76818	4.33808	4.23256	4.27322	2.63529	2.65171	2.88674	2.83455	3.13194	3.46235	3.35216	2.44415	2.77937	3.31	3.31	3.31	2.56	2.56	2.56	3.43774	3.66121	5.43	5.46	5.34	4.8	5.08	6.70183	6.79831	5.06	3.82	5.9	6.25	5.67449	6.40458	5.62928	4.15716	4.37422	4.00466	3.76366	4.05957
AT1G72000	4.38543	4.46597	5.46597	4.39917	3.3505	5.20945	3.1375	3.58496	2.1375	2.43296	4.37024	4.42051	4.34324	3.14254	3.14097	3.01159	3.18266	3.341	3.61373	3.56827	2.09586	1.99463	2.23	2.23	2.33	2.37	2.29	2.25	4.09366	4.43975	5.52	5.58	5.31	2.15	2.15	2.88753	2.60881	2	2	2	2	4.7378	5.42204	4.91791	4.19896	3.98425	4.82964	4.98588	4.95012
ACP5	5.78921	6.65678	6.4446	6.06609	6.30378	6.4822	4.57289	5.62352	2.29278	2.58496	3.92659	3.76656	3.76424	2.68204	2.76187	2.6578	2.79143	2.78775	2.70224	2.38916	1.45348	1.37746	2.17	2.17	2.17	2.2	2.2	2.2	2.91017	2.60083	5.55	5.75	5.49	2.29	2.29	4.853	3.64386	4.16	2.01	4.85	2.87	3.36895	5.75857	5.49371	3.80115	3.51557	3.67439	3.33961	3.93093
AT4G14170	6.73471	6.18982	6.67807	5.95884	6.40259	4.82273	6.6851	6.7866	8.24603	7.70736	4.16341	4.06958	4.12751	2.82804	3.14506	3.11221	2.66308	3.41197	3.44997	3.54542	2.0842	1.63296	2.36	2.91	2.42	2.2	2.2	2.2	3.82448	3.44817	5.51	5.29	5.59	4.31	4.17	6.49025	6.04221	3.15	2.02	2.02	2.01	4.23221	5.41788	5.42475	3.97566	4.16496	4.92697	4.87095	5.05472
AOX1B	2.80735	3.21723	2.53605	5.06178	4.20945	3.07039	2.03562	2.76553	2.51096	2.58496	4.54693	4.75083	4.79059	3.47142	3.52303	3.25208	3.91432	3.78603	3.68478	3.66044	1.87492	2.14315	2.22	2.22	2.22	2.2	2.2	2.2	4.93951	4.4313	10.04	7.69	7.29	2.13	2.13	2.40599	4.32912	2	2	2.06	2.5	7.74729	6.78271	8.75297	4.91118	4.68114	5.22175	5.09504	4.90831
AtGH9B18	7.51649	7.29554	7.14057	6.53761	6.45943	6.07895	5.53916	5.62936	2.10434	2.16993	4.36859	4.14082	4.65368	2.84095	2.96248	3.08521	3.91326	3.61594	3.64325	3.69231	1.71076	1.93802	3.61	3.53	3.49	2.49	2.31	2.49	3.73694	3.69861	6.67	6.62	6.51	4.08	4.08	5.53916	5.90929	2.04	2.04	2	2	5.53485	5.19708	4.61153	4.64857	4.96896	4.57261	4.44406	4.64857
BRCA1	6.58045	6.22497	6.50303	6.46107	5.53916	6.1127	5.81506	5.50779	2.80735	2.8679	3.70553	3.67924	3.81004	2.97854	3.23343	2.86898	2.95595	3.37088	3.42883	3.71594	2.19652	1.98034	3.39	3.16	3.46	2.21	2.21	2.21	3.66209	3.93099	4.51	4.79	4.52	4.37	4	5.89724	5.8679	6.75	6.75	5.94	6.09	5.77191	6.22425	6.19925	4.8628	4.69663	4.47795	4.84761	4.58832
TYRDC	7.49265	7.25077	7.41532	7.53216	6.95768	6.32193	6.07468	5.87036	5.45943	5.52042	3.81653	3.64665	3.65434	2.90338	3.17856	3.27216	3.27094	3.31338	3.39194	2.99903	1.30443	1.46219	3.38	3.31	3.2	2.2	2.2	2.2	3.15367	4.52447	5.53	6.26	6.16	5.48	5.35	5.38543	5.36107	2	2	2.7	3.62	5.53014	7.19895	6.77259	4.78431	5.89867	4.80368	4.67072	4.61741
AT1G76250	5.46597	5.67525	3.33628	5.56986	5.07895	3.18587	2.51096	4.72792	1.80736	1.88752	3.86108	4.01481	4.14839	2.92248	3.01504	2.97297	3.0239	3.31484	3.70571	3.75102	1.3097	1.30952	2.17	2.17	2.17	2.2	2.2	2.2	3.42346	3.48837	5.72	5.21	5.19	2.13	2.61	5.82528	5.59096	2	2	2	2	4.76591	3.00115	1.45421	4.31928	3.85915	4.45922	4.36477	3.95206
hemb2	6.71425	5.86295	6.18982	6.732	5.87774	5.83542	5.32193	6.0268	2.23266	2.26303	3.91644	3.94032	4.03108	2.59358	2.70649	2.62263	2.80557	3.015	3.28214	3.22227	1.33792	1.33888	2.17	2.17	2.17	2.2	2.2	2.2	3.45542	3.50079	5.5	5.2	5.62	2.13	2.13	5.52669	4.88753	2	2	2	2	4.41555	3.94111	4.30016	3.32769	3.40569	3.45318	3.45193	3.75706
AT5G62260	6.67243	6.31288	6.98071	6.48543	6.15583	5.79701	6.26866	6.17193	2.48543	2.56072	3.9995	3.84246	4.24875	3.26009	3.26468	3.48911	3.27794	3.87818	4.0858	3.62337	1.81829	1.5816	2.17	2.17	2.17	2.2	2.2	2.21	4.23315	4.22899	5.41	5.53	4.97	2.59	2.26	6.7046	6.22304	6.27	6.91	6.17	5.62	5.28253	5.66477	6.68167	5.34533	4.61066	5.07981	5.14907	5.08152
AT5G28920	5.848	5.77873	5.24031	4	4.37851	3.99095	4.47249	5.42626	2.16993	2.32193	4.23824	4.12585	4.48004	2.78549	3.16155	2.67023	3.42788	3.33041	3.3859	3.21204	1.25577	0.97302	2.34	2.34	2.47	2.21	2.21	2.21	3.50619	3.24344	6.64	6.18	6.15	4.08	2.64	3.74416	5.37851	6.64	5.7	5.6	5.38	5.77323	4.98703	5.44837	4.145	4.24024	4.05517	4.03777	4.22216
AT5G59660	6.39917	6.47573	6.10434	6.61912	6.10224	5.93546	5.12516	6	2.23266	2.37851	3.86698	4.22775	4.21101	2.83084	2.88587	2.51794	3.2295	3.1951	3.03552	2.78459	1.10735	1.26826	2.17	2.17	2.17	2.2	2.2	2.2	2.86488	2.8656	5.07	5.13	4.83	2.49	2.13	5.82018	5.8125	5.47	5.16	5.47	5.47	5.03263	4.0499	3.87779	3.3536	3.51533	3.30876	3.2247	3.91568
AT1G68040	5.85549	5.926	5.76022	6.20555	6.10434	5.75756	5.54226	6.22497	2.20163	2.20163	3.46324	3.25523	3.42214	2.65392	2.58885	2.44069	2.58634	2.78661	2.68815	2.7966	1.05622	1.15563	2.17	2.17	2.17	2.2	2.2	2.2	2.60176	2.97094	5.26	5.28	5.46	2.13	2.13	5.49185	5.19771	2	2	2	2	5.28232	5.49195	4.92213	3.53254	3.51533	3.75195	3.53254	3.49442
AT3G21170	4.94017	4.80735	5.59096	5.67807	6.04658	5.06609	3.51096	3.65535	2.07039	2.16993	4.00602	3.89224	4.25597	3.11137	3.40984	3.02588	4.07093	3.31424	3.2539	3.28888	1.79205	1.25755	2.17	2.17	2.51	2.2	2.2	2.21	3.9083	4.20535	5.8	6.01	5.24	2.13	2.13	2.56072	5.42962	2	2	2	2	3.86572	4.19516	5.23648	4.08629	4.22361	4.58926	4.85835	4.51427
AT4G32000	6.98868	7.14466	7.65678	7.62278	6.64241	7.05745	5.03562	6.49025	2.40599	2.51096	4.05046	4.08432	4.01067	3.18637	2.88622	3.05445	3.26861	3.56688	3.40014	3.78613	1.25233	1.53791	3.24	3.25	3.06	3.05	3.26	3.23	3.58485	4.00241	6.03	6.37	6.07	2.68	2.68	5.98185	5.99095	2	2	2	2	5.30168	6.35431	6.79097	4.86656	4.80854	5.06356	4.66842	4.56641
AT5G60280	5.44626	4.79701	4.41954	5.29646	5.6837	4.81762	4.23266	4.07039	2.23266	2.32193	3.36118	3.32127	3.24684	2.76299	2.34821	2.47151	2.44815	2.7164	2.76052	2.89664	1.23963	1.31025	5.07	5.07	5.36	2.2	2.62	2.2	2.90819	2.59226	5.56	5.35	5.05	2.22	2.22	6.69627	7.83794	2	2	2	2	7.99479	7.0746	8.33322	3.90288	3.57324	3.48327	3.7073	3.24987
UGT73C1	5.93782	4.60288	2.37851	5.26679	7.71905	6.63081	6.39746	6.50462	6.32553	5.59694	4.46501	4.42613	4.59581	7.75646	8.20111	5.25424	4.10329	3.3141	3.14542	2.93816	1.8582	1.21965	2.17	2.17	2.17	2.2	2.2	2.2	3.6396	3.19327	6.89	6.15	7.63	4.27	4.88	5.72792	5.80735	4.41	8.08	6.65	5.65	9.81501	8.82229	10.3867	3.79179	4.2476	6.30371	5.32008	5.96204
ASL5	5.34696	3.12102	2.63227	3.03562	6.11478	5.47249	7.23936	6.52199	5.73877	4.35755	3.33058	3.54327	3.33129	3.62103	3.12475	3.02484	3.18762	2.90747	2.83279	2.74647	1.08764	1.233	2.17	2.17	2.17	2.31	3.4	2.31	5.3319	4.90547	4.2	4.21	4.24	2.13	2.54	1.926	2.1375	6.77	6.97	5.01	3.56	6.05506	4.93589	5.21682	5.14477	3.94912	6.39098	6.63125	6.07481
AT3G27325	8.19574	7.78005	7.84235	7.92362	7.88081	7.44128	5.71973	6.5157	2.32193	2.43296	3.93357	3.92106	3.78753	2.90357	2.47829	2.60344	2.58841	3.47542	3.9878	3.48657	1.47614	1.43578	2.31	2.3	2.33	2.25	2.25	2.25	3.12796	3.50917	6.34	6.26	6.3	2.61	2.91	6.45121	6.14364	2	2	2	2	2.11877	4.84653	5.11924	3.57944	3.23597	3.54939	3.74616	4.78113
AT2G04560	6.56072	6.11478	6.25172	6.48864	6.44626	6.10643	4.79701	3.24793	2.43296	2.51096	4.15362	4.33881	4.14291	3.22853	3.17399	3.04654	3.84396	3.24029	3.41337	3.16563	2.06297	2.13201	2.17	2.17	2.42	2.25	2.25	2.29	3.75983	3.85059	5.48	5.61	5.32	2.25	2.25	6.63372	6.00675	2	2	2	2	3.37891	4.5458	3.15243	3.61222	3.9428	4.17426	4.70452	3.9884
AT5G21050	6.15178	5.90689	6.73742	6.41278	6.35755	6.21917	5.84549	5.65535	2.20163	2.29278	3.72949	3.87854	3.87854	2.74244	2.66102	2.34806	2.9515	3.24622	3.28057	3.38834	1.46685	1.26718	2.94	2.79	3.05	2.52	2.84	2.8	3.22168	3.31534	6.05	5.54	5.52	2.63	2.21	6.02015	6.2211	2.01	2.01	2.01	2.01	4.7877	5.5333	5.78629	4.20037	3.94949	4.21099	4.36877	4.15558
GAMT2	6.50144	6.58646	6.99887	5.69766	5.78136	5.63807	7.14466	6.71699	2.58496	2.29278	3.97502	3.86944	3.74302	2.70882	2.63281	2.5903	2.76114	2.50613	2.66307	2.62041	1.38647	1.39862	3.49	3.49	3.49	3.43	3.19	3.56	3.51137	5.73014	4.43	4.14	4.05	3.97	3.97	4.26303	1.20163	2.01	2.01	2.01	2.01	4.65842	2.5111	4.88004	3.93789	4.125	6.69267	5.03419	5.88756
AT4G29580	6.23458	6.06178	5.71149	6.32373	5.8505	6.30925	5.06178	5.25172	2	2.10434	3.60822	3.67186	3.62556	2.69675	2.89277	2.51794	2.88432	2.71745	2.88016	2.73563	1.03306	1.3248	2.43	2.17	2.18	2.2	2.2	2.2	2.93795	3.17527	4.74	4.65	4.75	2.13	2.13	3.91648	4.82782	2	2	2	2	4.46658	5.01023	4.95481	3.50177	3.55767	3.89116	3.45826	3.57342
AT2G32590	7.65177	7.59246	7.30012	7.54998	7.6872	7.75622	6.30561	6.82909	4.10434	3.07039	3.85887	3.80969	3.80698	3.87297	4.13093	3.72814	5.50802	4.75414	4.75098	4.60101	1.91818	2.24464	3.96	5.28	5.2	2.29	2.29	2.29	4.19187	4.29399	5.44	5.8	5.63	6.36	6.11	6.50938	5.89966	9.05	8.82	9.58	9.66	5.13197	6.7912	6.22312	6.09865	5.70792	5.73494	5.83177	5.93865
AT2G47540	7.14364	7.6837	7.74416	7.61176	6.6837	6.97499	7.65821	7.86728	2.65535	2.67807	3.64332	3.60831	3.6684	4.44533	4.53583	4.21844	4.65078	5.7596	6.00959	6.15108	1.19648	1.35347	2.18	2.18	2.22	2.2	2.2	2.2	5.21421	5.15324	5.09	5.25	5.2	4.07	4.22	6.05311	6.08746	5.29	5.42	6.22	5.67	8.03504	7.88774	7.56211	6.45289	5.25102	4.38877	4.98018	5.00755
AT3G04050	3.40599	3.93546	3.89724	5.89482	4.1127	5.15785	1.72247	4.04439	2.03562	2.10434	3.97431	3.994	4.40805	3.17189	2.90444	2.75617	3.0646	2.94794	3.40134	2.75888	1.27358	1.51305	2.17	2.17	2.17	2.2	2.2	2.43	3.42213	3.56638	6.27	6.08	5.97	2.13	2.13	5.2854	5.91409	2.01	2	2	2	5.2359	1.32971	5.52333	4.02168	4.05963	4.46996	4.56279	3.92384
AT2G25240	5.73064	6.37678	5.76553	5.78136	5.10852	5.47897	7.17991	7.38888	2.90689	2.32193	3.69639	3.83892	3.62835	3.3854	3.39117	3.21469	3.13101	4.19839	3.80216	4.39067	1.17876	1.14983	2.17	2.17	2.17	2.2	2.2	2.2	4.82111	5.13134	5.03	4.7	4.56	2.46	2.46	4.40599	5.43962	2.1	2	2.1	2.1	7.81759	7.19186	7.4842	4.87617	4.51216	4.27881	4.43512	4.57007
ArthMp030	5.20945	5.25927	5.69209	3	5.49506	5.08746	6.67243	7.16993	4.848	5.54535	4.14066	3.93689	3.72941	2.34778	2.1207	2.34833	2.85207	2.33229	2.42716	2.62702	0.986916	0.832515	2.17	2.17	2.17	2.2	2.2	2.2	3.78367	3.66704	4.26	4.32	4.3	2.13	2.13	0.378512	4.6893	3.36	2	2	2	0.960067	4.28048	4.67528	3.30246	2.85577	4.18604	4.03406	5.26943
AT5G57130	7.61471	7.4822	7.39746	7.17093	7.00787	6.86913	6.15987	6.3345	3.3505	2.60881	4.03381	3.8018	4.08432	2.9668	2.5838	3.09639	2.76565	3.97294	3.91731	3.84299	1.56129	1.63311	3.54	3.54	3.54	2.47	2.47	2.47	3.1689	2.96406	4.86	5.2	5.01	5.28	5.28	7.54612	6.30743	2.09	2.09	2.09	2.09	6.84964	6.03622	6.65997	4.60408	4.53179	4.21078	4.33113	4.41623
AT5G41730	5.48864	5.41954	5.01346	5.01346	2.76553	5.59395	5.73335	1.37851	2.16993	2.29278	3.48203	3.39089	3.64701	2.71965	2.47783	2.75787	3.49343	2.5065	2.69416	2.67804	1.01962	0.716567	5	4.6	5.02	4.98	4.98	4.96	2.23646	2.76095	4.52	4.6	3.9	2.13	2.13	2.10434	2	2	2	2	2	6.28515	5.83134	7.00921	3.21161	3.36374	3.50193	3.58689	3.19897
AT5G42290	5.33985	5.04439	5.02237	5.63517	5.24413	5.26303	4.6893	3.9542	3.74416	5.0268	3.53522	3.50987	3.75552	2.56633	3.04929	2.42689	2.79384	3.3652	3.49896	3.9281	1.29413	1.3913	2.19	2.19	2.19	2.51	2.51	2.51	3.18392	2.98358	4.9	4.71	4.64	2.16	2.16	5.24413	5.3147	2.17	2	2	2	5.23299	5.76704	5.816	3.80561	3.57557	3.81376	4.75158	3.93701
KNAT2	5.33271	5.81762	5.69766	5.48543	5.74953	5.29646	6.51412	6.56834	4.76022	4.848	3.99624	4.22236	4.16787	2.69218	3.04428	2.85993	2.87498	3.72953	3.84308	3.4305	1.06282	1.28056	2.23	2.23	2.27	2.2	2.2	2.2	4.11274	3.6505	4.35	3.74	4.12	2.18	2.18	6.58796	6.4363	7.47	8.53	7.23	7.49	4.95928	5.44321	5.37363	4.19792	4.15389	4.3114	4.65437	4.21581
CYP712A1	6.10014	7.15684	6.2211	6.80349	6.47249	6.03122	5.77873	4.99095	2.03562	2.10434	3.98606	3.61942	4.03233	2.84683	3.01835	2.81707	3.12964	3.19578	3.21118	3.098	1.30579	1.43604	2.17	2.17	2.17	2.2	2.2	2.2	3.86073	3.49754	5.32	5.05	4.91	2.42	2.14	6.27984	6.40769	2.78	3.44	3.08	3.08	5.24428	5.02788	5.08409	3.66499	3.63777	4.41846	4.72608	4.07961
AT2G30670	6.73877	6.36457	7.64386	6.83162	6.42962	6.67243	5.7866	5.69766	2.03562	2.10434	3.27532	3.43488	3.34409	2.77893	2.64188	2.45818	3.04726	3.02803	2.58312	2.67638	1.44864	1.19116	2.19	2.19	2.19	2.2	2.2	2.2	2.99724	2.78726	5.1	5.33	5.03	3.22	4.16	5.64962	5.54226	2	2	2	2	6.51077	5.78815	6.28024	4.21099	4.60927	4.45005	4.55891	3.96428
GA20OX2	6.24603	5.98185	4.90689	5.69209	4.93074	4.1375	6.01123	6.23266	2.76553	2.8679	3.48232	3.8389	3.96544	2.61955	2.34516	2.70242	2.7554	4.31933	4.48921	4.05247	2.97084	2.60004	2.17	2.17	2.17	2.2	2.2	2.2	5.53539	5.27041	4.21	4.33	4.26	2.36	2.36	7.54381	8.5263	3.04	2.8	4.64	3.26	5.4346	5.04448	5.19955	4.39209	4.77308	4.57993	5.2324	4.28408
AT4G23520	5.55766	5.42626	4.97269	4.55459	4.88753	5.37156	5.71699	3.96347	2.32193	2.32193	3.56582	3.54753	3.68613	2.52587	2.3624	2.42689	2.86812	2.93749	3.28582	3.25864	1.15399	1.16145	2.17	2.17	2.17	2.2	2.2	2.35	3.10688	3.06717	4.97	5.07	4.87	2.13	2.28	5.38888	5.56377	2	2	2	2	4.94258	4.7372	5.31765	3.86071	3.79929	4.24562	4.35235	3.88184
AT5G28550	5.71973	5.56072	5.51728	6.46271	6.05961	5.98185	5.69209	5.49506	2.45943	2.58496	4.01184	3.98773	3.85441	2.74377	2.69369	2.80707	3.47146	3.06578	3.4748	2.93219	1.57094	1.34128	2.22	2.17	2.17	2.2	2.2	2.2	2.77918	3.16075	5.12	5.21	4.77	2.68	2.14	5.55766	5.47573	2	2	2	2	4.49017	5.02664	4.55491	3.22326	3.31436	3.51798	3.46365	3.31584
AT5G64450	5.65535	5.88996	6.24222	6.77479	6.01569	5.49825	2.98185	4.92125	2.1375	2.23266	3.54401	3.74406	3.76069	2.50102	2.77697	2.51143	3.0707	2.70069	2.81274	2.82112	1.4432	1.49338	2.17	2.17	2.39	2.21	2.2	2.2	3.41363	2.88724	6.76	6.31	5.96	2.13	2.13	7.5744	7.06932	2.27	2.04	2	2	8.22986	6.94481	8.01765	3.70771	3.58938	3.78527	3.12125	3.7846
MYB64	6.33092	6.40429	6.30012	6.31651	6.26115	6.39575	5.64386	5.34696	2.29278	2.40599	3.81122	3.92674	3.9461	2.70856	2.63858	2.5854	3.10521	2.78071	2.7658	2.93845	1.29263	1.2704	2.17	2.17	2.17	2.2	2.2	2.28	2.92189	2.80132	5.15	5.23	5.38	2.13	2.13	6.71836	6.61618	2	2	2	2	3.76823	5.82154	5.52612	3.23236	3.62822	3.44355	3.58111	3.44355
AT3G15670	4.6893	5.33628	1.96347	4.79701	6.78529	5.76818	7.1416	6.61618	9.09513	9.83826	3.36143	3.64051	3.54561	4.10611	4.31198	3.70729	4.30325	7.34078	7.48999	8.06662	2.99415	1.76142	2.17	2.17	2.17	2.37	2.23	2.23	3.57536	5.15736	6.5	4.95	4.61	3.02	2.62	8.0607	7.45039	3.6	2.61	2.19	2.32	5.42069	-0.447804	4.85447	3.55678	3.11873	3.64806	3.68492	3.7447
MAPKKK20	8.67631	8.30195	5.97039	8.90026	5.8679	6.09592	3.16993	4.37851	4.74416	3.80735	4.2166	4.34165	4.47687	2.74346	2.63376	2.72028	2.44645	2.91737	2.84593	2.65759	1.70539	2.44835	2.17	2.17	2.17	2.2	2.2	2.2	3.35132	3.19211	5.4	4.97	5.07	2.13	2.13	6.732	5.19771	3.9	2.21	2.99	2.28	5.41231	5.58769	5.47867	4.0126	3.96344	4.01895	4.08512	3.62552
GIK	6.43129	6.45286	6.78267	6.22304	5.29278	5.27798	6.1334	6.60733	5.26679	4.99095	3.65904	3.57314	3.63851	2.95996	3.0032	3.08981	2.90776	4.00686	3.91384	4.36747	1.20988	1.24877	2.28	2.28	2.28	2.28	2.28	2.28	4.27041	4.32475	4.68	4.61	4.69	4.1	4.35	6.66249	5.37851	2.21	2.18	2.22	2.22	5.78507	6.45436	5.59768	5.82101	4.39224	4.62524	5.51342	5.00561
AT3G07830	3.03562	3.41954	2.8679	4.32193	5.18587	3.27798	2.45943	3.91648	2.20163	2.53605	4.58654	4.82421	5.06541	3.70039	3.5071	3.40853	5.21877	3.45584	3.53932	3.44301	1.61063	1.43335	2.17	2.17	2.19	2.2	2.2	2.2	3.74385	3.89399	5.58	5.51	5.17	2.13	2.13	2.07039	4.00899	2	2	2	2	1.61622	0.874049	1.72002	3.61693	3.96641	4.10037	4.48002	4.01136
TIP1;3	7.5345	7.27705	6.80607	6.59991	6.94017	6.93664	6	6.00225	2.07039	2.45943	4.64951	4.51077	4.75744	3.39255	3.67488	3.04935	3.09264	3.63118	3.69007	3.47753	1.81906	1.70316	4.84	5.18	4.98	2.79	2.79	3.05	4.30321	4.16907	6.46	6.59	6.47	4.3	4.69	5.08321	6.51728	2.01	2.01	2.01	2.01	5.78727	5.7881	5.97159	4.50003	4.55694	4.89978	5.04442	4.97579
AT3G46570	6.04002	5.7761	6.34518	5.91409	5.66107	5.7866	4.75489	5.07039	2.1375	2.20163	3.95475	3.5564	3.58116	2.8362	2.45085	2.36815	3.15911	2.80564	3.02321	2.92849	1.12551	1.05318	2.34	2.29	2.39	2.24	2.2	2.24	2.94998	2.91807	5.4	5.1	5.17	2.14	2.14	4.20945	5.44956	2	2	2	2	4.61359	4.85982	2.0042	3.51243	3.51401	3.94048	3.61142	3.75027
BGAL12	7.39318	7.14466	7.09487	7.56834	6.69627	6.57592	7.55075	7.72451	4.7761	4.47249	4.8013	4.71667	4.92262	3.4181	3.85322	3.38115	3.33679	3.91164	3.99258	4.25228	2.91575	2.98792	2.38	2.38	2.38	2.2	2.2	2.2	4.92687	5.09498	5.25	5.39	5.18	2.14	2.14	7.08321	7.33896	5.07	6.94	7.01	6.46	6.27254	6.30015	6.26089	5.39585	4.74516	5.95343	4.95844	5.70107
AT3G15910	6.17792	6.02237	6.34163	6.45615	6.41278	6.42459	4.60881	5.81762	2	2.03562	3.83676	3.73156	3.73349	2.53707	2.7053	2.64236	2.91539	2.8239	2.99172	2.75591	1.17799	0.873703	2.17	2.17	2.17	2.2	2.2	2.2	2.82784	2.60338	5.94	6.08	5.7	2.13	2.13	5.46271	5.08746	2	2	2	2	4.92929	4.87948	5.50567	3.41138	3.47573	3.56897	3.56507	3.3587
IAA29	6.80219	7.10957	5.88753	6.32733	5.00899	6.32373	7.75556	7.67666	2.23266	2.29278	5.34471	4.8368	4.7786	3.56137	4.08419	3.663	5.04164	3.952	4.35993	4.2562	5.90373	5.16014	2.33	2.33	2.44	2.21	2.21	2.27	7.08779	6.81984	6.09	5.5	5	2.31	2.31	10.699	12.122	6.6	4.1	5.09	5.01	5.19333	5.34767	6.92399	5.83845	7.12461	6.0386	6.85663	5.66464
AT1G30160	6.62498	6.66107	6.35579	6.84172	5.94953	6.69349	5.56682	6.00225	2	2.10434	5.01825	5.18487	5.04609	2.83718	2.81609	2.5623	3.17983	3.03797	3.08167	3.31315	1.15563	1.29047	2.57	2.57	2.57	2.72	2.72	2.72	3.1437	3.4174	6.16	6.1	6.26	3.64	3.34	6.00225	6.13134	2	2	2	2	5.79347	6.06102	6.21632	3.67304	3.85526	3.9308	3.87306	3.88485
AT5G59260	5.40599	5.65249	5.89482	5.44294	5.15381	5.91169	4.80735	6.19377	2.70044	3.12101	3.64827	3.56281	3.79948	2.85746	2.61408	2.51749	2.68144	2.7449	3.06813	2.61364	1.16536	0.784969	2.21	2.21	2.26	2.2	2.2	2.2	2.92027	2.80025	5.39	4.94	5.06	2.43	2.43	6.04221	5.93074	2.03	2.03	2.03	2.03	5.1437	4.60834	5.18196	3.73878	3.689	3.90352	3.89429	3.83473
AT3G03230	6.853	6.11478	6.78398	6.98527	6.1127	6.54226	5.74416	6.36982	2	2.43296	4.35629	4.53706	4.92958	3.09061	3.36195	3.11543	3.80913	3.70712	3.58142	3.9265	1.54979	1.65321	3.15	3.35	3.3	3.23	3.05	3.05	3.98028	3.98914	6.53	6.36	6.29	3.28	3.28	5.55766	5.8802	2	2	2	2	5.5222	5.39878	6.56737	4.10175	4.43103	4.5903	4.35496	4.60311
ASK13	6.2891	6.35755	6.63807	6.78398	6.3733	6.58796	2.58496	4.61471	2	2.10434	3.23408	3.45479	3.57902	2.83813	2.87424	2.64765	2.87137	2.933	2.87324	2.78682	1.45297	1.56466	2.77	3	3.37	2.2	2.2	2.2	3.15093	3.21252	6	6.26	5.95	2.27	2.27	5.43962	5.41278	8	6.16	4.12	2.15	5.20262	4.42004	5.86224	3.82427	4.05509	4.47233	4.16336	4.02008
AT5G43690	5.17393	5.82782	3.6893	5.26679	4.29278	3.39232	5.55152	5.22497	2.74416	2.7866	4.01208	3.89677	3.82267	3.19599	2.94171	3.26646	2.8201	5.34166	5.51618	5.36646	1.46166	1.45166	2.38	2.23	2.23	2.2	2.2	2.2	3.94609	4.2045	5.77	5.68	5.59	2.68	3.79	5.22882	4.44626	2.01	2	2.05	2.02	4.57257	6.31733	5.87094	5.06898	4.35801	4.57024	5.11653	4.44535
AT5G38120	5.52669	5.31832	5.45286	6.40769	6.15583	6.51728	5.36457	5.54844	2.60881	3.26303	4.6087	4.1294	4.33371	3.26642	2.93257	3.27137	3.3086	3.25669	3.28228	2.98874	1.29343	1.53872	2.17	2.18	3.04	2.2	2.2	2.2	3.56284	3.05318	7.3	7.75	6.23	2.13	2.89	5.17393	3.9542	2	2	2	2	6.8142	7.75937	8.33618	3.43856	3.37552	3.66559	3.66476	3.29177
AT1G52060	9.30811	8.60103	9.41363	7.89905	9.03287	7.8157	8.5263	8.51254	4.77083	4.52982	3.92966	3.92966	4.08577	5.32426	5.23903	4.64762	5.01415	5.97402	5.9553	6.05211	3.05704	3.9733	2.55	2.55	2.74	2.54	2.54	2.54	6.19592	6.32306	5.07	5.28	5.02	5.24	4.92	5.57894	4.22497	7.85	6.46	9.28	8.57	6.83222	8.68061	6.35448	7.98216	5.92389	6.27551	7.38364	6.08413
ATPXG2	5.87036	6.49985	6.23074	6.33628	6.4446	5.34696	2.43296	4.96347	2.45943	2.8679	3.54401	3.7131	3.76062	2.89389	2.94674	2.88844	2.72136	4.59525	4.9231	5.01712	1.23967	1.09055	2.17	2.17	2.17	2.2	2.2	2.2	3.18155	2.89366	5.49	5.23	5.45	2.14	2.41	5.05311	5.83036	2	2	2	2	4.27833	4.21776	4.57917	3.28732	3.40834	3.14682	3.26174	3.49342
ATBET12	2.74416	3.65535	4.94017	4.17792	5.76288	4.21723	5.40939	4.79181	2.43296	2.48543	3.55355	3.80826	4.03785	2.49985	2.2892	2.63067	2.80062	2.9123	2.89272	2.85866	2.1042	2.72674	2.37	2.24	2.37	2.2	2.2	2.22	3.44509	3.47234	7.32	7.33	6.95	2.13	2.13	5.61176	5.39917	2.01	2	2	2	7.16104	6.2851	6.79534	3.97801	4.35828	4.35991	4.11816	4.20123
ArthMp038	4.48543	5.25927	2.926	5.69766	5.50779	4.70598	6.76421	7.45039	8.67842	7.58646	5.18545	4.98407	5.12994	2.76621	2.49772	2.5005	2.72154	2.83756	2.87549	2.87257	1.14204	1.06305	2.64	2.65	2.65	2.22	2.22	2.22	4.66532	5.23081	5.01	5.3	5.22	2.38	2.38	5.22497	5.23266	3.79	2	2	2	4.7318	5.0151	4.67699	3.87225	3.90724	5.09922	5.39256	6.73695
STP6	6.27984	6.38543	6.34873	6.24793	6.63372	6.37678	5.07039	4.43962	2.03562	2.10434	3.5692	3.40717	3.4908	2.95802	2.67149	2.52554	2.84144	2.86417	2.70379	2.8216	1.13704	1.07079	2.17	2.17	2.17	2.2	2.2	2.2	2.98614	2.99535	6.38	6.35	6.45	2.42	2.13	5.47573	5.39232	2	2	2	2	5.24292	5.43313	5.85288	3.76049	4.0115	3.95663	3.52845	3.37638
AGL61	5.31832	5.27426	6.10224	6.04439	6.33985	5.70044	6.34518	5.50462	2.926	2.20163	3.71534	3.57994	3.82725	2.85164	2.61868	2.79935	2.87464	2.77399	2.94449	2.74547	1.45158	1.38526	2.17	2.17	2.17	2.2	2.2	2.2	3.4361	3.26299	5.67	5.7	5.34	2.13	2.53	5.64386	5	2	2	2	2	1.66145	3.99525	2.98925	3.59904	3.90352	4.01719	3.94136	4.16798
AT1G03700	4.89724	5.99774	3.20163	5.07895	6.60733	6.80735	5.49506	5.71425	2.29278	2.3505	3.37992	3.54304	3.6613	3.3831	3.72438	3.50862	4.03669	3.37151	4.04768	3.28152	1.28294	1.15746	2.17	2.17	2.17	2.2	2.2	2.2	3.79045	3.412	5.04	4.92	4.73	2.35	2.13	5.24413	5.51412	2	2.45	2.53	2.45	2.49843	5.06574	1.63899	5.7647	3.71946	4.06024	3.93998	3.84291
AT1G33430	5.80219	5.96347	5.97039	6.37851	5.73877	5.90207	4.08746	5.83036	2.07039	2.16993	3.75826	3.63467	3.77211	2.69841	2.71985	2.86597	2.78027	2.81816	2.78535	2.73029	1.20621	1.35867	2.18	2.18	2.18	2.2	2.2	2.22	3.44505	3.32156	5.38	5.34	5.22	2.13	2.13	2.53605	2.90689	2	2	2	2	4.03598	5.32042	4.19524	3.43588	3.70584	3.66196	3.85337	3.57475
AT1G34420	6.24413	6.67525	6.62352	6.26115	6.42794	6.33985	4.14568	5.70874	2.60881	2.67807	4.10182	4.56373	4.12231	3.32285	3.3255	3.25115	3.74413	3.23469	3.44874	3.34635	1.80984	1.61751	4.35	4.1	4.62	2.57	2.91	2.52	3.58441	3.76773	6.65	6.49	6.52	2.52	2.52	6.09381	5.2854	2	2	2	2	6.86914	7.33113	7.62988	4.4235	4.14659	4.01889	4.55514	4.37383
AT1G74350	6.06393	6.6879	6.55152	6.8505	5.853	6.41954	5.99548	5.76288	2.63227	3.03562	3.86094	3.91996	3.87637	2.90667	2.79079	2.83673	3.03317	2.78397	2.89004	2.90268	1.05338	1.23867	2.17	2.19	2.17	2.2	2.2	2.2	2.56751	2.6393	5.73	5.37	5.42	2.13	2.13	6.59395	6.52669	2.17	2.01	2	2	6.10015	4.96673	6.18844	3.40336	3.49569	3.60036	3.42542	3.70882
AtRLP29	7.44626	7.43962	7.56148	7.45615	6.26115	7.19574	5.52669	4.87283	2.98185	3.08746	4.33341	4.20617	4.63274	4.3817	3.67307	3.78921	4.48988	4.13624	4.05834	3.953	1.74145	1.47636	2.52	2.63	3.11	2.2	2.2	2.2	3.68964	3.25506	6.3	6.86	6.56	4.36	4.99	5.73064	5.46923	2.54	2.79	2.31	2.79	5.04974	4.8943	5.99446	4.27773	4.64611	4.18219	4.35819	4.01259
AT1G20550	5.77347	5.62644	6.12102	5.43296	6.07039	6.32373	5.64386	6.18982	5.33985	5.29278	3.58334	3.55851	3.40806	2.53524	2.86183	3.09204	2.78225	2.99675	3.09504	3.17966	1.38842	1.55543	2.37	2.37	2.37	3.19	3.03	3.03	3.24783	2.96725	4.96	5.01	5.1	3.89	3.74	5.40939	5.45286	9.39	8.46	6.74	6.8	6.10646	5.98373	5.68141	4.26489	4.04598	4.30335	4.08775	4.39115
AT1G63350	6.38888	6.52199	6.7252	6.65249	5.63807	6.25172	5.21723	5.38888	2.48543	2.60881	4.10337	4.07714	4.19962	3.10251	2.88893	2.78638	4.32002	2.70101	3.09864	2.71001	3.04969	2.72363	3.02	3.98	3.07	3.6	3.76	3.6	3.22696	3.21269	6.19	6.15	6.3	2.13	2.13	6.30378	7.224	2	2	2.01	2.04	6.36543	5.71232	6.41367	4.07362	3.95839	3.72663	3.61297	4.24171
AT1G72100	4.40599	1.37851	4.43962	4.32193	3	2.70044	5.07039	5.14975	6.34163	7.17293	3.55545	3.55031	3.64062	2.86891	2.52485	2.54555	2.69523	5.06697	5.06465	5.51635	1.13806	1.23003	2.17	2.17	2.17	2.2	2.2	2.2	2.71273	3.07186	5.16	4.98	4.83	2.13	2.13	5.50779	5.12928	2	2	2	2	0.591182	0.395085	1.85641	3.4047	3.55525	3.78605	3.62728	3.60138
MYB62	6.73742	6.49185	6.00899	6.20945	5.51412	5.45286	6.07253	5.98185	2.23266	2.3505	3.27296	3.44443	3.43278	2.35648	2.29802	2.45412	2.46144	2.54956	2.60826	2.5538	1.79463	1.89191	2.23	2.23	2.23	2.21	2.21	2.21	2.91505	3.86217	5.63	5.09	5.1	2.17	2.17	5.66959	6.26866	2	2	2	2	6.51977	6.44686	7.45897	3.47528	3.91449	4.41404	3.75649	4.08007
ATGA2OX1	8.18686	8.33673	6.43463	9.99237	9.07735	8.46557	4.20945	4.848	2.20163	2.45943	4.19562	3.87645	4.33502	9.03565	9.1876	3.62618	3.3224	3.54964	3.68736	3.38925	1.56173	1.99381	2.41	2.17	2.83	2.36	2.4	2.36	2.61893	2.86428	4.49	4.42	4.32	2.18	2.18	4.85798	5.03122	2	2	2	2	3.96957	1.78377	2.92626	4.33152	3.93347	3.96432	4.24023	3.79682
CYP706A7	6.10224	6.26303	4.66676	5.88509	4.89239	2.40599	5.65535	6.35579	2.37851	2.58496	3.41867	3.18378	3.13082	2.36284	2.3638	2.29853	2.27673	4.30438	4.32691	4.32269	1.00973	0.772253	2.17	2.17	2.17	2.2	2.2	2.2	2.58054	2.64633	3.87	4.01	3.97	2.13	2.13	4.90689	4.51096	3.85	4	5.64	5.56	6.14074	6.55283	5.63039	5.12562	3.67908	3.48923	3.52694	3.74001
ATGLR3.5	7.01569	7.46434	6.88874	7.56529	6.92125	6.94017	7.24982	6.59096	2.20163	2.29278	4.33277	4.38636	4.09948	4.10749	3.84083	3.43003	3.38894	4.16029	3.94136	3.89253	2.44727	2.32785	3.72	3.57	3.71	4.13	3.49	4.27	4.53609	3.64208	6.82	6.96	6.97	3.27	3.27	5.82018	6.18982	5.64	6.57	6.14	6.52	5.65451	5.35931	5.24679	5.66155	4.72289	6.53944	5.62691	5.99951
AT5G35640	6.02901	5.87774	4.06178	5.18587	5.17792	4.96347	3.67807	5.88264	2.23266	2.53605	3.80422	3.85302	3.83263	2.88318	2.81362	2.73897	3.0058	2.81624	2.98712	2.85397	1.18077	1.30561	2.2	2.2	2.2	2.2	2.2	2.5	3.22195	3.46542	4.97	5.06	5	2.13	2.13	5.48864	5.10852	2	2	2	2	4.50329	1.71744	5.44995	3.27295	3.57006	3.52513	3.48901	3.84005
AT2G41990	7.86047	7.96809	7.61176	7.85362	7.30104	7.41447	7.19279	7.47411	5.2555	5.71973	4.19383	4.18946	4.34268	3.68084	3.22176	5.42297	5.46495	3.91731	3.93736	3.72844	2.06116	2.5736	2.21	2.51	2.54	2.38	2.38	2.38	5.50696	4.72038	5.6	5.85	5.74	3.08	3.08	7.37069	6.46923	4.01	4.97	6.26	6.07	5.04054	6.12581	6.22035	6.03468	6.51092	5.42627	5.83731	5.68064
AT4G26280	5.35755	5.75489	5.65821	5.79961	4.89239	5.42626	4.61471	4.59694	2.23266	2.32193	3.66017	3.74661	3.96676	2.72188	2.78589	2.77698	2.84648	2.70851	2.88016	3.0019	1.29444	1.2105	2.17	2.17	2.17	2.22	2.22	2.43	3.59395	3.17555	5.66	5.41	5.01	2.13	2.13	4.7761	5.06178	2	2	2	2	4.43453	5.18702	5.28694	3.34621	3.83889	4.19697	3.81562	3.86338
RTNLB13	6.25172	4.71149	5.98413	6.39403	5.79181	3.98185	2.60881	3.53605	2.1375	2.20163	4.76194	4.5081	4.67175	3.23928	3.653	3.23863	3.5939	4.6895	4.62923	4.9077	1.58541	1.32262	2.63	2.34	2.75	2.36	2.25	2.25	3.89718	4.16369	6.88	7.02	6.89	2.59	2.89	5.43962	5.42291	2	2	2	2	1.03785	2.94654	2.62371	4.17686	4.09559	4.26504	4.30702	4.36833
PDR3	6.29278	6.36457	6.07895	6.39746	6.25361	6.30561	6.15178	6.27426	2.10434	2.1375	3.49504	3.51929	3.68905	2.67074	3.11564	2.51794	2.79099	3.06257	3.29929	3.27523	1.42282	1.28797	3.55	3.59	3.37	2.5	2.5	2.5	3.03825	3.41602	7.74	7.27	6.05	2.96	2.96	6.58646	7.39232	2	2	2	2	7.99577	4.82142	5.48029	3.81446	3.99275	4.22767	3.8729	4.78113
AT3G47210	6.44791	6.61618	6.72928	6.59246	6.66391	6.61618	6.19771	6.54381	2.10434	2.23266	3.51037	3.26715	3.21559	2.76681	2.7043	2.84881	2.90776	3.86232	3.39368	3.82973	1.65805	1.31931	2.69	2.69	2.69	2.37	2.37	2.31	3.50676	3.21801	4.96	5.02	4.97	2.89	3.13	6.65105	5.2817	2.16	2.34	2.16	2.16	5.61446	5.77328	6.26612	5.23986	4.25391	4.36965	4.64546	4.48384
AT5G07570	6.12309	6	5.97728	5.18587	5.41616	5.64097	6.5744	7.07253	1.926	2	3.71583	3.42097	3.49138	2.55745	2.4563	2.61489	2.9062	2.64769	2.5457	2.58387	1.02865	1.20595	2.63	2.37	2.37	2.26	2.26	2.26	4.11228	4.45758	5.27	5.41	5.17	2.13	2.13	6.56224	5.37504	2	2	2	2	4.08445	1.9642	4.92308	4.27164	3.37496	3.90895	4.26189	3.84291
ATEXO70C2	4.88753	5.83794	5.71973	2.56072	3.79701	2.10434	5.11686	5.56377	2.3505	2.37851	3.7158	3.67282	4.17352	2.78026	2.79025	2.69828	2.62617	3.51152	3.65634	3.32074	1.4545	1.42667	2.17	2.17	2.17	2.34	2.34	2.34	3.62554	3.72691	5.3	5.2	5.17	2.31	2.31	3.91648	5.40599	2.83	2.14	2.31	2.14	4.494	5.16059	0.917638	4.50107	4.07013	4.19473	4.47958	4.51483
ATMPK10	6.46107	5.2555	5.99322	7.02791	5.72247	6.43463	5.2555	5.70598	2.07039	2.16993	3.90092	3.73883	3.94412	2.69599	2.60292	2.84385	3.27818	3.03803	3.08861	3.00246	1.19759	1.29646	2.45	2.45	2.46	2.27	2.27	2.27	3.2169	3.48358	5.2	5.24	4.96	2.27	2.27	4.79181	5.18587	2	2	2	2	4.93854	4.98643	5.2678	3.36885	3.57585	3.50373	3.44294	3.7815
AT3G55090	5.49185	5.58796	5.44626	5.85549	6.87774	6.37156	3.33628	4.52356	2.10434	2.1375	3.47567	3.43105	3.43722	2.91489	2.57852	3.02725	3.22625	3.20344	3.06889	3.14461	1.05011	1.04145	2.17	2.17	2.17	2.2	2.2	2.2	2.62	2.58874	4.8	4.57	4.7	2.13	2.13	5.44294	5.86295	2	2	2	2	6.28466	5.00094	5.70757	4.21519	3.53	3.67698	4.2293	3.63634
XID	5.43962	5.6893	6.00899	5.19377	5.01792	4.94953	2.51096	5.64386	2.26303	2.16993	3.51372	3.53863	3.43059	2.64603	2.47007	2.65175	2.73907	2.77418	3.08742	2.63251	1.35585	1.28934	2.18	2.18	2.18	2.2	2.2	2.2	2.95273	2.86327	5.16	5.4	5.15	2.54	2.17	5.12516	5.53294	2	2	2	2	5.09773	4.92326	4.94642	3.56272	3.64927	3.53324	3.75685	3.56592
AT1G53540	7.35309	6.35537	4.98927	5.94694	6.54285	7.23746	9.98	9.91598	10.3922	10.4958	10.0207	10.21	10.2266	6.5088	6.83666	6.54717	6.68915	5.99123	5.67844	5.16384	5.84679	5.83222	5.59472	5.59472	5.59472	5.96468	5.63527	5.87484	10.8393	11.0023	6.48329	4.25227	5.5394	5.31682	5.73033	7.706	8.19721	10.6871	10.534	9.85399	9.17393	8.50896	6.33256	7.11724	3.86551	7.89625	10.927	11.0495	11.0317
PGL4	5.98641	4.56682	6.30743	6.08958	5.2854	5.52356	6.32912	6.63952	6.24793	6.26491	3.98266	3.96423	3.95055	3.23477	3.29185	3.20883	3.91487	4.15359	5.07674	4.36985	1.39453	1.46969	2.17	2.17	2.17	2.2	2.2	2.2	3.86899	4.65045	5.6	5.54	5.31	2.29	2.29	5.23266	5.69488	4.19	2.95	2.65	2.77	5.88632	6.67752	2.4148	5.98145	4.19672	4.9407	5.64777	4.68378
NTL	6.16189	6.05745	6.43296	6.48059	6.54844	6.37156	6	6.04221	1.96347	2.03562	3.63041	3.45883	3.57168	2.8719	2.73536	2.50252	2.81243	3.10963	3.25721	2.78921	1.27157	1.44453	3.72	3.35	3.65	2.35	2.39	2.4	3.01297	3.20806	4.99	5.16	4.89	3.76	3.76	5.23649	5.57289	6	5.53	6.4	5.97	6.10974	6.20617	5.92824	4.05137	4.19019	3.4494	3.51335	3.61536
AT1G72870	6.46761	6.59842	6.85798	6.89966	6.48059	7.05853	6.14364	5.91886	2.1375	2.23266	3.71927	3.81612	3.92966	3.23524	3.16905	2.87963	3.12799	3.12204	3.31293	3.34963	1.45833	1.46724	2.88	2.89	3.13	2.43	2.43	2.43	3.97097	3.70187	5.47	5.7	5.26	2.7	2.7	6.18785	5.02237	2	2	2	2	5.40094	5.49594	5.95676	4.47912	4.27121	4.52689	4.72419	4.43569
AT5G13350	5.69766	5.99548	5.50462	6.18388	6.07039	6.06824	5.27053	6.17393	2.60881	3.10434	4.54	4.4274	4.46747	3.46829	3.66523	3.47864	3.67117	3.2851	3.40857	3.33588	1.62612	1.5207	2.47	2.47	2.47	2.2	2.2	2.2	4.18693	4.0567	5.59	5.47	5.62	2.13	2.13	4.88753	4.848	2	2	2	2	5.8073	4.85352	5.95284	3.33386	3.40993	3.69965	3.58246	3.76877
CYP722A1	4.87283	5.89724	5.84046	5.74685	5.59694	5.67243	3.96347	0.925999	4.08746	3.45943	3.8659	3.85276	3.84416	3.12372	2.91291	2.92364	3.09402	3.06284	3.05021	2.88929	0.782408	1.16805	2.17	2.17	2.17	2.98	2.23	2.23	2.6521	3.03385	4.91	4.95	5.15	6.4	6.48	4.8679	4.53605	2	2	2	2	5.2819	5.13153	5.23377	3.28136	3.21923	3.18484	3.50032	3.25366
A7	3.64386	3.74416	3.7761	3.48543	3.52356	3.43296	5.23649	2.40599	2.29278	2.65535	4.09818	4.08427	4.49941	3.34062	3.24509	3.16458	4.17123	3.0503	3.5411	2.90935	1.44279	1.38406	2.18	2.18	2.18	2.25	2.2	2.31	3.68649	3.64475	5.5	5.27	5.09	2.13	2.13	1.1375	4.8125	2	2	2	2	1.63245	3.96669	1.63403	3.89509	4.12316	4.77498	4.20214	4.71481
AT4G04650	5.78398	5.90207	5.79701	6.09592	5.42626	5.95652	1.43296	3.48543	1.926	1.96347	4.32694	4.2435	4.32727	3.0729	3.36289	3.18675	4.19771	3.65274	3.71212	3.47218	1.80666	1.81566	2.18	2.18	2.4	2.23	2.22	2.22	4.38508	4.27846	6.38	6.57	6.31	2.13	2.4	4.20945	5.35755	2	2	2	2	2.56242	4.21698	3.06618	4.29969	4.3246	4.53094	4.32935	4.21262
AT3G53250	6.96116	7.51649	5.03562	6.40429	4.16993	0.378512	8.71939	9.21747	4.1375	4.60288	3.40968	3.30462	3.38125	2.39923	2.45454	2.26811	2.28812	3.82383	4.01853	4.83344	0.902286	0.903947	4.15	4.15	4.15	2.86	2.86	2.86	6.74142	5.76631	3.88	3.78	3.91	2.79	2.79	6.00675	4.30743	7.87	7.96	7.98	8.06	0.0843501	1.89979	-0.200054	5.44796	5.75185	5.22914	6.971	5.75805
AT3G07000	4.69488	5.27053	6.03562	5.19377	4.84298	4.49185	5.04876	5.48543	3.08746	2.32193	3.30296	3.46702	3.26697	2.56072	2.68733	2.63474	2.69523	3.04368	3.44422	3.0404	1.4283	1.38304	2.19	2.19	2.19	2.23	2.23	2.23	3.42571	3.92255	4.41	4.82	4.59	2.38	2.71	6.90448	5.61765	2.29	2.23	2.23	2.23	6.64481	6.70551	8.03528	5.43807	4.80953	4.34964	4.62943	4.74224
AT1G63580	5.97039	6.22689	5.55152	6.69209	5.53294	6.33092	4.95884	5.15785	2	2.07039	3.76042	3.6448	3.78762	2.95752	2.91125	2.57516	3.24226	3.18785	3.41892	3.34866	1.19496	1.25391	2.21	2.21	2.26	3.03	3.03	3.03	2.97494	3.21658	4.85	4.71	4.74	2.18	2.18	6.30925	5.38888	2.01	2	2.01	2.01	5.14482	5.56482	3.96733	4.21294	3.62243	4.34917	3.42073	3.88166
AT2G27410	4.8125	5.94017	5.07039	5.97499	5.43962	5.41278	4.8125	4.82782	1.96347	2.03562	3.79482	4.09657	4.12695	2.72605	2.71334	2.71946	2.8244	2.87174	3.58656	2.85874	1.52252	1.63671	2.48	2.17	2.17	2.2	2.2	2.21	3.94667	3.71541	5.77	5.82	5.52	2.13	2.13	5.25927	5.76553	2	2	2	2	4.41447	4.80929	3.31255	4.10076	4.45404	4.34124	4.39011	4.37553
LSH4	7.53294	7.71313	7.5753	7.39637	6.54335	6.7886	6.46218	6.35048	3.12973	3.30322	6.32028	6.52587	6.31183	3.40803	3.22438	3.61891	3.75541	4.17434	4.07947	3.94243	2.62841	2.50157	3.87	4.16	3.9	2.28	2.28	2.28	4.3742	4.75751	7.34	7.38	7.735	4.5	4.645	6.52736	5.95738	5.04	5.42	5.43	5.735	6.79714	6.81967	6.00973	5.41312	5.59239	5.37518	5.27188	5.48662
GH3.9	6.15381	6.52042	6.39403	6.49825	5.39917	5.21335	4.90689	4.99548	1.88752	1.96347	3.69031	3.82239	3.69031	2.62565	2.58269	2.60614	2.51515	2.95123	2.5854	2.81039	1.47493	1.93132	4.88	4.74	5.04	3.41	2.98	3.78	3.10798	3.36154	5.33	5.78	5.61	3.52	3.71	5.87283	5.50144	2	2	2	2	5.0834	5.69259	4.9294	4.34593	5.03345	4.28793	3.7237	4.23233
AT4G21865	6.35579	5.71699	5.39575	5.67525	5.22497	5.04439	5.70874	6.00899	4.27053	4.16993	4.37769	4.36657	4.4223	2.6208	3.02117	2.80511	2.94326	2.90591	3.20816	3.03546	3.08058	3.26599	2.71	2.76	2.71	2.26	2.26	2.26	4.11997	3.8124	6.35	6.26	6.13	4.88	5.38	6.05528	6.10643	6.69	6.46	6.82	7.1	7.84066	7.77297	8.49089	4.93977	5.11961	4.65385	4.90569	4.77307
AT5G43160	7.07146	6.54071	6.90809	6.83036	6.27426	6.70044	5.50144	4.80219	2.10434	2.1375	4.60369	4.44141	4.3691	3.62505	3.73773	3.31849	3.86606	3.8082	3.5497	3.61784	2.41454	2.25588	2.33	2.24	2.24	2.28	2.28	2.28	4.2754	3.67851	6.28	6.32	6.36	2.56	2.9	5.16993	5.07895	2.16	2	2.16	2.16	1.46225	5.05127	5.07531	4.26316	4.31001	4.54292	4.87958	4.49518
ATNAP12	5.42962	4.85798	6.32553	5.16993	6.17792	5.926	4.60288	5.66107	2.26303	2.40599	3.65379	3.70105	3.67342	2.62005	2.6455	2.51902	3.31865	2.83593	2.91011	2.90965	1.19333	1.41349	2.17	2.17	2.17	2.21	2.21	2.21	3.1946	3.24231	5.79	5.54	5.46	2.13	2.13	4.40599	4.35755	2	2	2	2	3.83627	4.54595	5.47568	3.63312	3.63197	3.66057	3.55794	3.6363
anac016	6.15785	5.20163	5.77083	5.24793	5.89966	5.79181	5.40259	6.11686	5.36807	5.04439	4.06965	4.0027	4.07039	2.74518	2.73895	2.66143	2.9307	3.33624	3.41577	3.22898	4.53067	3.91812	4.13	4.25	3.91	2.26	3.35	2.49	3.24499	3.03059	6.53	6.44	6.63	2.48	2.48	7.2114	7.47086	2.86	2.9	2.67	2.66	7.99468	7.22312	8.4347	3.98985	3.70385	3.88089	3.34545	3.63015
AT2G38160	5.46271	5.61176	5.04002	5.44626	2.51096	3.24793	1.72247	5.15381	2.80735	2.16993	3.75319	3.65135	3.51301	2.8799	2.50676	2.58197	3.33437	3.12429	3.1963	3.01652	1.36637	1.30538	2.26	2.26	2.28	2.2	2.2	2.2	3.55903	3.62408	5.1	5.64	5.36	2.55	2.4	4.86295	2.29278	6.38	5.59	6.24	6.32	1.43532	4.59842	4.96595	4.22675	3.95759	4.05692	4.01661	3.81427
AT1G16940	5.27053	6.04221	5.48543	5.98868	6.04002	6.14568	5.38198	5.87283	2.20163	2.32193	4.15031	4.14261	4.13946	3.00955	2.95	3.03964	3.33203	2.91172	3.05008	3.15081	0.834792	0.871625	2.46	2.46	2.46	2.72	2.72	2.72	3.11718	3.24344	4.92	4.99	4.84	2.37	2.36	5.39575	6.16189	2	2	2	2	4.83702	5.02779	5.49526	3.62955	3.68383	3.89076	3.69595	3.69777
ANAC080	6.31651	6.35226	5.51096	5.26303	6.42122	6.3505	5.0045	4.9542	3.12101	3.60881	3.53696	3.3997	3.48472	3.02428	3.07816	3.2062	3.65461	4.34466	4.34856	4.28784	1.8876	1.46466	2.17	2.17	2.17	2.2	2.2	2.2	2.81585	2.93382	4.56	4.79	5.03	2.13	2.16	5.82018	5.73335	8.07	9.02	9.78	9.11	5.67379	5.66053	5.89583	4.61884	4.57067	3.41083	3.8994	3.32435
ATARP4A	5.42291	5.41954	5.57592	5.1127	5.43962	5.58195	5.48543	4.94017	2.07039	2.26303	3.54401	3.64712	3.71393	2.57453	2.54129	2.49852	2.82437	2.55791	2.61822	2.65646	1.54353	1.35031	2.17	2.17	2.17	2.2	2.2	2.2	2.53518	2.38853	4.29	4.13	4.12	2.13	2.13	6.83036	7.26772	2.01	2	2.08	2.01	5.28217	4.06021	4.86348	3.36137	3.60731	3.75372	3.76852	3.423
AT4G13860	7.03562	7.18686	6.86171	7.00225	7.18785	6.67384	8.01067	8.31107	10.03	10.3587	3.8324	3.95739	3.8661	4.22948	4.37943	3.6741	4.1744	4.72261	4.58175	4.47708	1.07633	1.3191	2.81	2.81	2.81	2.87	2.87	2.87	5.36455	5.52588	5	4.99	5.32	5.15	5.45	5.72247	6.22304	6.26	5.34	5.75	6.81	8.42903	9.40068	7.46628	5.47972	4.92578	5.21862	4.95389	4.77167
ATEXPB5	5.89724	5.89239	6.27053	5.91169	5.21335	5.90207	4.03562	3.96347	2	2.07039	3.93405	3.65135	3.70493	3.09741	2.69929	2.63377	3.265	3.21256	3.47026	3.13389	1.10864	1.2291	2.17	2.17	2.17	2.2	2.2	2.2	2.67633	2.86394	4.57	4.79	4.64	2.13	2.13	4.96809	5.42626	2	2	2	2	4.66724	5.22385	5.80948	3.39287	3.32479	3.43968	3.36092	3.70094
MMP	6.2817	6.32373	6.90328	6.51885	7.1334	6.84298	3.3505	5.70044	2.16993	2.23266	3.63274	3.66988	4.07918	3.40238	3.44794	3.02456	3.69545	3.38783	3.80292	3.85966	1.05575	0.955611	2.82	2.56	2.66	2.34	2.58	2.45	3.78042	3.34976	6.92	6.71	6.54	2.4	2.4	4.90689	5.48864	2.01	2.01	2.01	2.01	8.19929	5.7418	6.19317	4.89254	3.66508	3.71696	3.6287	3.44369
AT5G60610	5.56986	5.99774	6.19377	5.17393	5.2211	5.99322	5.2891	4.83289	2.32193	2.37851	3.95863	4.17682	3.71393	2.52002	2.30974	2.48746	2.43625	3.01435	2.85188	2.82127	1.42413	1.53391	2.17	2.17	2.28	2.27	2.24	2.21	3.33233	2.98169	4.75	4.64	4.8	2.86	2.86	7.78333	8.27798	2.03	2.01	2.02	2.01	5.61543	4.43468	5.68259	3.42221	3.53341	3.96699	3.92803	3.80716
AT5G35300	5.82018	5.51096	5.20945	5.24413	5.1416	4.07039	5.52669	3.32193	2	2.07039	4.29282	3.94285	4.21495	3.07441	3.18631	2.98538	3.55141	3.26583	3.14736	3.16727	1.54793	1.52732	2.38	2.4	2.38	2.4	2.51	3.05	3.62174	3.54393	6.26	6.49	6.12	2.13	2.13	2.48543	4.49185	2	2	2	2	4.20552	5.34717	4.29886	3.89508	4.06284	4.27768	4.38537	4.12926
AT3G22020	5.4822	5.12928	4.97269	6.41785	5.63227	5.2817	5.8802	5.55766	2.20163	2.29278	3.87542	3.90426	4.02415	2.89371	2.81874	2.84114	2.97938	3.44841	3.77281	3.48043	1.69982	1.66303	2.31	2.31	2.31	2.22	2.22	2.22	3.32688	3.07694	5.68	5.61	5.5	2.13	2.13	4.8125	4.35755	2	2	2	2	5.09681	4.67295	4.50623	3.84573	4.07624	4.44576	4.32641	4.07407
PGP12	5.22497	5.18982	6.13545	5.2891	6.12102	5.79961	5.15785	4.79701	2.88753	3.20163	3.24263	3.17944	3.25444	2.4936	2.58549	3.00121	2.92842	3.54777	3.25968	3.58112	1.23398	1.01212	2.17	2.17	2.17	2.2	2.2	2.2	2.30122	2.23221	7.14	4.4	4.02	2.67	3.02	7.41532	6.89118	5.3	6.11	5.51	4.39	9.63488	9.16789	10.5729	4.87861	3.44032	3.45318	3.59151	3.38827
AT3G18670	6.28355	5.67243	6.24413	6.50303	5.69488	5.49825	3.10434	4.29278	2.10434	2.16993	3.60768	3.48989	3.64834	2.70852	2.65004	2.62424	2.70202	2.81173	3.09005	2.84281	1.37849	1.30226	2.3	2.21	2.21	2.2	2.2	2.2	2.89696	2.79184	5.43	5.48	5.2	2.62	2.62	5.40259	4.57289	2	2	2	2	5.94915	4.65375	5.66695	3.43837	3.60821	3.63266	3.42959	3.4711
AT5G04120	2.48543	5.43962	4.06178	4.93546	5.63807	1.43296	4.62644	2.8679	11.7036	11.6285	3.48869	3.68673	3.61339	3.40096	3.53667	2.69469	3.12331	7.63245	7.92368	7.56318	1.27358	1.2681	2.17	2.17	2.17	2.2	2.2	2.21	2.54431	2.43448	4.78	4.79	4.36	2.94	2.13	4.63807	3.01792	2	2	2	2	7.13283	9.42975	7.62146	3.40693	3.34637	3.55896	3.21653	3.34065
AT2G39430	7.59096	7.66463	7.40429	7.50064	7.18388	7.08428	6.92006	6.48382	6.54535	6.18785	3.98263	3.81459	4.09891	4.50844	4.25594	4.262	4.71758	5.75523	6.16163	6.21293	1.60611	1.68824	2.17	2.17	2.17	2.2	2.2	2.2	5.28242	4.56422	6.04	6.3	5.93	2.95	3.19	6.30378	5.51096	3.8	7.65	6.84	6.36	6.60609	7.42775	6.35851	7.31442	5.53887	4.59309	5.32661	5.1999
AT5G62170	7.12205	7.54921	7.0268	6.926	6.34696	6.42459	4.69488	4.93546	2.07039	2.10434	3.87754	3.88804	3.91771	2.6885	2.82355	2.79453	3.42822	3.171	2.88016	3.10382	1.74393	1.84043	2.17	2.17	2.17	2.2	2.2	2.2	2.85913	3.54234	5.25	5.58	5.42	2.2	2.22	6.31288	6.7761	2.21	2.21	2.17	2.21	2.07704	4.53545	4.61971	4.17776	4.29719	3.28447	3.39264	3.56378
AT2G39160	5.23266	5.10852	3.848	5.90207	5.88509	5.41954	5.17393	5.46923	2.88753	3	4.03381	4.05539	4.00551	3.19734	3.25793	3.14635	3.17983	3.61486	3.76137	3.78952	1.75206	1.76401	2.17	2.17	2.2	2.23	2.23	2.23	3.38804	3.05116	5.14	5.21	5.34	2.13	2.13	5.99548	6.3505	2	2	2	2	2.22178	0.715006	4.78833	3.11717	3.33002	3.32653	4.12556	3.40961
AT3G62430	6.04002	5.88264	5.86047	5.91648	6.28725	6.01792	3.96347	5.12928	2	2.07039	3.8848	3.78192	4.02686	2.69008	2.83556	2.46678	2.75803	3.22592	3.29012	2.93355	1.24058	1.52065	2.35	2.27	2.27	2.42	2.32	2.32	3.25786	3.20556	5.43	5.49	5.21	2.14	2.14	6.19377	5.16189	2	2	2	2	5.12525	5.21018	4.17246	3.53777	3.71568	3.52077	3.82236	3.80728
AT4G32950	6.6865	6.40939	6.92955	6.3147	6.63081	6.90809	4.08746	5.71699	2.20163	2.26303	3.72785	3.76232	4.07383	3.64657	3.4419	3.24538	3.42823	4.16901	4.06934	3.92406	2.0295	2.12364	3.03	2.87	2.91	2.42	2.45	2.44	3.44077	3.5445	5.59	5.33	5.47	4.96	4.89	3.10434	6.11478	2	2	2	2	6.80214	5.72638	5.59398	4.77211	4.78785	4.77211	4.87434	4.20984
AT2G37030	5.89724	5.2891	4.36457	5.79442	3.91648	2.53605	7.88264	8.26585	2.29278	3.03562	3.75113	3.50989	3.4477	2.71928	2.44532	2.99177	3.9023	2.82238	2.80621	3.05871	1.3588	1.54205	2.17	2.17	2.62	2.2	2.2	2.2	7.16209	6.60949	4.73	4.67	4.69	2.13	2.13	5.06609	6.52826	2	2	2	2	0.316957	4.65269	3.4499	4.08108	5.49481	3.77689	5.19273	3.69623
AT1G07795	6.98527	6.30925	6.61176	6.00675	6.07682	5.59395	6.48059	5.84549	2.03562	2.07039	4.2791	4.18706	4.7914	3.99563	3.82144	3.63165	3.69054	4.47006	4.82388	4.40785	2.45237	2.27601	2.73	2.73	2.73	3.19	3.19	3.19	4.93404	4.77947	7.8	7.59	7.75	2.61	2.62	6.04439	5.40599	2.31	2.21	2.31	2.27	5.92412	5.95329	3.93803	5.27572	5.4844	5.58976	5.83365	5.29457
WRKY28	5.97039	4.77083	5.97728	5.31832	4.57894	5.39575	5.61471	4.79701	2.70044	2.90689	4.11285	3.99794	3.88788	3.06269	2.73144	3.02649	3.03067	2.65809	2.73661	2.6512	6.13171	6.03419	5.21	6.34	5.52	2.76	5.01	3.8	3.5817	3.23691	9.62	8.85	6.4	2.17	2.17	5.853	7.84737	4.68	4.01	5.86	6.11	10.3757	7.6387	9.58406	4.71769	5.46822	5.39232	4.7254	4.80033
AT1G32430	6.45286	6.47897	6.37156	6.41954	6.49506	5.68089	4.57289	5.42962	2.848	3.64386	4.08544	3.97594	4.10344	2.79218	2.60397	2.7228	2.61496	2.73224	3.17234	2.95491	1.33517	1.23099	2.82	2.64	2.78	2.22	2.22	2.22	3.69877	3.90206	5.74	5.87	5.82	2.93	2.93	6.08958	5.07468	2	2	2	2	5.57518	5.26706	5.61669	3.94091	3.75218	3.93798	4.03748	4.16325
HAC2	5.96809	6.17193	6.20163	6.51096	5.57289	6.40769	2.76553	4.90207	1.926	1.96347	3.58857	3.79359	3.90539	2.63835	2.82928	2.61641	3.60356	3.1186	3.1029	2.96403	1.3451	1.08693	2.17	2.17	2.17	2.2	2.2	2.2	2.88081	3.45639	4.67	4.62	4.45	2.13	2.13	5.88264	5.24031	2	2	2	2	4.05572	3.21965	5.47042	3.3409	3.38451	3.45599	3.76925	3.6698
GPAT5	6.57137	7.32012	7.57289	7.20457	7.65392	7.42375	4.80735	5.46597	2.37851	2.65535	3.86073	3.79607	3.82358	4.43862	4.26537	5.37702	3.80757	5.12079	4.77731	4.68848	1.60823	1.48212	2.36	2.36	2.36	2.22	2.22	2.22	3.28419	3.00703	6.37	7.56	5.69	4.87	4.5	5.4822	5.71425	2.89	5.12	5.34	2.82	6.36979	6.20285	6.43983	5.91696	4.36933	3.90109	4.13141	3.85985
ENODL22	5.3505	5.56986	4.6837	5.42291	5.76553	5.59096	5.44626	6.03342	2.26303	2.45943	3.58573	3.58129	3.62706	2.62536	2.81444	2.51336	3.0918	2.8114	3.01687	2.82125	1.27507	1.08668	2.17	2.17	2.17	2.2	2.2	2.2	2.76643	2.9132	4.75	4.23	4.16	2.13	2.13	5.52356	5.27426	2	2	2	2	4.69572	4.9313	4.53133	3.41766	3.53385	3.8792	3.82304	3.56272
AT1G22600	5.87036	5.97728	6.5157	5.87774	6.25172	5.88753	3.24793	4.8125	2.07039	2.1375	3.82359	3.46614	3.47469	2.82331	2.68826	2.62877	2.91664	3.35693	3.37113	3.64453	1.19476	1.19919	4.68	3.8	4.79	2.58	2.58	2.58	2.52841	3.06124	4.93	5.01	4.72	2.16	2.13	4.69488	3.848	2	2	2	2	1.14111	4.52022	1.40275	3.30308	3.33153	3.46591	3.61812	3.52158
XTH33	7.17493	5.71699	7.18587	7.04985	6.46107	6.50779	5.9472	5.09592	5.08321	4.8679	4.44128	4.19495	4.25563	3.22581	3.26789	5.37057	4.64262	3.06277	3.35431	2.88904	2.02828	1.69442	2.52	2.49	2.52	5.27	4.81	4.77	5.77237	5.40294	6.31	5.57	5.71	3.04	3.04	7.64746	7.00225	9.25	7.82	8.4	8.68	9.01906	9.35858	9.55301	4.74528	5.82896	4.49144	4.61499	4.07776
AT1G33440	6.81762	7.33181	6.55152	6.74685	6.47897	6.24031	5.61765	5.22882	2.10434	2.16993	3.96001	4.04693	3.94724	2.83785	2.51478	2.58396	2.50282	3.65886	3.59882	3.49748	1.00054	1.02629	3.84	4.69	4.89	2.52	2.52	2.52	2.90252	2.7376	5.5	5.46	5.14	3.16	3.32	6.35931	5.21723	2	2.01	2.02	2.01	5.73707	4.63743	5.53585	4.01653	4.13695	3.39268	3.27843	3.0915
HDG10	5.2211	5.98641	5.7252	4.49825	6.07468	6.32912	4.63227	3.89724	2.07039	2.16993	4.40352	4.62448	4.45144	2.83027	2.98225	2.83692	3.41301	2.9599	2.83039	2.9557	1.64103	1.32805	2.22	2.17	2.17	2.2	2.2	2.2	3.4298	3.41393	4.79	4.63	4.58	2.14	2.14	3.48543	2.1375	2	2	2	2	3.9992	4.52853	1.74082	3.00599	3.43024	3.46415	3.79538	3.88644
AKT5	6.24793	5.97269	6.67807	6.84674	6.75355	6.3505	4.53605	5.21335	2.848	2.96347	4.22899	3.96892	4.24421	2.53169	2.73738	2.72161	2.99404	3.19892	3.45123	3.3149	1.11017	1.0213	2.18	2.45	2.45	2.56	2.55	2.71	4.27949	4.86297	5.6	5.36	5.28	2.95	2.75	5.42626	3.16993	2	2	2	2	5.64588	4.23012	5.22192	3.62253	3.89405	4.46473	4.3412	3.92353
CYP79C1	5.44294	6.25739	6.44956	5.86295	5.20555	6.04002	2.94486	4.92125	2.1375	2.26303	3.62005	3.49651	3.59716	2.55654	2.54479	2.5138	2.63952	2.51237	2.92491	2.70999	1.26022	1.08314	2.17	2.17	2.17	2.2	2.2	2.2	2.72402	2.54854	4.6	4.84	4.65	2.14	2.14	4.95884	5.18587	2	2	2	2	4.43664	3.6736	5.42533	3.41334	3.58335	3.49973	3.5512	3.697
TSF	6.12516	6.19771	6.36282	6.07682	6.38888	6.33092	5.59991	3.59694	2.16993	2.29278	4.02273	3.70175	3.9244	3.22726	2.85548	2.8291	2.89751	2.92229	3.27461	3.09797	1.15357	1.14344	2.53	2.53	2.53	2.45	2.61	2.69	3.57165	3.42496	6.04	6.08	5.76	3.78	4.11	6.2555	6.34341	2	2	2	2	4.8592	4.43405	5.21353	3.94814	4.13354	4.08827	4.50307	3.90306
AT3G03830	5.63227	4.96347	5.41278	5.07468	4.77083	4.51728	5.8679	5.66107	2.94486	3.63227	3.71446	3.79121	3.66455	2.27593	2.29075	2.43556	2.52854	2.94681	2.43763	2.67846	0.862903	1.25829	2.18	2.18	2.18	2.2	2.2	2.2	3.57669	4.59435	3.74	3.93	3.84	2.14	2.14	6.35226	7.11686	6.23	3.15	4.05	5.59	1.74277	4.10996	4.09668	3.734	4.37857	3.82653	3.83595	3.68782
AT2G47920	6.26679	6.48704	3.848	6.24222	4.72792	5.44626	4.853	5.03562	2.20163	2.26303	3.81116	3.76912	3.78872	2.93887	2.5966	2.68801	3.09377	2.87782	2.83919	3.18198	2.33466	2.08332	2.66	2.76	2.66	2.2	2.2	2.2	3.49461	3.37397	5.53	5.83	5.55	2.97	2.58	7.60733	7.24031	5.44	5.92	7.22	7.75	4.31229	2.35065	4.73216	4.32956	4.6354	4.30037	3.99298	3.9724
AT5G47740	5.60585	4.47897	4.49185	3.926	2.03562	5.14975	6.57137	6.87036	4.95884	5.08321	3.68097	3.66888	3.84529	2.81844	2.96047	2.89008	2.80892	3.61309	3.48534	3.1694	1.36447	1.55596	2.17	2.17	2.17	2.2	2.2	2.2	3.82952	3.27327	4.92	4.84	4.91	2.13	2.13	7.65893	7.31741	6.01	6.4	5.99	5.32	6.76748	6.77772	7.00869	5.07082	4.51646	4.76344	4.87671	5.02245
AT5G52710	6.02901	5.10434	5.96347	6.08958	5.6865	5.41616	3.67807	4.20945	1.96347	2.03562	4.13938	4.08518	4.10083	2.88799	2.89784	2.75883	2.98495	2.9744	3.00849	2.88509	1.41246	1.35392	2.28	2.28	2.59	2.2	2.2	2.2	3.10533	3.2212	5.34	5.58	5.38	2.14	2.16	5.75756	4.9542	2	2	2	2	3.34082	3.97186	4.76743	3.66201	3.55681	3.6315	3.81333	3.56115
AT1G71740	6.926	7.73944	7.20163	7.54921	7.16491	7.12102	7.37156	7.43962	5.0045	5.02237	4.3148	4.31485	4.4545	4.48322	4.46568	4.11625	5.00036	5.55772	5.80779	6.07849	1.86964	2.19832	2.28	2.28	2.31	2.38	2.38	2.38	6.12766	5.09302	6.55	6.45	6.42	3.67	3.83	6.29094	6.77083	6.15	6.55	5.52	5.68	6.96506	7.51652	7.31455	7.38849	5.53281	5.67596	6.24185	5.5901
AT1G23700	6.28725	6.37851	6.2817	6.15381	6.82655	5.99095	5.82273	5.54226	2.10434	2.07039	3.78179	3.72892	3.82997	2.71378	2.62215	2.65975	2.48849	2.72176	2.86998	2.70122	1.12045	1.12494	2.34	2.34	2.93	2.2	2.2	2.2	2.81176	2.89706	4.72	4.94	5.11	2.14	2.14	5.3505	5.00899	2	2	2	2	4.92483	5.48738	4.50562	3.31164	3.42251	3.70019	3.4098	3.62938
ATGSL09	6.40259	6.6014	6.79442	6.57894	6.24222	6.25172	5.83036	5.33985	2.98185	3.08746	4.33448	4.36539	4.58148	3.39683	3.42985	3.15995	4.03764	3.57523	3.51749	3.36023	2.47401	2.28045	3.86	3.55	3.87	3.62	3.62	3.62	5.3095	5.07672	6.85	6.89	6.73	4.43	4.43	6.21723	6.62936	2	2	2	2	4.62059	5.53287	6.52684	5.23177	5.20356	6.01163	5.88968	5.69145
AT2G19050	5.41616	5.39575	4.12928	5.20163	5.45615	5.58195	5	5.27053	2.26303	2.3505	3.78189	3.76979	3.62475	3.03224	3.06567	3.05068	3.37821	2.88666	3.31036	3.25223	1.09267	1.02527	2.17	2.17	2.17	2.2	2.2	2.2	3.04315	2.62582	4.77	4.81	4.61	2.13	2.13	5	5.0045	2	2	2	2	4.48245	4.39947	4.70454	3.60088	3.49546	3.78724	3.37965	3.49925
IRT1	6.52669	6.04002	9.73606	5.42291	4.52356	5.31832	6.4363	8.28771	3.76553	3.47249	3.30207	3.38804	3.35587	5.73148	4.02506	3.09241	3.68556	2.61243	2.84121	2.71046	1.7546	1.79109	2.17	2.17	2.17	2.2	2.2	2.2	2.67454	4.75814	4.21	4.23	4.22	7.12	6.84	1.48543	4.848	2.04	4.85	5.46	6.47	2.36151	2.07857	1.18886	3.0817	4.0243	3.22683	3.54938	3.08345
AT2G37780	5.93074	6	5.20945	5.92362	6.06824	6.0917	6.90569	5.98641	2.40599	3	4.35197	4.23006	4.52158	3.66124	3.63229	3.254	4.00073	3.48722	3.47615	3.31278	1.5836	1.43514	2.17	2.17	2.17	2.2	2.2	2.2	4.31885	3.85538	5.29	5.17	5.01	2.13	2.13	5.8802	5.76553	2	2	2	2	5.14418	4.67448	5.67473	3.7904	3.76412	3.95287	4.75731	4.6291
AT5G28010	5.2854	5.51412	4.99095	5.38543	5.89482	4.07895	6.03562	6.13134	3.16993	3.8679	3.94593	3.95673	4.30107	2.79657	2.64357	2.72945	3.08389	2.8134	3.13777	2.92443	1.22958	1.14193	2.22	2.22	2.22	2.53	2.53	2.53	3.37986	3.40329	5.52	5.46	5.95	2.13	2.13	0.925999	1.88753	2.7	2.63	2.66	2.66	5.70528	5.85999	5.57698	3.91051	3.95034	4.13182	4.30241	4.11611
AT4G36610	7.2817	8.08799	7.95187	7.80542	7.38457	7.56605	7.26303	7.64024	4.35755	4.1127	3.8733	3.8733	3.71154	4.68709	5.54262	6.67827	5.73344	5.06924	5.04146	5.11067	1.4974	1.62739	2.2	2.2	2.2	2.22	2.25	2.53	5.70366	5.4706	6.38	6.43	6.2	6.11	5.6	6.46271	6.50144	5.21	6.98	6.74	5.3	6.5307	6.93734	6.80143	6.9709	5.37637	4.96618	6.18456	5.26167
ATSUC9	6.08746	5.45615	5.59395	5.25927	5.79701	5.87036	3.89724	3.3505	2.20163	2.32193	4.61448	4.46725	4.48325	2.98624	2.91695	2.86683	2.64171	3.35697	3.5654	3.18323	1.99261	2.06543	2.46	2.48	2.49	2.43	2.45	2.48	4.17277	4.4842	6.84	6.49	6.43	2.91	2.84	5.03122	5.05311	2	2	2	2	2.82764	4.48968	5.83613	4.55091	5.1562	5.31457	5.17749	4.96411
AGL8	5.91886	5.19771	4.54226	4.10434	7.18587	6.80219	5.71699	5.48543	1.80736	1.88752	5.14756	5.05062	5.33275	4.91646	5.29125	4.71383	5.23383	2.7431	2.74787	2.80633	1.27893	1.53391	4.68	4.88	4.29	2.86	3.73	3.66	2.81176	3.13729	7.52	7.22	6.78	5.89	5.58	2.76553	3.9542	2	2	2	2	4.56585	4.35584	4.80754	3.33512	3.27095	3.11185	3.53906	3.54013
AT5G03640	4.50462	5.38888	5.52669	5.51728	4.54844	4.52356	4.86295	5.54535	2.20163	2.29278	3.86369	3.87778	3.97738	2.77932	2.90239	2.55344	2.76944	2.99882	2.83002	3.14964	1.09896	1.28053	2.17	2.17	2.24	2.2	2.2	2.2	2.95315	3.55369	4.49	4.9	4.78	2.37	2.13	4.848	1.96347	2	2	2	2	5.74894	5.32546	5.56643	3.92882	3.768	3.93293	4.13141	3.72529
ArthMp012	5.26679	5.36107	6.10643	5.2854	5.93074	5.61471	6.43129	6.82528	6.69209	6.26303	3.90424	3.93504	3.88154	2.53967	2.48429	2.60644	3.36349	2.79764	2.63458	2.88736	1.03243	1.14327	2.17	2.2	2.17	2.2	2.2	2.2	3.55096	3.30696	4.32	4.29	4.17	2.13	2.13	4.2555	4.97269	6.36	2	2	2	3.77656	4.26757	1.25108	3.15861	2.92888	3.81752	3.68858	4.75719
AT5G38960	6.18785	6.34518	6.89724	6.65392	5.66391	6.03122	5.04002	4.54226	2.20163	2.16993	3.54401	3.40717	3.84337	2.75361	2.6502	2.59383	2.81634	2.79364	2.97547	2.88476	0.939338	0.955919	2.24	2.24	2.24	2.2	2.2	2.2	2.95282	2.88009	5.29	5.46	5.31	2.13	2.13	4.6893	3.926	2	2	2	2	4.86557	3.37826	4.76931	3.89145	3.7968	3.69965	3.6461	3.88398
ProT3	6.3906	6.64097	6.13955	6.65249	6.24982	6.32733	5.58195	4.84298	2.32193	2.37851	3.8972	4.05563	3.74871	2.85187	3.2265	3.73204	3.8285	3.13494	3.56118	3.23458	2.52647	2.75408	4.49	4.44	5.72	5.03	5.03	5.04	3.16971	3.48383	5.83	6.04	5.5	4.09	4.09	6.42122	6.37504	2.01	2.01	2.01	2.01	6.13562	6.13999	7.05416	4.15736	5.16892	4.1382	4.10667	4.40794
BUBR1	6.40259	6.38198	6.90689	5.57592	5.62936	6.41616	6.20163	6.10434	2.37851	2.56072	3.30103	3.3309	3.3309	3.41231	3.36055	3.38758	3.38947	3.8062	3.85105	3.77915	2.82867	2.78355	4.74	4.69	5.69	2.2	2.2	2.2	4.20082	4.27998	5.23	5.14	5.29	4.78	4.78	4.76553	1.926	7.3	6.85	8.36	8.46	4.81907	5.97072	6.19725	5.19909	5.0744	5.18627	5.48636	5.21644
CBL8	6.12928	6.24793	6.59395	5.92837	6.19967	5.87283	6.11061	6.61324	1.926	2.03562	3.84865	4.13802	4.00387	3.08491	2.74445	2.96884	4.74527	2.99816	2.94449	2.9379	1.24062	1.38789	2.17	2.17	2.19	2.2	2.2	2.2	4.11354	3.69754	5.12	4.93	4.98	2.13	2.13	3.36457	2.43296	3.04	2.11	2.47	2.47	4.444	3.99401	4.259	3.80094	3.88909	3.64025	3.67491	3.66253
ATEXO70C1	2.32193	4.62059	2.48543	4.62644	1.848	2.76553	8.46025	8.13443	7.03342	7.54612	3.60478	3.8416	3.71393	2.78517	2.9023	2.66723	2.47788	3.26312	3.2308	3.34496	1.13813	1.19396	2.67	2.7	2.67	2.31	2.31	2.31	5.49934	5.69001	4.22	4.16	4.08	2.2	2.13	4.78136	4.98185	7.74	6.15	2.38	2.05	4.97077	5.50522	5.15487	4.01653	3.67955	5.95898	6.28926	6.4758
ATPEN1	5.29646	5.26679	5.45286	5.20945	5.67525	5.53605	6.66391	6.43129	4.90207	4.40599	3.45343	3.25527	3.28351	2.85136	2.68685	2.43394	2.61368	3.46012	3.1734	3.74968	1.96908	1.66322	2.31	2.31	2.34	2.2	2.2	2.2	3.36314	3.60423	4.32	4.37	4.14	2.34	2.34	8.05148	7.09276	2.47	2.06	3	2.74	6.385	7.98773	5.81033	5.98189	4.77357	5.31232	5.69277	4.93243
AT3G30280	6.94017	6.49506	6.44626	6.32193	5.87283	6.02459	3.52356	5.1819	2.1375	2.53605	3.8854	4.05002	4.12788	3.45712	3.57038	2.86832	4.09918	3.81056	3.98016	3.97797	0.94285	1.32869	2.17	2.17	2.17	2.22	2.22	2.22	3.61813	3.32512	6.13	5.97	5.78	2.43	2.13	5.07468	5.88753	2	2	2	2	5.1147	2.91649	3.45926	4.01653	4.11503	4.3283	3.99039	4.06408
AT2G43230	6.2384	5.94251	6.14771	6.30561	6.55766	6.31832	5.23266	6.40939	2.20163	2.32193	4.08707	3.8728	3.8728	2.83889	2.79961	2.65731	2.90776	3.23163	3.1175	3.287	0.989516	1.27846	2.17	2.22	2.31	2.21	2.26	2.21	3.32056	2.67122	4.65	4.7	4.35	2.17	2.17	5.65821	5.35403	2	2	2	2	4.7851	5.52755	3.58843	3.59985	3.58719	3.59624	3.62162	3.71413
AT5G35580	3.98185	5.61176	6.61471	5.72247	4.43962	5.1375	6.73606	6.55612	6.16189	5.7115	3.67152	3.72383	3.75221	3.11623	2.93498	3.01211	3.42788	4.69172	5.10478	4.91013	1.32812	1.08883	2.48	2.48	2.48	2.31	2.52	2.31	5.0625	4.61436	4.25	4.23	4.13	4.34	4.56	6.38888	5.70044	3.01	2.03	2	2	6.85891	5.98718	6.59457	5.15913	4.40858	5.61017	5.42883	5.43681
ATCSLB01	5.44956	4.64962	5.43296	4.73335	4.71699	5.36107	5.20163	5.67807	2.3505	2.43296	3.88903	3.68858	3.74898	2.78	2.85329	2.62141	2.86644	3.48299	3.31892	3.51399	1.26562	1.16804	2.17	2.17	2.17	2.2	2.2	2.2	3.16613	3.19677	5.33	4.93	5.1	2.18	2.64	1.80735	3.21723	2.12	2.01	2.22	2.12	5.68295	6.02509	4.97878	4.34593	3.9456	3.92993	4.32836	3.82619
AT2G41480	6.33092	6.93428	6.54998	6.27426	6.06178	6.1819	5.37851	6.50462	4.0268	4.1375	4.00078	4.03964	4.47281	3.34221	2.80418	3.35078	4.63288	4.79795	4.90643	4.9978	2.23387	2.10931	2.17	2.17	2.17	2.2	2.2	2.2	4.20359	4.22531	5.4	5.18	5	4.1	3.43	7.55612	6.39746	5.03	6.46	6.09	5.9	7.04672	7.94786	7.47315	4.82724	5.01532	4.11823	4.27022	4.48515
AtRLP47	7.08108	6.93192	5.4822	7.44128	6.02237	6.48382	1.48543	4.60881	2.8679	2.88753	3.66244	3.79284	3.47314	2.74405	2.5901	2.42347	2.32701	2.65917	2.74378	2.55776	0.875919	0.795774	4.24	4.06	4.38	4.45	5.02	4.46	2.39411	2.55928	6.05	6	6.06	3.76	3.61	4.69488	5.20163	2	2	2	2	4.5685	7.02897	6.12593	3.83701	3.29259	3.43743	3.15021	3.283
AT2G27370	6.71425	7.52591	7.04658	7.3505	6.84046	5.89482	6.83794	7.08958	5.33628	6.54226	3.70657	3.57933	3.78762	3.26672	3.55272	3.21041	3.52069	5.35383	5.5769	5.6542	1.39542	1.45933	2.17	2.17	2.25	2.2	2.2	2.2	4.93951	4.16788	5.04	5.34	5.05	3.23	3.22	5.90207	5.15381	2.74	2.67	2.54	2.31	6.12018	6.6487	4.48025	7.42263	4.67102	3.79896	5.06715	4.37526
AT2G43150	5.8505	6.18982	5.80993	6.55305	5.18982	5.78136	6.19967	6.64241	3.07039	3.16993	4.29832	4.35132	4.36904	2.92759	2.52485	2.63292	3.02556	3.93636	3.6553	3.74445	1.50795	1.41307	2.19	2.19	2.19	2.2	2.2	2.2	3.50477	3.66925	5.06	5.28	5.21	2.13	2.13	4.93546	5.1375	2.01	2.01	2.01	2.01	4.43415	4.5458	4.29649	4.20396	4.27703	3.95625	3.94992	4.13387
AT3G42140	6.96924	5.88264	3.40599	7.42962	5.50779	6.52826	5.65249	6.10014	1.96347	2.48543	5.28488	4.99862	5.3746	4.15217	3.84438	3.92408	4.35144	4.37778	4.19775	4.23409	1.81365	1.69441	2.72	2.93	2.81	2.28	2.28	2.28	4.87689	5.33298	5.42	5.53	5.55	2.45	2.45	5.55459	6.26866	2	2	2	2	5.41857	4.72341	5.62557	4.15979	4.3289	4.52428	4.65764	4.40775
AT4G22050	6.75221	5.89239	5.66676	5.98185	6.44956	6.23074	4.2555	4.36457	1.96347	2.07039	3.57113	3.40063	3.45619	2.57333	2.59832	2.54754	3.12406	2.87034	2.7658	2.81521	1.23542	1.19495	2.17	2.17	2.17	2.2	2.2	2.2	2.61572	2.83492	5.03	5.1	5.08	2.13	2.13	1.926	5.40939	2	2	2	2.01	4.44802	4.87578	4.38708	3.56696	3.80882	3.76362	3.8729	3.62235
AT1G61670	8.33539	8.00113	7.38457	7.66107	8.23793	7.95884	8.12877	7.6453	5.43296	5.53294	6.2064	6.32393	6.28026	5.14946	4.72237	4.99392	4.81945	6.40761	6.23637	6.30975	2.79844	2.60521	5.27	5.27	5.32	5	5	5	5.38995	4.79739	8.01	7.82	7.6	5.53	5.53	7.26772	7.00338	8.6	8.69	8.6	8.67	7.55574	6.77701	7.59051	6.1748	5.69172	5.58231	5.40982	5.70072
AT4G39720	7.11686	7.31016	7.20945	7.24031	6.27612	7.07682	6.02237	6.49985	2.37851	2.23266	4.23536	4.19454	4.55182	3.12953	2.89331	3.392	3.36599	3.82647	3.88314	3.50644	1.05264	1.59445	2.57	2.62	2.57	2.21	2.21	2.21	3.29434	3.16438	5.91	6	5.85	4.48	3.5	6.52042	5.37156	4.23	5.43	5.34	5.23	5.89371	6.29428	6.54841	4.61555	3.85944	4.0932	4.01235	3.83714
AT3G48480	5.33628	5.99095	6.1819	5.72247	5.18982	5.32553	4.38543	5.24031	2.23266	2.29278	3.87064	3.95991	4.28882	3.1344	3.39913	3.12045	3.20039	3.2225	3.48019	3.25665	1.56391	1.43588	2.54	2.54	2.54	2.48	2.48	2.48	4.12695	3.69253	5.74	5.44	5.72	2.65	2.76	4.47897	5.62059	5.04	5.37	5.37	5.21	4.36892	3.38055	1.25114	3.73306	4.14797	3.9377	4.00226	3.75221
AT4G21300	5.3505	6.30925	5.8679	5.55152	5.73064	3.67807	5.75756	3.3505	2.10434	2.29278	3.70007	3.63545	3.72898	2.47918	2.56947	2.64906	2.70083	2.79359	2.94889	2.74302	1.15563	1.30249	2.3	2.19	2.19	2.2	2.24	2.2	2.85241	3.49263	5.14	5.31	5.28	2.13	2.13	4.76553	4.2854	2	2	2	2	1.70037	4.11031	5.49981	3.71333	3.84468	3.92594	4.24515	4.14481
CSY1	3.6893	2.926	3.74416	5.36457	3.848	6.2211	3.64386	3.66676	2.29278	2.45943	4.27128	4.08427	4.30266	3.08793	3.2574	2.94598	3.15375	3.29384	3.28887	2.87247	1.97847	1.81671	6.56	5.89	5.89	5.55	5.64	5.47	4.32915	4.37541	6.19	6.16	6.19	4.7	4.94	2.88753	2.70044	2	2	2	2	3.74628	5.44156	3.29087	4.54594	4.9686	5.38032	5.47049	5.14519
AT5G24510	5.65535	5.62936	5.73064	6.15583	5.40599	6.2891	4.89239	5.03122	2.43296	2.70044	3.68388	3.56624	3.66194	2.69665	2.54182	2.64139	3.19051	2.52537	2.54394	2.59293	1.46603	1.27863	2.17	2.17	2.17	2.2	2.2	2.2	2.69979	2.36628	5.63	5.83	5.79	2.13	2.13	7.62936	7.29186	2.15	2.15	2.2	2.16	5.64625	5.12726	4.5404	3.42328	3.39901	3.34417	3.5565	3.63988
AHL20	7.77215	7.92006	8.22062	7.45286	7.35667	7.48462	7.00899	6.87897	6.98299	6.01569	3.98074	3.9917	4.31867	5.12298	5.03728	5.57678	5.28376	6.38956	6.3016	6.36663	1.88522	1.82145	2.64	2.63	2.64	2.2	2.2	2.2	5.86626	6.23489	5.64	5.67	5.96	5.9	5.68	6.48864	6.27053	3.07	2.71	2.68	2.81	6.68604	6.92015	6.22339	7.09541	6.09425	5.57763	6.11615	5.96542
BUB3.2	6.43463	6.55766	6.94486	6.51412	6.7252	6.10014	5.37156	5.53916	2.03562	2.1375	3.88154	3.75444	3.82986	3.09619	2.93895	2.73574	2.9814	3.77934	3.65242	3.67549	1.67343	1.45345	3.37	3.37	3.37	2.43	2.43	2.43	3.68457	3.85345	6.3	5.85	5.88	4.38	4.38	5.57894	4.29278	7.25	6.73	7.19	7.33	5.57341	6.47931	6.14272	5.04369	4.66827	5.02208	5.13788	4.25861
CYCB1;4	8.02292	8.01402	7.90026	7.79636	7.52042	7.58721	7.12722	7.56224	5.1416	5.31832	3.65866	3.40943	3.71419	3.92006	4.33958	4.31475	4.33661	5.05339	5.25215	5.28616	3.10657	2.52092	6.22	6.49	6.18	2.21	2.21	2.21	5.04499	5.51358	5.48	6.07	5.9	7.08	7.04	6.06609	2.3505	5.79	5.96	7.09	7.28	4.6147	6.84932	4.04468	6.79715	6.06091	6.11969	6.4016	6.47739
ATTPS6	8.56072	8.81089	8.58722	8.55459	9.14568	8.73877	7.80025	7.84925	7.14873	7.6359	5.84213	5.81505	5.80354	4.1384	4.22727	4.34561	3.42282	5.35155	5.4314	5.34388	5.52248	5.46068	5.37	4.97	5.06	5.66	4.94	4.97	6.02487	6.13886	7.68	7.04	7.31	5.79	5.79	9.48864	10.2113	3.15	2.9	3.03	3.06	8.07513	7.2398	6.91864	5.02609	5.28264	5.5588	5.38631	6.44483
AT1G78990	5.62352	5.98868	5.08746	4.23266	1.58496	2.37851	4.41954	5.2891	2	2.07039	3.90424	3.88924	4.25476	2.9139	3.41266	4.01817	3.44135	4.69239	4.68397	4.52577	2.02871	1.99955	2.17	2.17	2.2	2.49	2.22	3.21	3.40738	3.80371	4.64	4.68	4.26	2.21	2.21	6.71425	6.75489	2	2	2	2	3.38446	3.76584	0.779756	5.5612	4.33708	4.5559	5.05849	4.05993
AT1G23340	6.11894	6.16993	6.58496	6.93192	6.00675	5.18587	5.54844	4.30743	2.23266	2.32193	4.07953	4.11108	4.30602	3.58555	3.58838	4.20882	4.00209	4.48559	4.52194	4.31912	1.83492	2.04519	3.11	3.11	3.11	2.73	2.73	2.73	4.20592	4.4558	5.72	6.1	6.18	3.34	3.78	6.22882	6.43296	2.02	2.09	2.25	2.31	5.38695	6.08396	5.82026	5.36682	5.40439	4.97079	4.88907	4.9167
AtHB27	6.78529	6.91767	6.52982	6.49985	6.63807	5.88996	6.79181	6.53761	1.96347	2.03562	4.57404	4.47769	4.66938	2.98829	3.04037	3.15775	3.17326	3.75849	3.20598	3.46439	1.67381	2.21508	2.48	2.48	2.48	2.28	2.28	2.28	3.59124	3.58084	5.22	5.51	5.45	3.4	3.5	6.04876	6.02901	4.58	5.62	6.07	5.75	5.45966	6.11305	4.76959	4.35467	4.94372	4.21352	4.14371	4.05742
AT1G31720	6.60733	5.92362	6.63952	6.6879	5.7761	5.90689	5.54535	5.33271	1.926	2	4.1358	4.31034	4.07918	2.71909	3.00147	2.94907	2.74111	2.99138	3.34668	3.26995	1.04121	1.35663	2.17	2.17	2.17	2.2	2.2	2.2	3.40757	3.76693	6.25	6.24	5.9	2.13	2.13	4.91648	6.04658	3.54	3.81	4	3.82	5.22608	5.3163	5.86545	4.37938	4.47083	4.58536	4.47083	4.34372
EMB3009	8.69975	8.43588	8.45615	8.63844	8.57554	8.33851	7.23649	7.96751	5.07895	4.83289	5.65035	5.43222	5.44199	4.73934	5.03858	3.88372	3.33437	6.24704	6.19806	6.2931	2.44701	3.27384	4.39	4.02	4.39	2.2	2.2	2.2	4.74129	6.84422	6.18	7	7.49	6.81	7.02	6.7761	6.17592	6.55	6.42	7.51	7.68	7.69582	7.91037	6.8504	5.94405	6.22785	6.61461	6.49575	6.50267
AT3G62350	5.85549	4.97269	5.24031	5.85549	5.22497	4.97728	4.41278	5.27798	2.29278	2.48543	4.01151	3.77624	4.03288	2.5024	2.53489	2.75843	2.47406	3.01242	3.24929	2.9	1.18369	1.07661	5.78	5.55	5.93	4.16	4.34	4.39	3.25819	3.24798	5.45	5.26	5.17	4.31	2.58	5.73606	5.23266	2	2	2	2	3.51094	2.82656	5.09437	3.60934	3.60575	3.7082	3.7082	3.76199
AT5G51500	5.83289	5.63807	5.4363	6.15381	5.87283	4.926	2.76553	5.03122	2.16993	2.29278	3.81471	3.88628	3.93325	3.10063	3.09532	3.06007	3.05445	4.45596	4.65035	5.05354	1.31186	1.01464	2.17	2.17	2.17	2.2	2.2	2.2	2.62801	3.04157	4.65	4.4	4.44	2.49	2.49	1.80735	3.37851	2.01	2.73	2.66	2	6.25766	5.91004	6.29282	4.88514	3.69564	3.78092	3.68643	3.64661
RBK2	5.47897	5.50779	6.01792	6.3345	5.68089	5.72792	4.54226	5.1416	1.848	1.926	3.54523	3.47291	3.61445	2.62612	2.5827	2.62397	2.69111	3.20546	3.5962	3.34089	1.24711	1.45289	2.4	2.4	2.4	2.31	2.31	2.31	3.67548	3.58728	5.51	5.4	5.22	2.14	2.14	5.73606	5.41616	2.21	2.02	2.56	2.24	2.83469	5.02723	4.35544	4.51067	4.64984	4.58211	4.61479	4.53728
AT1G67290	6.49985	6.35931	6.64241	6.86171	6.55152	5.79961	4.72792	5.81762	2.60881	2.40599	3.85132	3.8389	4.10515	2.95802	2.8003	2.53587	3.70606	2.75236	2.77481	2.98734	1.28547	1.20357	2.51	2.51	2.61	2.45	2.45	2.46	2.98464	3.2919	6.19	6.39	6.01	2.37	2.32	5.53294	5.80993	2	2	2	2	4.44285	4.27201	5.48869	3.54124	3.71875	3.59406	3.89475	3.93582
AT5G41640	5.73064	5.90689	6.23266	5.62936	6.1334	5.73064	3.91648	4.88264	2.03562	2.10434	3.65663	3.48083	3.97604	2.5655	2.8259	2.57321	2.69871	2.83597	3.15359	2.99205	1.14397	1.35053	3.9	3.49	4.01	2.4	2.4	2.28	2.817	3.19339	6.01	5.9	5.83	2.43	2.44	5.24413	5.02237	2	2	2	2	4.53936	5.54637	2.75346	3.57917	3.77457	4.27776	3.84939	3.63603
AT5G13830	7.25927	6.78921	6.83794	7.10434	6.53294	6.73335	5.92362	5.64962	2.3505	2.40599	4.84039	4.83651	5.00969	3.93682	3.63537	3.69545	4.22381	3.86013	3.85072	3.7088	2.06798	1.79473	4.7	4.7	5.15	4.07	4.07	4.07	5.1887	5.44075	6.47	6.39	6.59	5.83	5.83	5.76022	3.3505	6.98	6.87	7.22	7.03	7.42214	7.16544	7.80899	5.49035	5.26593	5.48704	5.28434	5.3167
HB-2	5.74147	6.42122	6.58646	6.27984	6.32733	6.25927	5.7866	5.73877	2.3505	3.48543	4.55252	4.78918	5.351	2.62435	3.07304	2.80984	3.05086	3.25329	3.28048	3.31021	3.54588	3.41473	3.09	3.1	3.09	2.2	2.47	2.2	2.82336	2.97966	5.29	4.91	4.79	3.09	3.09	5.30743	6.79701	2	2	2	2	6.60474	5.58921	5.57304	3.79076	3.63127	3.84268	3.40927	3.72614
AT5G47600	5.43296	5.58195	5.47249	5.91648	4.96347	5.06178	4.64386	4.69488	5.19377	5.04002	3.81966	3.60186	3.85297	2.77925	2.83745	2.3636	2.92569	3.0944	2.77913	3.21533	1.06224	1.09009	2.26	2.26	2.26	2.2	2.2	2.2	2.89736	3.21696	4.76	4.63	4.35	2.13	2.13	5.48543	1.43296	10.91	10.12	10.67	9.74	5.23686	3.68999	6.00518	3.99669	4.94145	4.70022	3.99859	4.88362
AT1G68850	6.96809	7.44377	7.42122	7.13443	7.14873	7.13031	5.47249	5.84298	3.44626	3.64386	3.47562	3.37533	3.41321	4.72942	5.28825	6.57339	5.45181	5.1327	5.57101	5.28058	1.50488	1.41825	2.21	2.17	2.17	2.2	2.2	2.2	3.87285	3.29702	4.57	4.35	4.38	6.32	5.81	6.08108	5.40939	2.78	6.45	6.54	4.64	6.5395	7.19206	5.68285	6.50161	3.81949	3.54898	4.53276	3.84291
AT5G48950	6.69905	6.3345	6.62498	6.74416	5.73606	6.60733	5.05311	6.12102	3.66676	2.848	3.72257	3.72029	3.86805	2.97496	3.14488	2.70887	3.62986	3.55406	3.57101	3.46317	1.8738	1.77071	3.69	3.57	3.69	3.35	3.33	3.35	4.1839	4.04249	6.55	6.36	6.19	2.55	2.71	6.21723	5.98641	2.01	2.01	2.01	2.01	5.56334	5.58554	6.59606	4.35055	4.83896	4.45432	4.4969	4.51683
DELTA-VPE	5.43284	5.86553	4.64745	5.53284	5.63327	5.56595	4.76927	5.19503	4.93444	5.62816	3.71395	3.7683	3.68379	3.53741	3.2345	3.19977	3.46762	4.56577	4.35417	4.22568	0.998471	1.03038	2.2	2.2	2.33	2.255	2.225	2.205	2.83617	3.04285	4.76	4.695	4.505	2.14	2.14	5.53191	4.74272	2	2	2	2	3.51561	3.46379	4.54841	3.35071	3.25798	3.73289	3.21706	3.47417
AT5G61090	5.53916	5.87036	5.89239	6.36807	6.12516	5.51412	5.63807	5.23649	2	2.07039	3.48913	3.36334	3.40378	2.5674	2.41252	2.69293	3.1537	2.64769	2.53486	2.74468	0.993421	1.13976	2.17	2.17	2.17	2.2	2.2	2.2	2.98473	3.00226	4.76	5.16	4.95	2.13	2.13	5.0268	3.71149	2	2	2	2	3.5184	4.61245	5.07271	3.17917	3.42324	3.44313	3.87953	3.4213
AT5G19700	3.52356	5.42626	6.00899	6.27053	5.32193	6.12102	3.71149	3.53605	2	2.07039	4.35873	4.3484	4.50812	3.29604	3.29464	3.16698	3.7906	3.13621	3.2064	3.31597	1.60282	1.30877	2.17	2.17	2.17	2.2	2.2	2.2	3.39282	3.44693	5.4	5.43	5.04	2.13	2.13	5.70044	5.70598	2	2	2	2	2.32879	2.74993	2.94015	3.36999	3.78367	3.87154	3.76124	4.02771
NF-YA10	5.65249	6.19377	5.0045	4.35755	5.40939	6.19574	2.23266	2.58496	2.90689	2.20163	4.2599	4.34259	4.43873	3.68432	3.3141	3.24846	3.25108	3.62926	3.75964	3.74908	1.48373	1.17149	2.39	2.36	2.99	2.48	2.43	2.43	2.94261	2.9761	6.75	6.04	6.1	4.97	5.03	2.98185	5.08321	2	2	2	2	5.88271	4.94739	5.39309	3.70247	3.67269	3.54863	3.47607	3.66292
AT5G15700	8.07895	6.88753	6.88874	5.7866	7.94251	8.44087	6.27053	5.27798	2.848	2.72247	4.92268	5.13732	5.1332	3.54997	3.81774	4.13119	3.92349	4.33933	4.70804	4.19184	1.97544	1.55536	3.73	3.59	4.01	2.59	2.59	2.59	3.97761	3.46783	6.42	6.31	6.31	4.34	4.68	6.11061	6.75087	6.63	6.41	4.99	4.99	6.79204	6.7211	6.78149	4.33529	4.29537	4.28087	4.23188	4.26932
AT5G09370	5.60288	5.80735	4.72792	2.56072	4.58496	4.79181	4.63227	4.57289	2.3505	2.43296	3.87858	3.74967	3.95768	2.44586	2.67774	2.60874	3.62671	3.14224	3.3623	3.20326	1.51928	1.45333	2.17	2.17	2.17	2.2	2.2	2.2	3.11842	3.54387	5.54	5.94	5.73	2.13	2.13	5.04439	5.64962	2	2	2	2	5.1615	4.24144	2.27241	3.27384	3.32528	3.52395	3.72444	3.67924
AT5G28470	5.21723	3.45943	5.90448	6.23266	6.12102	5.01792	4.86295	4.72792	1.96347	2.03562	3.51569	3.34538	3.60293	2.68087	2.44537	2.72632	2.63864	2.6998	2.54473	2.57013	1.11429	1.05648	2.17	2.17	2.17	2.2	2.2	2.2	2.83479	3.21841	5.37	5.34	5.17	2.13	2.13	4.35755	4.51096	2	2	2	2	5.54494	3.6371	5.16708	3.41334	3.46395	3.82119	3.53111	3.39225
AT2G37210	6.46271	5.92837	6.69766	6.64097	6.34163	3.82782	6.84172	5.94017	5.1375	5.32912	4.61083	4.43163	4.53456	4.06839	3.92906	3.30597	3.55303	4.36394	4.5299	4.24558	2.82801	3.42279	3.12	3.12	3.12	2.22	2.22	2.22	4.55078	4.74513	6.55	5.85	5.94	4.58	5.12	6.29462	7.64458	2.17	2.33	2.3	2.3	7.04286	7.00089	8.56223	5.09478	4.65238	5.48915	5.4233	4.96904
AT1G19900	6.30561	7.34696	6.69627	5.84298	6.48382	6.2555	6.61029	6.6907	3.01792	3.49825	3.72117	3.78589	3.82224	3.29839	3.10761	2.94006	3.28683	3.55892	3.8275	3.7771	1.50522	1.3583	2.17	2.17	2.17	2.2	2.2	2.2	3.91433	3.3263	4.99	4.78	4.63	2.15	2.15	5.12516	4.97728	2.28	2.07	2.64	2.19	4.2996	2.04743	5.13642	5.9991	4.38588	4.04401	4.21888	3.78193
AT2G18480	6.16792	6.46597	6.40599	6.54535	6.77083	6.40769	5.69209	5.94486	2.1375	2.23266	4.11471	4.11374	4.06231	3.37731	3.61606	2.98901	2.65074	4.98762	4.93098	4.87975	1.54029	1.46876	3.83	3.83	3.83	4.79	4.8	4.85	2.99555	2.90357	6.45	5.96	5.94	2.51	2.4	5.87529	5.98413	2	2	2	2	4.69515	5.36311	5.76971	3.96463	3.83855	4.1879	4.17183	3.64042
APUM7	5.9331	6.14568	6.34341	6.0268	6.25361	6.20163	5.69209	5.87036	2.20163	2.23266	3.80293	3.68892	3.73328	2.58542	2.54209	2.6148	2.78562	2.66676	2.72534	2.63937	1.04419	1.20445	2.83	2.48	2.51	2.32	2.22	2.22	2.87827	3.08075	4.52	4.32	4.21	2.13	2.13	5.14975	5.47249	2	2	2	2	3.94272	4.06388	5.06828	3.91007	4.09751	4.05692	3.93789	3.9019
AT1G26610	5.78921	6.24031	6.47573	6.08321	5.91169	5.77873	6.11686	5.4822	2.88753	2.53605	3.80135	3.64934	3.68038	2.82304	2.68882	2.5234	2.66386	2.61416	2.89539	2.41635	1.36318	1.0196	2.2	2.2	2.74	2.21	2.23	2.33	3.07277	2.83932	4.84	4.95	4.67	2.13	2.13	4.87283	5.93074	2	2	2	2	4.79623	4.83265	4.95929	3.66512	3.68646	4.05898	3.87085	3.63919
ATHSFA2	8.21081	3.70085	5.17097	4.97245	7.36554	5.86716	9.08994	9.09732	9.43441	9.59308	8.82085	8.60727	8.63128	5.75491	5.40298	6.45015	5.90571	4.45239	4.52572	4.61659	5.40096	5.51088	5.05742	4.87156	4.76005	5.1464	5.1464	5.1464	9.96029	9.75511	6.14837	4.96179	4.44266	4.656	4.67826	8.04327	8.50912	11.7386	9.23504	3.41665	4.05026	7.1621	6.00303	6.71002	3.52342	3.44296	10.4189	10.0027	10.1166
ArthMp029	5.82528	6.31288	6.32733	6.3906	5.82018	6.19377	6.96347	7.29554	6.33271	5.86542	4.70997	4.76157	4.91686	3.02225	2.88893	2.66618	3.45688	3.01866	2.98675	2.90827	0.921755	1.16509	3.05	2.86	3	3.29	3.29	3.52	4.07126	4.341	4.91	4.99	4.88	4.18	4.18	5.57894	5.53605	5.76	2.02	2	2	5.13088	5.15339	5.54818	3.74915	3.86338	4.88956	4.52994	5.89156
AT3G49820	5.35403	5.46271	4.35755	4.88264	4.73877	4.54844	2.20163	4.27053	2.07039	2.1375	3.56123	3.58409	3.84529	2.38404	2.64126	2.29137	2.59312	2.80214	2.81695	2.80017	1.13512	1.42076	2.17	2.17	2.17	2.25	2.25	2.25	2.84213	2.76352	5.15	4.9	4.7	2.16	2.16	6.05961	6.04439	2.27	2.2	2.2	2	4.3241	4.65002	5.89977	3.85524	3.84468	3.64578	3.57388	3.54923
EDL3	5.07039	4.76553	5.2211	5.71425	5.86542	5.90929	5.87036	5.17792	2.63227	4.09592	3.74311	3.83021	3.49595	2.59496	2.70564	3.10738	2.6336	2.5415	2.77187	2.73224	4.19207	4.77118	2.17	2.17	2.17	2.22	2.22	2.22	3.00959	3.39545	7.04	5.63	5.01	2.13	2.13	7.09698	9.05175	2	2	2	2	6.78562	4.52771	6.80334	3.29392	3.48331	3.96067	3.16192	3.73089
AT3G44830	5.30743	5.44294	4.94953	4.03562	3.75489	4.32193	1.48543	0.765535	2.23266	2.3505	3.47015	3.48911	3.73962	2.94043	2.93838	2.706	3.33437	3.27018	3.41113	3.39919	1.44753	1.52218	2.19	2.19	2.21	2.2	2.2	2.2	3.21627	3.08993	4.9	5.07	4.78	2.16	2.16	2.1375	4.48543	2	2	2	2	7.74981	5.8398	6.86167	3.70233	3.84716	3.98401	4.00941	3.81768
AT4G16600	5.67807	6.3345	6.08534	6.30925	6.44294	6.14568	4.69488	2.926	2.10434	2.23266	3.86369	3.81239	3.86489	2.8523	2.96573	2.91655	3.33679	3.35245	3.33228	3.37897	1.20846	1.19838	2.19	2.19	2.19	2.2	2.2	2.2	2.7493	2.77375	5.75	5.42	5.3	2.13	2.13	5.6865	5.89239	2	2	2	2	5.24143	4.98334	5.79539	3.83684	3.40299	3.72548	3.436	3.30234
AT3G57980	6.78005	6.09803	5.39232	5.51096	6.33807	6.00899	6.01792	5.83036	2.45943	2.70044	3.89164	3.93405	3.98321	2.9455	2.8191	2.64802	3.08	3.07776	3.01912	2.69694	1.01065	1.21655	2.77	2.56	3.09	2.47	2.34	2.47	3.92764	4.33239	4.67	4.9	5.02	3.03	3.03	5.75221	4.82782	2	2	2	2	4.58126	5.12249	5.30913	4.66801	4.57988	5.18271	5.0294	5.33103
ATMYB66	5.9542	5.81506	6.19377	5.77347	5.1416	5.2211	6.15583	6.05745	3.16993	3.39232	3.33213	3.25422	3.27688	2.74383	2.98133	3.04244	3.19983	2.82436	2.75707	2.83062	1.08431	1.39913	2.62	2.5	2.75	2.21	2.21	2.21	3.42227	3.53816	4.16	4.05	4.1	5.74	5.93	4.37156	0.678072	7.51	7.42	7.52	6.56	4.52908	6.40994	5.17765	6.64823	4.70164	5.0419	5.34965	5.24362
AT2G35585	5.40599	5.86047	6.30012	5.76288	6.08746	5.37156	6.1416	6.81378	6.95768	6.58346	3.33213	3.48571	3.39458	3.20004	3.37142	3.57875	4.09136	4.40305	4.25339	4.54924	1.11158	1.27785	2.21	2.21	2.21	2.2	2.2	2.2	4.20091	4.19168	4.57	4.52	4.52	3.03	2.98	4.6893	5.22882	9.36	8.81	8.77	8.97	5.94206	5.71021	5.77599	5.66714	4.61689	4.38344	4.31714	4.53728
SOB3	7.04658	6.61471	7.01681	6.84298	6.65249	6.23074	6.20359	6.0045	5.1416	5.92125	3.9346	3.90842	4.087	3.73426	3.43778	3.34096	3.10224	5.15593	5.35277	5.37962	1.87573	1.98245	2.17	2.17	2.17	2.2	2.2	2.2	3.92796	4.43009	6.47	6.09	6.13	4.16	4.16	6.03782	6.42962	3.5	3.49	3.5	2.84	6.61592	6.6398	5.96468	5.80532	5.23491	5.28423	5.44563	5.03884
AT1G80610	6.51885	5.74953	6.11894	5.62936	6.01123	5.92837	4.67243	5.97269	2.40599	2.45943	4.06654	3.82668	4.03549	2.77587	3.32424	2.70424	3.03626	3.40942	3.31882	2.81231	1.3366	1.31185	2.66	2.66	2.68	2.34	2.34	2.34	3.17721	3.27062	6.08	6.18	6.3	2.23	2.27	5.51412	4.08746	3.83	3.83	4.01	3.53	5.75668	5.51552	6.29126	4.3744	4.41082	4.76467	4.5462	4.35526
AT3G13880	5.84046	5.56682	5.87283	6.5744	6.30195	6.23458	5.79961	5.90689	2.53605	2.53605	3.85929	3.84518	4.02643	2.8211	2.74445	2.94514	3.44202	3.53617	3.51337	3.73896	1.4478	1.4389	3.6	3.18	3.99	2.2	2.2	2.2	2.62647	2.48825	4.62	4.85	4.75	4.88	5.2	5.66107	5.40939	5.25	5.6	4.68	4.57	5.43855	5.76138	5.45126	3.84944	3.44937	3.38876	3.33385	3.38876
IRT2	5.64386	6.7866	7.30834	6.05528	5.87036	6.82655	6.60288	6.85175	2	2.10434	3.29412	3.49464	3.49907	3.76234	3.68769	3.35846	3.57405	3.29409	3.31905	3.57842	1.23435	1.12196	2.17	2.17	2.17	2.2	2.2	2.2	3.89136	4.10897	4.79	4.76	4.75	3.18	2.93	4.42626	4.42626	2.03	2	2.03	2.03	5.11907	5.43703	4.71159	4.79086	4.5967	3.11082	3.46722	3.53307
AT5G41660	6.03562	6.30378	5.74416	5.95187	4.99095	5.53605	4.67807	4.34341	1.926	2	3.58197	3.61363	3.53589	2.58135	2.563	2.38473	3.23877	2.87034	2.70949	2.63549	1.24469	1.08631	2.17	2.17	2.17	2.2	2.2	2.2	3.10798	2.95392	5.18	5.04	4.59	2.13	2.13	5.38543	4.83289	2	2	2	2	4.66309	5.21635	3.78581	3.50056	3.26499	3.35587	3.82859	3.4024
AT4G29200	5.2211	5.42626	4.69488	5.21723	5.43962	4.59694	3.63227	4.87283	1.926	2	3.54505	3.68188	3.67342	2.83109	2.66859	2.62413	3.07842	3.41154	3.08316	2.88183	1.07098	1.10017	2.17	2.17	2.18	2.2	2.2	2.2	2.86246	2.56557	4.57	5.17	4.94	2.13	2.13	4.54226	4.16189	2	2	2	2	3.84473	5.08621	1.72787	3.49058	3.4952	3.59741	3.34706	3.49058
AT4G27420	4.92125	5.39575	5.73064	4.54226	4.65535	5.62644	2.07039	1.32193	2.07039	2.1375	3.96877	4.15492	4.1076	2.84637	3.13919	2.66036	3.14015	2.9631	3.18149	2.94667	1.17004	1.15563	2.17	2.17	2.17	2.2	2.2	2.2	3.64563	3.38351	5.53	5.76	5.68	2.13	2.13	3	5.58796	2	2	2	2	3.87644	5.16478	3.58383	3.41334	3.87054	3.96072	3.46311	3.76935
CHX27	5.6893	5.90689	6.8009	6.32373	5.92362	5.18587	3.56072	5.41616	2.16993	2.07039	4.18065	3.92846	4.0116	3.52449	3.19063	2.87871	3.95457	2.94103	3.00683	2.97886	1.65931	1.65959	2.26	2.17	2.17	2.55	2.55	2.55	3.20363	3.19756	5.77	6.06	5.53	2.13	2.13	4.74416	4.30743	2	2	2	2	2.83266	3.75767	1.20847	3.86226	3.81839	3.94385	3.8729	4.11514
AT5G51360	5.50462	5.7252	4.71699	5.0268	5.38543	4.21723	5.88509	4.49185	2.16993	2.3505	3.60093	3.65235	3.63098	2.51653	2.52106	2.16646	2.88065	2.57207	2.59211	2.45679	1.11521	0.924621	2.2	2.2	2.21	2.2	2.2	2.2	2.64517	2.64897	4.42	4.65	4.56	2.15	2.15	5.16993	4.45943	2.25	2	2	2	4.2701	5.00463	5.47477	3.46656	3.56207	3.25967	4.10967	3.50543
AT1G72860	5.84298	6.02459	5.89482	5.56682	6.39917	6.11478	5.54226	5.71149	2.70044	2	3.50475	3.44261	3.87534	2.98498	2.80418	2.57629	3.27883	2.91025	2.66052	2.76446	1.23615	1.26768	2.34	2.17	2.18	2.2	2.2	2.2	2.88139	2.92845	4.38	4.77	4.43	2.13	2.13	5.3147	5.12516	2	2	2	2.06	2.46675	4.41886	5.52805	4.11789	3.78637	3.84027	3.96904	3.99306
UBQ13	6.01123	5.50779	6.70044	5.76288	6.20555	6.21529	7.31288	7.51254	5.39232	6.37504	4.34225	4.34225	4.38252	4.13938	4.06822	3.18773	3.56766	3.03312	3.35033	3.3172	3.12077	2.59327	2.24	2.24	2.24	2.3	2.22	2.6	3.89954	3.65826	4.59	4.35	4.4	2.64	2.88	5.69209	6.07895	2.21	2	2	2	5.28352	5.63275	5.2236	4.30379	3.66649	4.88654	5.22629	4.32844
SETH1	5.99322	5.39575	6.06393	6.06609	5.97269	5.75756	3.70044	4.96347	2	2.03562	3.5045	3.47291	3.5479	2.82186	2.8149	2.89119	2.83242	3.13967	3.20767	2.99402	1.75863	1.63314	2.73	2.4	2.34	2.29	2.29	2.29	2.80248	3.17697	5.32	5.31	5.3	2.47	2.47	5.05745	5.78921	2.01	2	2	2.01	2.01767	4.37223	4.74849	4.1084	4.04594	3.96528	3.5597	3.64515
AT2G39510	5.97499	7.24413	8.02292	6.6851	6.95303	7.05094	4.27798	5.83289	2.23266	2.26303	3.78421	3.71446	3.9047	3.80018	4.34083	4.2119	4.12652	5.37932	5.64883	4.85585	2.23271	2.21188	2.38	3.28	3.59	2.2	2.2	2.2	3.66798	3.68532	5.56	5.57	5.46	8.1	8.21	5.8125	5.15381	3.42	5.94	4.27	6.6	6.75684	7.25076	6.02697	4.04311	6.36417	3.95625	3.76767	3.85368
AT4G04690	5.00899	5.45286	6.16591	6.73335	5.61471	6.34518	5.20163	5.18587	2.3505	2.70044	3.7827	3.57068	3.71361	2.59973	2.67349	2.48313	2.73705	3.2757	3.25836	3.11575	1.29646	1.02656	2.17	2.17	2.17	2.2	2.2	2.2	2.76436	2.66028	5.15	5.23	5.19	2.13	2.13	5.3505	5.19377	2	2	2	2	4.81312	5.09133	5.78208	3.35183	3.37393	3.39967	3.40397	3.29048
AT5G59930	5.24413	6.08534	5.32193	5.74416	5.36457	5.12516	6.07039	5.47897	2.32193	2.37851	3.57436	3.33934	3.42342	2.56193	2.39276	2.67368	2.58189	3.32722	2.94449	3.05475	0.983979	1.25372	2.17	2.17	2.17	2.2	2.2	2.2	2.87959	2.8282	4.53	4.44	4.31	2.31	2.31	4.80219	5.10014	4.76	3.24	3.02	2.48	3.92438	6.30912	5.04355	5.20969	3.59864	4.05484	3.97986	3.70094
AT3G46910	5.41278	5.08321	5.73606	5.05745	5.68089	6.03562	4.74953	4.57289	2.07039	2.1375	3.43453	3.28107	3.5336	2.69029	2.54735	2.41125	2.72407	2.65995	2.67631	2.79562	1.01709	1.09055	2.17	2.17	2.17	2.2	2.2	2.2	2.59194	2.77213	4.81	4.94	4.75	2.13	2.13	4.80735	5.46597	2	2	2	2	4.71456	4.24476	5.53289	3.39043	3.37528	3.4183	3.39002	3.35143
AT1G54540	5.71149	6.18785	6.46434	5.15785	6.19574	6.00675	0.678072	0.765535	2.29278	2.43296	3.44671	3.28082	3.483	3.60109	3.67446	4.67421	4.73334	4.56737	4.61074	4.47803	1.52264	1.21124	2.26	2.17	2.17	2.2	2.2	2.2	2.651	2.69164	4.64	4.66	4.46	4.29	4.24	2	3.21723	3.77	6.19	5.37	5.04	6.63885	6.6403	5.92229	6.53555	4.21277	3.46993	3.55017	3.1752
AT4G35690	5.42962	5.04439	4.82782	4.90689	4.96347	4.60288	5.22882	4.60881	3.59694	4.26303	3.58065	3.53476	3.77046	2.99168	2.69369	2.51193	2.65083	2.96802	2.83649	2.98882	2.12971	1.67461	2.43	2.17	2.17	2.2	2.2	2.2	2.79507	2.63948	4.92	4.89	4.85	2.13	2.13	4.8125	5.0917	2	2	2	2	4.67279	3.51156	5.05269	2.89713	2.98239	3.47797	3.44462	3.29765
CYP72A9	6.2555	6.14364	6.38716	5.74685	6.82273	6.32193	5.54844	5.53916	2.20163	2.23266	3.84576	3.65744	3.55792	2.80418	2.69369	2.59541	2.50746	3.14144	2.89141	3.17249	1.15566	1.41779	2.21	2.21	2.21	2.2	2.2	2.2	3.17977	3.04336	6.35	6.62	6.11	2.13	2.13	5.75489	5.52356	2	2	2	2	6.81204	4.54634	5.7022	3.18869	3.36601	3.52817	3.37602	3.38596
TT10	4.56072	4.91648	3.40599	5.20945	4.49185	5.26679	4.57289	4	2.72247	2.98185	3.37994	3.36673	3.50338	2.48561	2.41477	2.49309	2.99934	2.70069	2.85771	2.71046	1.0833	0.780877	2.17	2.17	2.17	2.2	2.2	2.2	3.35215	3.02453	5.27	5.1	4.85	2.13	2.13	5.17393	4.96347	2	2	2	2	4.46346	3.6866	4.86182	3.71015	3.45193	3.73928	3.72579	3.75421
BGLU4	6.85674	6.82909	7.17093	7.33718	6.59544	6.65964	5.39917	6.07253	5.27426	5.48543	4.56733	4.41709	4.46821	3.19084	3.02196	2.97038	3.32784	4.59553	4.94291	4.35723	1.23655	1.34318	3.61	3.3	3.5	3.4	3.39	3.4	4.29411	4.71908	5.81	6	5.64	2.86	2.86	6.63807	6.56834	2.04	2	2.04	2.04	5.25984	6.45416	5.58555	4.70371	5.05357	4.70564	4.57988	5.01143
AT3G32190	6.00675	5.66391	6.01346	5.4363	5.78398	4.72247	5.66676	5.85798	2.03562	2.1375	3.99982	3.99982	4.11948	2.76192	2.77572	2.76922	3.11218	3.16275	3.5292	3.11588	1.35663	1.25233	2.19	2.19	2.19	2.35	2.42	2.45	3.48887	3.40679	5.64	5.62	5.4	2.18	2.18	5.18982	5.19771	2	2	2	2	4.40993	2.76934	4.67145	3.63267	3.49807	3.95625	4.00077	3.78598
AT2G21930	6.64674	6.54689	6.31288	6.15381	6.2724	6.15583	3.82782	5.89239	1.926	2	4.28291	4.51143	4.47044	3.25988	2.89793	2.92289	3.9056	3.39854	3.30131	3.3378	1.234	1.37441	3.31	2.34	2.37	2.21	2.21	2.21	3.5383	3.19972	5.18	5.23	5.14	2.22	2.22	5.62352	5.64097	2	2	2	2	5.01703	4.63718	5.73284	4.10175	4.29318	4.22342	4.10663	4.35312
AT1G51910	6.31288	5.75489	6.36632	6.79831	6.3906	5.81762	5.37851	5.77347	2.40599	2.43296	3.70202	3.65135	3.76786	2.74929	2.74445	2.76857	2.81784	2.82178	3.15935	3.00191	1.33242	1.12097	2.19	2.19	2.19	2.57	2.35	2.35	3.02452	2.52188	5.17	4.67	4.78	2.13	2.58	4.52982	4.93546	2	2	2	2	4.84095	5.62319	5.37246	3.54466	3.60124	3.72082	3.64259	3.60124
AT1G48640	5.41278	6.1639	6.13134	5.80219	6.05961	5.2555	4.65535	4.49185	2.20163	2.29278	3.639	3.75418	4.03286	2.73089	2.72774	2.6474	2.79585	2.99138	3.2618	2.90374	1.23071	1.15519	2.28	2.17	2.17	2.2	2.2	2.2	3.37744	2.92802	5.22	5.18	5.01	2.13	2.13	5.18587	4.93074	2.03	2.02	2.02	2	4.74246	4.54019	4.31583	3.94358	3.77583	3.83571	3.88275	3.75199
AT5G54350	4.70598	4.1127	5.23266	5.92362	5.76022	4.01792	3.01792	1.96347	2.10434	2.16993	4.7026	4.53948	4.83002	3.25512	3.08551	2.88364	3.41892	3.26192	3.25804	3.32295	1.56056	1.18602	3.2	3.2	3.2	2.65	2.34	2.34	4.34922	4.45256	6.09	6.35	6.03	3	2.92	5.43962	3.01792	2	2	2	2	2.50089	4.69715	2.85216	4.3364	4.47909	4.50138	4.55476	4.58011
JP630	4.05311	6.40939	6.07682	5.38543	3.51096	5.89966	4.03562	5.49185	2.60881	2.53605	4.10742	4.42046	4.69362	3.28926	2.99693	2.90584	3.28312	4.43983	4.59357	4.314	2.07018	1.86893	2.17	2.17	2.17	2.2	2.2	2.2	4.11464	4.63089	5.91	5.57	5.7	2.24	2.24	4.94017	3.73335	5	5.89	5.55	4.23	1.96057	3.38192	2.80975	5.74376	5.54963	4.98026	4.49874	4.95012
SESA1	5.12516	4.58496	4.89724	4.7866	5.12516	4.40599	2.45943	5.55459	2.37851	2.51096	3.86253	3.40717	3.63348	2.85553	2.57041	2.37814	2.79003	3.95005	4.05144	3.71008	1.14368	1.16199	2.17	2.17	2.17	2.2	2.2	2.22	2.69273	2.63167	4.27	3.97	3.92	2.13	2.13	5.44626	4.64386	2	2	2	2	8.99057	9.49311	10.1912	3.11343	3.29401	3.48189	3.73246	3.14289
KCO5	6.69766	7.14568	6.35403	6.6453	6.65678	6.80607	6.58796	6.31107	2.37851	2.48543	4.40781	4.54739	4.22571	3.1548	2.94229	2.78365	2.50886	3.69395	3.81015	3.76467	2.69651	2.71724	3.31	3.89	4.05	4.52	5.19	5.13	4.06513	3.82505	6.22	6.04	6.36	4.73	4.73	6.18785	7.47897	7.1	6.52	7.86	7.25	5.65368	5.462	5.36152	4.71439	4.63945	4.87839	4.59554	4.48149
AT2G15300	6.36282	5.74685	6.80349	6.75756	5.73877	6.26679	5.29646	3.91648	1.96347	2.03562	3.29936	3.42879	3.4456	2.78731	2.74623	2.81959	2.75025	3.37592	3.69127	3.60291	0.959644	1.10554	2.51	2.51	2.51	2.42	2.4	2.46	2.77746	2.8148	4.87	4.7	4.78	2.15	2.15	5.93546	5.95652	2	2	2	2	5.75584	5.77532	5.91974	4.42415	3.88514	3.74904	3.63425	3.63014
CYP714A2	5.68089	5.86047	5.91648	5.71425	5.83794	5.55152	5.61176	5.24413	2.10434	2.3505	3.50697	3.23509	3.49885	2.45782	2.71985	2.41871	2.74485	2.81261	2.98008	2.79331	0.945765	0.955683	2.17	2.17	2.17	2.2	2.2	2.2	2.92932	3.10531	5.17	4.88	4.87	2.13	2.13	4.41954	4.43296	2	2	2	2	4.18748	3.9778	4.95343	3.71238	3.37701	3.49127	3.80229	4.04623
AT4G28170	5.83794	5.70321	5.92362	6.3147	6.21723	6.02901	4.32193	5.0268	2.07039	2.16993	3.51736	3.47291	3.60219	2.50102	2.62194	2.54022	2.64188	2.54071	2.79003	2.69839	1.17039	1.36312	2.2	2.2	2.21	2.21	2.22	2.21	3.02354	3.26486	4.93	5.52	5.49	2.22	2.22	4.90689	5.70044	2	2	2	2	5.61316	5.50563	5.37624	3.38647	3.44161	3.57734	3.55597	3.0192
AT5G66960	6.35226	6.21917	5.92837	5.68089	6.25361	6.26303	6.00899	5.61471	2.29278	2.37851	4.06668	4.00148	3.98668	2.6787	2.58549	3.0499	3.25967	2.9777	3.32146	3.16149	1.64351	1.67789	3.4	3.85	3.59	2.2	2.2	2.2	2.89045	2.72588	4.96	4.83	5.01	4.69	4.69	6.30195	4.61471	6.7	6.83	7.02	6.99	5.40984	5.76322	5.97547	3.92862	4.17358	3.81921	4.39011	3.53572
WAKL10	6.8505	6.27798	7.05745	6.7046	6.61176	6.70598	5.91648	5.2211	2.37851	2.56072	4.09749	4.26006	4.13507	2.64442	2.94489	2.66113	3.21966	2.61686	2.50372	2.44053	2.6315	2.84629	5.07	5.48	5.03	2.9	3.24	2.44	2.80571	3.02208	8.69	8.75	7.59	2.13	2.26	5.83542	5.63807	2	2	2	2	11.2061	9.40416	10.3087	3.18092	3.24084	3.35466	3.33871	3.52426
AT1G23790	7.05528	7.34873	7.35403	7.4446	7.22207	7.19574	5.79442	6.33092	3.1375	3.29278	3.17596	3.16253	2.97238	2.55884	2.64885	2.78472	2.76744	3.66266	3.73871	3.56528	2.08775	2.24076	3.72	3.23	3.26	2.2	2.2	2.2	3.29218	3.69331	4.78	5.45	5.03	5.19	5.03	5.42962	4.42626	4.45	5.27	5.86	7.68	5.6022	6.55649	6.82088	5.3482	5.04843	4.93587	5.08582	4.58577
AT1G73066	6.34873	6.95768	6.21529	5.72247	5.96116	5.98413	4.1127	4.73335	1.96347	2.03562	4.40652	4.5201	3.83153	2.32529	2.57653	2.56318	2.95976	2.57929	2.67783	2.47465	1.55591	1.83754	2.17	2.17	2.18	2.2	2.2	2.2	3.08899	2.79388	4.74	4.59	4.36	2.13	2.13	8.00562	7.85549	2	2	2	2	1.24979	3.92454	5.34952	3.37575	3.43024	3.71952	3.79806	3.61772
AGP17	7.57969	7.13134	8.02956	7.52826	6.76022	6.63227	5.53605	6.94017	2.40599	2.48543	5.42372	4.5244	3.62122	3.11781	3.02712	4.36001	4.63415	4.76809	4.43774	4.58162	1.53616	2.01114	4.99	4.99	4.99	5.76	5.36	5.83	5.56192	6.11622	6.6	6.3	6.87	7.07	6.96	6.37851	6.54844	2.37	2.37	2.37	2.37	9.64604	9.42995	9.44255	5.55713	7.50838	4.72616	4.40325	4.3607
AT5G16100	5.55766	6.07895	6.00675	6.39232	5.88753	6.31107	5.69488	4.90689	1.88752	1.96347	3.57213	3.37461	3.52525	2.65749	2.6381	2.55706	2.81574	2.84537	2.74744	2.67243	1.09705	0.96557	2.21	2.21	2.84	2.21	2.2	2.2	2.79569	2.71379	5.22	5.26	5.22	2.13	2.13	3.87774	5.1334	2	2	2	2	5.8801	5.3549	5.10784	3.28732	3.39026	3.5738	3.55985	3.46117
AT2G43220	5.67807	5.30378	4.81762	5.66107	1.20163	1.96347	4.6893	3.21723	2.45943	2.72247	3.89647	3.93599	4.1565	3.22016	3.51235	3.21586	4.07873	3.45252	3.64332	3.15986	1.6075	1.3655	2.18	2.18	2.33	2.2	2.2	2.2	4.14098	4.07463	5.28	5.46	5.24	2.13	2.13	2.7866	5.47573	2	2	2	2	3.84266	0.880074	4.32611	4.03719	4.07761	4.37837	4.63748	4.44462
COR27	7.02327	6.59301	8.34411	8.91807	10.3404	10.3298	7.15138	6.69044	7.32209	7.12691	7.83231	7.68691	6.65809	10.5267	10.7596	8.62883	7.87564	6.72104	7.03387	6.85737	7.55944	7.63893	10.2802	10.3292	9.36876	9.44392	9.52057	10.3158	9.63604	6.10487	9.60426	7.58058	7.17584	9.59433	9.6491	9.84529	7.89818	9.923	9.34402	6.16456	5.64446	7.836	6.45864	7.70237	6.40297	6.12606	6.95438	9.71986	6.46343
UVI4-LIKE	7.5157	7.46189	7.09698	7.37591	6.99661	6.94251	6.6014	6.65821	3.44626	3.41954	4.3668	4.65321	4.74863	3.4467	3.29786	3.03187	3.19987	4.31666	4.58066	4.1622	4.23261	3.77725	2.79	2.58	2.58	2.73	2.73	2.73	5.0656	5.14054	5.62	5.47	5.39	3.82	4.09	6.43296	5.73606	2.3	2.3	2.08	2.3	5.28298	6.46295	3.30282	5.46696	5.19603	5.86619	6.12591	5.40227
ATMYB11	5.55766	5.59096	5.84549	6.04439	5.52982	4.98185	4.38543	3.90689	2.37851	2.43296	4.07682	3.80289	3.92593	3.55565	4.09133	4.29239	3.8915	2.9145	3.22644	3.18245	1.05934	1.21484	2.63	2.64	2.6	2.33	2.33	2.33	3.0461	3.1931	5.01	4.86	4.73	5.77	5.41	5.16189	5.17792	2	2	2	2	4.92012	4.28535	5.55037	3.24623	3.59688	3.83749	3.79928	3.43746
AT5G66985	7.82464	7.9542	7.23554	7.09276	5.42626	5.63227	6.05528	6.9542	3.23266	3.36457	3.40029	3.38039	3.39122	4.24688	4.43775	4.44532	4.95704	4.15947	4.63794	4.56752	1.45126	1.42089	2.26	2.26	2.26	2.26	2.26	2.26	4.59635	4.5515	4.05	4.32	4.15	6.2	5.7	7.54921	1.96347	8.25	9.78	9.36	9.38	6.14805	8.58894	6.44618	7.79828	5.4494	4.50502	5.40849	4.53728
GRP16	6.1375	5.93782	5.99095	5.59395	5.83289	5.77083	4.80735	5.53294	2.16993	2.29278	3.87179	3.94247	3.94522	2.6925	2.66023	2.74588	3.30546	2.9747	3.05649	3.05873	1.39151	1.6324	2.75	2.61	2.75	2.21	2.21	2.21	3.25448	3.2919	5.11	5.14	4.81	2.31	2.31	5.04439	5.3505	2	2	2	2	3.87595	4.25178	5.0084	3.94249	4.00716	4.38265	4.74146	3.9529
AT4G01890	5.37851	5.93782	5.37851	6.22304	5.69488	5.96116	5.40599	4.88264	2.16993	2.3505	3.34227	3.58742	3.62048	2.39917	2.45059	2.22491	2.57181	2.754	2.964	2.67739	1.04444	1.04673	2.17	2.17	2.17	2.2	2.2	2.2	2.87686	2.82158	6.75	6.27	6.26	2.13	2.13	5.95187	6.19967	2	2	2	2	5.08466	5.69027	2.42074	3.93898	4.03563	4.72236	3.64654	4.16015
LAG13	8.0433	8.0607	8.10643	7.88692	7.91409	7.71905	5.64674	6.63662	2.3505	2.1375	3.79418	3.61594	3.9511	3.53156	3.83439	4.05575	3.92371	4.36309	4.32691	4.08059	3.17865	3.19155	3.43	3.43	3.43	3.6	3.6	3.7	3.87606	4.43271	7.09	7.02	7.08	5.18	5.26	7.04439	6.32373	2.56	2.56	2.31	2.18	6.70636	6.92549	6.7461	6.452	6.1953	5.22651	4.49	4.86503
AT1G74990	6.07039	5.44294	5.62059	4.74416	5.51412	6.00225	2.60881	4.29278	2.1375	2.20163	4.03438	3.84476	4.03485	2.70049	2.9242	2.66083	2.93622	2.95846	2.86051	3.12445	1.30524	1.49218	2.17	2.17	2.17	2.2	2.2	2.2	2.76271	3.35277	5.84	5.98	5.74	2.13	2.13	5.70598	5.30012	2	2	2	2	6.67589	2.81441	5.86074	3.34144	3.53593	3.65552	3.5691	3.67924
CLE2	6.63227	6.72247	6.55919	5.95652	6.70321	6.62352	5.52669	5.99322	2.65535	2.63227	3.36722	3.3862	3.50408	3.34507	3.94035	3.42367	3.38703	3.13902	3.05148	3.1758	1.64392	1.44864	2.24	2.17	2.17	2.2	2.2	2.2	3.72919	4.10943	4.64	4.63	4.66	3.97	3.62	4.96347	5.01792	5.09	5.22	5.3	5.82	6.60961	7.12789	5.8577	7.17932	5.5764	5.07053	4.89877	4.35545
SSL1	6.58646	6.83542	6.15583	6.57289	6.17193	6.07039	5.2555	3.15381	2.07039	2.10434	4.23403	4.08427	4.14661	3.23862	3.13503	3.0352	3.25144	3.63567	3.45765	3.53936	1.5507	1.59296	3.17	3.17	3.32	2.28	2.28	2.28	3.52748	3.39297	6.31	6.04	6.4	3.55	3.55	5.23266	5.91409	2.89	2.89	2.89	2.89	5.50924	6.26398	4.81912	5.24042	5.11806	4.88597	4.86781	4.75433
AT1G62045	6.17592	6.39746	6.08321	6.24413	6.35755	6.44791	6.28355	5.96347	4.04439	4.72247	3.69113	3.59601	3.68833	4.17691	4.41786	3.79724	3.49564	3.9317	3.9796	3.9117	2.0003	1.72288	3.78	3.83	3.93	3.58	3.58	3.58	3.57389	3.46384	6.05	5.46	6.08	4.98	5.31	5.47897	7.12205	9.66	10.27	10.33	9.8	8.34276	7.90424	8.21437	5.20798	4.75121	4.49645	5.2691	4.29289
AT1G71690	4.24793	5.64674	6.98299	6.55766	3.89724	4.71149	3.44626	5.85549	2.10434	2.20163	3.91859	3.66786	3.85806	2.87326	2.73252	2.85469	2.64188	3.5353	3.46358	3.0968	1.40953	1.20741	5.24	4.58	4.76	2.47	2.54	2.47	4.0699	4.4173	6.82	6.8	6.57	3.4	3.4	2.80735	3.24793	2	2	2	2	2.7559	4.05248	5.06834	4.87121	5.08581	5.67864	5.39294	5.1266
ATEXO70H7	9.96564	10.1431	10.9492	10.441	10.5998	10.7099	10.0861	9.73708	3.67807	3.80735	7.64977	7.9251	7.28261	7.65859	7.08879	6.5801	6.19541	6.18318	6.21693	6.07022	5.99146	6.26114	6.74	7.43	7.03	6.5	6.16	7.03	5.31624	6.90586	8.49	8.55	8.7	7.51	7.55	10.5768	10.3614	2	2	2	2	9.83517	9.2384	10.5152	8.07166	8.14113	7.38775	7.0084	7.38784
AT1G47610	5.73335	6.34873	6.14364	6.66249	6.43129	5.99548	5.65535	6.13134	2.3505	2.45943	4.10275	4.18867	4.08533	3.19977	2.81203	3.07443	2.87053	3.16587	3.26837	2.79894	1.3966	1.35677	2.87	2.58	2.68	2.7	2.57	2.63	3.97905	3.60055	6	5.66	5.39	3.64	2.63	5.15785	5.66107	2	2	2	2	5.10629	4.42391	6.14478	3.74368	3.68675	4.34219	4.85112	3.7509
ATS	5.67525	6.1819	5.17792	5.02237	4.98641	5.12102	6.35931	6.05961	3	3	3.65047	3.78275	3.6691	2.81231	2.60458	2.88038	2.99599	3.13068	2.76662	3.1033	1.40536	1.05432	2.17	2.18	2.17	2.2	2.2	2.2	3.41436	3.9355	4.25	4.12	4.14	2.92	2.92	5.10852	3.48543	7.77	7.82	7.78	7.45	5.95629	6.43489	4.87572	4.93886	3.82149	5.04622	5.14668	4.88275
WRKY55	5.14975	4.93074	5.33271	4.17792	3.89724	4.47897	2.32193	5.91886	2.56072	3.91648	4.13385	4.45629	4.33486	3.28772	3.42005	2.80555	3.0801	3.50702	3.69254	3.22898	2.01902	2.29441	2.97	2.96	2.96	2.3	2.4	2.6	4.75586	4.57802	8.33	8	7.05	2.13	2.13	5.17792	5.67525	2	2	2	2	6.77535	4.75144	6.04828	4.55146	4.71605	5.16212	4.97328	5.03211
ATRABB1A	2.848	1.96347	5.32553	2.76553	3.96347	4.98641	5.59395	5.08746	3.60881	4.19377	4.30087	3.81639	4.16053	3.20541	3.08363	2.99951	3.61671	3.25691	3.61405	3.40793	2.27845	2.04183	2.59	2.59	2.59	2.22	2.22	2.22	3.85277	3.73167	5.54	6.06	5.64	3.29	2.83	5.1819	5.41954	2.14	2	2	2	5.01132	5.36801	5.65163	3.95925	4.10682	4.34513	4.77062	4.30867
THI2.1	5.16993	5.64674	5.06178	4.45286	5.2817	3.15381	4.63227	5.06178	8.62972	7.76885	5.82376	5.49752	6.48601	2.92658	2.9248	2.54193	3.41962	2.60907	2.93298	2.78426	1.1552	1.11502	3.48	3.43	3.43	2.33	2.33	2.33	2.89662	2.65745	5.27	9.04	8.3	2.26	2.98	2.26303	4.853	2	2	2	2	6.45501	8.31408	7.05048	3.17686	3.14584	3.35587	3.45618	3.30117
RPB5C	6.2114	6.14771	6.54071	6.31107	6.13134	5.97499	6.91049	6.19771	2.37851	2.51096	4.53807	4.66401	4.95883	3.11254	3.24811	3.35632	3.73664	4.25919	3.97535	4.00105	1.92279	1.84938	3.55	3.55	3.55	2.88	2.88	2.88	4.38459	4.23836	4.72	4.87	4.59	4.62	4.45	7.06286	6.26303	5.18	5.79	5.46	4.82	6.30576	6.4961	6.82538	6.09325	4.87391	5.36937	5.30932	5.20531
AT5G18450	5.72247	5.94251	5.50462	5.92837	6.48382	5.51728	5.10434	5.80993	6.02237	7.10852	4.00086	3.92881	3.95266	3.34109	2.64188	2.81778	3.05395	4.32919	4.72254	4.76211	1.45931	1.15486	4.08	4.31	4.46	3.81	3.43	3.29	4.10658	4.43606	6.4	6.41	6.41	2.28	3.01	5.94251	6.20555	2	2	2	2	5.73291	5.78122	5.92124	4.13523	4.4225	4.82378	5.43521	4.65186
AT3G50940	4.73335	5.21723	4.41954	5.74147	6.05745	6.17592	4.62059	5.41616	6.73471	6.06609	4.10362	4.20516	4.23038	2.6627	2.24223	2.30075	2.4049	2.64384	2.4404	2.70265	0.969159	1.24602	2.17	2.19	2.17	2.2	2.2	2.2	2.51302	2.59829	3.81	4.15	3.99	2.13	2.13	5.66391	5.24793	6.05	3.37	2	2	5.40749	5.79235	6.29006	3.362	3.24977	3.29516	3.1475	3.29334
AT2G38100	5.3147	5.6893	5.61471	6.1375	5.40599	5.9472	6.04876	4.14568	2.20163	2.26303	3.61355	3.6709	4.00635	2.87096	2.52598	2.60746	3.23611	3.13166	3.4093	3.23768	1.15563	1.10224	2.21	2.21	2.21	2.2	2.2	2.2	2.60971	2.5696	4.78	5.19	4.82	2.13	2.13	5.59991	4.82273	2	2	2	2	4.23648	4.21587	5.02211	3.3749	3.50289	3.44056	3.37997	3.25307
AtOCT1	3.24793	4.20163	3.49825	2.37851	1	2.03562	2.07039	1.07039	5.34341	6.30561	3.7173	3.37087	3.59806	3.33988	3.00143	3.38978	3.03031	5.89947	5.95956	5.44351	1.11611	1.16732	2.17	2.17	2.17	2.2	2.2	2.2	2.71338	3.0253	6.08	5.64	5.46	2.13	2.13	5.39917	6.24793	2	2	2	2	2.93461	3.9419	5.71867	3.46778	3.46831	3.47593	3.59008	3.27937
AT5G60260	5.52982	4.80735	5.66391	4.99095	4.32912	5.07468	5.27798	5.61471	2.07039	2.1375	4.21662	4.13372	4.48435	3.33663	3.22296	3.27725	4.02585	3.33242	3.44918	3.19042	1.23363	1.28091	2.21	2.21	2.21	2.2	2.2	2.2	3.3788	3.68753	5.87	5.56	5.5	2.14	2.13	5.34341	6.17393	2.07	2.02	2.02	2.02	4.94097	5.69674	5.19563	3.8132	4.07813	4.39379	3.58673	4.32013
ArthMp078	4.63227	4.87283	5.50462	5.84046	2.51096	4.69488	6.88753	7.20653	7.27984	6.33628	4.68989	4.99556	4.70829	2.54078	2.02384	2.37453	2.57992	2.74641	2.5238	2.49194	0.86925	0.803665	2.17	2.17	2.17	2.23	2.23	2.23	4.46962	4.17604	4.3	4.57	4.38	2.13	2.13	3.93546	4.07039	2.07	2	2	2	3.96928	4.55371	3.84103	3.02044	2.84869	4.90275	4.87095	5.62754
AT5G18880	5.61176	5.27053	3.41954	5.10434	5.05745	3.87774	5.36807	4.79701	1.88752	1.96347	3.7827	3.61754	3.86957	3.01869	2.8545	2.59579	3.10965	3.1773	3.61154	3.08369	1.34365	1.36092	2.18	2.18	2.18	2.48	2.25	2.44	3.33368	3.19715	5.6	5.91	5.55	2.13	2.13	5.49506	2.58496	2	2	2	2	4.65725	2.62119	3.9884	3.59592	3.67609	3.66822	4.10247	3.7903
AT3G50730	4.17792	5.57289	4.70044	4.00899	5.29646	3.36457	4.98641	4.26303	2.16993	2.26303	4.15461	4.35317	4.67175	3.36917	3.11681	3.03302	3.4604	3.29575	3.18111	3.09618	1.53445	1.49355	2.17	2.17	2.17	2.2	2.2	2.2	3.86395	4.08049	5.66	5.54	5.77	2.13	2.13	2.70044	1.07039	2	2	2	2	2.48085	3.60777	2.00889	3.97049	4.34408	4.48347	4.34298	4.53813
AT3G49230	4.7866	4.75489	6.26303	5.80478	4.67807	5.05311	5.05745	3.73335	2.26303	2.37851	3.50901	3.63381	3.71714	2.96746	2.73443	2.63086	2.87139	2.89763	2.84119	2.71834	0.855507	0.640064	2.2	2.2	2.3	2.2	2.2	2.2	3.11113	2.72004	5.28	5.4	5.22	2.8	2.14	5.27798	4.85798	2	2	2	2	4.13809	4.67608	4.53359	3.49438	3.58044	3.82319	3.77876	3.62897
NBS1	6.40599	6.22304	6.29646	5.71973	5.71425	5.83794	5.37504	5.50462	2.32193	2.45943	3.44745	3.34733	3.39883	2.44602	2.50818	2.44054	2.75554	3.21297	3.10653	3.07572	1.45693	1.93777	2.63	2.63	2.63	2.2	2.23	2.2	3.02617	2.877	5.15	5.14	5.31	2.83	2.97	5.96809	5.86047	2.03	2.03	2.03	2.03	6.07614	6.46105	5.76045	4.0397	4.12874	4.08946	3.93153	3.88953
AT1G50990	6.49506	6.67101	6.2075	6.77742	5.40939	6.54071	5	5.21335	1.848	1.926	3.70386	3.82565	3.81637	2.70128	2.7116	2.52341	2.94304	2.79919	2.7967	2.48363	1.23657	1.20349	2.17	2.17	2.17	2.2	2.2	2.2	3.09725	2.94857	5.46	5.59	5.32	2.13	2.13	5.25172	4.45943	2	2	2	2	3.37363	4.93866	3.35036	3.59197	3.72913	3.92174	3.3871	3.3685
ZFP2	4.93074	5.30743	3.10434	4.96347	1.32193	4.3505	4.17792	5.0045	2.20163	2.29278	3.50269	3.61953	3.6159	2.30506	2.33971	2.33454	2.51794	2.90992	2.95919	2.99924	1.13168	1.10278	4.23	4.23	4.23	2.82	2.82	2.82	2.83046	2.99927	4.85	4.99	4.93	5.42	5.39	5.0045	6.27426	2	2	2	2	5.44109	5.5817	5.08942	3.39861	3.47437	3.42863	3.4137	3.65835
UNE9	5.42962	5.89239	5.84046	5.1127	5.69766	4.90689	1.88753	2.90689	2.23266	2.51096	4.36507	4.36883	4.62998	3.06698	3.21104	2.74276	2.9577	2.83886	3.2148	3.02537	1.28709	1.36636	2.23	2.18	2.18	2.2	2.2	2.21	3.3681	3.51002	5.36	5.18	5.07	2.2	2.2	5.45286	5.33985	2	2	2	2	4.31982	5.63544	1.10513	3.72261	3.83715	4.47272	4.286	4.3599
AT1G05700	6.11686	6.4822	6.6907	5.74953	5.79701	5.40599	5.43962	5.75221	2.65535	2.60881	3.58197	3.58932	3.69347	2.53791	2.79241	2.96696	3.14129	3.29885	3.7961	3.32729	0.814462	0.92257	2.6	2.6	2.6	2.2	2.2	2.2	3.21348	3.10033	4.44	4.62	4.54	2.73	2.73	5.66959	5.80219	4.84	5.44	5.82	6.35	5.53981	6.84842	6.19298	5.17327	4.19883	3.77678	3.74897	3.7864
ERF13	4.91169	5.45943	6.02459	5.79442	4.91169	5.12928	7.22882	7.19771	2.94486	2.88753	3.96367	4.10426	4.22144	2.63369	2.74445	2.7312	3.16103	2.76356	2.79968	2.84281	4.47952	4.39732	3.25	3.25	3.25	2.5	2.5	2.5	3.61132	3.44162	6.42	6.2	5.46	2.42	2.42	8.15886	8.72588	2	2	2	2	8.86933	9.55329	10.5859	3.07577	3.15708	3.96176	4.0162	3.84291
ATH16	5.89724	4.45286	5.41954	5.96809	5.59991	5.2211	5.16591	5.40259	2.29278	2.45943	3.87283	3.8661	4.15866	2.70404	2.47702	2.54812	2.6088	2.59712	3.06973	2.6857	1.2259	1.31649	2.35	2.35	2.35	2.89	2.9	2.89	3.63985	3.45185	4.05	4.04	3.97	2.24	2.63	5.6865	5.94017	2	2	2	2	5.13373	4.69093	5.0343	4.22913	4.10387	4.52695	4.54843	4.27234
AT1G68630	5.49506	5.07468	4.80219	5.65821	4.45286	5.61176	4.65535	4.90207	2.07039	2.23266	3.62388	3.68929	4.07998	2.70461	2.65844	2.55366	3.11426	2.70069	2.64367	2.47884	0.893496	0.927544	2.17	2.17	2.17	2.2	2.2	2.2	2.77482	3.26917	5.46	5.44	5.27	2.13	2.13	3.24793	3.87774	2	2	2	2	7.65099	5.28586	6.76168	3.36548	3.51533	3.65731	3.43641	3.40629
AT2G42000	4.01792	5.44626	5.60881	5.36457	5.22497	4.27053	2.63227	2.32193	1.96347	2.03562	4.24116	3.98227	4.03739	2.73806	3.26158	3.20311	3.46821	3.66814	3.49667	3.44113	1.57574	1.65662	2.45	2.45	2.45	2.57	2.58	2.57	3.72088	3.86925	5.68	5.68	5.66	2.2	2.15	3.29278	4.98641	2	2	2	2	2.70818	2.30383	1.01804	4.03546	4.41849	5.27845	4.88201	4.80093
AT3G42940	6.06824	5.44626	2.63227	6.1416	5.38543	5	5.46597	4.53605	1.926	2.07039	3.87993	3.72294	3.9075	2.77635	2.694	2.46113	2.90824	2.81261	2.90749	3.04776	1.09028	1.1237	2.19	2.19	2.19	2.2	2.2	2.2	2.78036	2.65942	5.11	4.97	5	2.13	2.13	5.49185	5.78921	2	2	2	2	3.36348	4.4702	3.66799	3.4104	3.64256	3.4218	3.56673	3.42303
QRT1	5.27053	5.80735	3.20163	5.27426	6.17792	5.70598	2.67807	3.57289	2.65535	2.76553	3.67015	3.75132	4.18104	2.75577	3.30704	2.75617	2.99882	3.22372	3.20155	3.00439	1.3139	1.17863	2.17	2.17	2.19	2.2	2.2	2.2	3.37831	3.6783	4.88	4.85	4.57	2.42	2.17	5.89482	4.89239	2.14	2.14	2.14	2.01	4.98618	5.16982	2.43113	4.06412	3.90461	4.33337	4.25545	3.99359
IQD10	6.00899	5.60585	5.53916	5.43296	5.38543	5.80478	5.25927	5.75756	2.32193	2.43296	3.75335	3.53574	3.64948	2.77697	2.76868	2.5006	2.70253	2.9453	2.87639	2.66387	1.15375	1.16577	2.17	2.17	2.24	2.2	2.2	2.2	2.95895	2.95895	5.19	5.21	5.05	2.13	2.13	3.18587	5.39917	2.34	2.71	2.92	2.98	3.93064	5.52167	4.64735	3.7851	3.73095	4.11564	4.14617	4.28988
AT1G80320	5.41278	4.58496	2.03562	3.72247	3.29278	4.54844	4.60288	4.87283	1.88752	1.96347	4.482	5.0579	4.28113	2.60525	2.71679	2.54708	2.50124	2.87203	2.91841	3.21408	1.79681	1.84862	2.17	2.17	2.17	2.2	2.2	2.2	2.88678	3.07511	6.39	5.78	5.15	2.13	2.13	8.23026	9.16992	2.12	2.07	2.13	2.12	7.75979	5.85418	6.9877	3.67328	3.70462	3.67443	4.04358	4.20123
AT4G27220	5.44294	5.83036	5.38198	5.89724	5.58195	5.22497	3.39232	5.37156	1.80736	1.88752	3.49707	3.5517	3.81733	2.91181	2.74403	2.58781	3.00709	2.82779	2.94875	2.94437	1.46087	1.54177	2.34	2.34	2.34	2.23	2.2	2.2	3.22904	3.12502	5.61	5.75	5.84	2.15	2.15	5.66676	5.37851	2	2	2	2	1.75873	4.39653	4.92541	3.59273	3.65681	3.65681	3.63645	3.65681
AT5G17730	5.79961	5.42626	5.87283	5.38543	5.97728	5.90448	3.89724	5.48864	2	2.07039	3.72286	3.72843	3.77996	2.49105	2.53112	2.52233	2.55569	2.43578	2.48412	2.34158	1.36787	1.35428	2.34	2.49	2.34	2.2	2.2	2.2	3.22165	2.9123	4.75	4.54	4.78	2.18	2.18	5.47249	5.37504	2	2	2	2	4.43033	4.69203	5.3664	3.16063	3.50205	3.56947	3.54898	3.56115
AT2G24255	6.10852	5.82273	6.36457	5.22882	6.07468	5.42291	5.99774	5.19377	2.53605	2.29278	3.544	3.39486	3.54815	2.62081	2.48325	2.5456	2.7814	2.57123	2.59666	2.58039	0.957523	0.900132	2.17	2.17	2.17	2.2	2.2	2.2	2.93372	2.65661	4.82	4.76	4.67	2.13	2.13	5.77347	5.42962	2	2	2	2	4.87358	5.71068	4.63433	2.95524	3.3485	3.58527	3.79597	3.3318
AT1G53340	6.55152	6.24793	6.08958	6.21917	6.15987	6.24793	5.49825	5.51096	3.03562	2.926	3.45593	3.27661	3.36934	2.62881	2.62882	2.681	2.76114	2.82937	2.728	2.93779	1.30385	1.05651	4.03	4	4.03	2.98	2.98	2.98	2.97958	2.95002	4.34	4.63	4.56	4.78	4.78	5.87774	4.71149	6.18	4.99	5.51	5.03	6.13124	6.36572	6.44893	4.42271	4.03788	4.14144	4.19766	4.04519
AT1G19160	5.59991	5.82782	5.98185	5.76818	4.55459	5.22882	5.52669	5.60585	2.29278	2.43296	3.76671	3.6588	3.53029	2.97359	2.83431	2.51121	2.97553	2.61108	2.7195	2.68671	1.25328	1.35031	3.93	3.93	4.4	4.03	4.03	4.03	2.76869	2.67435	5.24	5.25	5.13	4.11	4.11	6.04002	6.96463	2	2	2	2	4.59765	5.63789	5.05871	3.05889	3.35585	3.47478	3.39092	3.53754
AT1G43630	5.3147	5.23649	6.02901	5.22882	5.4363	5.46597	3.21723	4.6837	2.07039	2.16993	3.84064	3.77171	3.89946	2.71909	2.79972	2.77625	3.01219	3.09043	3.31577	3.05332	1.18987	1.01209	2.18	2.19	2.18	2.21	2.22	2.21	3.71592	3.74033	4.96	4.72	4.71	2.33	2.15	5.27798	5.73606	2	2	2	2	4.45694	4.34556	4.90163	3.90484	3.90045	4.00271	3.99195	3.73122
AT5G52090	5.12928	4.38543	2.96347	6.09803	6.25172	5.30378	4.60288	3.62059	2.45943	2.60881	3.92388	3.72394	4.00348	2.83008	2.64468	2.80509	2.59809	3.16926	3.37229	3.03676	1.24847	1.11286	2.18	2.18	2.18	2.25	2.25	2.24	3.74076	3.71053	5.9	5.93	5.96	2.41	2.41	1.72247	4.98641	2	2	2	2	4.75914	2.52296	5.21001	4.30079	4.43577	4.45083	4.79331	4.29564
AT1G26590	6.04002	5.1375	5.58195	5.97039	5.10014	5.3147	5.07039	5.01346	2.37851	2.51096	3.62576	3.49988	3.55644	2.4788	2.78776	2.47225	2.29556	2.63796	2.89394	2.70244	1.0966	0.902967	2.29	2.29	2.68	2.3	2.34	2.38	2.96945	3.00028	4.93	5.21	5.06	2.27	2.34	4.7761	4.78136	2	2	2	2	4.81891	5.37197	4.2053	4.06498	3.65681	3.72148	3.39823	3.62317
RAD51B	6.56377	6.65964	6.62059	6.46923	6.83036	7.0607	5.08321	4.74953	2.23266	2.3505	3.5687	3.60214	3.78755	3.19514	2.86005	2.92218	2.98604	2.88157	3.43683	2.99551	1.31695	1.29656	5.5	5.5	5.5	4.82	4.83	4.86	3.01998	3.08839	5.14	5.26	5.13	5.21	5.23	2.45943	5.96578	2.05	2.04	2.04	2.04	2.02461	3.37571	2.00504	3.87264	3.94215	3.92342	3.78282	4.41885
AT2G15630	7.0917	7.07146	7.04111	6.41785	6.81121	7.06824	3.87774	5.11686	2.43296	2.53605	3.88589	3.55439	3.82771	2.84057	2.85548	3.21451	3.36077	4.12466	3.95881	4.2767	1.68082	1.6881	2.98	2.89	2.82	2.2	2.2	2.2	2.97888	3.11164	6.11	6.13	6.26	4.62	4.86	4.07895	5.22497	5.29	6.32	4.6	4.86	6.30362	6.86037	6.5619	4.25129	4.17569	3.95315	4.0237	4.05993
AT1G80090	5.37851	5.85798	5.31832	5.88509	3.23266	4.82782	4.60288	5.33271	2.26303	2.32193	3.96877	3.73512	3.79545	2.97522	2.81321	2.84978	3.24966	3.41357	3.60508	3.44937	1.33695	0.93377	2.59	2.59	2.59	2.2	2.2	2.2	2.91303	2.9247	5.07	4.91	4.62	2.13	2.15	4.60881	5.59395	2	2	2	2	2.27545	1.45499	4.92589	3.69881	3.62601	3.9492	3.7307	3.70085
ALE1	5.20945	5.25927	5.93782	1.72247	5.26303	5.24793	4.78136	3.57289	2	2.10434	3.49573	3.49849	3.69297	2.75719	2.56155	2.50629	3.28585	2.67205	2.80854	2.75405	1.2027	0.988449	2.17	2.17	2.17	2.2	2.2	2.2	3.10041	2.82188	5	5.01	4.75	2.13	2.13	4.79701	4.22497	2	2	2	2	3.42408	4.84946	6.09122	3.3287	3.42191	3.89574	3.73513	3.44086
AT4G26920	6.45779	6.26679	5.86295	5.37851	5.91409	5.97039	5.26303	5.70874	2.26303	2.40599	3.85567	3.79101	3.85891	2.78958	2.67579	2.59915	2.93416	2.97712	3.1061	2.92253	1.17181	1.03675	2.18	2.18	2.25	2.22	2.22	2.22	3.3296	2.97256	5.57	5.47	5.33	2.13	2.76	5.43296	5.97269	2	2	2	2	3.83274	4.8508	5.5223	3.26899	3.47962	3.37835	3.64969	3.60312
AT3G10460	4.37156	4.17792	4.52982	5.8505	5.16993	5.53916	4.8679	5.26303	2.51096	2.82782	4.02444	3.95651	3.94312	2.6728	2.69172	2.39269	2.97976	2.65735	2.95814	2.63251	1.01864	1.07883	2.17	2.17	2.17	2.2	2.2	2.2	2.96793	3.00367	4.94	4.91	4.75	2.13	2.13	4.94017	5.01792	2	2	2	2	4.25783	4.95401	4.59634	3.35832	3.48163	3.61786	3.26351	3.44543
ENODL13	8.29783	8.64097	8.40301	8.22545	6.79312	6.89724	5.1416	5.08321	2.98185	3.30743	4.00842	3.69113	4.01587	3.66919	3.12213	3.35862	3.99083	5.57522	5.39681	5.60517	1.75308	2.01015	4.51	4.49	4.44	2.22	2.22	2.22	4.00774	4.37859	5.8	6.34	5.81	5.98	5.52	5.35403	5.16591	7.85	9.57	10.19	10.44	6.08246	7.3601	5.81824	6.96799	6.87991	5.05159	4.99461	4.80591
TET14	4.88264	5.73335	6.45121	5.58496	4.99548	4.49185	6.10224	4.63227	2.10434	2.23266	3.81791	3.59098	3.85597	2.84006	2.64828	2.82342	2.71873	2.86364	2.64133	2.64989	1.35041	1.51053	2.39	2.35	2.39	2.43	2.43	2.43	3.44793	3.223	5.49	5.42	5.24	2.22	2.22	4.73877	5.08746	2	2	2	2	5.70527	4.8608	5.97975	3.40843	3.63055	3.89122	3.68881	3.58083
AT1G80880	6.83036	6.48864	6.36107	6.80864	6.58796	6.1334	6.02901	5.95187	2.1375	2.16993	3.94593	3.61871	3.95349	2.68231	2.74445	2.67463	2.81153	3.87774	3.69019	3.9696	1.90038	2.17379	2.67	2.67	2.67	2.2	2.2	2.2	2.63461	2.56504	5.72	5.71	5.77	3.18	3.14	6.17193	6.46597	2.04	2.27	2.26	2.35	6.12066	5.99536	6.14115	3.29648	3.41003	3.35049	3.21936	3.41789
GGPS6	6.11478	5.93782	5.00899	5.1127	5.31832	4.91169	5.44294	5.61176	2.70044	2.7866	4.57576	4.57154	4.41189	3.36605	3.62192	3.45404	3.80127	3.39121	3.56264	3.45594	3.81629	3.37728	2.17	2.17	2.17	2.2	2.2	2.21	3.88902	3.61912	6.54	6.4	6.38	2.13	2.4	9.13391	9.31447	2	2	2	2	7.16227	6.41349	8.02528	4.18538	4.28506	4.87422	4.39486	4.47908
LHT7	5.29278	5.14975	6.56986	5.88753	6.23649	6.13134	3.3505	2.32193	2.03562	2.10434	4.35729	4.52481	4.34534	3.08579	2.85548	2.98247	3.63074	3.14274	3.16568	2.86089	1.58131	1.10429	4.3	4.28	4.45	6.59	7.28	3.81	3.59105	3.69087	8.85	7.86	8.6	3.23	3.23	6.25739	6.53916	6.53	7.18	3.45	3.99	8.73962	8.02659	9.81452	3.89777	4.00406	4.26655	4.09159	4.09164
CYP71B37	6.2555	6.44956	5.85798	6.60437	4.71699	4.93546	6.81634	7.03562	4.8679	5.07039	3.36337	3.57933	3.60219	2.77697	2.81032	3.02335	2.85983	5.08958	4.95231	5.08625	1.59792	1.71383	2.18	2.18	2.18	2.2	2.2	2.2	4.81073	4.51786	4.72	4.86	4.94	3.77	3.56	6.36107	4.84298	6.15	7.19	7.46	7.9	6.37493	6.65597	7.0108	5.08612	4.46794	3.91355	4.26189	4.05382
AT3G58000	5.69766	6.06178	6.2555	5.55152	4.71699	5.55766	5.24793	5.18982	3.08746	2.82782	4.25601	4.50484	4.08441	2.65104	2.39576	2.70646	2.60399	2.68755	2.99876	2.75765	0.941537	1.32895	3.12	3.19	3.12	2.25	2.25	2.2	2.79622	2.6095	5.02	5.02	5	2.39	2.39	5.2211	4.57289	3.06	2.02	2.79	3.05	5.33056	5.23988	5.07644	3.89119	3.94573	3.76625	3.78461	3.74064
AT1G10530	2.80735	2.48543	2.53605	5.52356	2.20163	2.07039	5.33271	5.03122	2	2.07039	4.11614	4.10048	4.16729	2.97056	2.63075	2.60614	2.88182	3.59933	3.45559	3.44669	1.48418	1.65027	2.17	2.17	2.17	2.2	2.2	2.2	3.67057	3.34631	5.46	5.35	5.61	2.19	2.19	4.54844	4.36457	4.14	4.32	4.5	3.57	6.33559	6.20465	6.58395	4.38501	4.12513	4.36986	3.70013	4.53728
AT1G22030	7.85549	7.96116	7.49025	7.40939	7.33896	7.27519	6.43296	6.6837	3.30743	3.18587	5.10427	5.04545	5.3419	4.63096	4.80551	4.34009	4.23471	5.22786	5.08187	5.07106	2.43744	2.39929	2.23	2.23	2.6	2.73	2.73	2.73	4.22454	4.5453	6.11	6.01	6.42	5.54	5.54	7.63372	7.20163	7.95	7.79	7.95	7.79	6.08863	7.10341	4.01045	6.42321	5.69357	5.41039	5.39123	5.34717
AT2G37820	4.91169	4.20945	1.926	2.848	2.74416	5.2817	5.99774	5.80478	2.10434	2.16993	3.63223	3.63501	3.93911	2.79219	2.62922	2.6898	3.07083	3.35596	3.28197	3.26554	1.31696	1.30648	2.17	2.17	2.17	2.2	2.2	2.2	3.22236	3.96934	5.4	5.24	4.94	2.13	2.13	4.12102	4.16993	2.08	2.04	2.08	2.07	4.93408	5.17282	5.14867	4.39257	3.97405	4.2858	4.45639	4.29998
AT2G19060	5.62059	5.66391	5.66959	5.59991	5.79442	5.83794	2.07039	3.36457	2.7866	2.63227	3.71141	3.83189	3.91862	2.98603	2.92267	2.90793	3.2809	3.98436	3.56434	3.60278	1.40031	1.25755	2.17	2.17	2.17	2.2	2.2	2.2	3.75886	3.46022	4.7	4.83	4.65	2.29	2.29	5.32553	5.64962	2.35	2.35	2.41	2	5.78646	6.00373	5.24217	3.56544	3.43898	3.66967	3.84099	3.4799
AT2G20380	5.57894	5.83542	5.08321	5.64386	5.8679	5.96116	5.55152	4.21723	2.40599	2.60881	3.77586	3.90131	3.91605	2.49565	2.62922	2.37028	2.71905	2.87034	3.00683	2.67921	1.41765	1.31285	2.77	2.62	2.4	2.22	2.22	2.22	2.58378	3.04476	5.44	5.6	5.07	2.13	2.13	5.30378	4.94486	2	2	2	2	2.65751	4.98154	4.71368	3.84504	3.55894	4.0183	3.89821	3.7709
AT2G42060	6.36807	6.2114	6.35579	6.1819	6.15785	6.08108	6.03342	5.82528	2.43296	2.48543	3.65737	3.33933	3.53589	2.62606	2.62151	2.66259	2.76575	3.47178	3.42719	3.32329	1.36679	1.39542	2.17	2.17	2.17	2.2	2.2	2.2	3.27406	3.76174	4.81	4.75	4.65	2.13	2.13	5.1334	6.34873	5.93	4.07	3.65	3.64	5.8265	5.92763	5.07695	3.93161	3.4127	3.46369	3.81807	3.57719
CUL2	4.92125	5.16189	5.30743	3.94486	2.23266	4.05311	6.40088	5.73064	7.76885	6.97842	3.61452	3.59108	3.82876	2.55087	2.89762	2.33478	2.91901	2.75653	2.86108	2.56722	0.998981	0.959041	2.46	2.46	2.46	2.42	2.42	2.42	3.50104	3.86876	3.83	4.1	4.17	2.14	2.14	4.20945	4.80219	10.16	8.4	2	2	2.5908	2.05997	4.37477	3.10195	3.05595	4.9499	4.71485	6.00197
AT4G09100	4.1127	4.73335	4.8125	5.49185	4.0268	5.63807	5.77347	5.34696	2.16993	2.29278	3.48517	3.44934	3.58294	3.02153	3.23512	2.92797	3.13685	2.95809	3.03372	3.07122	0.950178	1.02127	2.17	2.17	2.18	2.24	2.24	2.24	3.13379	3.2201	5.58	5.06	4.75	2.13	2.13	4.60881	4.71149	6.43	6.43	5.62	5.06	5.01712	5.28745	5.80609	4.6714	3.92289	3.6462	3.72142	3.57813
scpl40	6.13955	6.40599	5.6893	6.32912	5.25172	5.55459	2.16993	2.23266	2.40599	2.53605	3.86252	3.78076	3.55962	2.68538	2.67618	2.67289	2.97932	3.87717	3.91886	4.08417	1.4968	1.16241	2.17	2.17	2.17	2.25	2.25	2.25	2.92963	3.17571	4.28	4.45	3.94	3.71	3.8	2.23266	2	2.15	2.15	2.36	2.15	4.85348	5.2635	5.72907	4.94806	4.32391	3.86345	3.65088	3.98384
ATGSTZ2	5.01346	5.58796	4.01792	5.81506	3.12102	3.91648	2.32193	4.8679	2.26303	2.45943	3.76514	3.72939	3.88134	2.76082	2.83989	2.83336	3.10875	2.8501	3.14663	2.87339	1.14826	1.10621	2.17	2.17	2.17	2.2	2.2	2.2	3.4157	2.88695	5.03	5.25	5.01	2.13	2.13	4.7866	3.83794	2	2	2	2	5.04801	4.66349	5.17773	4.34043	3.90348	3.83491	3.92891	3.61421
PHT3;2	6.01123	6.11686	5.10014	6.60288	6.27612	5.20945	1.26303	3.12102	1.96347	2.03562	5.02142	4.82431	4.37814	2.56863	2.84316	3.01394	3.22079	3.12922	3.12631	3.13816	3.34361	3.26	4.46	4.42	4.38	3.57	3.98	2.6	3.46079	3.646	10.34	9.41	8.79	2.18	2.18	3.43296	5.55766	2	2	2	2	11.8595	8.99908	11.4334	4.05731	4.26281	4.31828	3.76143	4.26281
AT5G55370	5.93546	6.2724	5.46923	6.28355	5.64097	5.9542	5.54226	5.88996	2.10434	2.1375	3.85039	3.69908	3.7548	2.71909	2.72552	2.61061	2.64462	3.32843	3.22887	3.12241	1.04439	1.13035	2.17	2.17	2.17	2.2	2.2	2.2	3.08658	3.19082	4.63	4.52	4.47	2.13	2.13	4.69488	5.66391	2	2	2	2	4.2838	4.96854	4.83793	3.3221	3.17583	3.38369	3.4738	3.12581
AT5G37010	7.98128	8.17891	8.5519	8.08002	7.78202	8.14517	6.62644	6.65535	4.67242	5.37851	4.12022	3.69903	3.86121	4.38665	4.36913	4.30967	4.89583	6.04707	5.99932	5.93342	3.10722	3.28336	5.91	6.39	5.8	2.33	2.33	2.33	4.73025	4.718	6.14	6.63	6.27	6.52	6.77	6.48704	5.56986	8.42	8.11	9.24	9.34	7.03936	7.82181	7.01938	7.07724	6.77686	6.12319	6.29759	6.42076
SEC14	5.70321	3.21723	5.98868	2.76553	4.52356	5.30378	5.12102	5.76553	2.26303	2.29278	3.75221	3.98759	3.95028	2.57681	2.92141	2.77217	2.36747	3.48427	3.76578	3.67307	1.23822	1.28207	4.87	4.91	5.11	5	4.42	4.45	3.28279	3.27932	5.88	5.82	5.43	3.6	3.91	6.73064	6.78529	2	2	2	2	5.90602	5.28923	6.23338	4.79219	4.13788	4.65635	4.50681	4.47294
CYCB1;3	7.16491	7.42375	7.8716	7.60511	6.7211	6.91767	6.76421	6.57137	3.97269	2.848	3.98788	4.01394	4.24886	3.37115	3.4911	3.2554	4.02607	5.21872	4.89133	4.94363	2.55076	2.20671	5.01	4.88	5.4	2.49	2.49	2.49	4.55185	4.90283	5.93	6.26	5.9	5.11	5.25	6.03122	5.74147	7.21	7.22	8.53	8.84	6.25232	7.29945	6.53707	6.05965	5.80839	5.53983	5.63556	5.82374
AT2G35000	6.71425	7.06932	6.60288	6.8392	6.32373	6.10852	6.93782	6.79572	3.7866	3.7115	3.85701	3.73879	3.85226	3.52821	3.14477	3.46228	3.42788	5.23263	5.59867	5.92718	1.75362	1.72752	2.4	2.39	2.4	2.6	2.6	2.6	4.39824	4.31021	6.02	6.11	6.15	4.13	4.1	6.27612	6.47897	3.4	3.83	4.58	3.79	6.76846	6.76384	6.75263	5.39143	4.84852	4.55102	4.33997	4.95459
AT3G21210	5.07468	5.90207	6.07253	5.46923	5.57894	4.95884	2.32193	4.96809	2.07039	2.16993	3.50983	3.35093	3.71991	2.49256	2.65989	2.56465	3.04553	2.86638	2.80661	3.01092	1.10961	1.08608	2.17	2.17	2.17	2.2	2.2	2.2	2.46285	2.69164	4.43	4.48	4.36	2.14	2.14	5.07039	5.83794	2	2	2	2	5.89135	4.03428	5.49299	3.399	3.61766	3.41283	3.40927	3.38189
AT4G21880	5.36807	5.69209	5.95884	6.31832	5.99548	5.67807	4.19377	5.0268	2.26303	2.3505	3.43507	3.65232	3.48034	2.4495	2.29833	2.45124	2.31147	2.59248	2.64072	2.78457	1.22728	1.14247	2.47	2.47	2.47	2.2	2.2	2.2	2.7009	2.69888	4.51	4.84	4.59	4.82	3.6	5.88509	4.95884	6.69	6.36	6.56	6.56	5.36164	3.83405	1.71377	3.62641	3.52411	3.46272	3.83285	3.42035
AT5G04030	2.65535	2.53605	4.37156	5.98413	4.48543	3.30743	1.07039	1.26303	2.37851	2.48543	3.18993	3.39568	3.65486	2.46251	2.2848	2.25899	2.57039	2.47474	2.68513	2.53179	1.09576	0.934278	4.67	4.67	4.67	4.34	4.34	4.34	2.41773	2.58434	4.99	5.07	4.91	4.92	4.92	1.67807	4.59096	2	2	2	2	4.65392	3.8831	1.41685	2.98037	3.07618	3.30751	3.2822	3.11019
AT4G39790	6.7879	6.61618	6.93428	6.71012	6.41954	6.24222	4.32193	5.70321	3.16993	3.30743	3.93194	4.00814	3.92889	2.92293	2.97538	2.86181	3.16784	3.24044	3.61922	3.23665	1.47997	1.44778	2.27	2.59	2.98	2.21	2.21	2.21	2.73015	3.25066	5.31	5.46	5.55	3.1	2.86	5.24031	5.07895	2.77	2.01	2.01	2.01	4.91213	5.11518	5.12396	4.1998	4.16031	4.21978	3.66242	3.9834
MUS81	6.01346	5.37851	5.52982	4.51728	5.59991	5.60585	5.34696	5.1416	2.26303	2.32193	3.27848	3.44853	3.4642	2.68785	2.72744	2.51794	2.50053	2.66635	2.63962	2.66832	1.13741	1.19827	2.17	2.17	2.17	2.2	2.2	2.2	2.62046	2.93598	4.87	4.67	4.98	2.13	2.13	4.63807	4.75489	2	2	2	2	4.32229	4.26943	4.83065	3.45116	3.34945	3.52314	3.38094	3.36244
AT3G21970	4.84298	5.56072	4.96809	6.33092	5.48864	6.3345	6.13134	5.12928	2.26303	2.51096	3.3742	3.75957	3.48169	2.77697	2.4762	2.33132	2.71014	2.55225	2.605	2.71046	0.932145	0.751015	2.17	2.17	2.17	2.2	2.2	2.2	2.80926	2.89684	5.25	4.98	5.15	3.01	2.13	4.6837	4.71699	2	2	2	2	4.09334	4.45027	4.62151	3.59751	3.34945	3.5914	3.30836	3.46437
AT2G05600	6.69349	6.90929	6.91049	6.62498	6.06609	6.73606	2.7866	3.24793	1.76554	1.80736	3.79458	3.67326	3.67199	2.68712	2.59659	2.58266	3.3492	2.87131	3.13006	2.68337	0.923585	1.07937	2.17	2.17	2.17	2.2	2.2	2.2	2.91055	3.03584	6.14	6.48	6.38	2.13	2.13	4.66107	5.90929	2	2	2	2	4.24223	5.23957	3.89877	4.01647	3.96308	4.10313	4.00226	3.42501
AT4G03830	4.04439	4.59694	4.82782	5.9331	4.66107	4.84298	4.12928	4.90689	1.96347	2.03562	3.64824	3.85746	4.04203	2.65598	3.02791	2.49584	2.91613	2.85767	3.36328	2.80816	1.20865	1.27809	2.22	2.22	2.22	2.2	2.2	2.32	2.90395	2.92712	5.57	5.66	5.37	2.13	2.13	4.10434	5.01792	2	2	2	2	2.13213	4.63662	4.53981	3.53065	3.48791	4.01089	3.71262	3.88807
AT5G48430	6.23458	5.79961	7.14364	5.68089	5.20555	5.24413	4.35755	5.59096	2.63227	2.70044	3.47195	3.46617	3.46352	2.39456	2.46948	2.78477	2.99389	3.31537	3.71979	3.26977	2.00357	2.11223	2.71	3.41	2.71	2.2	2.2	2.2	2.92191	2.8722	5.76	5.32	5.72	2.99	2.83	6.9542	7.74819	5.58	7.63	7.76	5.78	6.70205	6.86498	6.76695	3.8629	4.14044	4.08255	3.75077	3.48261
NAMT1	5.61471	5.55152	3.83794	4.98641	5.19377	4.05311	5.71149	5.83036	3.57289	3.6893	3.40029	3.18711	3.25279	2.37091	2.44485	2.55948	2.37436	4.016	4.18042	4.16097	2.48096	2.65501	2.18	2.18	2.18	2.2	2.2	2.2	2.45805	3.02616	4.02	4.09	4.21	2.13	2.13	8.36457	8.44419	2	2	2	2	4.8378	3.76973	5.64214	3.53877	4.20515	3.73048	3.30677	4.03552
AT5G55360	6.42291	5.95884	6	6.30743	5.89482	6.32193	4	4.60881	1.96347	2	3.97571	3.80327	4.21472	2.8169	2.70126	2.88252	3.00415	3.04351	3.05665	3.00246	1.70444	1.64099	2.25	2.17	2.17	2.27	2.2	2.31	3.48129	3.07421	5.24	5.42	5.22	2.13	2.13	5.22497	2.72247	2	2	2	2	4.62502	4.58827	4.82093	3.67252	4.07667	4.10053	4.04408	4.17361
AT5G06740	3.36457	4.58496	3.24793	3.36457	3.32193	2.3505	2.63227	1.80735	2.07039	2.16993	3.58138	3.8389	3.82383	2.7362	2.68891	2.89351	3.1981	3.92132	3.98741	4.05392	1.39785	1.5596	2.17	2.17	2.17	2.2	2.2	2.2	4.22687	3.82239	5.63	5.37	5.54	2.17	2.17	6.6014	2.58496	2	2	2.03	2.05	5.66947	4.28604	3.78679	6.76493	4.61186	4.49815	4.49442	4.51298
AT1G06440	6.1416	5.64674	6.02459	5.73335	5.67243	5.82018	2.23266	5.57592	2.1375	2.20163	3.4385	3.37904	3.50101	2.54982	2.53888	2.63257	2.67608	2.95993	3.11868	2.84281	1.58682	1.50708	2.22	2.22	2.22	2.2	2.2	2.2	2.75226	2.77339	5.55	5.31	5.53	2.25	2.89	5.33628	4.2555	3.49	3.95	3.52	3.23	6.40584	5.64842	5.71433	3.41539	3.59124	3.59248	3.64063	3.18534
AT3G07960	6.01123	5.61765	5.65821	6.14568	5.17792	6.64097	1.43296	5.40599	2.40599	2.45943	3.37242	3.24532	3.72106	2.69031	2.98785	2.71172	2.93764	2.88071	3.14184	2.95504	1.27997	1.62083	4.16	3.69	3.69	2.56	2.56	2.56	2.54434	2.86134	5.17	4.96	4.99	3.76	3.76	6.65821	6.08108	2.37	2.08	2.01	2.08	5.8989	5.84076	5.8545	3.70774	3.84022	3.47892	3.73214	3.74433
AT3G47110	5.72792	4.38543	4.45286	5.9542	6.25927	5.94251	4.99095	4.16993	2.26303	2.45943	4.46891	4.28176	4.05722	2.95802	2.95403	2.97276	2.93189	3.5423	3.28652	3.8504	1.41077	1.65087	2.32	2.32	2.91	2.35	2.35	2.35	3.6733	3.95094	5.68	5.51	5.67	2.13	2.13	5.59096	5.88996	2	2	2	2	4.91161	5.42329	5.61483	4.07167	4.16369	4.58375	4.18725	3.92439
AT1G51300	6.12722	6.02237	6.20945	6.48382	6.29829	6.02459	5.69766	4.99548	1.96347	2.03562	3.74688	3.65135	3.60376	2.42125	2.74445	2.42966	2.80015	2.96143	3.12086	2.85775	1.15484	1.02633	2.35	2.35	2.53	2.26	2.26	2.49	3.456	3.27859	5.76	5.79	5.71	2.26	2.9	5.1819	4.99548	2	2	2	2	4.92749	3.06719	2.4406	4.12338	4.08932	4.11129	3.96276	3.95664
AT2G28680	1.76553	4.20163	5.19377	3.30743	2.37851	5.55152	1.58496	3.32193	1.96347	2.07039	3.95864	3.93608	4.09178	3.54231	3.18161	3.07828	3.27128	3.23616	3.30755	3.12932	1.46559	1.11338	2.86	2.98	2.88	2.6	2.72	2.4	3.75483	3.6607	6.42	5.87	5.92	2.36	2.36	5.49506	4.81762	2	2	2	2	4.93278	4.50648	3.28521	4.21504	4.45382	4.58468	4.94074	4.5638
AT4G15270	5.63227	5.31832	5.53294	4.04439	4.04439	5.56377	6.32912	5.55766	3.32193	3.87774	4.43967	4.46725	4.80477	3.64571	3.20801	3.05817	3.42469	3.46143	3.2553	3.23997	1.6363	1.8366	4.06	4.06	4.06	3.18	3.18	3.18	4.38749	4.36804	6.4	6.41	6.49	4.6	4.77	7.25267	6.63081	2	2	2	2	6.27666	6.64273	6.95695	4.71944	4.45636	5.51075	5.12731	4.59305
WRKY30	2.16993	2.1375	2.1375	3.20163	1.20163	3.39232	5.10014	5.57894	2.7866	2.67807	3.50778	3.2827	3.48658	2.4735	2.32283	2.27239	2.61585	2.59248	2.50993	2.42877	6.35104	5.99768	4.21	4.59	3.44	5.35	5.89	4.7	2.46206	2.63933	9.27	8.49	6.21	2.56	2.57	7.37243	8.50661	2	2	2	2	10.4307	8.98144	10.7189	3.17949	3.2244	3.23745	3.39331	3.13799
AT5G61865	5.87036	5.87774	6.89845	5.16189	5.94953	5.84549	5.36107	4.67243	2.48543	2.58496	3.57231	3.34002	3.63851	2.71909	2.70808	2.58284	2.85939	3.58467	3.3139	3.30301	1.32466	1.60278	2.18	2.18	2.18	2.2	2.2	2.2	2.89492	2.92916	4.51	4.45	4.63	2.13	2.13	5.38543	4.66107	2.11	2.13	2.59	2.4	5.5866	6.01496	5.72694	3.58507	3.37988	3.67905	3.51655	3.98429
AT5MAT	6.45286	6.35226	6.64674	6.74416	6.13955	6.73877	2.58496	5.76818	3.65535	3.57289	3.95257	3.90685	4.31085	3.721	4.23092	3.43176	3.09212	5.80339	5.38722	5.28165	1.66355	1.46269	5.47	4.52	5.34	6.49	5.13	5.17	3.16644	3.662	6.62	6.1	5.99	8.87	8.77	4	5.1416	2	2	2	2	8.00725	8.00181	7.73607	3.7578	3.79924	4.20843	3.84413	3.69911
AT3G06220	5.62936	5.40599	2.56072	5.2817	4.82273	5.35755	4.23266	4.43296	3.15381	2.20163	4.1768	4.36789	4.20268	2.94176	2.8435	2.82925	3.3099	3.06329	2.98403	3.06444	1.36877	1.25477	2.27	2.27	2.43	2.2	2.2	2.2	3.10943	3.48255	4.96	4.72	4.86	3.11	2.95	2.16993	2.37851	5.24	5.02	6.57	6.7	0.726526	4.95822	0.893533	3.90187	4.12546	4.26671	3.77863	4.18355
HB-3	6.37851	5.72792	6.33092	5.37504	6.58496	6.31288	5.87774	5.06178	2.29278	2.43296	4.40401	4.19433	4.35288	3.5385	3.64379	3.38272	4.56397	3.49428	3.778	3.49473	1.24425	1.0711	2.6	2.45	2.45	2.23	2.23	2.23	3.14622	2.99089	4.96	5.02	4.77	2.14	2.14	4.39917	5.6865	2	2	2	2	3.53528	4.96976	5.05398	3.36999	3.38956	3.68404	3.57729	3.48966
CPK27	6.42626	6.99661	6.08108	6.01123	5.50779	6.13134	6.22304	5.21335	3.27799	3.3505	3.86204	4.13535	3.93301	3.01429	2.9004	2.96727	3.03508	3.11014	3.2009	2.94864	1.4516	1.48689	5.06	5.53	6.32	5.32	5.67	5.89	4.86684	4.5636	5.83	5.98	6.01	3.13	3.27	6.04221	6.3147	2	2	2	2	4.86168	5.84346	5.67871	4.63722	4.66109	5.04062	5.22579	4.9511
AT5G51520	5.24031	5.49825	4.50462	5.39232	5.48543	5	5.43296	2.03562	2.1375	2.3505	3.60111	3.42137	3.56416	2.84057	2.82473	2.70388	3.72499	3.5195	3.34635	3.29521	1.04001	0.902632	2.17	2.17	2.17	2.2	2.2	2.2	3.15578	2.41861	4.04	4.11	3.91	2.13	2.13	3.88753	0.485427	5.42	6.9	7.97	5.89	4.48944	6.42024	5.01895	3.26186	3.15412	2.93663	3.1506	3.14175
FD	6.45121	5.68089	5.12516	5.97269	6.47897	5.74953	5.0268	2.88753	2.23266	2.29278	3.47015	3.50987	3.50666	2.75681	2.55067	2.76023	2.76836	2.75653	2.91835	2.82627	1.01424	1.02754	2.17	2.17	2.17	2.2	2.2	2.2	2.79707	2.59583	5.44	5.62	5.05	2.14	2.67	5.77873	5.75489	2	2	2	2	4.22617	4.90169	3.4255	3.454	3.454	3.50193	3.60794	3.37556
CYP705A12	4.49825	5.88509	4.6893	5.22497	4.18587	3.70044	4.06178	4.75489	7.85922	8.45286	3.71974	3.52283	3.49511	3.33091	3.13282	2.98793	3.56766	4.4699	4.90956	5.47993	0.989921	0.843395	2.21	2.18	2.38	2.25	2.25	2.25	2.86959	2.67988	3.83	3.99	3.61	2.38	2.38	4.848	5.55766	2.02	2	2	2	7.89729	8.25748	6.86364	2.92488	2.92226	2.86018	2.99985	2.9631
AT5G57510	5.26303	5.77873	5.9542	5.64962	6.38543	6.16993	5.16591	5.64962	3.29278	3.93546	3.96107	4.30888	4.29041	2.80082	2.53808	2.61901	2.98791	3.02385	3.30732	3.17988	3.32288	3.42408	3.14	3.1	3.14	3.58	3.61	3.68	4.65388	4.16615	6.94	6.91	6.39	2.65	2.65	6.60585	7.7807	2.01	2	2	2	9.99244	8.89493	9.30697	4.18053	4.29166	4.95749	4.7229	5.01191
ATRBL5	5.91169	4.66107	5.56072	4.82782	5.91886	5.8679	1.48543	2.82782	2.16993	2.3505	3.70545	3.67907	3.77756	2.86516	2.78929	2.61496	2.92763	2.97428	3.61445	3.16408	1.11062	1.0312	5.39	5.39	5.55	5.03	5.03	5.03	2.92045	2.88695	5.55	5.22	5	5.52	5.46	4.08746	5.3505	2	2	2	2	5.17108	4.42293	4.47145	3.34323	3.34945	3.85778	3.28678	3.53881
AT5G60080	4.99095	4.6893	5.46923	5.42626	4.87283	2.76553	2.63227	2.60881	2.3505	2.70044	3.72997	3.53434	3.86401	2.68373	2.9412	2.72797	3.27221	3.04786	3.14295	2.87001	1.51594	1.27157	6.08	6.08	6.74	5.72	5.65	5.36	3.13288	3.39321	4.97	4.83	5.03	2.13	2.13	1.43296	1.20163	2	2	2	2	2.0749	1.93361	2.12872	3.29723	3.25209	3.81066	4.25383	4.00385
AT2G01240	3.3505	3.36457	3.94486	3.21723	2.96347	3.1375	3.21723	3.08746	2.03562	2.1375	4.74999	4.71226	5.11804	3.77739	3.66997	3.44993	4.95547	4.02767	4.04216	3.71154	1.71137	1.31277	2.17	2.17	2.17	2.2	2.2	2.2	3.91092	4.19144	5.22	5.85	5.33	2.13	2.13	2.88753	2.56072	2	2	2	2	1.08122	1.99584	1.6657	3.3109	3.49557	3.50942	4.20261	3.65561
SBT5.4	5.52982	5.61765	5.44294	5.77873	5.32553	5.74685	5.46271	4.2555	2.03562	2.07039	3.68155	3.44329	3.56312	2.55768	2.60171	2.31784	2.95767	2.33443	2.67168	2.59965	1.32846	1.20447	2.58	2.58	2.58	2.34	2.34	2.34	3.14265	2.81741	4.74	4.9	4.69	2.13	2.13	5.43296	5.36457	2	2	2	2	4.66809	3.19962	5.18281	3.44254	3.48128	3.68837	3.63918	3.50345
AT1G35210	5.51096	5.88996	5.1819	5.35755	5.67243	5.32553	5.88264	5.71149	2.16993	2.48543	3.62005	3.48442	3.78762	2.73206	2.67965	2.60559	2.79811	2.61308	2.8947	2.50828	1.18628	1.16026	3.09	3.29	2.9	3.64	3.27	4.64	2.71712	2.8571	6.04	5.9	6.02	2.15	2.15	4.59694	5.48864	2.01	2.12	2.01	2.1	7.8907	7.8407	8.15433	3.11633	2.98062	3.24411	3.51655	3.19836
AT2G37880	3.08746	4.48543	5.54535	3.98185	4.49185	4	5.06178	1.63227	2.03562	2.10434	3.87724	3.66825	3.87724	2.555	3.0012	2.65507	3.42382	3.28876	3.35102	3.11439	2.45382	3.25564	2.68	2.68	2.92	2.33	2.33	2.33	3.52873	3.56969	6.81	6.71	6.66	4.01	3.82	4.44626	5.84549	2	2	2	2	6.43802	5.6823	6.95867	4.06179	4.09537	3.90892	3.93471	4.17813
FAS1	7.61471	7.30012	7.16491	7.00899	7.11166	6.98982	6.24982	6.97842	3.10434	2.20163	3.55822	3.90446	3.8717	3.68529	3.37475	3.34264	3.20142	4.25117	3.60315	3.77913	1.91057	1.86476	2.33	2.33	2.45	2.2	2.2	2.2	4.61365	4.89178	6.12	6.16	6.08	2.6	2.68	5.45615	6.3837	3.26	3.16	3.81	3.72	5.60138	4.8446	5.39073	4.48048	4.66666	4.67553	4.82899	5.16978
AT2G12190	5.9472	6.2817	3.79701	5.87774	6.42794	5.59096	5.55459	1.88753	2.20163	5.2817	5.10143	5.13202	5.55455	3.8994	4.18159	3.76023	5.06631	3.54765	3.67241	3.57165	1.5023	1.39827	2.4	2.4	2.62	3.48	3.48	3.65	3.72844	3.15763	6.53	6.16	6.16	2.17	2.54	6.00675	4.62644	2	2	2	2	5.31545	5.08416	6.02486	3.9856	4.14121	4.14298	4.4909	4.47878
GLP6	2.58496	6.30743	4.80735	6.06178	4.75489	5.53294	2.48543	4.1375	2.40599	2.67807	3.8797	3.98115	4.05219	2.90619	2.92868	2.8372	2.87423	3.00154	3.36563	2.7484	1.40789	1.06592	3.05	3.02	3.05	2.2	2.2	2.2	4.05767	3.2458	7.22	6.49	6.01	2.13	2.13	6.52199	6.09803	2	2	2	2	5.52109	5.7243	5.76583	3.63814	3.62375	4.18966	3.927	3.89588
ATGSTF13	6.0268	6.05961	6.32193	5.70321	6.29646	6.41954	4.62644	1.72247	2.3505	2.48543	3.39136	3.43741	3.64379	3.03238	2.95166	2.57153	2.89986	2.92365	3.11404	3.08967	1.00575	1.07462	2.2	2.2	2.2	2.2	2.2	2.26	2.54316	3.07788	4.65	4.41	4.36	4.27	3.84	5.80478	4.67807	2	2	2	2	5.6454	6.08634	5.67386	5.66574	3.63354	4.13987	3.88727	3.80936
AT1G18290	5.73606	3.29278	6.55152	6.15178	2.74416	5.66107	5.18587	5.33628	2.29278	2.3505	3.64665	3.55571	3.76571	2.61673	2.71977	2.65891	2.80702	3.053	3.22553	2.95096	1.34007	1.24715	2.17	2.17	2.17	2.2	2.2	2.2	3.5564	3.41656	4.2	4.49	4.36	2.13	2.13	4.93074	5.73606	9.11	6.61	5.96	5.98	1.97301	4.89335	4.16048	3.38994	3.43024	3.32416	3.69698	3.34594
ORF187	5.43962	5.16189	5	4.74416	1.20163	4.81762	3.8679	5.48543	2.03562	2.10434	3.72096	3.69377	3.92967	2.48528	2.69959	2.69123	3.11849	2.68299	2.92873	2.71995	1.19419	1.30234	2.17	2.17	2.17	2.21	2.21	2.21	3.16082	3.30822	5.42	5.5	5.48	2.13	2.13	3.30743	1.32193	2	2	2	2	3.75521	4.77622	4.854	3.73179	3.66083	3.95625	3.79671	4.35047
AT5G49380	5.1819	5.15381	6.37851	5.30378	3.30743	3.36457	5.92125	4.43962	4.89724	4.62059	4.60221	4.21233	4.25472	2.8823	2.65529	2.64188	3.25105	2.90258	3.19286	2.68962	1.43271	1.40883	2.17	2.17	2.17	2.2	2.2	2.2	3.97905	4.38148	5.19	5.65	5.28	2.13	2.13	2.90689	2.63227	2.01	2	2	2	0.711222	1.89584	2.70812	3.79105	4.18588	4.88289	4.31026	5.03664
[truncated: 19,491 more rows]
[truncated: 5 more columns]
