# Supplementary material for: Analysis of basic pentacysteine6 transcription factor involved in abiotic stress response in Arabidopsis thaliana
Source: Front Genet. 2023 Apr 17;14:1097381. doi: 10.3389/fgene.2023.1097381 (PMC10150019; doi:10.3389/fgene.2023.1097381)
Supplement: Supplementary file 10 [file Table5.XLSX]

## Sheet: Sheet1
TF	Target	Organ	Method	Position	Strand	Sequence	DistanceToTSS	P-value	Correlation
AT1G18960	AT5G42520	-	motif	Chr5:17000142-17000163	+	CCTAATTTTCAACAACAACAGT	-96	8.21e-06	-
AT1G34670	AT5G42520	-	motif	Chr5:17000135-17000155	-	TGTTGAAAATTAGGTGACCAA	-104	6.77e-06	-
AT1G72050	AT5G42520	-	motif	Chr5:17000257-17000275	+	ATCCATCTTCCTCTTCCCC	0	2.62e-06	-
AT1G72740	AT5G42520	-	FunTFBS	Chr5:17000322-17000336	-	TTGAAACCCTAATTG	63	8.09e-06	0.5396
AT2G43010	AT5G42520	-	motif	Chr5:16999833-16999841	+	TCACATGGC	-418	8.15e-06	-
AT3G02940	AT5G42520	-	motif	Chr5:17000132-17000149	-	AAATTAGGTGACCAATTG	-110	2.4e-06	-
AT3G09600	AT5G42520	-	motif	Chr5:17000294-17000305	+	AGATATTTTTCT	35	8.32e-06	-
AT3G22780	AT5G42520	-	motif	Chr5:17000055-17000069	-	TATATAAAATTTAAA	-190	5.8e-06	-
AT3G48430	AT5G42520	-	motif	Chr5:16999803-16999814	-	TAAAACAGAGCA	-445	1.69e-06	-
AT3G60530	AT5G42520	-	motif	Chr5:17000271-17000285	+	TCCCCGATCTGTTTC	12	5.95e-06	-
AT4G01280	AT5G42520	-	motif	Chr5:17000294-17000304	+	AGATATTTTTC	35	5.53e-06	-
AT4G01680	AT5G42520	-	motif	Chr5:17000040-17000053	+	CCACACCAGCCACA	-206	4.2e-06	-
AT4G17785	AT5G42520	-	motif	Chr5:17000137-17000150	-	AAAATTAGGTGACC	-109	5.51e-06	-
AT4G28110	AT5G42520	-	motif	Chr5:17000134-17000148	+	ATTGGTCACCTAATT	-111	8.35e-07	-
AT5G02840	AT5G42520	-	motif	Chr5:17000294-17000303	+	AGATATTTTT	35	8.29e-06	-
AT5G52660	AT5G42520	-	motif	Chr5:17000294-17000304	+	AGATATTTTTC	35	6.23e-06	-
AT5G54230	AT5G42520	-	motif	Chr5:17000135-17000149	+	TTGGTCACCTAATTT	-110	8.57e-07	-
AT5G56110	AT5G42520	-	motif	Chr5:17000137-17000151	-	GAAAATTAGGTGACC	-108	6.75e-07	-
AT5G67580	AT5G42520	-	FunTFBS	Chr5:17000321-17000339	-	AGATTGAAACCCTAATTGA	62	6.7e-06	0.6064
