# Supplementary material for: Analysis of basic pentacysteine6 transcription factor involved in abiotic stress response in Arabidopsis thaliana
Source: Front Genet. 2023 Apr 17;14:1097381. doi: 10.3389/fgene.2023.1097381 (PMC10150019; doi:10.3389/fgene.2023.1097381)
Supplement: Supplementary file 11 [file Table7.XLSX]

## Sheet: Sheet1
Gene	logFC	AveExpr	t	P.Value	adj.P.Val	B
rps2	-988.794	495.603	-135.516	5.64724e-06	0.0105968	-1.53646
AT1G20810	-988.108	495.296	-237.252	1.35974e-06	0.00561329	-1.53479
AT1G52190	-983.32	493.29	-122.177	7.34929e-06	0.0110583	-1.53703
KEA1	-965.692	484.054	-34.1259	0.00018783	0.0541017	-1.57257
TUB5	-962.157	482.522	-92.5731	1.48796e-05	0.0140417	-1.53929
PIA1	-960.962	481.569	-49.1171	7.44964e-05	0.0313812	-1.55274
AT3G56680	-950.781	476.559	-37.5394	0.000147454	0.0512913	-1.56594
AT1G36320	-948.389	475.505	-27.5563	0.000323134	0.0714921	-1.59276
IAA9	-948.111	475.344	-24.1832	0.000449926	0.0786671	-1.60985
GSH2	-941.611	471.945	-23.2041	0.000499599	0.0835789	-1.61621
AT2G04280	-941.39	471.755	-46.6376	8.4974e-05	0.0343911	-1.55477
SULA	-941.038	471.531	-36.8965	0.000154065	0.0512913	-1.56706
SMT2	-930.168	466.266	-20.583	0.000676754	0.101224	-1.63772
AT3G17020	-924.769	463.516	-403.372	3.52693e-07	0.00205034	-1.53426
AT4G05150	-920.541	461.479	-29.6077	0.000269331	0.0638995	-1.58503
AGY1	-918.924	460.488	-25.9968	0.000374573	0.0736676	-1.59986
AT1G19000	-914.939	458.83	-94.4718	1.41312e-05	0.0140417	-1.53907
ATDI19	-912.208	457.396	-61.5409	4.20044e-05	0.0240931	-1.54596
AT4G11570	-910.904	456.498	-14.9821	0.00150965	0.133901	-1.724
AT5G64460	-909.824	456.088	-14.5093	0.00163669	0.138455	-1.73575
AT3G08920	-905.207	453.796	-23.4605	0.000485879	0.0828845	-1.61447
ATFER3	-902.978	452.561	-26.7538	0.000348282	0.0714921	-1.59626
AT5G35170	-902.003	452.149	-51.9927	6.44696e-05	0.0289286	-1.55073
AT3G55770	-898.998	450.551	-67.2881	3.34775e-05	0.0209397	-1.544
AT2G33180	-896.774	449.413	-14.161	0.00173997	0.139746	-1.7451
STOMAGEN	-885.101	443.649	-14.2971	0.00169859	0.139746	-1.74138
TMK1	-883.813	442.993	-122.622	7.28162e-06	0.0110583	-1.53701
AGO1	-879.516	440.792	-15.8028	0.0013197	0.127887	-1.70586
AT3G05910	-875.011	438.644	-1497.25	1.25644e-08	0.000259341	-1.534
AT1G12310	-870.169	436.115	-116.449	8.30354e-06	0.0110583	-1.53734
petL	-866.138	434.681	-7.4862	0.0085256	0.234949	-2.17837
CRY2	-865.366	433.767	-17.6271	0.00100159	0.120071	-1.67368
TUB6	-839.318	420.841	-11.5125	0.00292706	0.164625	-1.84256
MLP43	-833.087	417.607	-8.53533	0.00616941	0.211762	-2.05365
AT5G14120	-824.919	413.89	-7.62696	0.00814408	0.231227	-2.15934
XTH6	-818.316	410.442	-8.94914	0.00548632	0.206138	-2.01377
VTC4	-814.923	408.538	-11.9172	0.00268423	0.158974	-1.82388
FEI1	-809.056	405.672	-17.9912	0.000951152	0.117289	-1.66833
ATPME3	-808.736	405.732	-16.2243	0.00123489	0.126163	-1.69752
PGLCT	-807.957	405.022	-196.063	2.20807e-06	0.0056971	-1.53517
NPQ1	-800.463	401.318	-34.7691	0.000179135	0.0528803	-1.57117
AT3G10940	-795.701	398.95	-11.4286	0.00298117	0.164972	-1.84665
AT5G46420	-792.275	397.212	-40.8655	0.000118858	0.0438099	-1.561
AT3G61260	-785.179	393.711	-20.9764	0.000645089	0.100115	-1.63399
AT3G62550	-778.935	391.733	-6.83472	0.0106546	0.24991	-2.27785
AT1G23390	-776.804	389.648	-7.2897	0.0091007	0.238385	-2.20632
AT4G23820	-765.032	383.684	-53.8671	5.89216e-05	0.0272621	-1.54959
J8	-756.345	379.378	-8.97191	0.00545184	0.206102	-2.0117
AT5G22920	-756.272	380.464	-3.89724	0.0401528	0.382638	-3.12107
WNK1	-729.49	365.855	-856.359	5.20098e-08	0.000536767	-1.53404
AT4G05070	-718.632	360.484	-10.8033	0.00343196	0.173665	-1.87975
ATRAB8C	-677.464	339.768	-183.972	2.59597e-06	0.00595371	-1.53533
AT3G27770	-662.939	332.68	-29.9485	0.000261623	0.0636871	-1.5839
AT5G53880	-661.81	332.045	-10.0226	0.00413892	0.184321	-1.92865
FAMT	-563.2	479.15	-6.29954	0.012991	0.264952	-2.37618
AT1G19960	-561.134	621.133	-1.79936	0.186068	0.660584	-4.53652
AT5G43450	-531.15	374.225	-9.19084	0.00513503	0.200364	-1.99246
ATCLH1	-524.95	538.725	-3.44055	0.0529678	0.415233	-3.34992
ATCS	-519.874	721.763	-1.27193	0.307281	0.793642	-5.02545
AT5G27560	-512.352	629.724	-1.51721	0.242112	0.725312	-4.79591
AT1G02820	-509.35	588.625	-4.58749	0.0276277	0.334994	-2.83957
AT3G15450	-506.888	254.756	-3.38783	0.0547834	0.419898	-3.37884
DIN10	-502.947	252.876	-2.53446	0.100149	0.52017	-3.92966
HMGB2	-499.156	250.649	-1.12749	0.354612	0.814308	-5.15884
AT4G34950	-498.183	250.265	-1.12739	0.354647	0.814308	-5.15893
AT3G61580	-496.913	249.818	-1.12705	0.354768	0.814308	-5.15924
GRX4	-495.988	692.306	-1.26149	0.310463	0.796626	-5.03518
P5CS1	-495.498	688.801	-1.2672	0.308719	0.794193	-5.02986
AT2G17240	-495.294	248.713	-1.12742	0.354636	0.814308	-5.1589
AT5G54540	-495.16	248.905	-1.12695	0.354804	0.814308	-5.15933
ORG1	-493.7	528	-10.2232	0.00393931	0.181905	-1.91518
AT5G18800	-493.5	247.83	-1.12748	0.354616	0.814308	-5.15885
AT4G36040	-493.46	248.114	-1.12777	0.354515	0.814308	-5.15859
AT4G24930	-490.195	246.201	-1.12752	0.354604	0.814308	-5.15882
AT4G36390	-489.067	245.795	-1.12729	0.354684	0.814308	-5.15902
HTB1	-488.947	689.476	-1.24146	0.316667	0.801452	-5.05381
MST1	-488.873	245.476	-1.12773	0.354529	0.814308	-5.15862
LIN2	-488.338	245.365	-1.12747	0.354621	0.814308	-5.15886
HTA11	-486.168	244.243	-1.12729	0.354684	0.814308	-5.15903
MAP1C	-485.957	244.036	-1.12746	0.354622	0.814308	-5.15886
SFGH	-485.151	243.644	-1.12792	0.354459	0.814308	-5.15844
ECHID	-483.969	243.042	-1.12775	0.354521	0.814308	-5.1586
AT1G25275	-483.43	243.736	-1.12562	0.355273	0.814308	-5.16054
ISPF	-482.953	242.597	-1.12736	0.354659	0.814308	-5.15896
AT4G33666	-482.341	242.481	-1.12681	0.354854	0.814308	-5.15946
TWN2	-482.322	242.29	-1.1277	0.354539	0.814308	-5.15865
AT1G56220	-482.298	243.261	-1.12521	0.355418	0.814408	-5.16092
AT1G28140	-481.483	241.982	-1.12731	0.354676	0.814308	-5.159
FER1	-481.42	243.374	-1.12404	0.355836	0.814822	-5.16199
FLU	-481.34	241.784	-1.12728	0.354687	0.814308	-5.15903
AT1G08480	-481.188	241.728	-1.12755	0.354591	0.814308	-5.15879
JAL31	-480.731	241.53	-1.12759	0.354578	0.814308	-5.15875
ERD3	-480.603	241.399	-1.12754	0.354596	0.814308	-5.1588
AT1G77090	-480.308	241.295	-1.12766	0.354552	0.814308	-5.15868
sks5	-478.95	240.636	-1.12767	0.354549	0.814308	-5.15868
CB5-D	-477.899	240.083	-1.1276	0.354573	0.814308	-5.15874
XTH32	-477.693	239.935	-1.12794	0.354453	0.814308	-5.15843
AT1G26920	-476.247	705.726	-1.14389	0.348867	0.814308	-5.14386
FLA13	-476.231	239.469	-1.12709	0.354754	0.814308	-5.1592
HCF164	-475.928	736.136	-1.07888	0.372235	0.826107	-5.20292
AT3G54400	-475.683	239.261	-1.12655	0.354945	0.814308	-5.1597
AT3G20230	-475.623	239.092	-1.12688	0.354828	0.814308	-5.15939
AT1G32160	-475.238	238.733	-1.12727	0.354691	0.814308	-5.15904
AT2G21960	-475.206	238.768	-1.12724	0.354702	0.814308	-5.15907
AT1G20950	-475.096	723.202	-1.10547	0.362487	0.818847	-5.17888
SRX	-475.015	238.585	-1.12755	0.354592	0.814308	-5.15879
SP1L3	-474.046	238.323	-1.12704	0.354773	0.814308	-5.15925
AT4G24750	-473.021	237.765	-1.12704	0.35477	0.814308	-5.15925
SAH7	-472.257	727.821	-1.08252	0.370885	0.825436	-5.19964
AtGH9B7	-471.904	695.848	-1.15965	0.343436	0.814308	-5.12941
PPL2	-471.695	237.142	-1.12702	0.35478	0.814308	-5.15927
ATNUDX27	-470.968	236.669	-1.1271	0.35475	0.814308	-5.15919
DWF5	-470.041	729.429	-1.07264	0.374562	0.827324	-5.20854
AT5G20080	-468.926	235.579	-1.12745	0.354626	0.814308	-5.15887
AT1G54520	-468.639	235.509	-1.12721	0.354711	0.814308	-5.15909
AT3G12930	-468.503	235.406	-1.12743	0.354632	0.814308	-5.15889
AT1G67860	-466.806	234.563	-1.12722	0.354708	0.814308	-5.15909
PDH-E1 BETA	-466.318	234.209	-1.1275	0.354611	0.814308	-5.15884
ACYB-2	-464.137	233.178	-1.12749	0.354613	0.814308	-5.15884
AT2G20230	-463.886	233.042	-1.12746	0.354623	0.814308	-5.15887
VCS	-462.399	709.101	-1.08795	0.368878	0.824253	-5.19473
AT3G03920	-460.686	689.357	-1.13413	0.352275	0.814308	-5.15278
AT5G16010	-460.505	231.407	-1.12744	0.35463	0.814308	-5.15888
JR1	-459.95	632.475	-8.42117	0.00637847	0.212386	-2.06548
AT5G46580	-458.435	724.832	-1.04383	0.385502	0.833895	-5.23435
NRPB11	-457.269	229.671	-1.12771	0.354534	0.814308	-5.15864
PTAC13	-456.337	229.347	-1.12716	0.354729	0.814308	-5.15914
AT3G10060	-456.216	229.345	-1.12745	0.354626	0.814308	-5.15887
HAP13	-455.363	675.369	-1.14962	0.346882	0.814308	-5.13861
EIF3C	-454.622	669.939	-1.15606	0.344666	0.814308	-5.13271
UBP1A	-452.777	658.062	-1.16931	0.340151	0.814308	-5.12053
AT2G16660	-452.64	227.749	-1.12705	0.354767	0.814308	-5.15924
COL5	-452.372	227.34	-1.12777	0.354513	0.814308	-5.15858
AT1G32550	-451.764	670.168	-1.14509	0.348449	0.814308	-5.14276
HTH	-451.199	713.551	-1.03854	0.387547	0.835353	-5.23907
AT2G17972	-450.29	226.272	-1.12729	0.354682	0.814308	-5.15902
ACD32.1	-449.171	225.811	-1.1272	0.354716	0.814308	-5.15911
AT2G02510	-448.554	675.673	-1.1196	0.357411	0.815878	-5.16603
AT1G62390	-448.485	225.351	-1.12747	0.354619	0.814308	-5.15886
AT5G19540	-446.681	715.359	-1.02505	0.392807	0.836079	-5.25105
AT5G52960	-444.683	223.45	-1.12746	0.354623	0.814308	-5.15887
AT3G23080	-444.629	223.786	-1.12684	0.354841	0.814308	-5.15943
BGAL1	-440.747	222.209	-1.12556	0.355296	0.814308	-5.1606
SYTA	-437.1	679.15	-1.07216	0.374744	0.827545	-5.20897
WAT1	-436.337	219.25	-1.12741	0.35464	0.814308	-5.15891
TIC21	-428.369	686.816	-1.01764	0.395731	0.836115	-5.25762
ADF2	-426.767	656.567	-1.0841	0.370301	0.82521	-5.19821
AT5G48490	-426.579	215.416	-1.12459	0.35564	0.814505	-5.16149
FLA2	-422.707	710.047	-0.956145	0.420825	0.849261	-5.31138
AT1G06000	-422.3	531.5	-8.30671	0.00659802	0.21433	-2.07773
HMG1	-418.424	210.506	-1.12684	0.354844	0.814308	-5.15944
HON4	-415.481	697.659	-0.955987	0.420891	0.849312	-5.31152
SKL2	-412.858	669.171	-1.00762	0.399714	0.837565	-5.26646
CORI3	-411.4	535.95	-9.10183	0.00526068	0.202897	-2.00015
AT2G41950	-410.844	649.478	-1.03539	0.388766	0.836051	-5.24186
AGP31	-408.154	205.236	-1.12716	0.354729	0.814308	-5.15914
BGLU40	-398.75	743.925	-6.25772	0.0132022	0.265014	-2.3846
psbT	-397.991	549.755	-1.2422	0.316435	0.801441	-5.05313
EXL5	-393.123	651.139	-0.976259	0.412448	0.84563	-5.29394
ASN2	-391.373	676.664	-0.918896	0.436781	0.854907	-5.34329
AT2G33850	-377.8	481.65	-3.3992	0.0543848	0.418708	-3.37256
AT2G21320	-377.8	558	-3.0247	0.0698432	0.455129	-3.59357
AT4G33670	-375.742	645.179	-0.926845	0.433327	0.853642	-5.33653
HCF109	-375.267	683.617	-0.85342	0.466242	0.867626	-5.39796
VSP1	-370.25	396.425	-3.46555	0.0521348	0.414245	-3.33639
AT2G21390	-368.173	657.863	-0.876087	0.455837	0.863506	-5.37926
SDH3-2	-367.989	669.505	-0.855077	0.465474	0.867213	-5.3966
AT3G28540	-366.35	422.125	-5.02616	0.0223036	0.310968	-2.69362
ATCNGC3	-365.15	403.025	-4.0891	0.0360081	0.371622	-3.03566
AT1G68570	-358.15	485.975	-9.39575	0.00486115	0.196619	-1.97544
PDF1B	-357.257	633.071	-0.882194	0.453071	0.861762	-5.37417
ISPD	-356.439	578.181	-1.0057	0.400484	0.838396	-5.26815
CRK4	-354.05	510.525	-1.90252	0.169568	0.638463	-4.44457
AT2G42130	-352.68	673.66	-0.795877	0.493649	0.877678	-5.44431
ATAMT1;2	-350.95	337.775	-4.49601	0.0289513	0.342173	-2.87298
EGY1	-348.688	629.356	-0.8618	0.46237	0.866102	-5.39108
scpl26	-342.167	569.417	-0.970234	0.414939	0.846822	-5.29918
FLA1	-332.108	639.396	-0.780306	0.501312	0.880437	-5.45654
CAX3	-331.22	269.94	-3.92578	0.039497	0.381757	-3.10799
LTI78	-328.3	406.8	-1.55646	0.233226	0.717193	-4.75932
ERD9	-328.25	514.625	-3.60897	0.0476785	0.404459	-3.26109
AT5G11070	-327.808	598.746	-0.852115	0.466848	0.86797	-5.39903
AT5G65620	-325.999	619.701	-0.805735	0.488853	0.876245	-5.43649
UCP5	-325.7	482.2	-3.86249	0.0409712	0.386585	-3.13718
AT2G41730	-324.56	196.37	-5.85552	0.0154979	0.27435	-2.47177
AT1G35710	-319.9	385.55	-1.75818	0.193197	0.669202	-4.57374
OPCL1	-316.95	362.725	-2.80609	0.0816217	0.479753	-3.73663
CRL	-316.728	647.786	-0.727103	0.52829	0.889541	-5.49727
SPS1	-315.9	484	-54.0706	5.83599e-05	0.0272621	-1.54947
AT2G27420	-314.875	265.113	-3.90247	0.0400315	0.382542	-3.11866
IAA7	-314.209	651.696	-0.71693	0.533589	0.89201	-5.50486
TIFY7	-313.4	304.15	-3.13501	0.0647436	0.4428	-3.5254
AT2G42190	-312.486	619.507	-0.761751	0.510581	0.883766	-5.47094
AT2G41410	-309.05	658.175	-2.94195	0.0740214	0.463695	-3.64646
UGT78D1	-305.45	618.825	-3.76031	0.0435119	0.393571	-3.18576
AT4G10840	-302.192	566.454	-0.805961	0.488743	0.876245	-5.43631
ATRAB7B	-300.939	611.331	-0.736308	0.523534	0.887651	-5.49035
AT3G48460	-298.85	475.725	-6.45299	0.0122543	0.259514	-2.34624
AT3G14220	-290.505	627.498	-0.66937	0.558956	0.904754	-5.53942
AT1G47400	-287.43	219.235	-19.0429	0.000823906	0.112639	-1.65448
AT2G21385	-285.846	627.927	-0.665193	0.561231	0.906017	-5.54238
NRAMP4	-285.3	515.65	-26.6037	0.000353287	0.0714921	-1.59695
AT5G61820	-284.7	415.85	-17.9457	0.000957258	0.117289	-1.66898
AT2G35410	-284.62	632.34	-0.645223	0.57221	0.910791	-5.55636
AT4G20480	-283.5	450.25	-7.00277	0.0100409	0.24543	-2.25025
AT3G12920	-275.35	747.175	-7.51006	0.00845924	0.234687	-2.17509
DTX35	-275.25	487.125	-8.97974	0.00544004	0.206033	-2.011
AT5G42050	-274.6	373.7	-3.822	0.0419536	0.390051	-3.15622
HVA22D	-270.9	524.4	-2.50442	0.102521	0.52533	-3.95207
XBAT34	-270.125	362.688	-1.1399	0.350256	0.814308	-5.14751
MERI5B	-268.492	538.854	-0.719036	0.532488	0.891562	-5.50329
ATRBP45A	-268.15	695.925	-5.48358	0.0181373	0.289637	-2.56352
ATPLT5	-264.7	539.75	-2.86016	0.0784797	0.472259	-3.70024
AT5G59540	-262.65	757.725	-11.1202	0.00319248	0.170654	-1.86237
PGM	-260.911	368.327	-1.35394	0.283512	0.770279	-4.94879
PPDK	-260.2	405.2	-6.44334	0.012299	0.259514	-2.34808
FLS	-259.75	404.125	-3.13057	0.0649391	0.443404	-3.52809
RD2	-256.408	487.146	-0.80397	0.489709	0.876432	-5.4379
ATBZIP60	-249.3	395.85	-10.1212	0.00403911	0.184093	-1.92195
CIPK9	-249.2	633.65	-1.8585	0.176381	0.648258	-4.48358
ATMSRB5	-248.9	469.95	-4.93926	0.0232396	0.314404	-2.72076
BAT5	-246.8	791.55	-9.38002	0.00488144	0.196619	-1.97672
AT2G30140	-243.4	403.7	-3.55283	0.0493599	0.408024	-3.2901
AT1G69840	-242.8	484.9	-1.2602	0.310859	0.796769	-5.03638
AT1G28600	-241.1	478.65	-3.93259	0.0393426	0.381611	-3.10488
SPS2	-239.4	623.45	-4.26335	0.0327294	0.359344	-2.96307
THI2.2	-237.8	512.7	-2.69237	0.0887853	0.497183	-3.81535
SUC1	-237.25	414.775	-3.71782	0.0446306	0.395924	-3.20649
CYP71B26	-237	745	-3.31377	0.0574768	0.42341	-3.42042
CYP72A15	-234.15	781.625	-6.38478	0.0125745	0.261908	-2.35937
TBL26	-232.971	376.936	-0.532938	0.637074	0.936417	-5.62919
ATCAD4	-232.95	620.675	-2.43081	0.108644	0.538419	-4.00787
SUS2	-232.913	313.029	-1.33015	0.290189	0.776767	-4.97106
UGT78D2	-231.55	422.725	-2.42468	0.109175	0.539124	-4.01258
scpl10	-228.7	574.55	-1.53572	0.237874	0.721826	-4.77864
AT1G07010	-224.45	782.325	-3.05472	0.0684047	0.452255	-3.57476
CYTC-2	-223.05	749.025	-2.13682	0.138312	0.59037	-4.24333
ATS1	-223.031	343.278	-1.0944	0.366511	0.82302	-5.1889
AT1G04800	-220.8	500.75	-3.59657	0.048043	0.405204	-3.26745
TT5	-218.2	288.25	-2.47846	0.104628	0.52984	-3.9716
BETA-OHASE 2	-215.45	375.125	-4.319	0.0317676	0.354249	-2.94083
AT1G04530	-214.65	700.375	-3.75028	0.0437726	0.394546	-3.19063
AT5G46390	-211.15	381.425	-6.34407	0.012771	0.264229	-2.36734
ACA11	-210.9	415.25	-3.30603	0.0577687	0.42341	-3.42483
CRK6	-210.42	240.49	-1.5856	0.226876	0.710291	-4.73223
IMPL1	-209.65	696.675	-5.58196	0.0173827	0.285775	-2.53812
AT1G07440	-209.25	593.175	-2.84854	0.0791414	0.474115	-3.708
rpl20	-208.778	443.161	-0.667987	0.559709	0.905191	-5.5404
AT5G50100	-208.65	461.575	-1.7772	0.189865	0.665027	-4.55652
AT1G78200	-207.75	564.825	-2.45081	0.106934	0.535059	-3.99258
AT3G05500	-206.9	588.7	-3.7407	0.0440234	0.395207	-3.19529
AT4G32340	-206.636	456.682	-0.651133	0.568943	0.908874	-5.55225
HR4	-206.55	484.425	-0.938447	0.428334	0.852699	-5.32661
HXK1	-206.4	527.45	-6.11746	0.0139463	0.269437	-2.41369
SOUL-1	-205.1	502.85	-4.52776	0.0284824	0.339559	-2.86126
CYP79F2	-202.35	661.025	-3.80545	0.0423641	0.391422	-3.16408
AT1G60590	-201.5	409.6	-1.79364	0.18704	0.662552	-4.54168
AtSS2	-201.2	548.35	-20.6394	0.000672085	0.101224	-1.63717
AT1G23205	-200.25	384.375	-2.32582	0.118214	0.554289	-4.08968
ATGR1	-198.55	735.175	-4.61141	0.0272952	0.334542	-2.83101
AT5G02940	-198.3	670.3	-2.79903	0.0820435	0.480633	-3.74142
ZIF1	-197.5	356.25	-7.40856	0.00874668	0.236934	-2.18922
C4H	-196.35	615.625	-4.29283	0.0322151	0.356925	-2.95123
AT1G78290	-195.78	201.56	-13.0515	0.0021364	0.151537	-1.77952
AT3G19010	-195.5	325.8	-3.79279	0.042682	0.392007	-3.17013
LRR XI-23	-195.05	285.325	-1.50563	0.24481	0.727696	-4.80673
4CL3	-194.15	281.225	-4.08171	0.0361569	0.372478	-3.03884
TAT3	-193.35	171.525	-1.73883	0.19666	0.674243	-4.59131
ATSPS1F	-191.6	779.75	-3.20065	0.0619412	0.435937	-3.48608
AT5G58770	-191.25	284.275	-3.66543	0.046064	0.400577	-3.2325
ATPDIL1-2	-190.85	496.725	-3.36703	0.0555227	0.421478	-3.39041
NRT1.1	-187.85	760.275	-9.37599	0.00488666	0.196619	-1.97704
CYP89A2	-187.5	505.5	-11.071	0.0032281	0.171465	-1.86498
AT3G01290	-186.85	303.275	-1.57453	0.229265	0.713057	-4.74252
ACA1	-185.65	518.975	-9.79771	0.00437977	0.187558	-1.94458
ATCTH	-184.037	535.631	-0.468805	0.676414	0.948419	-5.66592
LDOX	-182.45	452.575	-1.21544	0.32493	0.808252	-5.07796
AT1G67360	-180.1	342.3	-4.21718	0.0335575	0.363792	-2.98186
AT3G07590	-178.9	327.25	-17.1911	0.001067	0.12168	-1.68051
AT5G58260	-178.85	836.825	-1.99526	0.156242	0.621191	-4.36357
AT4G13530	-178.75	654.225	-2.81672	0.0809907	0.478183	-3.72942
AMT1;1	-176.55	449.525	-2.57989	0.0966956	0.512293	-3.89617
MRPL11	-174.7	870.85	-3.88645	0.0404045	0.384062	-3.12605
MEE5	-174.4	621	-3.81803	0.0420517	0.390054	-3.1581
AT5G61670	-174.2	867.5	-3.79305	0.0426754	0.392007	-3.17
AT5G05250	-173.515	159.493	-50.7965	6.83972e-05	0.030038	-1.55152
TXR1	-173.1	678.5	-1.52735	0.23978	0.723689	-4.78645
AT5G03030	-173	726.9	-2.7887	0.082667	0.482471	-3.74847
XCP2	-171.75	509.225	-2.56557	0.0977679	0.515328	-3.90668
AT4G17840	-171.75	641.225	-7.42505	0.00869906	0.236934	-2.18689
AT1G69730	-170.4	272.4	-12.2479	0.00250613	0.156545	-1.80982
ZFN1	-170.4	538.15	-3.77174	0.0432175	0.392347	-3.18024
ADK	-170.3	642.4	-4.15127	0.0347895	0.366958	-3.00923
AT2G15580	-169.5	420.55	-13.3426	0.00202114	0.149528	-1.76974
PHYB	-168.9	443.05	-2.81765	0.080936	0.477997	-3.72879
AT2G40460	-168.5	277.75	-13.3818	0.00200628	0.149119	-1.76847
AT2G38330	-167.75	433.075	-6.04192	0.014371	0.269437	-2.42993
AT2G20060	-167.7	788.55	-9.67973	0.00451395	0.189375	-1.95331
AT4G15470	-167.5	790.95	-5.67923	0.0166783	0.282276	-2.51382
AT4G08850	-167.4	257.55	-2.18912	0.132344	0.580573	-4.2
MMZ2	-167.1	763.9	-7.30704	0.00904785	0.237604	-2.20378
ATGPX7	-166.05	254.225	-4.77593	0.0251492	0.32343	-2.77408
AT1G16350	-165.55	851.225	-4.35013	0.0312462	0.351833	-2.92858
ARA7	-165	862.15	-5.75084	0.0161844	0.279307	-2.49644
PK1	-164.9	736.2	-1.67104	0.209397	0.689088	-4.6533
STH	-164.85	328.025	-4.08264	0.0361381	0.372478	-3.03844
OPR1	-164.7	454.8	-6.30752	0.0129512	0.264941	-2.37458
AT1G51110	-164.106	316.128	-0.794824	0.494165	0.877678	-5.44514
CER5	-163.85	565.375	-3.441	0.0529524	0.415233	-3.34967
WNK2	-163.65	517.775	-5.66538	0.0167761	0.282277	-2.51723
CCA1	-163.45	321.075	-5.14108	0.021143	0.304791	-2.65896
AT1G20100	-163.35	670.625	-3.57989	0.0485397	0.405803	-3.27605
AT3G51450	-162.905	181.847	-1.64187	0.215179	0.696965	-4.68016
EMB2001	-161.1	621.5	-4.81316	0.0246957	0.320795	-2.76166
ATMSRB6	-160.5	725.5	-2.50109	0.102788	0.525811	-3.95457
G-TMT	-159.7	292.95	-4.44709	0.0296946	0.343761	-2.8913
AT5G35735	-159.6	257.05	-3.31808	0.0573153	0.42341	-3.41796
AT1G80040	-158.6	706.9	-2.20492	0.130605	0.578864	-4.18703
ECT8	-157.79	208.855	-5.66262	0.0167957	0.282277	-2.51791
scpl46	-157.45	362.875	-10.8203	0.00341848	0.173665	-1.87878
AT4G09760	-157.2	445.75	-2.80781	0.0815189	0.479467	-3.73546
AT5G14880	-156.5	302.3	-6.60086	0.0115978	0.254941	-2.31876
AT1G73870	-155.8	368.65	-3.61444	0.0475186	0.403996	-3.2583
AT4G24690	-154.9	765.6	-1.41974	0.265926	0.753256	-4.88712
ATBCB	-154.24	177.53	-1.23248	0.319492	0.803931	-5.06215
AT2G29210	-153.9	469.2	-3.04426	0.0689015	0.452678	-3.58129
AT5G09880	-153.05	571.575	-2.126	0.139588	0.592603	-4.25237
AT2G42750	-152.3	679.1	-2.65598	0.0912494	0.501726	-3.84117
AT3G56650	-151.85	782.775	-2.84234	0.0794972	0.475033	-3.71216
AT2G40270	-151.8	367.45	-2.34924	0.115988	0.550244	-4.0712
SOT17	-151.25	608.225	-1.92455	0.16628	0.633864	-4.42517
AT1G16210	-151.2	694.2	-14.8793	0.00153609	0.133901	-1.72647
FC1	-150.5	443.9	-1.62761	0.218074	0.699093	-4.69332
AT1G28060	-150.3	269.9	-11.9493	0.00266617	0.158974	-1.82247
AT3G08640	-150.25	705.725	-3.92098	0.0396062	0.381757	-3.11018
CYP96A4	-150.02	181.94	-6.3286	0.0128469	0.264764	-2.37039
AT5G24810	-149.8	285.55	-3.65001	0.0464976	0.401386	-3.24026
ERD7	-149.39	170.535	-1.14859	0.347237	0.814308	-5.13955
AT5G58110	-149.15	824.875	-1.75037	0.194586	0.671087	-4.58083
AT3G06035	-149	571.5	-1.34098	0.287127	0.774321	-4.96092
J2	-148.4	438.55	-4.16868	0.0344581	0.366958	-3.00194
AT3G44450	-148.35	815.325	-1.37271	0.278366	0.765644	-4.9312
ATNUDX19	-148.2	511.7	-4.18939	0.0340696	0.366457	-2.99332
ATMPK4	-148.1	597.4	-15.6361	0.00135549	0.129886	-1.70933
ZIP11	-147.85	234.775	-5.28348	0.0198163	0.298628	-2.61791
AT3G57000	-147.6	654.85	-3.54051	0.0497392	0.408183	-3.29655
PMEPCRA	-147.05	361.325	-5.81887	0.0157336	0.27639	-2.48031
BPA1	-146.8	522.05	-4.20255	0.0338258	0.365207	-2.98788
ELIP1	-146.65	196.525	-4.90189	0.0236586	0.316486	-2.73269
AT3G52470	-146	273.75	-4.40926	0.0302872	0.346385	-2.90569
AT3G10720	-145.7	390.5	-3.45637	0.0524384	0.414245	-3.34134
SULTR3;1	-145.65	299.875	-7.83497	0.00762214	0.226476	-2.13264
GPT2	-145.495	104.403	-15.1639	0.00146445	0.133162	-1.71975
APS3	-145.4	504.2	-5.51054	0.0179261	0.289556	-2.55647
AT5G59480	-144.65	419.925	-4.62093	0.0271644	0.334474	-2.82763
AT2G01720	-144.65	849.525	-5.27166	0.019922	0.298628	-2.62124
DFR	-144.1	215.05	-1.76942	0.191219	0.666929	-4.56356
KCS5	-143.5	310.7	-6.66736	0.0113182	0.253254	-2.30681
anac036	-143.415	160.042	-2.86632	0.0781319	0.471934	-3.69614
CNX7	-142.85	653.925	-3.07906	0.0672664	0.449187	-3.55965
ARA12	-142.45	807.925	-5.72685	0.0163476	0.279307	-2.50222
SCL30A	-142.45	472.825	-6.09135	0.0140911	0.269437	-2.41926
AT3G06760	-142	312.9	-87.7472	1.70489e-05	0.0153003	-1.53988
CXE12	-142	624.45	-2.37459	0.11364	0.547678	-4.05136
AT4G21870	-141.8	414.25	-0.998177	0.403506	0.840605	-5.27477
UNE10	-141.15	343.475	-3.30551	0.057788	0.42341	-3.42512
AT4G32930	-141.1	571.35	-3.45893	0.0523536	0.414245	-3.33996
AT2G21640	-141.09	123.855	-4.83439	0.024442	0.318881	-2.75464
AtPPa2	-141.05	335.825	-2.03049	0.151521	0.614577	-4.33325
GT72B1	-141.05	389.575	-1.59907	0.224008	0.706024	-4.71974
APG10	-141	454.25	-3.48752	0.0514169	0.413861	-3.3246
AT4G29070	-140.7	502.7	-4.8507	0.0242495	0.318379	-2.74929
SIGE	-140.24	180.73	-4.60613	0.0273681	0.33461	-2.83289
AT1G06650	-140.05	479.625	-1.68717	0.20628	0.685226	-4.6385
FAO3	-139.75	442.775	-2.79005	0.0825848	0.482352	-3.74755
MPK19	-139.35	232.375	-3.23833	0.0604047	0.431722	-3.46391
SEC22	-139.15	627.125	-2.69013	0.0889341	0.497522	-3.81693
APG8H	-138.95	905.075	-1.12585	0.355193	0.814308	-5.16034
CRK1	-138.8	297.35	-6.01583	0.0145218	0.269984	-2.43563
STRS1	-138.5	891.9	-4.60328	0.0274075	0.33461	-2.83391
CYP79B2	-138.1	297.4	-2.18955	0.132297	0.580573	-4.19965
AT5G57330	-137.8	726.7	-4.4128	0.0302312	0.346091	-2.90434
AT4G28740	-137.3	664.55	-3.92402	0.039537	0.381757	-3.10879
AT1G80500	-137	577.45	-2.04239	0.149967	0.613207	-4.32307
AT5G52750	-136.915	161.143	-2.86543	0.0781818	0.471934	-3.69673
JAZ12	-136.9	467.9	-6.49051	0.012083	0.258988	-2.33914
PAP17	-136.55	198.625	-1.91442	0.167781	0.63623	-4.43408
AT5G62210	-135.75	390.775	-2.49675	0.103137	0.527074	-3.95782
AT3G12320	-135.75	398.775	-3.31121	0.0575731	0.42341	-3.42187
AT3G51670	-135.6	846.35	-2.84714	0.0792215	0.474154	-3.70894
AT4G34150	-135.15	278.675	-1.78593	0.188359	0.664035	-4.54864
AT3G15810	-134.85	528.675	-2.51109	0.101988	0.523799	-3.94707
ATCSLA09	-134.55	376.025	-1.48265	0.250264	0.733821	-4.82821
AMY2	-134.25	321.025	-4.11364	0.0355204	0.368833	-3.02516
AT1G79520	-134.05	215.375	-2.84702	0.0792284	0.474154	-3.70902
AT2G34310	-133.9	633.95	-3.855	0.0411506	0.387496	-3.14068
AT2G44670	-133.05	702.375	-2.34126	0.116741	0.55128	-4.07748
FTSH8	-132.4	722.3	-2.59495	0.095585	0.509948	-3.88518
RSP31	-131.75	920.875	-2.89092	0.0767625	0.469593	-3.67984
PPR596	-131.3	510.4	-3.63522	0.0469186	0.40202	-3.24773
APS4	-131.3	350.8	-5.57128	0.0174624	0.286099	-2.54083
AT5G05270	-131.2	216	-1.85241	0.177349	0.649054	-4.489
atnudt17	-129.95	494.375	-11.1103	0.00319961	0.170654	-1.86289
AT2G40765	-129.8	797.3	-7.87086	0.00753679	0.226082	-2.12819
AT5G11340	-129.15	523.175	-1.77998	0.189383	0.664753	-4.554
CNGC1	-129.05	432.125	-5.3698	0.019067	0.29414	-2.59398
RPT2a	-128.9	845.05	-2.5524	0.0987668	0.517505	-3.91638
ATBAG1	-128.85	751.225	-1.80887	0.184468	0.659546	-4.52797
AT1G31130	-128.75	454.875	-3.54543	0.0495871	0.408183	-3.29397
SNAP33	-128.7	608.5	-2.32658	0.118141	0.554215	-4.08907
anac053	-128.4	202.85	-3.19485	0.0621821	0.436682	-3.48951
WRKY70	-128.373	373.422	-0.270855	0.806962	0.978112	-5.75325
AT2G42910	-128.3	860.6	-4.57344	0.0278256	0.336072	-2.84463
TIC55	-127.8	684.75	-1.90562	0.169099	0.637659	-4.44182
NAPRT2	-127.75	266.025	-9.24616	0.00505902	0.200364	-1.98778
AT3G13230	-127.4	794.75	-4.61511	0.0272443	0.334542	-2.82969
AT5G04830	-127.3	773.15	-1.58927	0.22609	0.709215	-4.72882
CIPK1	-127.25	512.525	-2.49445	0.103324	0.527766	-3.95955
UGT76E11	-127.1	380.5	-2.65712	0.0911707	0.501502	-3.84036
EDA39	-126.85	240.975	-1.50361	0.245282	0.728365	-4.80861
AT5G65860	-126.85	544.875	-1.78888	0.187852	0.66338	-4.54597
AT1G21460	-126.65	204.875	-8.5226	0.00619226	0.211762	-2.05495
AT5G02830	-126.6	565.95	-3.74793	0.0438339	0.394808	-3.19177
AT1G54050	-125.65	228.375	-2.69655	0.0885076	0.496571	-3.8124
AT1G19715	-125.1	492.2	-7.48896	0.0085179	0.234949	-2.17799
BIR1	-124.8	345.4	-1.27421	0.306592	0.792951	-5.02333
CPuORF10	-124.75	319.525	-2.18268	0.133062	0.581461	-4.20531
AT5G03380	-124.6	480.6	-5.09867	0.0215615	0.30767	-2.67159
AT4G12830	-124.55	586.625	-1.4221	0.265319	0.752466	-4.88491
CAM2	-124.5	523.9	-1.94505	0.163289	0.629874	-4.40721
AT1G68520	-123.8	659.95	-3.07747	0.06734	0.449187	-3.56063
AT5G19590	-123.35	818.825	-3.13676	0.0646667	0.4428	-3.52434
AT1G06550	-122.8	443.8	-3.14356	0.0643691	0.441997	-3.52023
AT2G35840	-122.75	717.325	-2.93104	0.0745963	0.464758	-3.65354
AAE7	-122.55	272.475	-3.3722	0.0553377	0.420637	-3.38753
WBC11	-122.35	359.825	-4.26642	0.0326753	0.359344	-2.96183
AT3G18280	-122.25	532.325	-1.88499	0.172241	0.641749	-4.46005
ADNT1	-122.2	622.3	-1.79999	0.185963	0.660584	-4.53596
AT1G66880	-122.02	187.54	-2.16652	0.134882	0.583478	-4.21864
ATGSTU27	-121.9	397.05	-2.99087	0.071513	0.457248	-3.61501
TSBtype2	-121.9	242.65	-2.78839	0.0826858	0.482471	-3.74868
BLH1	-121.8	213.4	-35.0762	0.00017518	0.0528803	-1.57053
AT5G12110	-121.7	583.85	-1.91059	0.168353	0.636436	-4.43744
PAD2	-121.55	508.025	-3.28885	0.0584227	0.42581	-3.43465
AT3G56050	-121.45	836.525	-1.95491	0.161875	0.628343	-4.3986
MTHSC70-2	-121.3	656.95	-4.92133	0.0234395	0.315218	-2.72647
ccb382	-121.2	563.35	-6.09095	0.0140933	0.269437	-2.41935
MBP2	-121	229.65	-5.46357	0.0182962	0.289781	-2.56879
iqd21	-120.95	705.875	-1.62535	0.218538	0.699571	-4.69541
ATRAB1C	-120.6	920.1	-7.39231	0.00879396	0.236934	-2.19152
CRK18	-120.55	180.575	-6.90118	0.0104059	0.246316	-2.26676
LACS3	-120.5	280.25	-12.1349	0.00256507	0.157576	-1.81451
AOAT2	-120.15	521.575	-2.57093	0.0973648	0.514123	-3.90274
SPT42	-120.15	584.625	-3.1637	0.0634987	0.44012	-3.5081
CYP89A5	-119.85	407.225	-4.4953	0.028962	0.342173	-2.87324
AT1G64980	-119.55	363.475	-2.59104	0.0958717	0.510549	-3.88803
AT3G03770	-119.1	273.8	-3.09866	0.0663681	0.447097	-3.54757
ATMKK2	-118.8	562.6	-2.06608	0.14693	0.605126	-4.30288
AT1G01800	-118.8	751.4	-2.82609	0.0804402	0.47698	-3.72309
PAE2	-118.75	818.875	-9.55116	0.00466673	0.193038	-1.96313
AT1G73650	-118.7	496.95	-4.12985	0.0352029	0.368202	-3.01827
SYNC3	-118.7	848.15	-1.67766	0.208111	0.687301	-4.64723
AT5G64170	-118.6	550.6	-2.81497	0.0810942	0.478238	-3.7306
AT1G28395	-118	580.1	-3.34881	0.0561811	0.422636	-3.40061
HYD1	-117.95	718.775	-1.74476	0.195591	0.672979	-4.58592
ATCNGC12	-117.95	447.125	-1.79539	0.186742	0.661838	-4.5401
GLK2	-117.7	669.95	-3.6387	0.046819	0.40202	-3.24597
SERK5	-117.25	518.175	-0.693914	0.545743	0.899725	-5.52178
PRP39	-117.15	497.075	-8.03679	0.00715889	0.221513	-2.10823
AT3G57280	-116.85	718.025	-3.66168	0.0461689	0.400577	-3.23439
AT5G15750	-116.8	659.35	-3.21251	0.0614519	0.435287	-3.47907
PBD1	-116.65	701.675	-2.41037	0.110427	0.542309	-4.0236
AT5G23920	-116.05	627.675	-1.35607	0.282922	0.770088	-4.94679
AT1G60010	-115.1	667.75	-1.46299	0.255042	0.739635	-4.84661
AT3G15710	-115	584.4	-3.18587	0.062558	0.437354	-3.49485
AT5G60990	-114.8	482.4	-4.46344	0.0294434	0.343357	-2.88514
CLV1	-114.7	727.3	-3.38451	0.0549008	0.419917	-3.38069
FKBP15-1	-114.1	692.1	-1.34418	0.286231	0.773514	-4.95793
AT5G65260	-114	823.9	-8.1347	0.00694808	0.218621	-2.09689
AT3G10350	-113.95	704.875	-10.631	0.00357269	0.175577	-1.88976
FKBP16-2	-113.807	460.697	-0.318545	0.774398	0.973291	-5.73607
AT2G46170	-113.65	627.525	-2.29007	0.121716	0.561695	-4.11811
AT4G09350	-112.95	325.775	-1.59507	0.224856	0.707508	-4.72345
AT2G24590	-112.75	324.675	-5.0373	0.0221873	0.310564	-2.69019
AT4G02200	-112.5	413.3	-15.2646	0.00144022	0.132123	-1.71745
JAZ5	-112.425	88.7625	-1.27972	0.304932	0.791811	-5.01819
NAP9	-112.35	337.175	-2.23368	0.127514	0.571806	-4.16357
UBC18	-112.15	325.925	-5.60094	0.0172421	0.285775	-2.53331
AT5G43150	-111.95	278.175	-1.77964	0.189442	0.664753	-4.55431
AT2G32520	-111.75	584.925	-1.74834	0.194949	0.671553	-4.58267
AT5G45350	-111.75	918.025	-1.16148	0.342812	0.814308	-5.12773
LACS8	-111.55	276.175	-61.213	4.25786e-05	0.0240931	-1.54608
AT5G44400	-111.5	407.65	-13.059	0.00213331	0.151537	-1.77926
AT5G55200	-111.35	245.775	-12.3135	0.00247274	0.156058	-1.80715
BAM2	-110.275	486.837	-23.0355	0.000508912	0.0837295	-1.61739
NRPB5	-110.05	674.425	-2.63988	0.0923681	0.504182	-3.8527
NAS4	-110	321.35	-1.61602	0.220462	0.702651	-4.70404
AT1G76570	-109.7	248.25	-4.07414	0.0363102	0.373618	-3.04211
ATEXPA10	-109.65	444.775	-2.32516	0.118277	0.554289	-4.0902
AT2G03870	-109.55	603.175	-1.64917	0.213714	0.695345	-4.67343
AT5G38830	-109.5	418.6	-1.20655	0.327804	0.81093	-5.08618
AT2G38740	-109.45	357.425	-2.67595	0.0898864	0.498811	-3.82696
ECT1	-109.4	348.05	-6.24685	0.0132579	0.265429	-2.38681
RD20	-108.895	130.202	-3.43443	0.0531742	0.415888	-3.35324
PMH1	-108.25	631.475	-1.93784	0.164333	0.630953	-4.41352
ATNUDT6	-108.23	148.435	-1.7495	0.194742	0.671174	-4.58161
AtRLP23	-107.43	125.735	-1.53216	0.238684	0.722462	-4.78196
NFU3	-107.4	549.2	-2.93471	0.0744026	0.464392	-3.65116
AT1G45688	-107.4	715.9	-3.81874	0.0420341	0.390054	-3.15776
AT3G26085	-107.3	557.35	-2.30879	0.119866	0.557244	-4.10319
RBOHD	-107.2	229.55	-4.42988	0.0299623	0.345118	-2.89782
AT5G13190	-107.15	406.925	-0.928704	0.432523	0.853642	-5.33494
AT1G18360	-106.85	645.725	-1.73866	0.196693	0.674243	-4.59147
LPR2	-106.8	410.65	-2.31734	0.119032	0.555619	-4.09639
PMSR2	-106.6	277.6	-3.458	0.0523844	0.414245	-3.34046
scpl49	-106.55	342.575	-6.71655	0.0111174	0.25271	-2.29814
AT1G78210	-106.45	543.375	-12.5366	0.00236375	0.155879	-1.79834
ANT1	-106.45	381.875	-7.09339	0.00973002	0.243702	-2.23595
AT1G31550	-105.95	192.925	-2.60239	0.0950426	0.508989	-3.87977
ROF1	-105.9	625.5	-1.77028	0.19107	0.666848	-4.56278
JAZ1	-105.165	110.022	-1.1423	0.349419	0.814308	-5.14531
AT3G56080	-105.05	356.325	-5.81089	0.0157856	0.276641	-2.48218
NDT1	-104.3	371.5	-5.32545	0.019447	0.296548	-2.60618
AT1G71950	-104.2	610.35	-4.12993	0.0352015	0.368202	-3.01824
AT1G51940	-104.035	487.532	-0.268914	0.8083	0.978112	-5.75389
AFP3	-103.865	112.868	-5.72553	0.0163566	0.279307	-2.50254
AT5G56350	-103.75	263.025	-4.06322	0.0365326	0.373632	-3.04684
AT5G05600	-103.655	72.2425	-1.25859	0.311352	0.797247	-5.03788
ATFP8	-103.55	478.925	-8.68194	0.0059146	0.211666	-2.039
AT3G03990	-103.25	459.175	-1.9481	0.16285	0.629472	-4.40454
AT3G47250	-103.15	623.925	-8.50477	0.00622443	0.211762	-2.05678
RPS19	-102.55	571.625	-1.69949	0.203936	0.682326	-4.62722
AT5G62130	-102.45	172.425	-2.88634	0.077015	0.470037	-3.68286
ALIS1	-102.35	558.625	-1.16539	0.341482	0.814308	-5.12414
PPR336	-102.3	650	-2.14948	0.136836	0.588425	-4.23278
TOM20-4	-102.25	545.275	-5.27522	0.0198901	0.298628	-2.62023
AT5G59670	-102.115	147.192	-4.02926	0.0372363	0.375566	-3.06167
AT1G55890	-101.9	734.05	-1.02257	0.393783	0.836079	-5.25325
ATFYPP3	-101.75	484.575	-6.23473	0.0133204	0.266162	-2.38928
NRPB6B	-101.6	567.5	-0.808782	0.487379	0.876083	-5.43407
AT5G24210	-101.55	449.975	-0.780264	0.501333	0.880437	-5.45657
AT2G19540	-101.5	532.15	-10.6739	0.00353693	0.175577	-1.88723
AT2G40360	-100.95	795.075	-5.59171	0.0173102	0.285775	-2.53564
ftsh10	-100.7	249.9	-5.0482	0.0220744	0.310127	-2.68686
ATCEN2	-100.7	600.2	-1.81133	0.184057	0.658881	-4.52576
JAR1	-100.5	306	-3.63506	0.0469232	0.40202	-3.24781
AT5G46160	-100.5	850.65	-1.01333	0.397438	0.836496	-5.26142
AT2G37540	-100.25	272.075	-3.43015	0.0533194	0.41609	-3.35558
AT5G62610	-99.95	318.125	-6.962	0.0101852	0.24561	-2.25681
ESP	-99.7	393.4	-5.82816	0.0156734	0.275918	-2.47814
AT5G65380	-99.65	373.325	-10.6997	0.0035156	0.175577	-1.88571
AT2G04900	-99.35	524.975	-2.19576	0.13161	0.579966	-4.19454
AT5G44720	-99	859.65	-1.33059	0.290064	0.776767	-4.97065
UGT84A2	-98.95	230.425	-3.75041	0.0437691	0.394546	-3.19056
AT5G58020	-98.75	793.625	-3.48176	0.0516037	0.413973	-3.32768
ATPSK5	-98.65	130.875	-4.95907	0.0230216	0.312233	-2.7145
AT4G24350	-98.575	176.812	-3.04746	0.0687489	0.452617	-3.57929
AT5G04710	-98.25	380.275	-3.01354	0.0703886	0.456178	-3.60062
AT1G78140	-98.1	504.7	-0.92019	0.436217	0.854449	-5.34219
SUR1	-97.9	883.65	-2.31826	0.118944	0.555619	-4.09567
EDS1	-97.805	154.847	-2.50387	0.102565	0.52533	-3.95248
PAP8	-97.75	162.525	-5.88926	0.0152851	0.273638	-2.46401
LURP1	-97.15	637.475	-0.277641	0.802291	0.976892	-5.75096
AT4G33780	-96.95	243.225	-7.00282	0.0100407	0.24543	-2.25024
AT5G14210	-96.85	427.025	-4.02956	0.03723	0.375566	-3.06153
AT4G19450	-96.75	201.975	-12.3923	0.00243347	0.156058	-1.80399
MIPS2	-96.75	180.325	-3.84319	0.0414356	0.38824	-3.14622
AT3G16660	-96.7	195.6	-2.2235	0.128597	0.574292	-4.17185
AT3G19480	-96.6	631.25	-6.26393	0.0131705	0.265014	-2.38334
TIM10	-96.55	634.875	-1.54948	0.234779	0.718929	-4.76582
ADR1-L2	-96.55	165.625	-2.70225	0.0881312	0.495402	-3.80839
AT1G72500	-96.3	466.6	-6.53399	0.0118885	0.256686	-2.33102
EDS16	-96.24	136.13	-2.84166	0.0795366	0.475033	-3.71262
AT2G43590	-96.01	149.045	-16.0378	0.00127145	0.126783	-1.70113
ARK1	-95.9	300.45	-1.83422	0.180282	0.654565	-4.50524
smB	-95.9	389.15	-22.387	0.000547088	0.0875383	-1.62215
CYP94D2	-95.85	344.075	-3.30716	0.057726	0.42341	-3.42418
AT3G12760	-95.85	837.225	-1.92094	0.166813	0.635158	-4.42835
AT4G39880	-95.65	624.675	-1.68761	0.206194	0.685213	-4.63809
EMB2454	-95.65	218.275	-4.67041	0.0264979	0.332085	-2.81021
AT3G57490	-95.55	527.925	-1.48789	0.249007	0.732531	-4.8233
CYP71B7	-95.5	635.05	-0.847693	0.468906	0.870308	-5.40265
AT5G62200	-95.3	324.45	-4.92239	0.0234275	0.315218	-2.72613
PAA2	-95.3	739.7	-1.10574	0.362389	0.818847	-5.17863
AT1G73390	-95.2	229.9	-4.03663	0.0370821	0.375499	-3.05843
AT3G48070	-95.2	262.4	-14.9085	0.0015285	0.133901	-1.72576
UGT84A3	-95	204.3	-4.63083	0.0270292	0.334056	-2.82412
AT1G51140	-94.9	215.3	-5.15668	0.0209918	0.304065	-2.65436
TIM50	-94.9	416.15	-6.71554	0.0111215	0.25271	-2.29832
AT2G48100	-94.85	363.525	-2.1843	0.132881	0.581351	-4.20397
AT5G52760	-94.7	141.4	-1.57126	0.229975	0.713608	-4.74555
CYP81H1	-94.3	287.6	-18.55	0.000880395	0.115014	-1.66069
ATCSLA07	-94.15	248.875	-11.7187	0.00279972	0.160972	-1.83283
AT3G27090	-94.1	774.55	-1.5346	0.238128	0.721826	-4.77969
WRKY25	-94.02	105.74	-2.39652	0.111657	0.544817	-4.03431
BGLU25	-93.85	250.875	-2.16819	0.134692	0.583272	-4.21726
AT1G78070	-93.82	134.84	-3.89842	0.0401253	0.382638	-3.12053
AT5G02230	-93.8	189.75	-1.90522	0.169161	0.637659	-4.44218
DHDPS2	-93.8	520.7	-1.57578	0.228994	0.713029	-4.74136
AT3G10420	-93.4	393.55	-7.51545	0.00844435	0.234687	-2.17435
AT4G24550	-93.4	658.95	-3.54824	0.0495007	0.408183	-3.2925
AT1G04770	-93.25	166.275	-4.73718	0.0256334	0.326336	-2.78719
AT5G51050	-92.65	160.125	-7.56061	0.00832091	0.233307	-2.16821
SIG4	-92.65	388.525	-1.70055	0.203736	0.682114	-4.62625
LOX3	-92.625	80.8325	-1.09733	0.365442	0.822096	-5.18625
AT1G63660	-92.35	514.525	-6.70713	0.0111555	0.25271	-2.29979
RPT6A	-92.2	658.5	-2.49854	0.102993	0.52647	-3.95648
ATTI1	-92.1	168.9	-3.5359	0.0498824	0.408183	-3.29897
AT3G19000	-92	252.3	-2.95102	0.0735478	0.462635	-3.64059
CPuORF12	-91.9	568.7	-0.829851	0.477295	0.873739	-5.41715
AT4G24330	-91.75	538.825	-2.27524	0.123208	0.56514	-4.12999
LysoPL2	-91.7	440.35	-5.0109	0.0224642	0.311057	-2.69832
PEX11B	-91.2	354.25	-1.54849	0.235	0.719145	-4.76674
LSF1	-91.1	336.4	-6.78019	0.0108648	0.251413	-2.28712
BEL1	-91.08	143.01	-12.4107	0.00242443	0.156058	-1.80326
AT1G70810	-90.75	428.975	-1.95415	0.161983	0.628343	-4.39926
PQL1	-90.75	530.975	-1.15239	0.345928	0.814308	-5.13608
AT1G73480	-90.7	214.8	-4.88765	0.023821	0.317277	-2.73728
AT5G19350	-90.45	399.725	-4.7876	0.0250058	0.322591	-2.77017
ACX1	-90.35	411.875	-3.98809	0.0381142	0.379506	-3.07988
AT1G70000	-90.205	130.248	-3.47921	0.0516867	0.413976	-3.32904
AT2G22360	-90.15	470.125	-2.69525	0.0885935	0.496784	-3.81331
RLK	-90.025	299.337	-2.4533	0.106725	0.534945	-3.99069
MYC2	-89.945	102.433	-1.77806	0.189716	0.664891	-4.55574
AT1G77670	-89.8	454.5	-5.14084	0.0211453	0.304791	-2.65903
AT1G53280	-89.5	619.4	-1.0316	0.390244	0.836079	-5.24524
NADK2	-89.1	371.4	-2.64042	0.0923299	0.504175	-3.85231
PHT4;5	-89.05	355.425	-8.49495	0.00624226	0.211762	-2.05779
ATTPS5	-89	231.8	-2.77753	0.0833477	0.483389	-3.75612
MMT	-88.65	413.075	-3.52203	0.0503161	0.409856	-3.30627
AT5G04280	-88.6	524.55	-6.77295	0.0108931	0.251504	-2.28836
ANAC083	-88.5	581.15	-3.06903	0.0677324	0.450119	-3.56586
AT4G14300	-88.5	627.1	-1.75449	0.193853	0.670349	-4.57709
ATGSTF12	-88.45	231.625	-1.54782	0.235149	0.719387	-4.76736
AT3G02690	-88.45	452.325	-3.74037	0.0440321	0.395207	-3.19545
AT3G50910	-88.4	180.15	-8.08262	0.00705912	0.220117	-2.10288
SPL2	-88.3	283.65	-3.01999	0.0700725	0.455262	-3.59654
ATCPISCA	-88.3	872.2	-2.63679	0.0925846	0.504631	-3.85491
PS3	-88.15	183.975	-4.39652	0.0304904	0.347517	-2.91058
AT4G23470	-88.15	416.025	-1.08224	0.370988	0.825436	-5.19989
PPX1	-88	406.4	-5.00442	0.0225328	0.311057	-2.70033
LSU2	-88	167	-4.59128	0.0275746	0.334994	-2.83821
AT2G39420	-87.765	121.767	-2.42242	0.109372	0.539124	-4.01432
AT5G54170	-87.6	293.4	-1.94413	0.163422	0.629944	-4.40802
AT3G62790	-87.35	529.575	-1.38899	0.273987	0.761232	-4.91595
AT5G51740	-87.3	187.45	-6.67826	0.0112733	0.253254	-2.30488
AT1G26160	-87.25	342.475	-2.10827	0.141712	0.595983	-4.26724
AT3G27570	-87.2	455.85	-8.20095	0.00681028	0.216263	-2.0894
AT3G04480	-87.15	355.375	-2.50339	0.102603	0.52533	-3.95284
NRT1.7	-87.03	138.685	-4.34602	0.0313143	0.351883	-2.93019
AT3G52870	-86.8	183.05	-3.01668	0.0702343	0.455739	-3.59863
AT4G00300	-86.8	492.3	-0.9519	0.422614	0.850157	-5.31505
BLH3	-86.55	270.575	-2.54406	0.0994066	0.517622	-3.92254
AT3G44620	-86.45	557.775	-1.76101	0.192698	0.668448	-4.57118
KCR1	-86.4495	436.834	-0.157398	0.886575	0.984301	-5.78341
NHL3	-86.4	391.3	-0.941618	0.426979	0.852348	-5.32389
BIL4	-86.35	294.075	-3.06075	0.0681203	0.451387	-3.571
AT2G46710	-86.3	408.75	-4.19906	0.0338902	0.365289	-2.98932
AT3G25120	-86.25	485.175	-2.01427	0.153672	0.617344	-4.34718
AT3G04500	-86.15	299.925	-3.02341	0.0699061	0.455129	-3.59439
AT5G51410	-85.95	196.375	-4.77325	0.0251824	0.323567	-2.77499
AT3G47960	-85.75	331.075	-1.54142	0.236587	0.721644	-4.77333
ATR2	-85.65	362.325	-1.9335	0.164966	0.632206	-4.41732
ATGSTF3	-85.5	569.9	-0.39469	0.723794	0.961114	-5.70345
bHLH104	-85.35	391.375	-1.76844	0.191391	0.667033	-4.56444
DHAR2	-85.2	221.35	-4.75494	0.02541	0.324979	-2.78116
ANAC041	-85.2	171.55	-12.3086	0.00247522	0.156058	-1.80735
AT1G26470	-85.05	540.625	-1.95282	0.162174	0.628343	-4.40043
AT3G21690	-85	299.85	-4.69131	0.0262231	0.331052	-2.80295
AT1G18210	-84.95	523.025	-0.632505	0.579291	0.91342	-5.56511
AT1G35780	-84.85	285.775	-3.79864	0.0425346	0.391724	-3.16733
AT4G12490	-84.805	73.3975	-5.3092	0.0195889	0.29665	-2.6107
AT1G62740	-84.8	405.2	-1.94931	0.162677	0.629157	-4.40349
PDAT	-84.75	512.775	-1.77183	0.190798	0.666636	-4.56137
AT2G23940	-84.7	480.35	-0.956474	0.420686	0.849261	-5.3111
EXLB3	-84.465	270.118	-0.614998	0.589151	0.916157	-5.57696
AT2G24280	-84.45	302.275	-16.3081	0.00121896	0.126163	-1.69593
AT1G22750	-84.45	696.175	-2.32933	0.117877	0.553607	-4.0869
AT5G46710	-84.255	107.373	-3.25394	0.0597827	0.429938	-3.45481
NRP1	-84.2	704	-3.65452	0.0463702	0.401311	-3.23798
ATBETAFRUCT4	-84.15	830.675	-2.53034	0.10047	0.520665	-3.93272
ATRSP41	-83.9	868.05	-2.26223	0.124536	0.5672	-4.14047
SPA4	-83.73	149.485	-8.5574	0.00613009	0.211762	-2.05141
ATSERAT1;1	-83.55	582.925	-2.25963	0.124803	0.567414	-4.14256
CM1	-83.3	340.9	-4.15861	0.0346494	0.366958	-3.00616
PBD2	-83.15	773.275	-1.15888	0.3437	0.814308	-5.13012
AT2G41250	-83.1	266.2	-4.47167	0.0293179	0.343056	-2.88205
ATU2AF65A	-83.1	597.8	-1.93413	0.164873	0.632189	-4.41677
AT2G42270	-82.895	94.9525	-11.3535	0.00303082	0.165015	-1.85037
AT2G04410	-82.85	545.025	-1.73902	0.196627	0.674243	-4.59114
AT2G32150	-82.8	373.3	-0.937036	0.428938	0.852699	-5.32782
BTI2	-82.75	392.775	-5.08366	0.0217123	0.30767	-2.6761
AT5G53420	-82.65	213.725	-3.94181	0.0391349	0.381611	-3.1007
ATWHY2	-82.65	493.225	-5.02974	0.0222661	0.31084	-2.69251
AT5G57710	-82.55	311.875	-1.72733	0.198755	0.67582	-4.60179
AT4G08170	-82.45	178.025	-1.75247	0.194212	0.670369	-4.57892
ATNAP3	-82.3	199.45	-4.98391	0.0227521	0.312017	-2.70671
AT1G07830	-82.05	426.625	-6.99435	0.0100704	0.24543	-2.2516
TGA3	-82	314.4	-4.05208	0.0367615	0.374344	-3.05168
VPS46.1	-81.9	303.85	-7.72227	0.00789899	0.228882	-2.1469
AT1G17080	-81.55	422.725	-3.91827	0.0396682	0.381854	-3.11142
OSB3	-81.5	411.05	-1.51139	0.243463	0.726409	-4.80134
AT3G13670	-81.4	446.85	-2.51262	0.101866	0.52369	-3.94593
PBC1	-81.2	775.7	-1.71228	0.201535	0.679166	-4.61552
AT4G18593	-81.15	374.225	-8.99379	0.00541899	0.205613	-2.00973
AT4G29100	-81.1	245.55	-8.4539	0.00631754	0.212386	-2.06205
AT5G55050	-81.06	101.97	-14.8866	0.00153417	0.133901	-1.72629
TRXF2	-80.975	449.55	-0.143393	0.896568	0.984301	-5.78606
ATRBP47A	-80.9	545.95	-3.95224	0.0389016	0.381509	-3.09597
SAT32	-80.85	310.725	-3.5131	0.0505978	0.410854	-3.31099
AT5G02490	-80.735	151.782	-4.0548	0.0367054	0.374141	-3.0505
BCS1	-80.655	69.2875	-2.14609	0.137229	0.588925	-4.2356
AT3G07720	-80.65	175.575	-3.98459	0.0381902	0.379896	-3.08145
KCS20	-80.6	542	-1.36746	0.279793	0.76723	-4.93612
ATPHB4	-80.55	291.425	-33.0715	0.000203406	0.054526	-1.57504
SPA1	-80.5225	415.099	-3.88931	0.0403376	0.383919	-3.12473
LOS4	-80.45	720.425	-1.37634	0.277381	0.764409	-4.9278
MEE62	-80.2	310.3	-6.26103	0.0131853	0.265014	-2.38393
AT2G05940	-79.85	204.225	-5.32786	0.0194261	0.296548	-2.60552
RH39	-79.85	349.625	-2.7217	0.0868614	0.492557	-3.79476
VPS22	-79.8	224.75	-2.52711	0.100723	0.521383	-3.93512
CYP71B23	-79.73	99.035	-2.46471	0.105767	0.532601	-3.98201
AT1G79110	-79.595	134.502	-5.53856	0.0177101	0.288065	-2.54922
AT4G33910	-79.5	209.7	-7.96751	0.00731342	0.222978	-2.11645
XPL1	-79.3422	350.679	-0.43322	0.698917	0.953556	-5.68462
AT5G12010	-79.25	163.825	-3.86669	0.0408711	0.38592	-3.13522
AT5G16060	-79.25	428.975	-2.52211	0.101115	0.522042	-3.93885
PAP18	-79.25	392.125	-1.73581	0.197209	0.674884	-4.59406
CYP72A8	-79.09	107.955	-5.63431	0.0169986	0.284104	-2.52494
AT5G42760	-79.05	61.71	-2.67558	0.0899111	0.498811	-3.82722
AT2G37110	-79.05	485.225	-1.16509	0.341585	0.814308	-5.12442
FC2	-79.05	927.425	-2.42818	0.108871	0.539088	-4.00989
AT1G80850	-79	206.95	-3.79701	0.0425756	0.391798	-3.16811
AT5G47620	-78.8	392.45	-5.66582	0.016773	0.282277	-2.51712
AtRLP19	-78.655	94.6725	-4.64582	0.0268263	0.333568	-2.81883
EMB2770	-78.55	187.875	-3.54764	0.0495193	0.408183	-3.29282
SLP2	-78.55	566.175	-2.62744	0.0932443	0.506355	-3.86164
AT5G38890	-78.5	353.05	-4.97168	0.0228843	0.31202	-2.71054
AT3G28080	-78.35	192.325	-2.24021	0.126825	0.570573	-4.15827
AT3G56140	-78.3	420.9	-4.34228	0.0313765	0.351974	-2.93166
AT1G23410	-78.05	362.675	-2.62837	0.0931786	0.506132	-3.86097
AT5G17190	-78.05	522.875	-2.52764	0.100681	0.521383	-3.93473
AT1G79210	-77.9	481.4	-1.06797	0.376313	0.827837	-5.21274
ATHB6	-77.9	465.1	-2.08916	0.144046	0.60116	-4.28333
AT5G60800	-77.85	203.475	-2.71941	0.0870094	0.49257	-3.79635
ATSERAT3;1	-77.75	222.425	-5.60209	0.0172336	0.285775	-2.53302
ATCSLA01	-77.7	54.26	-3.84704	0.0413424	0.38824	-3.14441
XERICO	-77.65	273.225	-3.66454	0.0460889	0.400577	-3.23295
AT3G21390	-77.45	222.375	-4.93861	0.0232468	0.314404	-2.72096
AT4G13800	-77.415	117.093	-5.2226	0.0203692	0.3001	-2.63521
SDRB	-77.4	578.925	-4.11136	0.0355654	0.368897	-3.02613
ZAC	-77.35	345.525	-4.15584	0.0347021	0.366958	-3.00732
ATDSS1(V)	-77.15	503.725	-3.38791	0.0547807	0.419898	-3.3788
AT2G41650	-77.1	682.6	-1.95606	0.161711	0.628322	-4.3976
MAC3B	-76.95	783.725	-5.1314	0.0212375	0.30548	-2.66183
AT5G05990	-76.9	270.5	-1.83251	0.180562	0.654813	-4.50678
NFS1	-76.85	606.175	-1.9395	0.164092	0.630699	-4.41206
AT5G19440	-76.8	619.35	-2.21589	0.129415	0.576075	-4.17806
AtRLP37	-76.79	97.205	-2.68626	0.0891929	0.497843	-3.81966
PYE	-76.64	61.52	-5.56787	0.0174881	0.286099	-2.5417
AT3G57450	-76.6	611.95	-1.07924	0.3721	0.826107	-5.20259
AT5G41190	-76.55	502.475	-1.48838	0.248891	0.732442	-4.82285
AT3G51520	-76.4	313.1	-2.79286	0.0824151	0.481772	-3.74563
BGLU10	-76.3	248.4	-2.30045	0.120686	0.558914	-4.10982
AT5G51880	-76.3	725.25	-2.78268	0.083033	0.483025	-3.75259
AT3G02910	-76.25	305.275	-1.47898	0.251148	0.735165	-4.83164
AT3G07700	-76.25	300.525	-8.30206	0.00660717	0.21433	-2.07823
AT5G65990	-76.2	351.2	-4.3309	0.0315669	0.352883	-2.93613
ATRER1A	-76.2	355.5	-3.87928	0.0405732	0.385024	-3.12937
AT5G62890	-76.1	528.95	-1.90537	0.169137	0.637659	-4.44205
AT3G58600	-76.05	213.825	-2.82453	0.0805317	0.477072	-3.72414
SRp34a	-76.05	340.275	-2.76388	0.084189	0.485675	-3.76549
AT5G48590	-76	774.65	-1.26406	0.309676	0.795683	-5.03278
AT3G62580	-75.9	368.4	-5.25261	0.020094	0.299067	-2.62663
MGT4	-75.85	219.525	-19.0419	0.000824017	0.112639	-1.65449
AT4G20830	-75.79	126.655	-2.65746	0.0911475	0.501502	-3.84012
AT3G06410	-75.75	237.925	-3.33106	0.0568327	0.423335	-3.41061
AT2G03980	-75.55	233.825	-6.43768	0.0123252	0.259514	-2.34916
AT1G09150	-75.55	438.375	-1.73206	0.19789	0.675149	-4.59748
AT5G19860	-75.55	396.525	-1.18051	0.336387	0.814308	-5.11022
LCL1	-75.45	658.875	-2.47792	0.104673	0.529935	-3.97201
SAG29	-75.425	80.7125	-2.12442	0.139776	0.593082	-4.25369
AT5G42150	-75.3	290.8	-3.36595	0.0555614	0.421478	-3.39101
PDF1A	-75.3	830.2	-1.95976	0.161184	0.628322	-4.39437
AT1G02160	-75.3	476	-1.16201	0.34263	0.814308	-5.12724
BGLU6	-75.265	97.5175	-11.5326	0.0029143	0.164355	-1.84159
AT1G52600	-75.25	506.325	-4.46455	0.0294264	0.343353	-2.88473
AT5G58920	-75.2	278.2	-3.90081	0.04007	0.382638	-3.11943
AT5G53050	-75.05	277.075	-1.85715	0.176595	0.648258	-4.48478
AT3G27350	-74.9	187.35	-2.11133	0.141342	0.595298	-4.26466
ABA2	-74.8	225.85	-4.40695	0.030324	0.346385	-2.90658
ACS6	-74.8	161.75	-2.97847	0.0721382	0.458861	-3.62293
AT2G37460	-74.75	286.675	-3.9086	0.03989	0.382218	-3.11585
ARA6	-74.7	480.1	-2.43835	0.107995	0.536492	-4.0021
AT2G46560	-74.7	217.25	-3.50947	0.050713	0.411142	-3.31291
PUX4	-74.7	711.4	-5.50636	0.0179586	0.289596	-2.55756
FRO8	-74.5	340.7	-2.44805	0.107169	0.53554	-3.99469
AT1G31440	-74.4	275.2	-3.46978	0.0519955	0.414188	-3.33411
LCD1	-74.25	504.875	-1.53419	0.238222	0.721826	-4.78007
DEAR3	-74	158.35	-26.7153	0.000349558	0.0714921	-1.59644
HYH	-73.685	109.058	-3.6956	0.0452312	0.398112	-3.21747
LTI30	-73.575	68.9625	-1.40399	0.27002	0.757908	-4.90188
AT5G04750	-73.45	441.025	-1.86203	0.175822	0.64769	-4.48043
GONST4	-73.4	302.3	-2.75924	0.0844777	0.486135	-3.76869
AT2G39210	-73.39	161.005	-1.22085	0.323191	0.805982	-5.07294
PMEPCRF	-73.25	343.075	-2.13652	0.138347	0.59037	-4.24358
MSS3	-73.2	188.85	-4.97603	0.0228372	0.312017	-2.70917
AT1G77930	-73.05	675.275	-2.43922	0.107921	0.536402	-4.00143
ATSPP	-72.95	660.975	-2.6614	0.0908766	0.500898	-3.8373
AT4G39240	-72.95	412.725	-2.87488	0.0776517	0.471324	-3.69045
AT2G25910	-72.85	379.225	-1.7625	0.192434	0.668257	-4.56982
AT4G16140	-72.8	242.6	-1.83673	0.179875	0.654498	-4.503
CB5LP	-72.75	585.175	-0.854515	0.465734	0.867417	-5.39707
AT5G63370	-72.7	220.6	-2.34694	0.116205	0.550766	-4.07302
PYRB	-72.55	391.725	-1.44297	0.260016	0.746579	-4.86536
IMP4	-72.5	325.1	-1.76035	0.192813	0.668546	-4.57177
AAP1	-72.45	345.625	-2.83471	0.0799381	0.47581	-3.71728
BIGYIN	-72.45	602.725	-1.64591	0.214367	0.696068	-4.67643
ACR3	-72.4	804.4	-2.61832	0.093894	0.507123	-3.86822
AT5G62360	-72.35	147.375	-0.816795	0.483521	0.875318	-5.42766
AO	-72.28	76.96	-30.6439	0.000246822	0.0621298	-1.58169
AT2G04050	-72.25	49.785	-33.7563	0.000193094	0.0541017	-1.57341
XBCP3	-72.25	422.325	-3.53237	0.0499921	0.408183	-3.30082
ILR3	-72.2	920.1	-11.3894	0.00300696	0.165015	-1.84858
AT5G13610	-72.2	254.5	-3.62374	0.0472487	0.403501	-3.25356
ATTRX2	-72.093	464.25	-0.123717	0.910653	0.986152	-5.78937
AT5G66240	-72.05	647.625	-1.83443	0.180247	0.654565	-4.50505
AT1G53645	-72.05	410.675	-8.13681	0.00694364	0.218621	-2.09665
AT1G52930	-72.05	894.325	-2.38542	0.112655	0.546598	-4.04292
ZFN3	-72	255.5	-2.63351	0.0928154	0.505222	-3.85727
CESA5	-72	873	-2.00639	0.154731	0.618844	-4.35396
PDF6	-71.95	480.525	-1.05503	0.38121	0.830717	-5.22434
AT4G27340	-71.85	221.125	-2.62377	0.093505	0.506438	-3.86429
VSR6	-71.74	125.88	-2.04135	0.150102	0.613517	-4.32396
WRKY18	-71.705	147.298	-1.02291	0.393649	0.836079	-5.25295
AT1G04590	-71.7	359.6	-7.67079	0.00803007	0.229661	-2.15358
NDB2	-71.51	104.645	-3.85104	0.0412459	0.388039	-3.14254
ATTRX4	-71.4	248	-2.0893	0.14403	0.60116	-4.28322
VPS2.1	-71.35	405.625	-1.46006	0.255763	0.740519	-4.84935
MEE55	-71.33	136.685	-5.98694	0.0146914	0.269984	-2.442
AT3G10770	-71.3	533.5	-1.64673	0.214202	0.695993	-4.67568
LYM2	-71.2	513.95	-0.820559	0.481719	0.875148	-5.42464
AT5G63030	-71.2	294.05	-3.92497	0.0395154	0.381757	-3.10836
AT5G16070	-71.15	537.725	-1.92746	0.16585	0.633652	-4.42261
AT1G63830	-71	365.7	-1.49485	0.24735	0.730525	-4.8168
AT1G61740	-71	655.85	-3.15691	0.0637902	0.440661	-3.51218
AT1G33110	-70.93	119.585	-9.11304	0.00524462	0.202897	-1.99917
UTR2	-70.9	228.7	-2.24023	0.126823	0.570573	-4.15825
LHY	-70.87	120.665	-11.8971	0.00269565	0.158974	-1.82477
IPK2a	-70.85	412.025	-3.97042	0.0384998	0.380536	-3.08779
mtLPD2	-70.8	565.45	-5.93342	0.0150127	0.271323	-2.45397
AT5G47550	-70.7	478.2	-4.11843	0.0354261	0.36875	-3.02312
AT4G23885	-70.6	188.85	-2.35913	0.115065	0.550163	-4.06344
ILL6	-70.525	84.9775	-1.13951	0.35039	0.814308	-5.14786
POP2	-70.5	920.95	-1.41165	0.268019	0.755498	-4.8947
AT1G79870	-70.45	623.675	-1.26004	0.310907	0.796769	-5.03653
ATRBP47B	-70.35	487.225	-8.47976	0.00626998	0.212162	-2.05936
AT3G18420	-70.3	829.35	-0.738663	0.522324	0.887304	-5.48857
AtRLP34	-70.255	83.2475	-2.45267	0.106778	0.534973	-3.99117
ELIP2	-70.2	156.9	-4.63938	0.0269133	0.333703	-2.8211
AT1G19240	-70.15	286.325	-16.4208	0.00119794	0.126163	-1.69384
PDV2	-70.1	464.3	-1.74787	0.195034	0.671636	-4.5831
AT5G03430	-70.1	784	-1.41304	0.267659	0.755113	-4.8934
AT3G55110	-69.915	113.343	-5.46833	0.0182582	0.289781	-2.56753
AT5G39850	-69.8	182.45	-2.74451	0.085403	0.488446	-3.77888
AT2G33730	-69.7	316.45	-3.2685	0.0592105	0.428223	-3.44638
ZDS	-69.7	933.75	-1.8475	0.178136	0.650451	-4.49338
AT5G62680	-69.65	329.875	-2.94916	0.0736446	0.462672	-3.64179
TRY	-69.585	85.6875	-2.77611	0.0834343	0.483619	-3.75709
AT2G34810	-69.515	93.1925	-3.30551	0.057788	0.42341	-3.42512
AT5G53970	-69.5	205	-2.60213	0.0950609	0.508989	-3.87995
UXS5	-69.5	244.5	-2.06742	0.146762	0.604895	-4.30175
IDH-V	-69.35	723.575	-2.39958	0.111384	0.544547	-4.03194
ABI1	-69.3	228.65	-4.12787	0.0352415	0.368202	-3.01911
ATGGH3	-69.2	458.4	-2.05398	0.148472	0.608905	-4.31318
AT3G02740	-69	328	-6.12236	0.0139193	0.269437	-2.41266
AT1G04190	-69	291.05	-3.99822	0.0378956	0.378424	-3.07538
AT5G41970	-68.9	705.4	-1.869	0.174726	0.646174	-4.47424
AT1G64880	-68.9	897.7	-1.92482	0.166239	0.633864	-4.42493
AT3G62940	-68.8	477.9	-2.11158	0.141312	0.595298	-4.26445
AT3G16560	-68.75	264.875	-7.8268	0.00764176	0.226556	-2.13365
AT5G13070	-68.75	269.825	-2.07803	0.145428	0.603176	-4.29274
UREG	-68.7	494.5	-3.10055	0.0662824	0.447097	-3.54641
SIP2;1	-68.65	337.375	-2.83725	0.0797914	0.47581	-3.71558
RSZ32	-68.5	509.85	-6.6814	0.0112604	0.253254	-2.30432
RPSAb	-68.45	265.775	-6.42	0.0124078	0.259514	-2.35255
ADR1-L1	-68.45	265.425	-1.30717	0.296808	0.784532	-4.99256
AT4G34630	-68.45	391.825	-1.51494	0.242637	0.725844	-4.79802
AtPP2-A11	-68.4	479.15	-1.4749	0.252135	0.736022	-4.83546
ATBAG4	-68.3	335.25	-4.21464	0.0336039	0.363913	-2.9829
ULI3	-68.23	147.335	-2.66855	0.0903884	0.500087	-3.83222
ckl5	-68.15	253.125	-2.92171	0.0750928	0.465603	-3.65963
MVP1	-68.15	299.425	-6.06778	0.0142236	0.269437	-2.42433
AT2G47970	-68.1	296.1	-6.46979	0.0121772	0.259514	-2.34305
ANK1	-68	154.2	-8.88004	0.00559286	0.206282	-2.02012
ECT4	-67.85	185.275	-4.86243	0.0241123	0.318379	-2.74546
AT3G09970	-67.85	427.025	-1.71863	0.200357	0.677537	-4.60972
AT1G43860	-67.7	272.05	-3.20056	0.0619449	0.435937	-3.48613
AT4G34265	-67.55	391.575	-4.60353	0.0274042	0.33461	-2.83382
AT5G48540	-67.545	129.928	-1.80805	0.184606	0.659546	-4.52871
AGP1	-67.5	735.7	-0.608107	0.593068	0.918618	-5.58155
GPS1	-67.4	301.9	-10.2914	0.00387448	0.180526	-1.91075
AT1G43910	-67.39	74.445	-2.82358	0.0805875	0.477072	-3.72478
CPuORF27	-67.22	70.24	-4.92292	0.0234215	0.315218	-2.72596
AT2G35790	-67.2	284.6	-7.02299	0.00997035	0.24543	-2.24702
AT3G17770	-67.05	204.025	-3.8608	0.0410117	0.386585	-3.13797
ATPDIL1-3	-67.05	264.975	-1.94145	0.16381	0.630171	-4.41036
AT5G47680	-67	453.85	-2.59934	0.0952642	0.509455	-3.88198
ACR1	-67	223.35	-1.39538	0.272289	0.759497	-4.90996
AT5G28150	-66.95	261.025	-3.32747	0.0569658	0.42341	-3.41265
AT4G28400	-66.9	240.2	-3.71601	0.0446792	0.395924	-3.20739
ATEXO70H7	-66.9	197.2	-2.55939	0.0982351	0.516477	-3.91122
AT4G24380	-66.835	110.983	-3.28277	0.0586565	0.426613	-3.43815
SSI1	-66.8	927.4	-1.3306	0.290061	0.776767	-4.97064
MSI1	-66.8	321.75	-5.48483	0.0181274	0.289637	-2.56319
AT4G14090	-66.75	147.375	-1.30335	0.297922	0.78518	-4.99612
AT2G45010	-66.6	214.25	-3.15861	0.0637172	0.440451	-3.51116
AT4G35850	-66.55	481.675	-6.13306	0.0138607	0.269437	-2.41039
SGT1B	-66.5	620.55	-2.23114	0.127784	0.57264	-4.16564
OBP2	-66.4	180.6	-3.02584	0.0697879	0.455129	-3.59285
BIP3	-66.39	69.77	-3.37987	0.0550647	0.419917	-3.38326
AT1G08580	-66.3	687.35	-3.02151	0.0699987	0.455129	-3.59558
CYP710A2	-66.095	126.203	-6.7805	0.0108636	0.251413	-2.28706
NHL1	-66.05	240.675	-4.0652	0.036492	0.373632	-3.04598
AT2G38710	-66.05	401.125	-11.6433	0.00284535	0.16224	-1.83634
KCS6	-66.05	661.525	-1.91636	0.167493	0.635986	-4.43237
AT4G02940	-66	235.15	-1.67125	0.209356	0.689088	-4.65311
PLDALPHA1	-66	484.25	-2.42405	0.109229	0.539124	-4.01306
SDH4	-65.95	662.925	-0.652505	0.568187	0.908622	-5.5513
AT4G28780	-65.8	447.4	-0.989886	0.406865	0.841394	-5.28204
AT1G50740	-65.75	354.325	-0.745042	0.519056	0.886216	-5.48373
ST	-65.74	55.38	-5.34172	0.0193064	0.295867	-2.60169
scpl29	-65.7	482.65	-1.48437	0.249851	0.733024	-4.8266
CPuORF50	-65.6	176.8	-8.80239	0.00571601	0.208822	-2.0274
ZAP1	-65.6	329.85	-2.68039	0.0895864	0.498555	-3.82381
AT2G29360	-65.6	550.4	-1.46163	0.255376	0.740051	-4.84788
ATPAO5	-65.55	258.675	-4.48976	0.029045	0.342339	-2.8753
emb1129	-65.35	305.175	-1.17818	0.337166	0.814308	-5.11237
CRT3	-65.35	777.775	-0.267013	0.809612	0.978112	-5.75452
AT2G31390	-65.3	336.2	-16.0997	0.00125915	0.126166	-1.69992
AT3G06610	-65.15	807.175	-2.87942	0.0773988	0.470737	-3.68744
AT1G73170	-65.15	573.825	-2.83623	0.0798499	0.47581	-3.71626
AT1G04620	-65.1	219.25	-3.76546	0.0433789	0.392713	-3.18327
AT1G72340	-65.05	274.325	-3.00441	0.0708386	0.456613	-3.6064
AT2G07180	-65.05	318.875	-1.42851	0.263676	0.750637	-4.8789
AT4G39520	-64.95	588.925	-2.39852	0.111478	0.54466	-4.03276
AT3G44630	-64.9	203.25	-13.1261	0.00210601	0.150938	-1.77696
GAMMA CAL1	-64.85	638.075	-1.1919	0.332604	0.814308	-5.09972
AT5G39670	-64.83	77.9	-3.35911	0.0558077	0.422415	-3.39484
CYP79B3	-64.75	261.575	-1.13319	0.352606	0.814308	-5.15364
AT1G62250	-64.75	551.875	-6.13743	0.0138369	0.269437	-2.40947
KAT1	-64.5	234.95	-13.199	0.00207689	0.150758	-1.77449
APUM24	-64.5	261.55	-2.26311	0.124446	0.567039	-4.13976
AT1G18720	-64.45	614.575	-1.81569	0.183331	0.657767	-4.52185
AT5G03555	-64.45	184.675	-5.89442	0.015253	0.273638	-2.46283
AT3G61820	-64.35	470.375	-1.80889	0.184464	0.659546	-4.52795
RCD1	-64.25	615.375	-1.9603	0.161107	0.628322	-4.3939
ArthMp059	-64.25	536.625	-1.03503	0.388906	0.836051	-5.24218
AT1G68440	-64.2	169.4	-33.7898	0.00019261	0.0541017	-1.57333
FADA	-64.2	329.4	-1.52957	0.239272	0.723382	-4.78437
AT5G63490	-64.2	198.35	-6.14171	0.0138136	0.269437	-2.40857
ATMRP14	-64.15	138.575	-60.2361	4.43554e-05	0.0240931	-1.54648
AT4G20170	-64.1	161.65	-3.70352	0.0450158	0.397251	-3.21354
AT1G28400	-64	486.35	-3.02952	0.0696099	0.454977	-3.59054
AT1G03040	-63.95	243.775	-2.17336	0.134107	0.583119	-4.21299
AT4G34040	-63.9	328	-1.85389	0.177114	0.648944	-4.48768
AT4G14240	-63.85	313.875	-2.38945	0.112291	0.546135	-4.03979
AT4G19670	-63.8	185.25	-12.1466	0.0025589	0.157576	-1.81402
AT4G30450	-63.8	142.85	-6.7818	0.0108585	0.251413	-2.28684
JAL23	-63.785	56.8825	-18.7356	0.000858512	0.113593	-1.6583
AT5G55610	-63.75	337.225	-4.61118	0.0272983	0.334542	-2.83109
AT2G42770	-63.7	885.85	-4.93474	0.0232898	0.314404	-2.72219
MSL3	-63.6	509.15	-0.665679	0.560966	0.905926	-5.54204
AT5G48730	-63.5	315.55	-1.62562	0.218482	0.6995	-4.69516
AT1G03330	-63.5	624.35	-9.55752	0.004659	0.193038	-1.96264
GLP5	-63.5	407.8	-1.02596	0.392452	0.836079	-5.25025
FQR1	-63.5	592.35	-5.53994	0.0176996	0.288065	-2.54886
CRK36	-63.494	46.913	-3.9814	0.0382597	0.380014	-3.08287
VAMP721	-63.35	841.525	-1.30437	0.297625	0.785084	-4.99517
TOPP3	-63.3	712.9	-2.42214	0.109396	0.539124	-4.01454
COR15B	-63.25	483.725	-1.28154	0.304387	0.790989	-5.01649
AT3G51890	-63.235	145.782	-1.77119	0.190911	0.666654	-4.56196
AT1G31660	-63.15	417.175	-2.79575	0.0822406	0.481223	-3.74366
AT1G76960	-62.91	176.595	-1.00145	0.402189	0.839424	-5.27189
UNE6	-62.85	240.975	-5.76785	0.01607	0.278273	-2.49237
NTF2A	-62.8	646.65	-2.0558	0.148239	0.608206	-4.31163
AT1G47710	-62.8	522.65	-2.42018	0.109567	0.539754	-4.01604
AT5G38510	-62.7	494.75	-1.62855	0.217883	0.699093	-4.69246
IQD23	-62.665	119.118	-10.2985	0.00386782	0.180526	-1.91029
HPL1	-62.605	86.7575	-1.63929	0.215699	0.697166	-4.68254
MGT2	-62.5	376.1	-2.38349	0.112829	0.546634	-4.04442
AT3G62220	-62.5	176.9	-3.52461	0.0502348	0.409517	-3.30491
AT5G61810	-62.45	366.075	-3.79846	0.0425392	0.391724	-3.16741
AtRLP49	-62.4	82.85	-3.06435	0.0679513	0.450991	-3.56877
AT3G43740	-62.3	337.45	-1.72007	0.200091	0.677537	-4.60841
AT5G05960	-62.3	171.05	-3.39052	0.0546888	0.419796	-3.37735
AT2G16630	-62.3	149.05	-5.74643	0.0162142	0.279307	-2.4975
AT4G25900	-62.3	214.8	-2.54509	0.0993271	0.51756	-3.92178
ATNAP5	-62.27	71.075	-3.13659	0.0646745	0.4428	-3.52445
AT4G17670	-62.2	79.15	-7.84398	0.00760059	0.226476	-2.13151
CYP71B2	-62.2	403.7	-1.53438	0.238179	0.721826	-4.77989
AT5G58950	-62.2	618.35	-3.64367	0.0466773	0.40202	-3.24345
DHDPS1	-62.1	277.55	-7.33685	0.00895794	0.236984	-2.19946
AT3G52220	-62.1	460.8	-5.97055	0.0147888	0.269984	-2.44565
AT2G21520	-62.05	277.025	-2.51382	0.101771	0.523332	-3.94503
AT1G52000	-62.02	85.805	-1.85718	0.176591	0.648258	-4.48475
TCP3	-62	285.65	-3.4534	0.0525372	0.414375	-3.34294
AT4G17720	-61.85	280.025	-5.17013	0.0208627	0.302832	-2.65042
AT2G03430	-61.85	201.275	-8.31025	0.00659108	0.21433	-2.07734
AT3G49490	-61.85	306.625	-1.78023	0.18934	0.664753	-4.55378
GR-RBP5	-61.8	550.3	-5.26262	0.0200034	0.298816	-2.62379
AT5G08540	-61.8	525.75	-0.855649	0.465209	0.86704	-5.39613
AT4G26790	-61.76	132.62	-1.54584	0.235593	0.719877	-4.76921
ER-ANT1	-61.6	197	-2.50671	0.102337	0.524934	-3.95035
AT1G15420	-61.6	242.05	-1.83616	0.179966	0.654532	-4.50351
AT1G61890	-61.55	207.375	-1.01744	0.395809	0.836115	-5.25779
ndhE	-61.5255	402.334	-0.121992	0.91189	0.986364	-5.78963
ARA-2	-61.5	387.65	-1.90569	0.16909	0.637659	-4.44177
AT3G45310	-61.4	228.25	-9.86247	0.00430846	0.186438	-1.9399
anac017	-61.3	457.9	-1.34493	0.28602	0.773268	-4.95722
RBX1	-61.2	807.3	-2.09768	0.142999	0.599076	-4.27614
AT1G32920	-61.1	370.85	-1.87287	0.174121	0.645175	-4.4708
AT3G21190	-61	401.55	-0.806953	0.488263	0.876245	-5.43552
CYP707A2	-60.985	94.0125	-2.51196	0.101918	0.523799	-3.94642
AT5G54130	-60.9425	100.579	-2.89027	0.0767983	0.469593	-3.68026
B73	-60.8	341.3	-1.74159	0.196163	0.673494	-4.5888
CRF6	-60.755	44.6525	-60.5245	4.38203e-05	0.0240931	-1.54636
ATHB16	-60.75	229.175	-2.55929	0.098242	0.516477	-3.91129
scpl48	-60.75	319.775	-1.38546	0.274928	0.761615	-4.91925
ASP2	-60.7	407.35	-2.87934	0.0774032	0.470737	-3.68749
AT5G10920	-60.7	590.2	-1.87153	0.17433	0.645674	-4.47199
AT5G48240	-60.6	236	-2.58543	0.096285	0.511569	-3.89212
PSK1	-60.6	296.55	-0.694077	0.545656	0.899719	-5.52166
AT1G51090	-60.59	102.805	-7.29278	0.00909128	0.238385	-2.20587
AT1G21590	-60.55	350.175	-2.82093	0.0807428	0.477684	-3.72657
AT1G74450	-60.25	185.525	-3.003	0.0709083	0.456613	-3.60729
AT3G13940	-60.15	201.975	-6.10673	0.0140056	0.269437	-2.41598
SYP21	-60.15	262.825	-3.33414	0.056719	0.423335	-3.40887
AT3G09830	-60.025	115.267	-1.24941	0.314189	0.799694	-5.04642
AT3G60420	-60.0125	128.454	-1.11988	0.357313	0.815878	-5.16578
AT4G30600	-60	630.1	-0.590341	0.603257	0.922104	-5.59323
FRA3	-60	224.8	-6.29001	0.0130387	0.264997	-2.37809
ATEXPA4	-60	309.75	-1.76279	0.192384	0.668257	-4.56956
ATMRP10	-60	848.65	-0.933323	0.430532	0.853579	-5.331
RPN10	-59.9	895.3	-1.08713	0.369183	0.824505	-5.19548
PP2AA2	-59.85	490.025	-3.30265	0.0578963	0.42341	-3.42675
UBP23	-59.85	469.225	-2.01802	0.153172	0.616614	-4.34396
AT3G17780	-59.8	255.4	-3.45604	0.0524496	0.414245	-3.34152
AT5G16990	-59.75	244.275	-5.01392	0.0224323	0.311057	-2.69739
AT4G12980	-59.75	655.125	-0.638099	0.576168	0.911967	-5.56128
ATPDIL5-1	-59.7	230.5	-2.31748	0.11902	0.555619	-4.09629
CRK10	-59.7	379.75	-0.632106	0.579514	0.91342	-5.56538
AT2G37990	-59.65	466.825	-1.72779	0.198671	0.67582	-4.60137
AT1G01630	-59.6	474.3	-1.3832	0.275534	0.76227	-4.92137
AT1G75210	-59.6	499.55	-2.95368	0.0734097	0.462573	-3.63887
AT1G21000	-59.5	197.3	-6.22858	0.0133522	0.266163	-2.39053
AT2G26800	-59.5	282.1	-5.0533	0.0220218	0.309851	-2.6853
AT2G03510	-59.45	887.175	-0.993106	0.405557	0.84088	-5.27922
MAP2B	-59.45	479.525	-1.45977	0.255833	0.740519	-4.84961
AT1G29880	-59.4	775.7	-2.34098	0.116767	0.55128	-4.07771
AT4G22380	-59.3	326.05	-0.934024	0.430231	0.853146	-5.3304
AT5G10350	-59.25	339.875	-2.92964	0.0746708	0.464935	-3.65446
AT1G17360	-59.25	381.475	-2.47636	0.104801	0.530281	-3.97319
GR-RBP3	-59.25	540.325	-2.26536	0.124215	0.566489	-4.13795
RHA1	-59.1575	400.081	-1.62385	0.218846	0.700093	-4.6968
AT5G17600	-59.025	98.9875	-9.13992	0.00520639	0.202764	-1.99684
ATG18F	-59.01	112.845	-3.23524	0.0605285	0.432219	-3.46572
FLA15	-59	169.85	-2.39623	0.111683	0.544817	-4.03454
CSLG3	-58.93	107.935	-3.26799	0.0592305	0.428223	-3.44667
UF3GT	-58.875	88.7925	-2.64824	0.0917845	0.503761	-3.8467
AT3G28270	-58.8	232.6	-4.35123	0.0312279	0.351833	-2.92815
AT3G22845	-58.8	414.55	-0.795923	0.493627	0.877678	-5.44427
AT3G60450	-58.75	210.625	-12.9263	0.00218881	0.153025	-1.78392
AT1G11850	-58.7	697	-0.939264	0.427985	0.852699	-5.32591
AT5G38560	-58.59	122.655	-3.40654	0.0541298	0.41788	-3.36852
AT4G36010	-58.32	76.845	-3.71051	0.044827	0.395924	-3.21009
AT2G36630	-58.13	134.885	-4.11539	0.035486	0.368833	-3.02441
AT5G06210	-58.1	287.25	-35.4785	0.000170182	0.0528803	-1.56972
AT3G15080	-58.05	167.525	-5.58589	0.0173534	0.285775	-2.53712
Hsp89.1	-58.05	435.075	-2.19808	0.131354	0.579215	-4.19264
AT4G00090	-58	178.6	-4.33663	0.0314709	0.352273	-2.93388
AT5G26220	-57.98	65.21	-3.88605	0.0404139	0.384062	-3.12624
AT1G22930	-57.95	224.625	-3.36216	0.0556976	0.421892	-3.39313
PDS1	-57.85	307.625	-2.27622	0.123109	0.564937	-4.12921
AT5G59130	-57.85	263.475	-1.68568	0.206565	0.685483	-4.63986
CYP71B11	-57.84	131.93	-18.8831	0.000841656	0.112809	-1.65644
TSA1	-57.825	389.137	-1.89698	0.170407	0.639176	-4.44945
AT3G29230	-57.8	367.75	-3.09444	0.0665601	0.447928	-3.55017
AT5G66740	-57.745	48.1925	-2.78689	0.0827768	0.482654	-3.74971
AT1G21190	-57.5	219.85	-11.5848	0.00288148	0.163398	-1.83909
AT3G15570	-57.45	812.825	-1.03088	0.390524	0.836079	-5.24587
ASA1	-57.4	474.4	-0.508621	0.651802	0.941425	-5.64356
AT4G35890	-57.35	248.375	-2.64063	0.0923151	0.504175	-3.85215
VSR1	-57.35	500.225	-2.51864	0.101389	0.52228	-3.94144
TED6	-57.25	176.275	-1.07052	0.375355	0.827837	-5.21044
AT1G75710	-57.2	313.35	-2.90389	0.0760536	0.467487	-3.6713
AT3G02900	-57.2	582.85	-3.57855	0.0485799	0.405803	-3.27674
ATERDJ3B	-57.15	814.275	-0.558337	0.621945	0.930287	-5.61362
AT5G67150	-57.1	208.55	-11.4622	0.00295932	0.164972	-1.845
AT1G32580	-57.1	312.65	-1.46865	0.253655	0.738251	-4.84131
CYCP2;1	-57.1	192.75	-1.51087	0.243585	0.726409	-4.80183
ETL1	-57.05	260.575	-2.63583	0.0926524	0.504708	-3.85561
AT5G02180	-57.05	190.925	-12.7579	0.0022621	0.154188	-1.79
ftsh9	-56.95	729.025	-1.48766	0.249063	0.732531	-4.82352
AT2G40435	-56.95	200.825	-1.6358	0.216406	0.697693	-4.68576
FMO GS-OX3	-56.95	754.575	-0.417533	0.708983	0.956322	-5.69247
AT5G51440	-56.9395	37.2452	-62.5491	4.03052e-05	0.0240931	-1.54557
AT4G38810	-56.9	196.15	-5.23697	0.0202368	0.299432	-2.63109
GAMMA CAL2	-56.9	462.3	-2.693	0.088743	0.497183	-3.8149
AT2G31820	-56.85	190.275	-2.67898	0.0896813	0.498811	-3.82481
AT4G29700	-56.805	74.0325	-2.72989	0.086334	0.491493	-3.78904
AT4G24820	-56.7	739.5	-1.08609	0.369566	0.824522	-5.19642
AT1G22200	-56.65	455.975	-1.48808	0.248961	0.732531	-4.82312
mMDH2	-56.6	512.6	-3.72907	0.0443308	0.395431	-3.20098
BSK1	-56.6	374.9	-2.22284	0.128669	0.57441	-4.17239
AT5G23760	-56.6	255.9	-7.087	0.00975151	0.243702	-2.23695
AT2G16940	-56.6	255.75	-4.46648	0.029397	0.343353	-2.884
ACA2	-56.55	233.575	-1.78259	0.188934	0.664633	-4.55165
AT5G40660	-56.55	249.075	-4.60291	0.0274127	0.33461	-2.83404
AT4G03260	-56.5	488.2	-1.4332	0.262481	0.749567	-4.8745
EMB1873	-56.5	255.8	-4.46603	0.0294038	0.343353	-2.88417
AT3G45620	-56.35	206.625	-2.08592	0.144448	0.601986	-4.28607
emb2444	-56.3	204.2	-14.874	0.00153745	0.133901	-1.72659
AT5G44320	-56.25	908.175	-0.918233	0.43707	0.854907	-5.34385
AAP5	-56.2	182.9	-8.43776	0.00634748	0.212386	-2.06374
DES1	-55.97	129.115	-2.03148	0.151391	0.614286	-4.3324
MYR1	-55.9	176.15	-3.80079	0.0424807	0.391724	-3.1663
AT2G01140	-55.9	579.8	-2.32474	0.118318	0.554289	-4.09053
AT3G47490	-55.8	362.2	-3.75167	0.0437364	0.394546	-3.18995
AtRLP32	-55.685	76.5525	-10.7527	0.00347247	0.175245	-1.88264
HIT3	-55.65	506.325	-1.43389	0.262308	0.749452	-4.87386
MTM1	-55.645	92.5775	-7.33095	0.00897563	0.236984	-2.20031
AT5G42570	-55.5	144.8	-5.34533	0.0192754	0.295867	-2.60069
AT4G21620	-55.45	505.225	-1.64402	0.214746	0.696506	-4.67818
AT4G25210	-55.3	785.8	-1.23143	0.319825	0.803931	-5.06313
AtMYB111	-55.11	117.595	-5.82714	0.01568	0.275918	-2.47838
AT4G02930	-55.1	853.3	-4.70261	0.0260761	0.329802	-2.79904
AT2G32170	-55.1	410.6	-3.27732	0.0588675	0.427334	-3.44129
GAMMA-VPE	-55.1	662	-0.50612	0.653329	0.941475	-5.645
AtIDD7	-55.05	165.325	-7.99054	0.00726154	0.222158	-2.1137
AT1G30070	-55.05	228.375	-3.11142	0.0657917	0.446126	-3.53976
AT5G25940	-55.05	285.825	-1.05679	0.380539	0.830308	-5.22276
CPK4	-55	204.5	-1.27634	0.30595	0.792162	-5.02134
AML1	-55	351.1	-2.27373	0.123361	0.56534	-4.13121
AT5G50800	-54.97	65.4	-2.37555	0.113552	0.547678	-4.05061
ATCAD5	-54.95	162.275	-12.729	0.00227501	0.154188	-1.79107
QS	-54.95	430.275	-2.36371	0.11464	0.549405	-4.05985
ATG8D	-54.9	150.9	-5.28177	0.0198316	0.298628	-2.61839
AT1G15260	-54.85	344.575	-0.819963	0.482003	0.875204	-5.42512
CYP89A9	-54.73	116.685	-13.1421	0.00209956	0.150938	-1.77641
AT1G16260	-54.6	251.7	-1.87036	0.174513	0.64589	-4.47303
AT1G15200	-54.6	612.25	-1.93395	0.1649	0.632189	-4.41693
CDF3	-54.55	697.625	-1.73432	0.197479	0.674884	-4.59542
AT2G22190	-54.45	146.975	-5.4685	0.0182568	0.289781	-2.56749
AT1G25420	-54.4	195.95	-1.98393	0.157798	0.624233	-4.37337
AT2G31060	-54.4	147.55	-23.6362	0.000476781	0.0820102	-1.61331
TOPP4	-54.2	183.25	-3.56927	0.0488593	0.406912	-3.28155
AT4G30470	-54.2	188.7	-3.95642	0.0388089	0.381509	-3.09409
PDC2	-54.2	250.8	-7.84073	0.00760836	0.226476	-2.13192
AT1G23220	-54.2	527.55	-1.06926	0.37583	0.827837	-5.21158
AT3G07800	-54.15	427.425	-2.06404	0.14719	0.605932	-4.30462
PGL5	-54.15	201.025	-1.06886	0.375978	0.827837	-5.21193
AAR3	-54	385.35	-3.77375	0.0431659	0.392347	-3.17927
COL2	-53.95	340.075	-0.710035	0.537206	0.89452	-5.50997
PYR4	-53.85	323.625	-1.24141	0.316683	0.801452	-5.05386
AtTLP7	-53.8	414.25	-3.02379	0.0698874	0.455129	-3.59414
AT5G40530	-53.8	123	-6.00489	0.0145857	0.269984	-2.43804
AT4G19200	-53.7	381.45	-5.73566	0.0162874	0.279307	-2.50009
AT2G26600	-53.65	204.975	-3.12683	0.0651047	0.4438	-3.53037
AT3G01960	-53.61	81.445	-2.75633	0.0846597	0.486686	-3.7707
AT1G18660	-53.6	461.85	-1.83024	0.180931	0.655193	-4.5088
AtRLP54	-53.4	256.35	-3.19223	0.0622915	0.437008	-3.49107
AT3G15460	-53.3	292.6	-3.65731	0.0462916	0.401239	-3.23658
SYP121	-53.3	246.05	-1.18817	0.333838	0.814308	-5.10317
AT1G75860	-53.25	207.475	-3.07256	0.067568	0.449894	-3.56367
AT2G27285	-53.2	268.2	-1.99085	0.156846	0.622588	-4.36738
AT4G39170	-53.2	320.15	-13.6348	0.00191395	0.146908	-1.76048
AT5G53650	-53.2	474.65	-1.55486	0.233581	0.71764	-4.76081
AT3G57785	-53.2	451.75	-5.21991	0.020394	0.300155	-2.63598
AT4G16360	-53.15	266.375	-2.8059	0.0816329	0.479753	-3.73676
AOP1	-53.125	143.137	-1.9574	0.16152	0.628322	-4.39643
ADR1	-53.115	81.9575	-3.57518	0.0486812	0.406319	-3.27848
AT2G15270	-53.1	221.2	-4.68903	0.0262529	0.331226	-2.80374
AT1G52590	-53.1	260.05	-1.42358	0.264936	0.752001	-4.88352
AT5G59140	-53.1	337.35	-4.4039	0.0303726	0.346748	-2.90775
AT4G26910	-53.05	463.675	-0.958531	0.419823	0.848959	-5.30932
AT1G07840	-53	219.15	-2.10973	0.141536	0.59554	-4.26601
AT5G46560	-52.95	128.775	-12.4728	0.00239422	0.156058	-1.80082
ADOF1	-52.95	222.725	-3.277	0.0588798	0.427334	-3.44147
AT4G10450	-52.929	449.151	-0.0940313	0.93199	0.989056	-5.79344
AT1G53460	-52.9	225.15	-3.84344	0.0414296	0.38824	-3.1461
AT3G15260	-52.9	232.4	-3.09512	0.0665292	0.447928	-3.54975
ALDH3I1	-52.85	464.725	-1.04622	0.384581	0.833067	-5.23221
ANK	-52.745	165.278	-1.14925	0.347009	0.814308	-5.13895
SmD3	-52.7	483	-1.66623	0.210339	0.690129	-4.65773
AT1G18810	-52.7	229.65	-5.09325	0.0216158	0.30767	-2.67322
AT1G77350	-52.7	374.2	-3.47203	0.0519216	0.414188	-3.3329
APRR9	-52.6	204.7	-2.43449	0.108327	0.537383	-4.00506
ANAC13	-52.57	49.385	-18.3471	0.000905209	0.116052	-1.66339
AT3G01590	-52.55	158.125	-5.4091	0.0187386	0.292575	-2.58333
AT1G72170	-52.5	656.5	-1.58508	0.226988	0.710425	-4.73272
RPL10B	-52.5	552.45	-1.12025	0.357183	0.815878	-5.16544
AT5G54855	-52.45	327.625	-3.94926	0.0389682	0.381567	-3.09732
BTI3	-52.45	450.025	-1.35322	0.283712	0.770614	-4.94946
AT4G18810	-52.35	379.475	-1.76154	0.192603	0.66838	-4.57069
ALB4	-52.35	362.575	-7.16315	0.00949973	0.241076	-2.22522
AT3G44020	-52.35	196.875	-1.61692	0.220276	0.702304	-4.70321
WSIP2	-52.3	371	-1.53545	0.237936	0.721826	-4.7789
VIP1	-52.25	260.775	-3.95364	0.0388705	0.381509	-3.09534
AT3G26560	-52.2	291.75	-2.37614	0.113498	0.547678	-4.05015
MYB34	-52.15	114.975	-11.3054	0.00306319	0.165951	-1.85279
GFA2	-52.1	312.15	-4.77692	0.025137	0.32343	-2.77375
MYB95	-52.06	54.815	-2.08913	0.14405	0.60116	-4.28336
AT5G64680	-52	204.95	-3.31907	0.0572784	0.42341	-3.41741
ATUBA1	-51.95	648.675	-1.56894	0.230483	0.713787	-4.74771
AT3G02220	-51.9	733.9	-1.10815	0.361519	0.818664	-5.17644
AT3G01210	-51.895	104.203	-3.9999	0.0378597	0.378277	-3.07463
AT5G56040	-51.8	225.8	-7.18334	0.00943447	0.241076	-2.22215
AT2G15000	-51.8	267.85	-5.7534	0.0161671	0.279286	-2.49583
RSW3	-51.8	472.1	-3.41802	0.0537338	0.417017	-3.36221
AT1G33230	-51.8	223.1	-2.99349	0.0713816	0.457248	-3.61334
AT2G25570	-51.75	238.025	-7.69346	0.00797198	0.229497	-2.15063
AT3G01740	-51.7	500.2	-1.6405	0.215455	0.696965	-4.68142
DGD1	-51.65	446.125	-1.57383	0.229416	0.713111	-4.74316
AT1G79470	-51.65	159.925	-2.66704	0.0904911	0.500306	-3.83329
ATNFXL1	-51.55	176.175	-1.66271	0.211029	0.691332	-4.66096
AT5G56910	-51.55	141.575	-10.4543	0.00372548	0.177889	-1.90046
ATBFRUCT1	-51.54	121.13	-1.41129	0.268113	0.755498	-4.89504
ATARFB1B	-51.53	121.885	-2.82941	0.0802467	0.476693	-3.72085
KUP3	-51.5	244.5	-1.78997	0.187666	0.663235	-4.54499
SULTR2;1	-51.4	887	-2.58491	0.0963236	0.511569	-3.8925
AT1G63980	-51.35	685.625	-1.36545	0.280343	0.76767	-4.938
UGT73B2	-51.25	63.19	-3.59544	0.0480764	0.405204	-3.26803
AT2G44970	-51.25	232.075	-3.01156	0.0704859	0.456178	-3.60187
ATCES1	-51.25	229.975	-1.12664	0.354911	0.814308	-5.15961
NBP35	-51.25	322.625	-9.45762	0.00478242	0.194702	-1.97048
U1A	-51.25	506.125	-1.69922	0.203986	0.682326	-4.62746
AT1G68300	-51.2	526.25	-3.00914	0.0706049	0.456318	-3.6034
AT1G05170	-51.12	93.29	-5.47726	0.0181873	0.289663	-2.56518
UBQ7	-51.1	648.15	-0.876742	0.45554	0.863412	-5.37871
AT3G62310	-51.1	351.35	-2.09242	0.143645	0.600562	-4.28058
AT4G31170	-51.1	366.4	-1.19642	0.331115	0.813483	-5.09555
AT4G26210	-51	429.05	-2.42313	0.109309	0.539124	-4.01377
AT2G32160	-51	715.25	-0.715023	0.534587	0.892752	-5.50627
AT2G32580	-50.95	472.925	-1.20444	0.328492	0.811582	-5.08814
AT5G03905	-50.95	348.425	-1.5492	0.234842	0.718983	-4.76608
AT1G50370	-50.9	694.4	-1.14662	0.347919	0.814308	-5.14136
ATMRP9	-50.885	72.9175	-4.14427	0.0349238	0.36788	-3.01218
AT2G31440	-50.85	262.375	-4.20692	0.0337454	0.364875	-2.98608
AT3G28480	-50.85	293.425	-1.42307	0.265068	0.75227	-4.884
AT1G78995	-50.75	404.475	-4.97148	0.0228864	0.31202	-2.7106
AT1G03250	-50.7	144.85	-5.3832	0.0189541	0.29386	-2.59033
PTB2	-50.65	311.025	-3.34224	0.0564213	0.423335	-3.40431
AT5G52820	-50.65	371.875	-4.25218	0.0329273	0.359736	-2.96759
AT3G15000	-50.65	556.125	-1.88518	0.172213	0.641749	-4.45989
XPO1A	-50.6	302.6	-1.51239	0.243231	0.726409	-4.80041
ATPAO2	-50.55	218.775	-3.92854	0.0394342	0.381757	-3.10673
AT1G50440	-50.5	285.5	-2.05912	0.147815	0.607264	-4.3088
PI4K GAMMA 4	-50.45	156.975	-2.36995	0.114065	0.548504	-4.05498
HAB1	-50.4	139.2	-6.41968	0.0124093	0.259514	-2.35261
CPK32	-50.4	172.75	-1.58484	0.227038	0.710476	-4.73294
UBP6	-50.4	464	-1.69753	0.204306	0.682326	-4.62901
CYP81D4	-50.35	224.425	-1.35184	0.284095	0.77074	-4.95075
EMB2775	-50.35	319.275	-1.6352	0.216528	0.697693	-4.68632
NF-YC2	-50.3	131.5	-10.621	0.00358113	0.175577	-1.89035
AT1G13470	-50.275	88.5475	-1.82264	0.182179	0.65577	-4.51561
DFL2	-50.25	278.225	-3.93478	0.039293	0.381611	-3.10389
LGO	-50.25	469.175	-0.649444	0.569875	0.909365	-5.55343
COP8	-50.2	249.45	-3.28	0.0587637	0.426942	-3.43974
AT4G15920	-50.15	468.125	-1.5828	0.227478	0.711057	-4.73483
AT1G77370	-50.15	396.025	-2.3223	0.118553	0.554889	-4.09246
AL3	-50.1	585.25	-2.37252	0.11383	0.548194	-4.05298
PVA12	-50.1	418.6	-5.69773	0.0165487	0.281369	-2.50929
GPAT4	-50.05	264.275	-2.90551	0.0759655	0.467085	-3.67023
OXA1	-50.05	213.375	-7.0474	0.0098861	0.245263	-2.24316
AT4G10970	-50.05	447.125	-1.22374	0.322268	0.805871	-5.07026
ATVSR3	-50	479.45	-1.76607	0.191807	0.667411	-4.56659
AT4G02790	-49.9	875.8	-1.1322	0.352952	0.814308	-5.15454
MES14	-49.8	642.6	-4.17911	0.0342618	0.366958	-2.99759
AT5G02890	-49.8	185.45	-2.21171	0.129867	0.577589	-4.18148
ATNRT2.7	-49.8	142.5	-2.87433	0.0776825	0.471324	-3.69081
bHLH115	-49.8	372.55	-3.25846	0.0596043	0.429272	-3.45219
AT1G76790	-49.785	62.5925	-1.44052	0.260631	0.747247	-4.86765
AT2G17670	-49.75	303.125	-1.40644	0.269379	0.757012	-4.89959
CYP72A11	-49.75	648.925	-13.8297	0.00184681	0.143849	-1.7546
AT5G44050	-49.7	118.3	-3.32062	0.0572206	0.42341	-3.41653
ATWBC19	-49.65	194.625	-4.34789	0.0312833	0.351883	-2.92946
ProT3	-49.625	62.6325	-5.21044	0.0204821	0.300684	-2.63871
ACR5	-49.5	197.25	-6.53555	0.0118817	0.256686	-2.33074
UGT71B1	-49.45	126.275	-6.35024	0.012741	0.264043	-2.36612
SZF1	-49.4	111	-2.5148	0.101693	0.523192	-3.9443
PAPP2C	-49.4	276.9	-1.3609	0.281591	0.768318	-4.94227
AT5G08180	-49.387	463.447	-0.0850333	0.938475	0.990181	-5.79446
AT4G13180	-49.365	109.817	-7.37381	0.00884818	0.236934	-2.19415
AT1G54320	-49.3	592.95	-2.54998	0.0989516	0.517505	-3.91816
AT3G17410	-49.25	296.725	-12.1115	0.00257752	0.157871	-1.8155
AT3G52800	-49.25	174.025	-5.10227	0.0215255	0.30767	-2.67051
AT5G62570	-49.15	163.925	-1.50935	0.24394	0.726529	-4.80325
AT5G44860	-49.125	160.137	-1.25629	0.312061	0.797653	-5.04002
GCL1	-49.105	75.0275	-1.58003	0.228075	0.711482	-4.73741
AT3G18210	-49.1	168.2	-7.14989	0.00954293	0.241688	-2.22724
PRMT10	-49.05	515.175	-1.19878	0.330342	0.812621	-5.09337
RUB1	-49.05	726.975	-0.275548	0.803731	0.977036	-5.75167
AT1G06100	-49.01	71.2	-6.84243	0.0106253	0.249615	-2.27655
ZAR1	-49	395.25	-0.473759	0.673319	0.947599	-5.66322
AT3G59650	-49	427.05	-1.90987	0.168461	0.636436	-4.43808
LAG1	-48.95	301.575	-3.38955	0.054723	0.419898	-3.37789
AT2G16365	-48.95	277.875	-3.30316	0.0578772	0.42341	-3.42646
AT2G04070	-48.91	40.595	-5.69524	0.0165661	0.281432	-2.5099
AT5G47870	-48.9	403.95	-1.36906	0.279358	0.766683	-4.93462
AT5G11910	-48.9	160.15	-3.44824	0.0527095	0.415132	-3.34574
AT5G57280	-48.85	286.775	-2.41306	0.11019	0.541789	-4.02152
AT3G52360	-48.85	243.975	-1.22307	0.322482	0.805871	-5.07088
AT5G42960	-48.85	350.425	-0.970234	0.414939	0.846822	-5.29918
AT5G45670	-48.75	581.575	-0.576589	0.611235	0.926866	-5.6021
PROT2	-48.705	137.597	-2.04199	0.150019	0.613296	-4.32341
AT2G28080	-48.7	283.95	-3.12868	0.0650229	0.4438	-3.52924
SDF2	-48.7	539.85	-7.10498	0.00969123	0.243495	-2.23415
AT5G41770	-48.6	198.45	-1.71179	0.201627	0.679364	-4.61597
LTH1	-48.59	160.105	-1.28248	0.304105	0.790923	-5.01562
AT2G36460	-48.55	569.325	-1.9894	0.157044	0.622956	-4.36863
AT1G73630	-48.5	233.3	-2.19984	0.131161	0.578881	-4.19119
IQD22	-48.45	113.775	-2.42515	0.109134	0.539124	-4.01222
CDC25	-48.45	810.725	-1.12827	0.354337	0.814308	-5.15813
AT2G24600	-48.43	64.05	-1.34153	0.286974	0.774101	-4.96041
AT3G44280	-48.35	347.575	-1.28945	0.302025	0.789225	-5.00911
AT5G58740	-48.35	901.625	-2.02602	0.152111	0.615398	-4.33709
RLK1	-48.32	107.24	-1.11871	0.357732	0.815878	-5.16684
MTA	-48.3	234.2	-30.096	0.000258382	0.0636871	-1.58342
AT5G62575	-48.3	454.45	-0.826671	0.478805	0.874076	-5.41972
MKP2	-48.3	324.45	-3.35202	0.0560643	0.422636	-3.39881
CPK28	-48.265	107.317	-1.22749	0.321072	0.805256	-5.06678
AT3G18760	-48.25	399.925	-1.87259	0.174164	0.645175	-4.47105
ROPGEF14	-48.25	235.125	-2.16734	0.134789	0.583303	-4.21797
MUB2	-48.15	288.225	-3.19532	0.0621625	0.436682	-3.48923
AT1G79050	-48.15	380.925	-2.11793	0.14055	0.594164	-4.25912
AT3G51100	-48	360.2	-2.73135	0.0862402	0.491472	-3.78802
CPuORF18	-47.95	114.925	-3.63492	0.0469271	0.40202	-3.24788
AT4G11160	-47.95	319.575	-1.44637	0.259162	0.745235	-4.86217
AT4G28450	-47.95	262.625	-3.51776	0.0504505	0.410142	-3.30853
AT2G40700	-47.86	136.97	-2.95268	0.0734614	0.462573	-3.63952
AT1G05720	-47.85	317.225	-5.7829	0.0159698	0.277409	-2.48879
AT4G29680	-47.8	391.55	-2.30116	0.120616	0.558851	-4.10926
PTR1	-47.76	97.27	-3.32447	0.0570772	0.42341	-3.41434
CID6	-47.75	339.775	-2.12962	0.139159	0.591633	-4.24933
AT1G67850	-47.735	99.0325	-3.45699	0.0524181	0.414245	-3.34101
AAPT2	-47.7	314.9	-1.95567	0.161766	0.628343	-4.39794
ATVAMP723	-47.6	503.3	-0.760565	0.511179	0.883985	-5.47185
ATPAO4	-47.575	328.663	-6.0769	0.0141721	0.269437	-2.42236
MEE49	-47.55	426.475	-2.26702	0.124045	0.566141	-4.1366
ILL5	-47.515	86.6625	-1.7303	0.198212	0.675399	-4.59908
AT2G19080	-47.5	231.25	-2.6104	0.0944627	0.508047	-3.87396
HYR1	-47.4	178.7	-2.75387	0.0848135	0.486964	-3.7724
AT1G33811	-47.4	237.55	-0.842939	0.471128	0.871631	-5.40653
CER3	-47.4	508.2	-0.859839	0.463273	0.866217	-5.39269
STT3B	-47.35	332.375	-7.59431	0.00823044	0.232012	-2.16369
AT5G67220	-47.35	599.325	-1.74017	0.19642	0.673953	-4.5901
AT3G07090	-47.25	308.425	-4.92952	0.0233478	0.314982	-2.72385
APL3	-47.15	160.025	-3.44683	0.0527567	0.415132	-3.3465
MEE67	-47.15	231.775	-6.92289	0.0103263	0.24561	-2.26319
AT1G68670	-47.05	261.525	-6.9359	0.0102791	0.24561	-2.26106
RRP41	-46.9	233.05	-3.43537	0.0531426	0.415814	-3.35273
AT3G15590	-46.8	372.45	-4.3562	0.0311458	0.351493	-2.92621
RHF2A	-46.75	273.475	-1.3778	0.276988	0.763938	-4.92643
AT4G02120	-46.75	225.325	-4.82963	0.0244985	0.318881	-2.75621
AT1G34750	-46.72	112.39	-1.45906	0.256009	0.740927	-4.85029
AT5G11650	-46.7	88.45	-8.42825	0.00636522	0.212386	-2.06474
EMB1144	-46.7	653.55	-7.60976	0.00818943	0.231897	-2.16163
YSL3	-46.65	277.225	-1.08334	0.370582	0.82521	-5.1989
AT5G01790	-46.63	139.385	-1.13787	0.350963	0.814308	-5.14936
AT4G25020	-46.55	90.69	-3.42522	0.0534872	0.416173	-3.35827
AT4G23620	-46.55	149.825	-9.68955	0.00450256	0.189375	-1.95257
AT4G01610	-46.55	477.675	-1.4241	0.264805	0.751834	-4.88304
AT3G17120	-46.5	149.95	-3.08921	0.0667993	0.448392	-3.55339
AT4G31860	-46.45	234.675	-2.36796	0.114248	0.548929	-4.05653
AT2G39170	-46.45	215.475	-5.67767	0.0166892	0.282276	-2.51421
NAXT1	-46.4475	402.148	-0.714717	0.534748	0.892874	-5.5065
AT5G54860	-46.4	93.3	-7.77384	0.0077706	0.227624	-2.14031
AT5G14850	-46.275	117.162	-6.75512	0.0109634	0.252275	-2.29143
AT2G40430	-46.25	892.325	-1.66868	0.209859	0.689622	-4.65548
AKIN10	-46.2	292.8	-2.63971	0.09238	0.504182	-3.85282
AT1G15810	-46.2	223.45	-2.18909	0.132347	0.580573	-4.20002
AT1G61660	-46.15	145.325	-9.05933	0.00532217	0.203059	-2.00389
POP1	-46.15	305.175	-1.79782	0.186329	0.660908	-4.53791
AT14A	-46.14	41.315	-4.63822	0.0269289	0.333703	-2.8215
HMGB5	-46.1	330	-1.11758	0.358133	0.816105	-5.16787
AT5G60160	-46.1	354.8	-4.31582	0.0318214	0.354539	-2.94209
CRY3	-46.05	124.025	-4.93492	0.0232878	0.314404	-2.72214
AT1G29220	-46	157.7	-2.5732	0.0971945	0.513618	-3.90107
AT5G64250	-45.95	307.475	-1.43103	0.263033	0.750312	-4.87654
NPR1	-45.9	205.4	-2.20347	0.130764	0.578864	-4.18822
PKp3	-45.85	341.725	-1.55536	0.233471	0.71755	-4.76034
AT1G74940	-45.85	243.725	-2.76546	0.0840912	0.485637	-3.76441
AT1G71780	-45.8	288.8	-6.44107	0.0123095	0.259514	-2.34851
ICK1	-45.8	163.2	-3.73974	0.0440487	0.395207	-3.19576
SDH2-2	-45.7	441.45	-4.58033	0.0277282	0.335384	-2.84214
AT2G30740	-45.7	141.45	-4.43107	0.0299437	0.345096	-2.89737
AT2G37600	-45.65	439.675	-0.795157	0.494001	0.877678	-5.44488
AT1G74340	-45.55	302.525	-3.82593	0.0418569	0.389701	-3.15436
WSD1	-45.535	68.9175	-4.83633	0.024419	0.318881	-2.75401
SIS3	-45.5	199.1	-2.55965	0.0982149	0.516477	-3.91103
AT2G43780	-45.4	408.7	-1.75649	0.193497	0.66968	-4.57527
CYP5	-45.4	374.6	-1.19937	0.330147	0.812621	-5.09282
SPX1	-45.325	127.287	-1.17772	0.33732	0.814308	-5.11279
AT5G24650	-45.3	745.65	-0.436617	0.696749	0.952518	-5.68289
RPS14	-45.3	461.3	-4.0449	0.0369099	0.374977	-3.05481
AK-LYS1	-45.3	355.5	-15.8579	0.00130817	0.127476	-1.70474
SIGC	-45.25	427.625	-3.25322	0.0598115	0.429938	-3.45524
MEE31	-45.25	809.125	-1.02621	0.392353	0.836079	-5.25002
AT3G56200	-45.21	100.995	-3.03318	0.0694327	0.454546	-3.58823
AT2G47790	-45.2	313.15	-2.12257	0.139996	0.593082	-4.25524
YLS2	-45.2	154.85	-1.73598	0.197178	0.674884	-4.59391
HSFA8	-45.18	90	-1.53706	0.23757	0.721769	-4.77739
AT2G46520	-45.15	249.875	-2.43445	0.108331	0.537383	-4.00509
AAC3	-45.12	76.235	-2.67705	0.0898115	0.498811	-3.82618
AT1G02870	-45.05	358.075	-6.94381	0.0102505	0.24561	-2.25977
AT2G18330	-45.05	163.025	-4.06255	0.0365462	0.373632	-3.04713
PFK7	-45.05	234.025	-7.37466	0.00884569	0.236934	-2.19403
CSN6A	-45.05	359.275	-1.50224	0.245604	0.728797	-4.80989
AT5G11280	-45.05	392.675	-3.19182	0.0623088	0.437008	-3.49131
UGP3	-45	510.15	-2.54473	0.0993544	0.51756	-3.92204
MES18	-44.95	340.075	-0.836845	0.47399	0.872143	-5.41149
AT2G31410	-44.9	295.55	-1.44227	0.260191	0.74685	-4.86601
AT1G33490	-44.85	386.725	-10.8703	0.00337928	0.173665	-1.87596
AT2G39650	-44.78	73.87	-5.46681	0.0182703	0.289781	-2.56793
ZFP7	-44.765	106.918	-2.91737	0.0753253	0.465785	-3.66246
ATPRP2	-44.7	194.55	-2.27323	0.123412	0.56534	-4.13161
PAF1	-44.7	746.2	-0.678175	0.554186	0.903108	-5.53314
AT3G23300	-44.6	390.6	-3.76924	0.0432816	0.392347	-3.18144
PTP1	-44.6	443.2	-0.927222	0.433164	0.853642	-5.33621
AT1G28120	-44.55	286.975	-7.80761	0.0076881	0.227	-2.13606
AT5G65000	-44.55	257.825	-4.16115	0.0346009	0.366958	-3.00509
ATO	-44.445	121.778	-6.58822	0.011652	0.255548	-2.32106
AT2G29340	-44.4	374.3	-1.26612	0.309048	0.794447	-5.03087
AT1G70480	-44.35	241.425	-15.3796	0.00141322	0.130622	-1.71488
AT3G02530	-44.35	915.425	-0.570682	0.614686	0.928373	-5.60586
AT5G17440	-44.3	145.65	-7.01159	0.01001	0.24543	-2.24884
AT2G28810	-44.3	171.15	-2.76049	0.0844	0.486135	-3.76783
EDA16	-44.3	359.8	-1.18818	0.333834	0.814308	-5.10315
ATRPC14	-44.3	328.65	-1.36176	0.281354	0.768256	-4.94146
ATMYB16	-44.25	132.925	-2.77664	0.083402	0.483568	-3.75673
TCH2	-44.25	209.775	-1.95964	0.161202	0.628322	-4.39448
PGP14	-44.245	65.7875	-8.04512	0.0071406	0.221513	-2.10725
AT2G01090	-44.2	689.55	-1.64889	0.21377	0.695413	-4.67368
AT3G28690	-44.1	141.75	-3.59829	0.0479923	0.404992	-3.26657
AT3G02650	-44.1	268.15	-1.60947	0.221824	0.704629	-4.7101
AT4G22720	-44.1	382.05	-1.64553	0.214444	0.696068	-4.67679
AT5G51040	-44.1	570.3	-0.669692	0.558781	0.904541	-5.53919
AT4G36640	-44.05	88.675	-7.02021	0.00997999	0.24543	-2.24747
AT5G55210	-44.05	240.075	-1.24142	0.316679	0.801452	-5.05385
WAK2	-44.05	309.975	-0.798519	0.49236	0.877417	-5.44222
AT3G29360	-44.05	660.725	-1.31	0.295983	0.783811	-4.98991
AGL20	-44	184.8	-1.04303	0.385811	0.833895	-5.23506
BAM5	-43.985	38.4325	-1.91519	0.167666	0.636177	-4.4334
AT5G52450	-43.95	148.875	-11.9342	0.00267464	0.158974	-1.82313
OEP37	-43.85	324.325	-6.71941	0.0111059	0.25271	-2.29764
AT5G18310	-43.8	185.35	-0.924424	0.434376	0.853658	-5.33859
BPC4	-43.75	288.875	-2.87626	0.0775749	0.471324	-3.68954
AT1G79260	-43.75	202.175	-1.88269	0.172596	0.64225	-4.46209
AT3G06040	-43.75	513.875	-2.95655	0.0732606	0.462522	-3.63702
AT3G02420	-43.7	208.4	-4.73136	0.0257072	0.326336	-2.78918
AT5G35460	-43.7	327.35	-3.4009	0.0543257	0.41841	-3.37162
ITN1	-43.65	331.725	-1.16898	0.340264	0.814308	-5.12084
AT3G24200	-43.65	233.675	-5.41033	0.0187285	0.292575	-2.583
NAD-ME1	-43.65	753.125	-0.756071	0.513448	0.884206	-5.47531
AT3G10840	-43.65	710.175	-1.60079	0.223646	0.706024	-4.71815
SAL2	-43.55	58.08	-2.81908	0.0808517	0.477997	-3.72782
AT1G02305	-43.55	501.525	-6.60666	0.011573	0.254933	-2.31771
AT4G27680	-43.5	253.35	-3.04368	0.0689292	0.452678	-3.58166
AT1G31870	-43.45	206.325	-2.69695	0.088481	0.496571	-3.81212
DECOY	-43.45	250.375	-1.78746	0.188096	0.663672	-4.54725
AT1G71810	-43.4	169	-2.26441	0.124312	0.566555	-4.13871
ATGSTU5	-43.4	507.65	-0.524996	0.641858	0.938362	-5.63394
CIP1	-43.35	489.075	-1.48603	0.249453	0.733024	-4.82505
AT1G18850	-43.35	264.625	-2.67098	0.0902226	0.499942	-3.83049
AT5G64730	-43.3	173.65	-3.58367	0.0484266	0.405803	-3.27409
AT1G04290	-43.3	319.3	-1.70134	0.203586	0.682068	-4.62552
AT3G62240	-43.2	310.65	-0.926251	0.433584	0.853658	-5.33703
SNZ	-43.19	88.555	-4.97767	0.0228194	0.312017	-2.70866
SIP1	-43.1525	155.156	-12.422	0.00241887	0.156058	-1.80281
AT1G25520	-43.15	253.725	-1.94395	0.163447	0.629944	-4.40817
AT3G04830	-43.15	435.125	-1.00591	0.400396	0.838362	-5.26796
IDH2	-43.1	373.65	-5.61409	0.0171455	0.285372	-2.53
AT2G26770	-43	274.2	-3.6418	0.0467305	0.40202	-3.2444
PEL1	-43	208.55	-2.49191	0.103529	0.528405	-3.96146
AT3G22660	-43	437.85	-1.07847	0.372388	0.826107	-5.20329
ATEXO70E2	-42.995	74.9075	-3.04663	0.0687882	0.452617	-3.57981
AT1G76360	-42.95	172.675	-3.2269	0.0608651	0.433661	-3.4706
AT3G05010	-42.9	243.8	-2.33768	0.11708	0.551594	-4.0803
AT5G45360	-42.85	231.775	-4.41433	0.0302069	0.346005	-2.90375
AT2G38800	-42.8	530.9	-1.19551	0.331413	0.813691	-5.09639
AT1G65500	-42.795	55.4475	-3.35631	0.0559089	0.422488	-3.3964
AT5G19850	-42.75	337.625	-1.20993	0.326708	0.810039	-5.08306
PUR5	-42.75	640.525	-1.17355	0.338722	0.814308	-5.11664
AT5G64150	-42.7	132.2	-4.17389	0.0343598	0.366958	-2.99976
AT2G39795	-42.7	188.4	-5.09158	0.0216326	0.30767	-2.67372
AT5G25060	-42.7	265.6	-2.49016	0.103671	0.528494	-3.96278
AT1G73790	-42.7	176.5	-1.82193	0.182298	0.65577	-4.51625
PRMT1A	-42.7	264.15	-3.6559	0.0463312	0.401239	-3.23729
AT3G47590	-42.63	128.935	-3.8606	0.0410165	0.386585	-3.13807
AT3G04030	-42.6	65.145	-3.50833	0.0507492	0.411274	-3.31352
AT4G17620	-42.55	373.625	-1.68626	0.206454	0.685226	-4.63933
AT3G58840	-42.55	224.575	-1.89771	0.170297	0.639176	-4.44881
AT5G44670	-42.545	143.727	-1.22339	0.32238	0.805871	-5.07059
ATEXLB1	-42.5	127.75	-2.05577	0.148243	0.608206	-4.31166
XGD1	-42.485	55.1975	-4.96811	0.022923	0.312117	-2.71165
VEL1	-42.45	458.125	-3.43914	0.0530151	0.415289	-3.35068
AOC4	-42.45	317.075	-0.639959	0.575133	0.911789	-5.56
S6K2	-42.43	47.57	-2.20004	0.131139	0.578881	-4.19103
SHM7	-42.4	140.5	-4.43728	0.0298469	0.344751	-2.89502
AT2G46080	-42.35	246.075	-4.26991	0.0326139	0.359223	-2.96042
AT1G20920	-42.34	115.53	-3.58743	0.0483144	0.405554	-3.27215
AT3G24460	-42.31	45.04	-2.07115	0.14629	0.604106	-4.29857
AT4G24700	-42.3	160.65	-1.34802	0.285158	0.772231	-4.95433
AT3G12685	-42.3	285.2	-1.0614	0.378794	0.829418	-5.21864
AT3G60980	-42.3	181.85	-5.1052	0.0214963	0.30767	-2.66963
RAP2.4	-42.25	460.675	-0.865963	0.460457	0.864813	-5.38764
AT1G20575	-42.2	216.55	-1.6482	0.213908	0.695598	-4.67432
bHLH34	-42.175	128.713	-1.96465	0.160493	0.62787	-4.39012
AT3G55960	-42.15	415.575	-1.0382	0.387676	0.835458	-5.23936
NRPB7	-42.1	160.95	-2.2428	0.126553	0.570023	-4.15617
AT5G43260	-42.1	574.8	-0.644045	0.572863	0.910987	-5.55718
XLG2	-42.075	111.862	-2.02094	0.152783	0.616175	-4.34144
AT3G59670	-42	212.65	-2.35363	0.115577	0.550225	-4.06775
PGP1	-42	433.8	-4.3021	0.0320555	0.355874	-2.94753
FUS6	-41.85	331.825	-2.81785	0.0809244	0.477997	-3.72866
AT4G19140	-41.85	192.475	-3.81533	0.0421184	0.390054	-3.15938
AT1G54820	-41.85	539.425	-1.46448	0.254674	0.739635	-4.84521
ATTAP1	-41.85	391.925	-1.21204	0.326024	0.809326	-5.0811
AtGolS1	-41.735	69.4175	-2.82943	0.0802456	0.476693	-3.72084
VHA-E3	-41.7	155.6	-4.38914	0.030609	0.347916	-2.91343
ASB1	-41.7	376.4	-10.4473	0.00373169	0.177889	-1.9009
EMB975	-41.6	166.45	-6.47142	0.0121698	0.259514	-2.34274
AT1G12270	-41.6	516.45	-3.28278	0.0586562	0.426613	-3.43814
AT2G42330	-41.5	55.36	-3.98006	0.0382888	0.380014	-3.08347
AT1G23100	-41.5	147.65	-1.7607	0.192752	0.668448	-4.57146
AT3G06310	-41.5	427.3	-1.48096	0.250671	0.734331	-4.82979
SDH2-1	-41.464	238.606	-2.70061	0.088239	0.495873	-3.80954
ACYB-1	-41.4	383.95	-2.25584	0.125195	0.56815	-4.14562
RGL1	-41.35	142.475	-2.49077	0.103622	0.528405	-3.96232
AT4G11890	-41.325	69.4125	-1.25923	0.311157	0.796946	-5.03729
AT1G19380	-41.29	142.395	-0.534945	0.635869	0.935854	-5.62798
AT2G42520	-41.25	327.875	-1.59026	0.22588	0.709142	-4.72791
FHIT	-41.25	289.775	-0.986309	0.408324	0.842652	-5.28517
AT1G74410	-41.245	91.5275	-5.33105	0.0193984	0.296375	-2.60463
AtRLP47	-41.215	50.3725	-13.1026	0.00211554	0.151096	-1.77776
AT1G63290	-41.2	321.65	-1.70643	0.202629	0.68085	-4.62086
AT1G76810	-41.15	550.675	-0.605637	0.594476	0.918943	-5.58319
AT4G28200	-41.1	294.9	-16.3695	0.00120745	0.126163	-1.69479
AT3G49000	-41.05	123.925	-4.46119	0.0294778	0.343364	-2.88599
AT3G11230	-41.05	261.325	-2.30336	0.120399	0.558645	-4.1075
AT1G10310	-41	412.2	-1.39585	0.272164	0.759497	-4.90951
AT4G22740	-41	426.35	-3.13421	0.064779	0.442896	-3.52589
AT5G11700	-40.95	255.925	-1.17189	0.33928	0.814308	-5.11816
BGLU9	-40.9	157.8	-1.27802	0.305443	0.79215	-5.01977
AT4G37880	-40.9	231.7	-2.12474	0.139737	0.593082	-4.25342
AT5G26760	-40.85	240.275	-2.36626	0.114405	0.549029	-4.05786
AT2G34357	-40.8	335.05	-1.22926	0.320511	0.8049	-5.06514
AT1G11240	-40.7	317.65	-2.98792	0.0716612	0.457248	-3.61689
AT5G36160	-40.7	654	-0.379163	0.733963	0.966026	-5.7106
AT5G51890	-40.65	159.775	-0.90768	0.441698	0.857193	-5.35279
AT1G24610	-40.65	456.375	-1.29322	0.300905	0.788035	-5.00559
AT2G37760	-40.6	80.975	-4.62977	0.0270436	0.334056	-2.82449
ELF7	-40.6	295.4	-4.02817	0.0372592	0.375566	-3.06214
AT2G02570	-40.6	244.6	-2.27079	0.12366	0.566082	-4.13357
AT5G43330	-40.6	134.1	-2.31576	0.119186	0.556004	-4.09765
LFR	-40.6	258.4	-1.8672	0.175008	0.646676	-4.47583
MTN3	-40.555	113.722	-3.37964	0.0550729	0.419917	-3.38339
AT5G38840	-40.55	281.575	-2.14361	0.137518	0.588925	-4.23767
AT3G12370	-40.5	307.6	-2.33029	0.117785	0.553427	-4.08614
AT3G47540	-40.45	153.125	-2.92374	0.0749848	0.465603	-3.65831
ATMRK1	-40.45	173.575	-8.70642	0.00587348	0.210842	-2.03661
LPAT4	-40.45	155.675	-3.80241	0.0424402	0.391724	-3.16553
MBD02	-40.45	209.875	-0.956493	0.420678	0.849261	-5.31108
AT1G52980	-40.45	642.675	-1.30757	0.29669	0.784321	-4.99218
AT4G28290	-40.385	121.657	-3.61557	0.0474857	0.403996	-3.25772
AT4G21580	-40.35	176.675	-8.57011	0.00610761	0.211762	-2.05012
AOC3	-40.2885	31.5458	-1.13913	0.350524	0.814308	-5.14821
AT5G55140	-40.25	247.275	-4.68685	0.0262815	0.331384	-2.80449
AT4G10050	-40.25	214.125	-1.70852	0.202237	0.680336	-4.61895
IPK2BETA	-40.2	202.05	-1.96828	0.15998	0.627387	-4.38695
APK2B	-40.2	436.05	-1.91163	0.168199	0.636436	-4.43653
AT4G31390	-40.2	228.1	-3.17444	0.0630404	0.438845	-3.50167
ARK3	-40.175	119.612	-3.20889	0.0616008	0.435754	-3.4812
AT4G10280	-40.16	137.67	-1.36637	0.280091	0.767567	-4.93714
AT5G40300	-40.145	117.177	-7.71522	0.00791677	0.228882	-2.14781
WRKY46	-40.08	36.6	-3.72545	0.044427	0.395607	-3.20275
NAM	-40.075	112.312	-5.72435	0.0163647	0.279307	-2.50282
AT4G38960	-40.07	73.475	-1.67769	0.208104	0.687301	-4.64719
PAE1	-40.05	642.775	-1.19912	0.33023	0.812621	-5.09306
BEL10	-40.025	93.6375	-4.63243	0.0270074	0.334009	-2.82355
GC4	-40	214.95	-3.54727	0.0495305	0.408183	-3.29301
ATCDPK1	-40	166.6	-1.71285	0.20143	0.679144	-4.615
AT2G46420	-39.955	129.222	-2.40084	0.111271	0.544531	-4.03096
AtRABA4a	-39.95	330.025	-1.34265	0.28666	0.773558	-4.95936
EMB2769	-39.95	595.125	-0.497036	0.6589	0.94325	-5.65021
EDS5	-39.935	71.5225	-2.18835	0.13243	0.580573	-4.20063
AT5G10650	-39.91	42.87	-12.826	0.00223206	0.153573	-1.78752
AT3G26730	-39.9	171.65	-4.8947	0.0237405	0.317045	-2.73501
AT3G04590	-39.85	178.225	-3.58184	0.0484811	0.405803	-3.27504
ATPUP11	-39.83	136.885	-2.55769	0.0983641	0.516493	-3.91248
AT3G22550	-39.815	64.1475	-2.39301	0.111971	0.545122	-4.03703
PUR7	-39.8	297.5	-6.28389	0.0130695	0.264997	-2.37932
ECT5	-39.8	272.8	-2.42444	0.109196	0.539124	-4.01276
ATEXT4	-39.75	55	-1.81869	0.182833	0.656706	-4.51916
MSS1	-39.705	73.3425	-2.24481	0.126343	0.570023	-4.15454
AT3G07300	-39.7	295.85	-2.62387	0.0934978	0.506438	-3.86421
AT3G27200	-39.7	164.2	-1.6042	0.222929	0.70588	-4.71499
VPS2.3	-39.6	173.35	-3.07695	0.0673642	0.449187	-3.56095
COP9	-39.6	297.45	-2.22222	0.128735	0.57441	-4.1729
AT3G56840	-39.55	177.675	-2.22134	0.128828	0.574519	-4.17361
AT4G36210	-39.55	325.875	-3.20651	0.0616986	0.435754	-3.48261
AT5G61880	-39.535	116.733	-3.20578	0.0617289	0.435754	-3.48304
AT5G27830	-39.5	152.2	-5.36812	0.0190811	0.29414	-2.59444
AT1G49050	-39.5	135.15	-0.880407	0.453879	0.862356	-5.37566
AT4G16800	-39.5	180.4	-1.40248	0.270416	0.758376	-4.9033
GBF6	-39.45	497.375	-2.19756	0.131411	0.579215	-4.19306
WRKY57	-39.43	43.37	-11.2662	0.00308998	0.166964	-1.85479
COI1	-39.4	140.35	-2.7201	0.086965	0.49257	-3.79587
ELO3	-39.4	278.4	-2.15127	0.136629	0.588146	-4.23129
ATPDIL2-2	-39.35	130.725	-2.77171	0.083705	0.484644	-3.76011
AT1G80750	-39.35	580.675	-1.26389	0.309728	0.795683	-5.03294
ETFBETA	-39.3	259.45	-0.644682	0.57251	0.910835	-5.55674
AT5G66120	-39.3	573.6	-2.78238	0.0830509	0.483025	-3.75279
ATPPC1	-39.25	577.725	-1.62466	0.218679	0.699712	-4.69605
AT4G38250	-39.2	791.55	-1.09816	0.365139	0.821901	-5.1855
TIFY10B	-39.15	160.375	-0.830703	0.476891	0.873326	-5.41646
THO1	-39.15	288.775	-2.50714	0.102303	0.524891	-3.95003
SULTR4;2	-39.055	90.8725	-5.67211	0.0167284	0.282277	-2.51557
HCF152	-39.05	337.075	-2.4574	0.106379	0.534027	-3.98757
PEX13	-39.05	590.475	-1.51339	0.242999	0.725971	-4.79948
AT5G06265	-39.05	192.775	-1.17372	0.338666	0.814308	-5.11648
NAGK	-39.05	790.475	-2.45381	0.106682	0.534911	-3.9903
ASK20	-39.05	436.025	-1.43079	0.263095	0.750383	-4.87676
ERF1-2	-39.05	963.575	-1.88269	0.172596	0.64225	-4.46209
AT2G23890	-39.01	103.745	-13.3763	0.00200838	0.149119	-1.76865
AT2G40600	-39	346.4	-1.03369	0.389428	0.836079	-5.24338
AT3G29170	-39	155.4	-2.60496	0.0948558	0.508882	-3.8779
AT1G80530	-39	260.7	-2.04075	0.15018	0.613517	-4.32447
LTA3	-39	496.65	-0.778683	0.502117	0.880875	-5.45781
AT5G10730	-38.95	189.725	-10.6447	0.00356124	0.175577	-1.88895
LACS6	-38.95	540.675	-0.550372	0.626661	0.932206	-5.61856
BIK1	-38.905	92.4475	-14.0576	0.00177238	0.14125	-1.748
AT5G63410	-38.9	227.9	-1.40096	0.270815	0.758698	-4.90472
AT5G01030	-38.9	134.95	-9.89723	0.00427085	0.185199	-1.93742
AT4G27300	-38.85	135.825	-1.77894	0.189564	0.664753	-4.55495
LOX1	-38.83	122.035	-2.72586	0.0865929	0.491749	-3.79185
AT3G48640	-38.785	53.2775	-1.92157	0.166719	0.634918	-4.42779
MBP2C	-38.75	182.575	-1.32674	0.29116	0.777442	-4.97425
ACT1	-38.75	566.975	-0.3558	0.749412	0.970016	-5.72089
PEX5	-38.7	361.3	-1.00506	0.400737	0.838396	-5.26871
APG8A	-38.7	248.4	-1.74267	0.195969	0.673385	-4.58783
AT2G43640	-38.7	382.35	-0.99644	0.404208	0.840867	-5.27629
BS14A	-38.7	433.95	-2.06167	0.14749	0.606441	-4.30663
AT1G15250	-38.65	387.825	-0.984234	0.409171	0.843627	-5.28698
ATEXO70B2	-38.635	83.7325	-1.46309	0.255018	0.739635	-4.84651
AT4G03020	-38.5	489.5	-4.52593	0.0285091	0.339559	-2.86193
AGL16	-38.5	160.65	-3.44231	0.0529084	0.415202	-3.34896
CAD1	-38.4883	193.411	-1.29679	0.299851	0.786639	-5.00225
AT1G28680	-38.45	201.825	-4.26138	0.0327641	0.359344	-2.96386
ACS10	-38.45	323.575	-0.671856	0.557606	0.904128	-5.53765
AT1G22160	-38.4	191.05	-1.40555	0.269611	0.757252	-4.90042
AT3G10970	-38.35	888.475	-1.39496	0.272398	0.759497	-4.91034
AT5G27820	-38.35	479.825	-1.22423	0.322112	0.805871	-5.06981
AT1G75510	-38.3	202.9	-6.74802	0.0109915	0.252364	-2.29266
AT-AER	-38.25	166.875	-6.08998	0.0140988	0.269437	-2.41955
AT2G04540	-38.25	126.975	-5.00806	0.0224943	0.311057	-2.6992
PEX12	-38.25	116.675	-3.07016	0.0676798	0.450119	-3.56516
SEH1H	-38.2	145.85	-6.27635	0.0131075	0.265014	-2.38083
AT5G10290	-38.15	177.675	-3.47325	0.0518817	0.414188	-3.33225
AT5G18470	-38.055	52.9325	-1.1174	0.358196	0.816148	-5.16803
AT2G33255	-38.05	532.125	-1.19229	0.332474	0.814308	-5.09936
AT5G53940	-37.95	471.525	-0.606629	0.59391	0.918943	-5.58253
AT3G29760	-37.9	233.4	-1.36624	0.280126	0.767567	-4.93726
HPA1	-37.9	423.95	-3.93861	0.0392067	0.381611	-3.10215
AT2G18400	-37.9	493.8	-0.686635	0.549634	0.900612	-5.52705
ABCB4	-37.8975	27.3962	-3.49499	0.0511759	0.413595	-3.32061
AT3G44850	-37.885	98.8075	-3.80573	0.0423572	0.391422	-3.16395
RPL16A	-37.85	694.875	-0.478224	0.670537	0.946899	-5.66076
DRB5	-37.84	65.665	-5.63972	0.0169596	0.283758	-2.52359
MBD11	-37.75	150.425	-4.88593	0.0238407	0.317277	-2.73783
AT5G51300	-37.75	189.975	-1.35161	0.284159	0.77074	-4.95097
AT2G01260	-37.75	178.225	-1.82728	0.181417	0.65564	-4.51146
TAAC	-37.7	235.5	-2.12191	0.140074	0.593082	-4.25579
AT3G15430	-37.7	181.9	-18.9075	0.000838906	0.112809	-1.65614
AT1G11700	-37.685	83.2425	-7.59658	0.0082244	0.232012	-2.16338
PAP1	-37.6575	101.029	-2.18255	0.133076	0.581461	-4.20541
AT2G20920	-37.65	798.775	-2.19291	0.131924	0.580325	-4.19688
AT5G06660	-37.65	254.925	-1.52795	0.239643	0.723484	-4.78589
ATAMT2	-37.65	156.025	-1.6017	0.223454	0.706024	-4.7173
AT1G71480	-37.65	260.875	-0.813205	0.485246	0.875713	-5.43053
AT3G58470	-37.6	251.55	-2.0342	0.151034	0.614222	-4.33007
AT1G80670	-37.55	375.275	-2.73272	0.086153	0.491375	-3.78707
AT1G10650	-37.55	184.975	-5.4869	0.0181111	0.289637	-2.56265
AT1G13990	-37.55	151.225	-2.48364	0.104203	0.529101	-3.96769
CIPK20	-37.55	893.075	-0.525781	0.641384	0.938257	-5.63347
AT1G10410	-37.45	196.425	-1.85702	0.176615	0.648258	-4.48489
AT1G61620	-37.45	291.075	-3.47011	0.0519845	0.414188	-3.33393
AT1G14710	-37.4	362.5	-1.23917	0.317385	0.802443	-5.05594
AT5G52420	-37.4	280.25	-1.17856	0.33704	0.814308	-5.11202
AHP5	-37.35	199.975	-4.61083	0.0273032	0.334542	-2.83122
RAP	-37.35	626.025	-2.03043	0.151529	0.614577	-4.3333
AT1G02270	-37.35	304.575	-1.86775	0.174921	0.646598	-4.47535
AT1G30880	-37.35	633.325	-0.743965	0.519606	0.886527	-5.48455
AT2G31090	-37.3	434.65	-1.43171	0.262861	0.75003	-4.87591
mtACP3	-37.3	336.25	-1.59338	0.225214	0.707987	-4.72501
PUX2	-37.2	151.2	-1.81225	0.183903	0.658736	-4.52494
VAT1	-37.2	674.35	-0.872128	0.457639	0.864367	-5.38254
IDH1	-37.2	709.85	-1.54571	0.235623	0.719877	-4.76933
ELF5A-1	-37.17	121.315	-3.55067	0.049426	0.408183	-3.29123
AT5G51180	-37.15	152.425	-1.73423	0.197495	0.674884	-4.5955
XPB1	-37.15	154.975	-1.7237	0.199421	0.676745	-4.6051
AT3G25840	-37.15	167.125	-4.74462	0.0255395	0.325608	-2.78466
NCLPP7	-37.15	255.725	-1.33102	0.289942	0.776767	-4.97024
PLP6	-37.125	99.3375	-3.96315	0.0386598	0.381442	-3.09106
AT3G08950	-37.1	136.25	-16.9657	0.00110317	0.124429	-1.68423
AT4G12760	-37.05	224.325	-2.51898	0.101362	0.52228	-3.94118
AT4G20330	-37.05	293.175	-6.42146	0.0124009	0.259514	-2.35227
SGT1A	-37.05	283.175	-1.12928	0.353979	0.814308	-5.1572
AT5G19730	-37.03	107.145	-1.28766	0.302557	0.789616	-5.01078
AT3G08650	-37	269.5	-2.29988	0.120742	0.559048	-4.11028
PGDH	-36.95	184.675	-1.65268	0.213016	0.693809	-4.6702
DPA	-36.925	105.138	-4.18283	0.0341921	0.366958	-2.99605
CPK15	-36.905	52.2175	-2.35735	0.11523	0.550225	-4.06484
AT5G64120	-36.9	64.53	-1.35584	0.282986	0.770088	-4.94701
TBL37	-36.85	121.625	-1.71986	0.20013	0.677537	-4.6086
EMB506	-36.8	333.65	-0.905451	0.442682	0.857193	-5.35467
AT4G29960	-36.8	224.8	-3.73767	0.0441032	0.395207	-3.19677
AT2G25740	-36.75	126.325	-25.2555	0.000403077	0.0763294	-1.6037
ATPDIL1-6	-36.75	175.175	-4.87282	0.0239917	0.317982	-2.74208
ATAPRL4	-36.7	157.95	-1.62799	0.217997	0.699093	-4.69298
RNR2A	-36.7	537.8	-2.19478	0.131718	0.580157	-4.19535
AT1G68500	-36.655	68.0075	-1.38646	0.274662	0.761503	-4.91832
AT4G22190	-36.65	351.975	-0.853867	0.466035	0.867553	-5.3976
AT2G38730	-36.65	262.225	-1.07306	0.374404	0.827167	-5.20816
AT5G08500	-36.65	230.225	-1.45155	0.257869	0.742578	-4.85731
OMR1	-36.6	396.7	-2.95048	0.0735759	0.462635	-3.64094
SQE6	-36.58	88.875	-3.37514	0.0552329	0.420499	-3.38589
AT5G01470	-36.535	87.5025	-1.8098	0.184313	0.659228	-4.52714
AT2G15860	-36.5	188.7	-2.8182	0.0809036	0.477997	-3.72842
ANNAT4	-36.45	170.225	-1.54521	0.235735	0.720008	-4.7698
AT4G18570	-36.4	193.65	-8.68057	0.00591692	0.211666	-2.03914
KUP9	-36.4	160.5	-1.91283	0.168019	0.636407	-4.43548
AT5G15390	-36.35	374.875	-2.33906	0.116949	0.551594	-4.07922
NSP5	-36.35	342.775	-0.633803	0.578565	0.91334	-5.56423
AT3G22104	-36.345	108.127	-2.45057	0.106955	0.535059	-3.99277
AT3G03420	-36.3	172.45	-10.058	0.00410265	0.184093	-1.92622
MEE22	-36.255	94.0775	-2.54894	0.0990315	0.517505	-3.91893
TOC132	-36.25	237.375	-0.960293	0.419084	0.84877	-5.3078
ATGLR3.4	-36.25	191.175	-3.22936	0.0607659	0.433253	-3.46916
PBB2	-36.25	468.875	-1.95267	0.162195	0.628343	-4.40056
BKI1	-36.215	118.142	-4.16512	0.0345256	0.366958	-3.00343
AT3G06200	-36.2	193	-2.06368	0.147234	0.605933	-4.30492
AT5G60750	-36.2	347.95	-1.33105	0.289933	0.776767	-4.97022
LYC	-36.2	597.15	-0.550147	0.626794	0.932206	-5.6187
AT4G24060	-36.15	156.575	-6.96558	0.0101724	0.24561	-2.25623
CSN5A	-36.15	306.075	-2.37528	0.113577	0.547678	-4.05082
AT2G28310	-36.15	321.575	-1.16149	0.342807	0.814308	-5.12772
AT2G30540	-36.145	71.7225	-12.8428	0.00222471	0.153573	-1.78691
TT7	-36.115	59.1125	-1.93025	0.165441	0.633438	-4.42017
AT5G55960	-36.1	209.05	-2.77954	0.0832244	0.483177	-3.75474
AT1G31940	-36.1	278.85	-2.75152	0.0849611	0.487269	-3.77403
AT5G45550	-36.1	333.05	-0.801717	0.490803	0.876995	-5.43968
AT5G10760	-36.063	436.332	-0.0833612	0.939681	0.990398	-5.79464
OST1	-36.05	189.875	-3.68062	0.045642	0.399702	-3.22491
AT5G51510	-36	209.1	-15.6707	0.00134794	0.129886	-1.7086
AT1G61770	-36	349.8	-2.36519	0.114503	0.549132	-4.0587
ARF11	-35.995	56.8875	-6.46627	0.0121933	0.259514	-2.34372
MES16	-35.98	116.01	-9.74465	0.00443942	0.18816	-1.94848
NTL9	-35.965	104.618	-7.91583	0.00743171	0.225254	-2.12269
NSF	-35.95	497.075	-0.869577	0.458803	0.864424	-5.38465
SRZ-22	-35.95	435.225	-0.635293	0.577733	0.912914	-5.5632
AT3G45730	-35.915	37.2275	-4.31957	0.0317579	0.354249	-2.9406
AT5G24840	-35.9	367.8	-1.55239	0.23413	0.718506	-4.76311
AT5G23710	-35.9	123.85	-8.74823	0.00580414	0.209571	-2.03257
PRP40C	-35.9	151.3	-5.73056	0.0163222	0.279307	-2.50132
PAF2	-35.9	329.75	-4.91598	0.0234995	0.315432	-2.72817
AT4G09620	-35.9	299.4	-1.82462	0.181854	0.655706	-4.51384
ATEXPB1	-35.85	131.275	-1.14965	0.346871	0.814308	-5.13858
UTR3	-35.85	177.275	-3.55714	0.049228	0.407864	-3.28786
AT3G25940	-35.85	277.275	-1.25961	0.311039	0.796941	-5.03693
VTC5	-35.8	171.95	-1.74614	0.195343	0.672349	-4.58466
SAG21	-35.8	225.05	-0.357564	0.748239	0.969683	-5.72014
PBC2	-35.8	484.45	-2.6041	0.0949183	0.508882	-3.87853
AT3G12140	-35.785	116.157	-3.57201	0.0487767	0.406912	-3.28013
AT5G62440	-35.775	361.613	-1.97208	0.159447	0.626933	-4.38365
AT1G64500	-35.75	147.775	-3.44194	0.0529209	0.415202	-3.34916
AT5G01260	-35.71	65.71	-9.68586	0.00450684	0.189375	-1.95285
CRK19	-35.7	178.3	-1.77777	0.189766	0.664891	-4.556
AT1G73940	-35.7	436.2	-1.56987	0.230279	0.71374	-4.74685
ANNAT2	-35.7	624	-0.593954	0.601174	0.92175	-5.59088
CZF1	-35.655	103.832	-1.11162	0.360269	0.818256	-5.17329
CYCD3;2	-35.65	871.375	-1.17441	0.338434	0.814308	-5.11585
AT4G02340	-35.65	234.825	-9.12569	0.00522659	0.202897	-1.99807
CYP71B6	-35.65	337.025	-0.739895	0.521691	0.887077	-5.48764
FLA16	-35.6	251.2	-1.20395	0.32865	0.811729	-5.08859
JAZ10	-35.5685	31.5358	-1.16946	0.340103	0.814308	-5.1204
APK2A	-35.565	54.8775	-5.24124	0.0201976	0.299067	-2.62987
AT4G28770	-35.55	349.825	-1.88671	0.171977	0.641749	-4.45853
HAM3	-35.55	64.925	-4.1581	0.0346591	0.366958	-3.00637
NRAMP1	-35.55	305.425	-2.44067	0.107797	0.536402	-4.00032
AT3G06790	-35.55	406.075	-2.1224	0.140016	0.593082	-4.25538
AT5G22280	-35.55	268.075	-1.35803	0.282382	0.769865	-4.94496
PDF3	-35.5	643.15	-1.22823	0.32084	0.804906	-5.0661
AT1G76620	-35.465	83.3475	-2.59919	0.0952756	0.509455	-3.8821
SD1-13	-35.45	144.775	-2.96015	0.0730751	0.461832	-3.6347
AT1G63050	-35.3	304.2	-1.43485	0.262064	0.749052	-4.87296
AXR3	-35.3	673	-0.340515	0.759613	0.970841	-5.7273
AT3G60540	-35.265	127.868	-1.58925	0.226095	0.709215	-4.72885
PR4	-35.25	253.225	-0.340692	0.759494	0.970841	-5.72723
AT2G21340	-35.25	352.475	-0.702591	0.541134	0.896943	-5.51544
AK-HSDH II	-35.25	583.675	-1.70915	0.20212	0.680336	-4.61838
AT5G15730	-35.205	117.547	-4.17605	0.0343191	0.366958	-2.99886
AT1G19360	-35.2	287.7	-3.33216	0.0567918	0.423335	-3.40999
ALG3	-35.2	226.05	-2.53092	0.100425	0.520559	-3.93229
AT2G35820	-35.19	101.055	-5.27175	0.0199212	0.298628	-2.62121
TON1A	-35.15	276.025	-1.49932	0.246292	0.729721	-4.81262
AT5G46030	-35.15	872.125	-0.510311	0.650771	0.940853	-5.64257
AT4G10360	-35.1	220.7	-1.06842	0.376143	0.827837	-5.21233
AT3G51610	-35.1	367.45	-1.99654	0.156067	0.620829	-4.36246
ACA10	-35.1	310.8	-0.489314	0.66366	0.944608	-5.65458
AtRLP41	-35.085	82.2775	-1.2768	0.305811	0.792162	-5.02091
AT2G34930	-35.06	38.33	-1.55662	0.233192	0.717193	-4.75917
AT5G63680	-35.05	203.225	-2.72201	0.0868416	0.492557	-3.79454
AtTLP1	-35.05	215.175	-2.16084	0.135529	0.58561	-4.22335
MUM4	-35.05	410.575	-2.28974	0.121749	0.561695	-4.11837
AT5G65760	-35.05	395.975	-2.06605	0.146935	0.605126	-4.30291
AT4G32910	-35.05	239.225	-1.9982	0.155842	0.620829	-4.36103
AtMAPR4	-35	172	-5.29775	0.0196897	0.297584	-2.6139
AT3G05810	-34.95	293.425	-10.0905	0.00406978	0.184093	-1.92401
OPT7	-34.95	313.175	-1.72029	0.200049	0.677537	-4.6082
AT2G21290	-34.9	798.95	-1.41584	0.266934	0.75396	-4.89078
PGP2	-34.9	291.7	-3.15084	0.0640526	0.441291	-3.51583
AT1G60420	-34.85	216.875	-2.02322	0.15248	0.615459	-4.33948
SNF7.1	-34.85	190.925	-2.07735	0.145514	0.603176	-4.29332
POLD4	-34.85	265.075	-1.61868	0.219911	0.701889	-4.70158
AT1G51730	-34.8	438.2	-2.92496	0.0749195	0.465559	-3.65751
ATVAMP727	-34.8	342.85	-0.968485	0.415665	0.847093	-5.3007
AT2G30105	-34.7	276.2	-1.64109	0.215336	0.696965	-4.68088
AT2G25720	-34.7	170.75	-2.45998	0.106162	0.533775	-3.9856
NF-YA4	-34.65	238.875	-1.02689	0.392087	0.836079	-5.24942
AT1G51720	-34.65	419.475	-0.756265	0.51335	0.884206	-5.47516
anac082	-34.65	345.525	-1.17777	0.337305	0.814308	-5.11275
AT1G21380	-34.65	185.425	-3.37502	0.0552373	0.420499	-3.38596
AT3G09560	-34.61	90.795	-4.26229	0.0327481	0.359344	-2.96349
AT2G46630	-34.6	253.2	-1.97822	0.158591	0.625009	-4.37832
PRMT11	-34.55	529.075	-2.0354	0.150877	0.614222	-4.32904
SYP132	-34.55	582.525	-1.68196	0.207281	0.686535	-4.64328
AT1G71840	-34.5	445.05	-1.2205	0.323305	0.805982	-5.07327
AT2G35605	-34.5	267.8	-1.13311	0.352632	0.814308	-5.15371
ZEU1	-34.45	230.875	-2.88123	0.0772982	0.470737	-3.68624
AT4G32600	-34.45	282.725	-2.09359	0.143501	0.600227	-4.27959
AT5G02050	-34.45	329.075	-1.14807	0.347418	0.814308	-5.14003
IWS1	-34.45	352.725	-0.769637	0.506624	0.881648	-5.46485
GGT4	-34.365	108.168	-2.16794	0.13472	0.583272	-4.21747
AT5G09770	-34.35	417.725	-3.2904	0.0583633	0.425681	-3.43377
AT2G26970	-34.3	178.7	-4.99389	0.022645	0.311057	-2.7036
AT1G51350	-34.21	81.095	-2.54491	0.0993407	0.51756	-3.92191
AT1G74440	-34.21	88.905	-1.9174	0.167338	0.635986	-4.43146
AT1G45170	-34.2	199.6	-2.01082	0.154135	0.618284	-4.35015
AT1G67800	-34.185	82.0375	-2.28297	0.122427	0.563188	-4.12379
AT1G09660	-34.175	335.812	-6.90328	0.0103981	0.246316	-2.26641
AT5G49210	-34.15	223.075	-45.9601	8.81923e-05	0.0350072	-1.55538
4CL5	-34.125	44.4975	-2.52151	0.101163	0.522156	-3.93929
OASC	-34.1	468.65	-0.896917	0.446468	0.859081	-5.36186
RCP1	-34.05	441.325	-0.864146	0.461291	0.86549	-5.38914
AtRABA1g	-34.05	125.975	-3.31559	0.0574088	0.42341	-3.41938
AT4G39150	-34.05	404.725	-1.04806	0.383877	0.83267	-5.23058
AT1G15370	-34.05	464.825	-1.00219	0.401889	0.839424	-5.27124
AT3G07640	-34.05	234.325	-2.35971	0.115011	0.550161	-4.06299
AT5G06110	-34.05	391.225	-1.34278	0.286624	0.773558	-4.95924
AT3G14990	-33.95	134.625	-1.98724	0.157342	0.623302	-4.3705
AT4G39960	-33.95	857.825	-0.960878	0.418839	0.848575	-5.30729
AT5G62290	-33.95	228.975	-0.991318	0.406283	0.841112	-5.28078
AtMYB47	-33.945	56.4175	-1.67766	0.208112	0.687301	-4.64723
ATPP2-A5	-33.9075	45.8787	-1.45318	0.257466	0.742185	-4.85579
NRPB8A	-33.9	356.8	-3.53262	0.0499844	0.408183	-3.30069
AT3G60690	-33.85	159.525	-3.77461	0.0431438	0.392347	-3.17885
ATG8B	-33.81	82.3	-4.52105	0.0285806	0.339899	-2.86372
AT1G48140	-33.8	206.95	-8.38163	0.00645316	0.212542	-2.06967
AT5G46250	-33.8	742.9	-0.301991	0.785632	0.975108	-5.74233
AT1G24350	-33.79	52.145	-2.82769	0.0803467	0.47698	-3.72201
AT3G47295	-33.75	347.875	-0.442932	0.69273	0.951276	-5.67964
AT1G07350	-33.7	208.6	-3.75289	0.0437046	0.39445	-3.18936
AtRABA5d	-33.7	365.517	-0.795092	0.494033	0.877678	-5.44493
AT3G53880	-33.685	109.608	-8.0824	0.0070596	0.220117	-2.10291
AT2G24360	-33.65	478.025	-1.78849	0.187919	0.663399	-4.54632
AT1G63900	-33.6175	230.079	-6.57891	0.0116921	0.255548	-2.32276
ATVAMP724	-33.6	160	-1.17262	0.339036	0.814308	-5.11749
ASK4	-33.585	116.358	-3.35021	0.05613	0.422636	-3.39982
AT2G16460	-33.55	227.125	-5.34167	0.0193068	0.295867	-2.6017
AT5G46730	-33.55	296.475	-1.58865	0.226223	0.709215	-4.7294
AT1G77920	-33.545	86.8775	-2.08767	0.144231	0.601549	-4.28459
TEM1	-33.5	192.55	-0.457503	0.683511	0.949154	-5.67199
ELP6	-33.5	187.5	-3.93772	0.0392268	0.381611	-3.10255
IRE1A	-33.5	170.95	-1.92706	0.16591	0.633652	-4.42297
PGIP2	-33.5	334.55	-0.347437	0.754984	0.970191	-5.72443
AT1G12200	-33.435	52.5175	-12.9595	0.00217474	0.153025	-1.78274
AT5G47050	-33.405	83.5025	-5.57156	0.0174603	0.286099	-2.54076
AT4G34480	-33.4	165.4	-3.14541	0.0642889	0.441882	-3.51911
AT3G11770	-33.4	257.6	-0.813981	0.484873	0.875713	-5.42991
AT4G34270	-33.4	273.3	-1.80616	0.184923	0.659925	-4.53041
AT5G01670	-33.37	84.17	-8.40545	0.00640802	0.212386	-2.06714
AT3G06330	-33.35	275.225	-3.44285	0.0528902	0.415202	-3.34866
AT1G03400	-33.35	248.625	-1.40802	0.268965	0.756274	-4.89811
AT1G67340	-33.35	179.925	-4.36239	0.0310441	0.350921	-2.9238
CML41	-33.315	49.8675	-2.34519	0.11637	0.550909	-4.07439
QC	-33.3	227	-1.81656	0.183186	0.657705	-4.52107
AT4G12790	-33.3	505.6	-0.703239	0.540791	0.896925	-5.51497
AT2G43800	-33.25	211.325	-16.6634	0.00115441	0.126163	-1.68945
PFK5	-33.25	367.325	-2.73128	0.0862452	0.491472	-3.78808
VTE1	-33.25	344.425	-0.890563	0.449306	0.860531	-5.36718
AT2G28450	-33.2	179.15	-2.39974	0.111369	0.544547	-4.03181
AT2G25355	-33.16	106.97	-2.94662	0.0737769	0.462672	-3.64343
CSP3	-33.15	535.125	-1.19129	0.332804	0.814308	-5.10028
AT5G45420	-33.1	336.85	-3.37339	0.0552953	0.420637	-3.38686
TOPP1	-33.1	470.25	-1.62718	0.218163	0.699093	-4.69373
AT4G19390	-33.07	101.115	-2.17357	0.134084	0.583119	-4.21282
AT5G10070	-33.05	198.025	-25.9517	0.000376227	0.0736676	-1.60009
EMB2752	-33	187.9	-5.08802	0.0216683	0.30767	-2.67479
AT5G59210	-33	181.4	-3.49303	0.0512389	0.41378	-3.32166
AT5G25560	-32.95	284.975	-1.82875	0.181175	0.655387	-4.51014
AT4G18930	-32.95	333.475	-0.883588	0.452442	0.861216	-5.37301
PGR3	-32.95	416.025	-1.67114	0.209377	0.689088	-4.65321
RPI2	-32.95	592.425	-2.04252	0.149949	0.613207	-4.32295
COP1	-32.9	216.25	-1.99037	0.156911	0.622726	-4.36779
AT1G80620	-32.9	298.35	-1.73377	0.197579	0.674884	-4.59592
AT3G20510	-32.9	298.95	-0.856217	0.464946	0.86704	-5.39567
AtAGAL1	-32.9	300.05	-1.27115	0.307519	0.793642	-5.02618
AT5G54870	-32.85	392.675	-2.74938	0.0850956	0.487759	-3.77551
SBP1	-32.8	426.075	-0.745936	0.518599	0.88608	-5.48305
AT5G61530	-32.8	451.9	-0.45487	0.685171	0.94924	-5.67339
AT1G07220	-32.77	80.98	-1.61514	0.220645	0.702831	-4.70486
AT3G15010	-32.75	269.675	-0.953018	0.422142	0.850008	-5.31408
AT2G18740	-32.75	499.625	-0.52181	0.643785	0.938603	-5.63583
AT1G72940	-32.735	81.0525	-5.32007	0.0194938	0.296557	-2.60768
AT5G13780	-32.7	902.55	-0.84169	0.471713	0.871631	-5.40755
AT1G73700	-32.67	36.56	-3.94432	0.0390787	0.381611	-3.09956
ATO1	-32.65	180.775	-1.09905	0.364816	0.821661	-5.1847
AT2G33600	-32.65	224.575	-3.29126	0.0583304	0.425591	-3.43327
AT3G51000	-32.65	290.025	-1.33609	0.288506	0.775903	-4.9655
ATNAP6	-32.65	867.075	-4.04812	0.0368432	0.374621	-3.05341
PEX14	-32.65	599.975	-0.989659	0.406958	0.841394	-5.28224
AT1G71340	-32.6	207.75	-2.88372	0.07716	0.47066	-3.68459
AT2G38450	-32.6	474.25	-0.573811	0.612856	0.927451	-5.60387
ATRAB8A	-32.6	628.05	-1.33902	0.287678	0.774788	-4.96275
AT2G04360	-32.55	384.675	-0.820163	0.481908	0.875204	-5.42496
NAK	-32.55	274.225	-0.758331	0.512306	0.884101	-5.47357
PPAN	-32.5	274.25	-2.48423	0.104154	0.529047	-3.96724
NSL1	-32.45	167.425	-1.65424	0.212704	0.693262	-4.66876
FLA11	-32.45	164.925	-1.08549	0.369786	0.824708	-5.19695
FRO3	-32.43	118.835	-2.73066	0.0862847	0.491472	-3.78851
CPR5	-32.4	161.15	-6.56193	0.0117659	0.255641	-2.32587
AT1G03820	-32.4	151.25	-2.15636	0.136043	0.586725	-4.22707
AT1G14650	-32.4	115.55	-1.32413	0.291907	0.77803	-4.97669
AT5G09760	-32.35	293.275	-1.55924	0.232612	0.716696	-4.75673
AT1G03290	-32.345	102.278	-1.61452	0.220773	0.70301	-4.70543
AT1G57590	-32.305	130.648	-0.789301	0.496873	0.878316	-5.44949
AT4G31310	-32.3	375.5	-0.805358	0.489035	0.876245	-5.43679
FIS1B	-32.285	132.157	-1.77199	0.190772	0.666636	-4.56124
PBB1	-32.25	626.825	-0.746429	0.518348	0.88608	-5.48268
ATH9	-32.25	254.875	-3.58953	0.0482518	0.405384	-3.27107
AT1G66130	-32.25	273.725	-1.53896	0.237141	0.721738	-4.77562
PTAC9	-32.25	621.325	-1.28284	0.303996	0.790904	-5.01528
AT1G31220	-32.2	141.95	-3.69218	0.0453245	0.398112	-3.21916
AT3G04600	-32.2	158.5	-2.0519	0.148738	0.609874	-4.31495
AT1G77260	-32.2	381.25	-2.59495	0.0955854	0.509948	-3.88518
AT5G39600	-32.2	352.7	-1.48458	0.249799	0.733024	-4.8264
atnudt8	-32.2	226.5	-0.342522	0.758269	0.970841	-5.72648
ATPK3	-32.2	376.45	-0.707336	0.538627	0.895703	-5.51196
HDA6	-32.15	180.225	-8.2963	0.0066185	0.21433	-2.07886
SKP2B	-32.14	114.13	-4.14227	0.0349625	0.367984	-3.01302
EDA35	-32.1	202.55	-6.05509	0.0142957	0.269437	-2.42707
AT4G16710	-32.1	169	-5.48551	0.018122	0.289637	-2.56301
AT4G17360	-32.1	173.2	-1.11916	0.357568	0.815878	-5.16643
AT3G09180	-32.1	129.35	-3.61433	0.0475221	0.403996	-3.25836
AT5G59250	-32.05	830.275	-0.56831	0.616076	0.928581	-5.60736
ECR1	-32.05	165.875	-1.65255	0.21304	0.693809	-4.67031
NAC2	-32	526	-0.654067	0.567327	0.90847	-5.55021
AT2G26440	-31.99	112.805	-0.8974	0.446253	0.859021	-5.36145
AT5G08430	-31.95	211.075	-2.59713	0.0954254	0.509653	-3.88359
AZI1	-31.925	43.4325	-1.78974	0.187706	0.663235	-4.5452
TOM20-2	-31.9	299.85	-4.19801	0.0339097	0.365308	-2.98976
ATMYB29	-31.9	398.25	-1.04185	0.386266	0.833895	-5.23612
ATRPAC42	-31.8	193.2	-1.782	0.189034	0.664711	-4.55218
SDP6	-31.8	224.95	-2.84662	0.0792514	0.474154	-3.70929
CRK22	-31.8	172.2	-1.3967	0.271939	0.759497	-4.90872
AT5G49900	-31.75	82.24	-3.9036	0.0400053	0.382469	-3.11814
AT2G12550	-31.74	113.38	-7.16215	0.00950298	0.241076	-2.22537
AT2G16890	-31.7	51.77	-10.5286	0.0036601	0.177148	-1.8959
NRP2	-31.7	321.1	-1.74866	0.194892	0.671468	-4.58238
PA200	-31.65	254.775	-1.11433	0.359295	0.816792	-5.17082
CPK22	-31.65	322.975	-3.14259	0.0644116	0.442141	-3.52081
AT4G12000	-31.605	59.9575	-8.41929	0.006382	0.212386	-2.06568
HMGA	-31.6	254.4	-1.95017	0.162553	0.629031	-4.40274
NPH4	-31.6	244.05	-0.930716	0.431655	0.853642	-5.33323
ATMAMI	-31.6	264.4	-9.23682	0.00507175	0.200364	-1.98856
PRXIIF	-31.6	708.3	-1.33033	0.290139	0.776767	-4.97089
AT3G02770	-31.6	476.7	-0.466416	0.67791	0.948841	-5.66721
[truncated: 18,642 more rows]
